# Supplementary material for: Proteomic results indicate inhibition of complement cascades is one of the mechanisms underlying the protective effects of Tongxinluo against myocardial infarction
Source: Front Pharmacol. 2026 Jul 10;17:1866207. doi: 10.3389/fphar.2026.1866207 (PMC13395653; doi:10.3389/fphar.2026.1866207)
Supplement: Supplementary file 1 [file Table2.xlsx]

## Sheet: Sheet1
Sequence	Length	Missed cleavages	Mass	Proteins	Leading razor protein	Unique (Groups)	Charges	PEP	Score	Intensity ns1	Intensity ns2	Intensity ns3	Intensity ns4	Intensity ns5	Intensity ns6	Intensity sham1	Intensity sham2	Intensity sham3	Intensity sham4	Intensity sham5	Intensity sham6	Intensity txl1	Intensity txl2	Intensity txl3	Intensity txl4	Intensity txl5	Intensity txl6
AAAAAAAAAAGAAGGR	16	0	1197.62	sp|Q8CCS6|PABP2_MOUSE	sp|Q8CCS6|PABP2_MOUSE	yes	2	4.7151e-10	135.63	294170	232330	349780	217470	334270	294040	90573	92901	109350	2489.4	101500	70545	218460	1896.4	141380	237530	166390	224020
AAAAAAAAATEQQGSNGPVK	20	0	1782.89	sp|P82349|SGCB_MOUSE	sp|P82349|SGCB_MOUSE	yes	2	3.2831e-18	128.41	73188	104480	87792	0	53034	85755	81177	108910	93982	103010	140630	10720	24969	192370	112790	81478	165800	68675
AAAAAAAAATEQQGSNGPVKK	21	1	1910.98	sp|P82349|SGCB_MOUSE	sp|P82349|SGCB_MOUSE	yes	2	4.6842e-09	59.67	34977	41028	51084	29174	54229	31118	74316	96475	74338	54099	0	238280	93767	148590	124430	52610	108820	66292
AAAAAAGAASGLPGPVAQGLK	21	0	1747.96	sp|Q91YE6|IPO9_MOUSE	sp|Q91YE6|IPO9_MOUSE	yes	2	1.5956e-34	176.97	153210	134190	188720	202270	233920	202690	0	29772	42950	56687	42826	57878	186420	202660	327310	219210	144010	188220
AAAAAAGPEMVR	12	0	1113.56	sp|P63085|MK01_MOUSE	sp|P63085|MK01_MOUSE	yes	2	0.00034496	81.163	77895	108080	59214	188290	108930	148180	74726	0	60960	70651	0	845.8	132070	47112	0	98895	62600	95946
AAAAAAPGGGGGEPR	15	0	1208.59	sp|Q63844|MK03_MOUSE	sp|Q63844|MK03_MOUSE	yes	2	0.00018908	77.358	50280	94511	51231	89648	70409	79472	67568	73500	81904	76638	42549	25985	92283	79230	245180	84134	71194	92890
AAAAAASHLNLDALR	15	0	1463.78	sp|Q8CH72|TRI32_MOUSE	sp|Q8CH72|TRI32_MOUSE	yes	2	3.6584e-05	100.07	37750	45402	51029	41664	53488	44150	29369	30427	33375	41442	57764	65394	49803	47593	54918	61082	41965	0
AAAAAEQQQFYLLLGNLLSPDNVVR	25	0	2700.42	sp|Q8BKC5|IPO5_MOUSE	sp|Q8BKC5|IPO5_MOUSE	yes	3	0.0036397	18.926	0	0	0	0	0	0	0	0	0	0	0	0	13793	4425.2	0	6732	16889	16492
AAAAAGPASSQR	12	0	1056.53	sp|Q9CX34|SGT1_MOUSE	sp|Q9CX34|SGT1_MOUSE	yes	2	1.3142e-09	131.22	263850	193850	302650	297410	393410	280510	130870	117370	117690	98146	124880	95127	244010	276630	130180	359100	249230	318700
AAAAAGPGAWAAQEK	15	0	1368.68	sp|Q8C1Y8|CCZ1_MOUSE	sp|Q8C1Y8|CCZ1_MOUSE	yes	2	0.0001644	96.946	68539	7217.6	77012	0	103690	76480	44781	42597	49861	37787	72774	62914	87957	74114	96928	0	79632	76392
AAAAAMAEQEGAR	13	0	1245.58	sp|Q9D1H7|GET4_MOUSE	sp|Q9D1H7|GET4_MOUSE	yes	2	0.00023451	65.933	0	0	0	28660	64088	34602	70677	15919	0	50192	19971	33832	0	0	0	0	58709	74686
AAAAASGAGGVAVAGAGGAGPAGR	24	0	1793.91	sp|Q6P4S6|SIK3_MOUSE	sp|Q6P4S6|SIK3_MOUSE	yes	2	2.7595e-50	155.34	69694	46290	70697	38200	96725	70329	95091	79335	55409	55356	119410	182460	78012	139480	153590	86940	96054	90796
AAAAATAVGPGAGSAGVAGPGGAGPCATVSVFPGAR	36	0	3007.49	sp|Q9WVG6|CARM1_MOUSE	sp|Q9WVG6|CARM1_MOUSE	yes	3	1.6519e-05	17.236	0	0	0	4822.2	13484	0	0	0	0	0	0	31156	10455	10883	3510.1	17105	0	0
AAAADGEPLHNEEER	15	0	1607.72	sp|Q80WW9|DDRGK_MOUSE	sp|Q80WW9|DDRGK_MOUSE	yes	2	0.064053	18.811	14895	0	0	6483.5	13099	0	0	0	0	0	0	0	0	0	1082.8	9200.9	0	10787
AAAAEGVPATR	11	0	1012.53	sp|Q9CWG9|BL1S2_MOUSE	sp|Q9CWG9|BL1S2_MOUSE	yes	2	0.0019969	72.042	0	0	0	44896	81071	66318	51779	64781	53537	43847	62108	50501	0	0	0	51683	53701	49699
AAAAGALAPGPLPDLAAR	18	0	1601.89	sp|Q3TW96|UAP1L_MOUSE	sp|Q3TW96|UAP1L_MOUSE	yes	2	0.00078742	31.801	207990	139130	207550	223430	329700	278680	83744	95540	90080	78556	68817	77074	191610	219850	254270	269870	185470	307290
AAAAGAVVASAASGPAEGK	19	0	1554.8	sp|Q8CH25|SLTM_MOUSE	sp|Q8CH25|SLTM_MOUSE	yes	2	4.4871e-13	96.313	54594	59675	0	0	136310	168590	0	0	26062	2793.6	24897	52391	71002	99518	0	132570	86727	131620
AAAAQLSLTQLSSGNPVYEK	20	0	2047.06	sp|P42567|EPS15_MOUSE	sp|P42567|EPS15_MOUSE	yes	2	1.2626e-28	117.8	45293	0	50219	45668	101030	72869	0	0	23686	44508	41557	127330	62838	80598	74062	110740	92734	157840
AAAASAAEAGIATPGTEDSDDALLK	25	0	2315.11	sp|O35226|PSMD4_MOUSE	sp|O35226|PSMD4_MOUSE	yes	2	0.0012811	31.138	0	0	0	0	0	17054	5658.7	0	0	0	0	28203	0	0	20392	0	0	0
AAAATETSSVFADPVISK	18	0	1763.89	sp|Q80X85|RT07_MOUSE	sp|Q80X85|RT07_MOUSE	yes	2	7.7385e-13	128.68	231080	310960	212780	121310	235230	271460	509500	511690	463700	601790	610060	715840	445330	378230	368040	60134	420170	354040
AAAAVVEFQR	10	0	1060.57	sp|Q8BG32|PSD11_MOUSE	sp|Q8BG32|PSD11_MOUSE	yes	2	8.179e-07	146.27	385360	201490	349800	263220	449030	397110	353170	342860	342790	472900	576080	664190	498300	446970	582570	456610	334590	490150
AAAAVVVPAEWIK	13	0	1323.76	sp|B1AZI6|THOC2_MOUSE	sp|B1AZI6|THOC2_MOUSE	yes	2	0.00020101	76.572	832.17	20408	29134	50926	33830	42231	6317.4	0	0	0	17586	16439	34194	35087	26740	38973	27320	56645
AAAAYEHLK	9	0	972.503	sp|Q9EP69|SAC1_MOUSE	sp|Q9EP69|SAC1_MOUSE	yes	2	0.0014186	105.81	303600	227670	496920	755440	465120	373630	241860	472190	159990	163350	590540	262250	382980	686020	727870	524510	518420	546150
AAADADVSLHNFSAR	15	0	1543.74	sp|P0C7N9|PSMG4_MOUSE	sp|P0C7N9|PSMG4_MOUSE	yes	2	0.00019092	62.454	48990	0	36078	17235	68192	35678	0	3928.8	464970	0	0	0	39648	0	76794	647.3	36495	0
AAADEPKPK	9	1	925.487	sp|P55264|ADK_MOUSE	sp|P55264|ADK_MOUSE	yes	2	0.01064	67.464	0	138050	0	22872	0	0	163060	186570	190140	177700	173100	259770	143910	124440	0	0	151910	0
AAADEWTTCTPPSGLQGK	18	0	1888.86	sp|A2ASS6|TITIN_MOUSE	sp|A2ASS6|TITIN_MOUSE	yes	2	4.7333e-09	94.507	242650	251720	221240	1953.7	274400	289000	97656	156170	71180	0	54465	109860	175530	361900	490420	299140	274950	254670
AAADLMAYCEAHAK	14	0	1520.68	sp|P63213|GBG2_MOUSE	sp|P63213|GBG2_MOUSE	yes	2	0.00035205	55.754	95494	34481	95204	75695	139870	98325	0	0	0	12966	33329	26166	56841	132710	110830	134690	82071	137360
AAADTLQGPMQAAYR	15	0	1562.75	sp|Q3UJB9|EDC4_MOUSE	sp|Q3UJB9|EDC4_MOUSE	yes	2	0.011985	48.701	92654	2914	165990	0	0	2121.4	0	1255.5	47269	0	88223	0	152030	166800	137880	176610	0	0
AAAELLQSQGSQAGGSQTLK	20	0	1943.99	sp|Q9R1T4|SEPT6_MOUSE	sp|Q9R1T4|SEPT6_MOUSE	yes	2	1.2572e-09	70.638	32423	0	19325	0	59617	0	0	7041.6	0	0	0	0	0	39141	0	41822	29726	52943
AAAEVNQEYGLDPK	14	0	1503.72	sp|P97807|FUMH_MOUSE	sp|P97807|FUMH_MOUSE	yes	2	1.5925e-134	298.26	5585500	6529000	4411500	4205700	7187000	5422600	9838000	9831700	5488200	7398700	10154000	12246000	8497900	8679100	7527000	7838300	7453700	4960600
AAAFEDQENETVVVK	15	0	1648.79	sp|P26039|TLN1_MOUSE	sp|P26039|TLN1_MOUSE	yes	2	6.2336e-05	117.41	1225000	799940	909690	804500	9002.1	1232500	214980	258760	248860	17247	326500	456120	903220	1184900	1008300	1396000	1049200	1614600
AAAFEQLQK	9	0	1004.53	sp|Q9CZW5|TOM70_MOUSE	sp|Q9CZW5|TOM70_MOUSE	yes	2	0.00802	74.486	203160	157470	58638	181830	247340	247060	1149.7	297410	217440	0	357340	238270	275160	0	333880	0	258150	256790
AAAGAAATDLEVVR	14	0	1313.69	sp|Q6PD26|PIGS_MOUSE	sp|Q6PD26|PIGS_MOUSE	yes	2	0.00034001	58.889	41179	35273	29733	0	55226	60190	0	0	0	726.72	0	13162	53302	14353	14103	30160	24439	43425
AAAGGGAAAAAGR	13	0	970.494	sp|P35282|RAB21_MOUSE	sp|P35282|RAB21_MOUSE	yes	2	3.2193e-07	150.24	164850	169000	189350	112470	145900	139860	149450	174610	183920	194620	155040	128030	139840	80837	62215	118240	94430	126810
AAAGSAAVSGAGTPVAGPTGR	21	0	1724.88	sp|Q9Z266|SNAPN_MOUSE	sp|Q9Z266|SNAPN_MOUSE	yes	2	2.7932e-23	141.87	88647	70902	103760	45057	118050	87404	34457	71221	0	0	125640	191420	67148	133000	139370	100200	100880	117530
AAAHCAHVFTTVSQITAIEAQHLLK	25	0	2716.41	sp|Q9Z1E4|GYS1_MOUSE	sp|Q9Z1E4|GYS1_MOUSE	yes	3;4	5.7664e-06	59.997	76965	66259	72290	68544	100430	83614	16668	39059	18493	71710	71925	15629	169720	175580	189190	108150	0	192810
AAAHHYGAQCDK	12	0	1327.57	sp|Q9DCJ5|NDUA8_MOUSE	sp|Q9DCJ5|NDUA8_MOUSE	yes	2	1.0775e-09	111.61	24742	15982	1712	6708.7	0	64695	27314	0	0	6270.2	0	932.34	0	61388	0	0	7432.8	0
AAAHLTVIEK	10	0	1051.6	sp|A2ASS6|TITIN_MOUSE	sp|A2ASS6|TITIN_MOUSE	yes	2	0.001332	69.915	222130	163860	148930	189150	158510	233230	109450	127900	59712	77292	0	44092	120000	229040	212770	195800	203600	191760
AAAITSDLLESLGR	14	0	1415.76	sp|Q62009|POSTN_MOUSE	sp|Q62009|POSTN_MOUSE	yes	2	0.00027658	99.276	200510	205270	262930	199040	239270	385270	0	0	0	0	0	0	175020	131540	0	103720	63293	155220
AAALAHLDR	9	0	936.514	sp|O70423|AOC3_MOUSE;sp|Q812C9|AOC2_MOUSE	sp|O70423|AOC3_MOUSE	yes	2	0.001167	102.46	48626	27844	33497	46454	62883	47183	24261	33191	27122	23802	20658	39783	38081	40178	93158	54171	40006	48176
AAALATGCTVDIESEAHDYYNVIPNK	26	0	2821.32	sp|A3KG59|P20D2_MOUSE	sp|A3KG59|P20D2_MOUSE	yes	3	0.001094	19.473	0	0	0	0	1149.6	0	0	25438	19307	49539	59127	20452	52427	19730	15242	0	19306	0
AAALATVNAWAEQTGMK	17	0	1731.86	sp|A2AGT5|CKAP5_MOUSE	sp|A2AGT5|CKAP5_MOUSE	yes	2	1.2957e-06	85.813	67303	59278	81751	85773	104980	64127	39177	79939	0	61341	83648	83652	75280	82447	85882	93608	85802	113240
AAALEFLNR	9	0	1003.55	sp|Q60864|STIP1_MOUSE	sp|Q60864|STIP1_MOUSE	yes	2	8.9293e-06	138.55	786400	883620	1000500	547020	1169800	752540	697760	718280	706450	398420	699420	690730	929280	936820	794200	726310	780580	836940
AAALEFLNRFEEAK	14	1	1607.83	sp|Q60864|STIP1_MOUSE	sp|Q60864|STIP1_MOUSE	yes	2	0.0015324	110.58	33478	30157	14886	52716	41305	29739	15284	28785	17973	0	12286	35237	41959	42046	47177	41415	37676	50591
AAALEQFK	8	0	876.471	sp|Q61941|NNTM_MOUSE	sp|Q61941|NNTM_MOUSE	yes	2	0.0096907	72.492	2846500	2538100	3404300	2656800	2034600	2665300	2835000	48185	1073	0	0	0	2896900	2831700	2790500	2782400	2788500	2320500
AAALLLQNDTNADVESK	17	0	1771.9	sp|G5E8K5|ANK3_MOUSE	sp|G5E8K5|ANK3_MOUSE	yes	2	0.0012603	27.357	0	0	6829	0	0	0	591210	539440	13798	17074	0	0	0	0	0	18971	0	0
AAALVLQTIWGYK	13	0	1432.81	sp|P30999|CTND1_MOUSE	sp|P30999|CTND1_MOUSE	yes	2	0.0096772	46.033	0	29625	62064	64976	93592	51963	17114	0	0	10757	18677	15264	31184	38321	0	56735	560.65	70798
AAAMDVDTPSGTNSGAGK	18	0	1648.74	sp|P62878|RBX1_MOUSE	sp|P62878|RBX1_MOUSE	yes	2	6.6778e-07	88.42	196760	164000	211440	55965	220690	111030	6836.4	0	4106.4	0	0	95823	6054.1	1656.2	437910	142910	28510	61067
AAAMDVDTPSGTNSGAGKK	19	1	1776.83	sp|P62878|RBX1_MOUSE	sp|P62878|RBX1_MOUSE	yes	2	7.9338e-06	72.031	0	0	0	16442	26820	12081	0	0	33864	33422	64123	120790	66807	59485	60845	0	0	31196
AAANEQLTR	9	0	972.499	sp|Q9CRB9|MIC19_MOUSE	sp|Q9CRB9|MIC19_MOUSE	yes	2	0.015301	65.156	569670	751150	835540	579080	587890	620110	1502500	17272	0	0	0	0	1005900	1134100	1379600	670690	942230	683860
AAAPAPEEEMDECEQALAAEPK	22	0	2356.02	sp|Q9D8N0|EF1G_MOUSE	sp|Q9D8N0|EF1G_MOUSE	yes	2	0.00079208	38.616	0	17191	0	0	0	0	0	0	0	1139.9	0	0	0	0	0	58030	13608	0
AAAPATLALDPQPQEK	16	0	1619.85	sp|Q91WG2|RABE2_MOUSE	sp|Q91WG2|RABE2_MOUSE	yes	2	0.00014581	72.846	43675	0	40998	0	98339	0	20245	18454	0	17321	0	31586	48435	58387	0	30322	43933	58112
AAAPEPHETEK	11	0	1178.56	sp|Q9D7J4|COX20_MOUSE	sp|Q9D7J4|COX20_MOUSE	yes	2	0.0010348	81.099	495520	391340	386470	425100	405590	0	576240	781000	602230	637670	655970	918520	410720	464160	496900	517960	570720	455540
AAAQCYIDLIIK	12	0	1377.73	sp|Q9JIF7|COPB_MOUSE	sp|Q9JIF7|COPB_MOUSE	yes	2	0.0004528	73.655	0	0	0	0	0	0	0	0	0	0	0	0	0	0	248860	0	0	13139
AAAQEADGAGSAVVAAGGGSSGQVTSNGSIGR	32	0	2759.31	sp|Q8VBZ3|CLPT1_MOUSE	sp|Q8VBZ3|CLPT1_MOUSE	yes	3	0.071375	9.981	0	0	0	0	18473	0	0	0	0	0	0	0	0	0	0	0	27511	20406
AAAQFLTSTWGAQK	14	0	1478.75	sp|Q9D7Z3|NOL7_MOUSE	sp|Q9D7Z3|NOL7_MOUSE	yes	2	0.0013698	54.27	33779	36403	37479	1042.6	0	0	0	4490.6	33588	0	0	0	2229.9	0	0	50446	30636	44443
AAAQLGVEELQK	12	0	1255.68	sp|Q921M4|GOGA2_MOUSE	sp|Q921M4|GOGA2_MOUSE	yes	2	0.026423	34.193	0	0	0	0	0	0	0	0	0	0	0	0	0	0	0	0	58378	0
AAAQLLQSQAQQSGAQQTK	19	0	1956	sp|Q8C1B7|SEP11_MOUSE	sp|Q8C1B7|SEP11_MOUSE	yes	2;3	7.3539e-29	155.28	436380	343510	517960	380710	762700	527280	107570	144390	99275	59145	171860	246480	432430	575950	594900	582550	465740	619500
AAAQTLER	8	0	858.456	sp|P23492|PNPH_MOUSE	sp|P23492|PNPH_MOUSE	yes	2	0.0055037	85.813	124170	148940	213740	217240	8767.6	219610	0	0	211810	0	0	233100	0	205230	0	2029.9	0	0
AAASGAGDLPPLGPATLLALCVQHSAR	27	0	2613.37	sp|Q3U0S6|RAIN_MOUSE	sp|Q3U0S6|RAIN_MOUSE	yes	3	0.00025925	37.061	0	0	0	51102	68741	40706	60437	54850	0	0	54192	0	57400	97285	88950	0	90012	91732
AAASGPASASAPAAEILLTPAR	22	0	1992.06	sp|Q91VK4|ITM2C_MOUSE	sp|Q91VK4|ITM2C_MOUSE	yes	2	0.00068387	53.363	0	0	0	40969	66064	68677	0	0	26393	0	0	0	0	0	10000	0	0	76846
AAASLDTAALSATDMALALNR	21	0	2046.04	sp|E9Q401|RYR2_MOUSE	sp|E9Q401|RYR2_MOUSE	yes	2;3	7.7548e-126	198.1	460780	609770	517340	452510	508220	492160	971160	963280	1087100	1314400	1345200	1881700	916140	866260	811120	647240	873720	703900
AAASTDYYK	9	0	988.45	sp|P35486|ODPA_MOUSE	sp|P35486|ODPA_MOUSE	yes	2	0.0023425	62.88	539300	734250	0	354400	468140	499750	1104100	1239600	1414000	1129700	995500	671210	941750	577000	359030	341100	627350	613180
AAASTDYYKR	10	1	1144.55	sp|P35486|ODPA_MOUSE	sp|P35486|ODPA_MOUSE	yes	2	0.044693	72.038	3571.8	0	3177.1	26919	0	0	0	0	2885.1	2652.3	55344	0	0	11181	168640	85982	0	1043.6
AAASVTSPGSLELLQPGFSK	20	0	1959.03	sp|P39429|TRAF2_MOUSE	sp|P39429|TRAF2_MOUSE	yes	2	2.391e-06	53.051	13154	0	26554	0	46836	0	13097	0	8824.6	10740	33299	60046	39537	0	33298	0	25599	31203
AAATETPIETSTAPSLEGAPK	21	0	2041.02	sp|P70670|NACAM_MOUSE	sp|P70670|NACAM_MOUSE	yes	2	1.5373e-15	104.86	0	157300	187680	7872	154160	121750	695.98	170110	150660	160230	0	0	288220	0	132770	0	0	0
AAATFNPELITHILDGSPENTR	22	0	2366.19	sp|Q9R0H0|ACOX1_MOUSE	sp|Q9R0H0|ACOX1_MOUSE	yes	3	1.4692e-20	91.1	156370	224020	151130	103610	140140	186530	416130	351310	335300	256490	328480	586470	312660	256320	236300	211990	295030	215660
AAATFNPELITHILDGSPENTRR	23	1	2522.29	sp|Q9R0H0|ACOX1_MOUSE	sp|Q9R0H0|ACOX1_MOUSE	yes	3;4	5.2868e-05	55.866	17230	32033	0	21042	10155	33142	163360	111410	93449	15497	37875	145160	88244	78794	81160	54188	98730	45656
AAATLAAVSGTPGLGAQPAELGTHK	25	0	2288.21	sp|E9Q1P8|I2BP2_MOUSE	sp|E9Q1P8|I2BP2_MOUSE	yes	3	4.7677e-05	66.106	0	18775	11227	14525	41148	15827	0	0	0	0	0	0	0	0	38815	27837	7343.7	25406
AAATLMTER	9	0	962.486	sp|P04919|B3AT_MOUSE	sp|P04919|B3AT_MOUSE	yes	2	1.5472e-05	125.5	472570	317840	598770	428160	563320	474300	0	0	0	0	0	0	206290	0	354350	418900	0	525430
AAATLSFGPER	11	0	1118.57	sp|Q80TM9|NISCH_MOUSE	sp|Q80TM9|NISCH_MOUSE	yes	2	0.0051028	61.48	0	52738	94763	77319	82063	77407	0	2529.3	0	42517	76487	0	49395	36352	94682	39153	37763	41078
AAATPESQEPQAK	13	0	1326.64	sp|P28667|MRP_MOUSE	sp|P28667|MRP_MOUSE	yes	2	0.0024359	50.297	90271	57072	810.72	0	124660	0	2857	0	2266.7	2241.6	0	0	58550	1545.9	0	100340	65173	173980
AAATQPDGKDTPDEPWAFPAR	21	1	2240.05	sp|Q78PY7|SND1_MOUSE	sp|Q78PY7|SND1_MOUSE	yes	3	3.4753e-10	74.62	66236	44329	62623	0	153890	109390	9955.3	0	0	0	0	49964	0	118820	110670	89550	43008	104350
AAAVAAAGAGEPLSPEELLPK	21	0	1961.05	sp|Q9CPQ3|TOM22_MOUSE	sp|Q9CPQ3|TOM22_MOUSE	yes	2	2.1215e-20	113.34	218160	230610	167390	248910	296940	248610	332240	326320	340230	595840	492280	841400	321460	272700	239970	356500	371600	345810
AAAVAGILR	9	0	840.518	sp|Q3TBW2|RM10_MOUSE	sp|Q3TBW2|RM10_MOUSE	yes	2	0.051136	42.229	0	1275.2	26664	0	0	0	0	77479	0	0	0	214960	0	107700	0	4177.2	65575	0
AAAVHLMQ	8	0	839.432	sp|A3KMP2|TTC38_MOUSE	sp|A3KMP2|TTC38_MOUSE	yes	2	0.064609	29.31	0	46667	0	0	0	25575	19481	0	0	0	0	112370	78170	76568	0	39200	82024	0
AAAVLSGASAGSPAGAPGGPGGLSAVGSGPR	31	0	2503.28	sp|Q9DBD5|PELP1_MOUSE	sp|Q9DBD5|PELP1_MOUSE	yes	3	3.8107e-08	72.368	44842	35305	27510	53625	64441	43679	0	9163.1	0	3781.2	0	21834	35078	54674	79902	66353	42974	76425
AAAVSDIQDLMR	12	0	1288.64	sp|Q9CR00|PSMD9_MOUSE	sp|Q9CR00|PSMD9_MOUSE	yes	2	0.0004391	78.932	167630	182060	177260	217670	235890	188420	163290	164090	160460	205500	212560	189840	193880	200530	185090	189280	198150	228980
AAAVVDPQQSVVMR	14	0	1469.77	sp|P43883|PLIN2_MOUSE	sp|P43883|PLIN2_MOUSE	yes	2	0.0012133	75.474	331030	311000	412500	325790	326480	380460	440690	559200	410200	13645	499920	321700	263140	428890	69478	355890	361560	335120
AAAVVEEAAAGDVQR	15	0	1455.73	sp|Q8VEJ4|NLE1_MOUSE	sp|Q8VEJ4|NLE1_MOUSE	yes	2	0.00017821	61.194	0	0	32521	0	59240	0	0	0	0	0	0	0	0	0	0	54542	22005	40325
AACLCFR	7	0	896.4	sp|Q8R2U6|NUDT4_MOUSE;sp|P0C028|NUD11_MOUSE;sp|P0C027|NUD10_MOUSE;sp|Q9JI46|NUDT3_MOUSE	sp|Q9JI46|NUDT3_MOUSE	no	2	0.064365	39.761	71000	0	0	26423	0	48358	2771.3	0	141520	102120	0	0	0	0	0	60202	0	0
AACLESAQEPAGAWSNK	17	0	1788.81	sp|Q8VDJ3|VIGLN_MOUSE	sp|Q8VDJ3|VIGLN_MOUSE	yes	2	6.2222e-17	154.09	360990	360870	402750	258390	493380	397100	3686.6	260150	174070	0	266890	273010	313480	412090	263060	474120	343110	545010
AACLPLPGYR	10	0	1116.58	sp|Q61233|PLSL_MOUSE	sp|Q61233|PLSL_MOUSE	yes	2	0.0001363	100.75	1234000	665240	1385900	972000	1777900	1731200	142440	0	129210	111650	169450	152360	1171800	1567600	1992000	1711100	1288200	2254500
AACQEAQVFGNQLIPPNAQVK	21	0	2282.15	sp|Q9ESW4|AGK_MOUSE	sp|Q9ESW4|AGK_MOUSE	yes	2;3	7.9077e-07	88.796	85898	0	668.35	0	0	92253	261370	317480	0	142590	175490	302570	129400	178080	192380	0	8796.8	69905
AACSAAAMEEDSEASSSR	18	0	1828.72	sp|O08759|UBE3A_MOUSE	sp|O08759|UBE3A_MOUSE	yes	2	3.264e-13	104	0	0	0	0	0	0	0	0	0	11499	0	17119	0	0	33695	10481	0	3803.2
AADAEAEVASLNR	13	0	1315.64	sp|P21107|TPM3_MOUSE	sp|P21107|TPM3_MOUSE	yes	2	5.6305e-65	216.26	0	1150000	0	1100800	2001100	1181600	221170	243870	212120	248420	238330	258890	746270	844780	1142200	1364500	850610	1663000
AADAHVDAHYYEQNEQPTGTCAACITGGNR	30	0	3276.39	sp|P55264|ADK_MOUSE	sp|P55264|ADK_MOUSE	yes	4	4.9526e-05	61.319	27134	14444	0	3204.2	49090	36283	25104	136160	31495	0	152140	303060	42920	135150	0	41049	119660	58605
AADAVEDLR	9	0	958.472	sp|Q9WVE8|PACN2_MOUSE	sp|Q9WVE8|PACN2_MOUSE	yes	2	0.0030948	91.783	0	0	0	0	0	15306	123750	110610	0	0	0	0	153960	0	139570	0	0	130750
AADEEAFEDNSEEYIR	16	0	1886.78	sp|Q9ERK4|XPO2_MOUSE	sp|Q9ERK4|XPO2_MOUSE	yes	2	0.00013273	75.5	0	0	0	833.94	0	0	0	0	0	0	0	0	0	0	55423	37010	0	10068
AADEVAEGK	9	0	888.419	sp|P97807|FUMH_MOUSE	sp|P97807|FUMH_MOUSE	yes	2	0.00012246	84.368	44893	34463	54827	0	101040	60257	2101.3	218300	324800	309670	201130	0	9887.2	0	0	126700	147070	214460
AADFQLHTHVNDGTEFGGSIYQK	23	0	2534.18	sp|Q60931|VDAC3_MOUSE	sp|Q60931|VDAC3_MOUSE	yes	3;4	1.0201e-198	256.68	721550	633460	605640	400500	627810	664300	477480	805270	703300	931460	1363900	2516000	743720	992690	1200800	877180	1083100	822500
AADGNYYNAR	10	0	1113.48	sp|Q8BH86|GLUCM_MOUSE	sp|Q8BH86|GLUCM_MOUSE	yes	2	0.0030277	81.642	53933	47805	37538	35282	46294	51531	127900	121330	124540	74194	128280	164970	87029	64334	0	69236	109320	74703
AADGTGVVGGGAVGGGLPK	19	0	1538.81	sp|O55229|CHKB_MOUSE	sp|O55229|CHKB_MOUSE	yes	2	8.142e-05	73.891	38339	35198	45730	18243	47303	34943	56048	42402	43033	38375	76179	150120	42691	68757	67484	43459	57056	41370
AADGYVKPQIK	11	1	1188.65	sp|P42232|STA5B_MOUSE	sp|P42232|STA5B_MOUSE	yes	2	0.0086099	112.8	23161	23923	36407	27298	42724	33925	32743	48983	33465	31873	47152	53495	35283	48511	60469	36399	44591	52090
AADHLKPFLDDSTLR	15	1	1697.87	sp|Q922U1|PRPF3_MOUSE	sp|Q922U1|PRPF3_MOUSE	yes	3	0.035357	25.705	0	0	0	0	0	30049	0	0	0	0	0	0	0	0	26887	0	0	0
AADHYSEQMAQR	12	0	1405.6	sp|Q91Z40|GBP7_MOUSE;sp|A0A0G2JDV3|GBP6_MOUSE	sp|A0A0G2JDV3|GBP6_MOUSE	no	2	0.0040095	59.645	27233	28601	48126	32740	60414	51812	0	62691	43355	44037	68301	83135	50174	63148	142480	32802	79912	143190
AADIDQEVK	9	0	987.487	sp|Q6ZQ38|CAND1_MOUSE	sp|Q6ZQ38|CAND1_MOUSE	yes	2	0.010069	60.892	82452	76389	91385	89768	141340	107440	3993.7	0	39303	0	0	41040	65177	70995	128330	77176	12376	125710
AADIEQVFR	9	0	1047.53	sp|Q9QX47|SON_MOUSE	sp|Q9QX47|SON_MOUSE	yes	2	0.016687	51.864	0	0	8596.8	22345	25114	30041	3117.6	0	0	0	0	0	0	19524	0	41134	15634	31318
AADISQWAGPLCLQEVDEPPQHALR	25	0	2800.36	sp|P70296|PEBP1_MOUSE	sp|P70296|PEBP1_MOUSE	yes	2;3	3.3616e-68	178.05	803380	993640	1089200	919220	1548400	1076800	2225100	2471000	2209700	2989900	3724900	7334800	2045500	2159600	2594600	2100000	2893500	2256000
AADKDTCFSTEGPNLVTR	18	1	1980.92	sp|P07724|ALBU_MOUSE	sp|P07724|ALBU_MOUSE	yes	2;3	1.977e-80	208.81	68423000	34746000	46542000	46331000	67475000	69006000	10895000	14898000	7100900	9864100	19711000	24807000	35111000	33719000	69023000	70691000	41130000	56118000
AADLGQIPDVDIDSDGVFK	19	0	1973.96	sp|Q9DAK9|PHP14_MOUSE	sp|Q9DAK9|PHP14_MOUSE	yes	2	2.5216e-06	70.552	3150.3	0	0	0	0	0	0	160310	18400	494620	379900	751530	0	0	0	203590	179710	155580
AADLQIQMTK	10	0	1117.58	sp|O35855|BCAT2_MOUSE	sp|O35855|BCAT2_MOUSE	yes	2	1.29e-19	183	0	797160	747320	569050	2907.6	715650	1494200	1746900	1222800	1284400	2148000	2591000	1394800	1585800	1247800	897970	1526700	1044300
AADLVSENCETYEAHMR	17	0	1994.85	sp|Q9JLI6|SCLY_MOUSE	sp|Q9JLI6|SCLY_MOUSE	yes	2	1.1495e-06	70.806	0	0	0	0	14684	0	0	0	0	0	11846	14713	0	17433	23300	11176	0	16542
AADMGNPVGQSGLGMAYLYGR	21	0	2126.99	sp|Q9Z2G6|SE1L1_MOUSE	sp|Q9Z2G6|SE1L1_MOUSE	yes	2	0.00028729	56.473	0	0	86195	0	160010	115350	0	0	0	0	0	0	107160	0	0	0	0	0
AADMLSGPR	9	0	916.444	sp|Q8CHT0|AL4A1_MOUSE	sp|Q8CHT0|AL4A1_MOUSE	yes	2	0.020431	56.378	8084.9	0	0	0	0	0	0	132730	0	96211	19691	125710	0	0	9369.8	9794	0	0
AADPPAENSSAPEAEQGGAE	20	0	1896.8	sp|P62960|YBOX1_MOUSE	sp|P62960|YBOX1_MOUSE	yes	2	1.3482e-17	157.7	0	15827	65079	71714	269340	109910	21352	35375	1592.4	0	22519	54078	84349	54544	95178	192980	140580	156630
AADTHLIDYEK	11	0	1274.61	sp|Q9WUZ9|ENTP5_MOUSE	sp|Q9WUZ9|ENTP5_MOUSE	yes	2	0.046473	32.549	0	0	0	0	49385	0	0	0	0	42098	0	1399.8	0	0	0	44196	0	35545
AADTQVSETLKR	12	1	1317.69	sp|E9PVA8|GCN1_MOUSE	sp|E9PVA8|GCN1_MOUSE	yes	2	0.0027666	84.309	62277	55039	0	47894	98480	0	0	41742	22803	15181	38747	67556	0	0	0	0	0	77235
AADVDCLTLGQYMQPTK	17	0	1909.89	sp|Q99M04|LIAS_MOUSE	sp|Q99M04|LIAS_MOUSE	yes	2	0.0002459	67.887	0	0	0	0	1887.6	7807	0	0	85159	12573	163950	0	0	0	7875.9	16762	0	16841
AADVHEVR	8	0	895.451	sp|P52480|KPYM_MOUSE	sp|P52480|KPYM_MOUSE	yes	2	0.00063482	117.39	244240	263620	324770	329760	337880	314440	302080	301470	296420	268700	281770	364250	378380	311510	264790	346650	301840	383240
AAEAAASAYYNPGNPHNVYMPTSQPPPPPYYPPEDK	36	0	3900.77	sp|P97765|WBP2_MOUSE	sp|P97765|WBP2_MOUSE	yes	3	5.2645e-07	29.882	0	6728.2	0	0	0	0	0	0	5324.4	0	19088	5959.2	0	16827	14762	20155	0	8667
AAEAGVTEEQYGYLGTSAK	19	0	1943.91	sp|P14873|MAP1B_MOUSE	sp|P14873|MAP1B_MOUSE	yes	2	9.1953e-05	67.838	84140	31545	75734	42843	160900	97576	0	0	0	0	0	5681.4	49098	59215	55293	96372	42248	92921
AAEDELNIESK	11	0	1217.58	sp|Q3ULF4|SPG7_MOUSE	sp|Q3ULF4|SPG7_MOUSE	yes	2	0.0067949	54.584	37418	0	0	4174	0	0	1976.8	96646	0	76992	99331	82324	58243	0	0	0	923.71	0
AAEDPVSEVTVGVSVLAER	19	0	1926.99	sp|P28867|KPCD_MOUSE	sp|P28867|KPCD_MOUSE	yes	2	0.00050373	42.495	0	0	0	0	0	27138	0	0	0	0	0	0	0	0	0	68943	0	123590
AAEDYGVIK	9	0	964.487	sp|P37804|TAGL_MOUSE	sp|P37804|TAGL_MOUSE	yes	2	0.04739	31.952	0	248520	385970	395720	548400	430180	0	269370	177890	0	0	0	0	393980	282190	681.12	352750	446280
AAEEAASTLASSIHPEQCIK	20	0	2112.02	sp|Q80TV8|CLAP1_MOUSE	sp|Q80TV8|CLAP1_MOUSE	yes	2	9.2341e-14	111.38	27337	2508.6	39372	0	46926	0	26938	0	22860	0	45123	37384	0	62480	49434	46709	70714	39405
AAEEPQQQK	9	0	1027.49	sp|Q7TQI3|OTUB1_MOUSE	sp|Q7TQI3|OTUB1_MOUSE	yes	2	0.034854	37.722	63370	0	97280	70125	77401	79286	110070	101940	93743	106930	106840	140980	104420	105770	61078	71843	95541	80186
AAEFLDEALLTYR	13	0	1510.77	sp|Q148W8|STYL2_MOUSE	sp|Q148W8|STYL2_MOUSE	yes	2	0.00084089	52.837	0	0	0	25379	44768	0	17249	0	0	0	19415	32488	0	0	10058	0	0	0
AAEGIQEVSTACTWNGR	17	0	1848.84	sp|Q61234|SNTA1_MOUSE	sp|Q61234|SNTA1_MOUSE	yes	2	2.3648e-08	80.379	0	0	0	606.5	0	0	23323	23706	0	57832	54204	64539	611.63	44020	689.22	0	0	13604
AAEGIQEVSTACTWNGRPCSLSVHIDK	27	1	2985.41	sp|Q61234|SNTA1_MOUSE	sp|Q61234|SNTA1_MOUSE	yes	3	0.00056294	25.053	0	0	0	0	0	0	0	30901	0	2643.5	69414	120740	0	120390	0	216730	88421	0
AAEIDCQDIEER	12	0	1447.62	sp|P15508|SPTB1_MOUSE	sp|P15508|SPTB1_MOUSE	yes	2	0.00062313	94.791	73254	0	59308	48553	86436	68218	0	0	494.03	0	25217	51073	34331	63816	71706	77191	62210	89984
AAEIGYEDPINPTYEATNAMYHR	23	0	2625.18	sp|Q9WU79|PROD_MOUSE	sp|Q9WU79|PROD_MOUSE	yes	3	0.0012354	31.905	16059	0	24294	11113	37402	0	101990	164520	132470	207880	135240	184440	100580	56455	39698	36211	0	27357
AAEILYQLALK	11	0	1231.72	sp|P27046|MA2A1_MOUSE	sp|P27046|MA2A1_MOUSE	yes	2	0.0018009	48.157	0	0	31367	39730	55668	47209	0	0	0	0	0	0	30445	35871	45417	48652	0	9526.7
AAEIYGVTHTR	11	0	1216.62	sp|Q9DCD2|SYF1_MOUSE	sp|Q9DCD2|SYF1_MOUSE	yes	2	0.00014075	104.39	6070.7	8007.5	0	25476	0	20306	0	0	34994	9526.6	30923	0	1052.8	30326	30963	451.97	22149	44210
AAELEMELNEHSLVIDTLK	19	0	2154.09	sp|O70591|PFD2_MOUSE	sp|O70591|PFD2_MOUSE	yes	2;3	0.00055805	38.668	4432.2	3287.4	0	0	16871	0	0	0	0	0	473.4	0	0	0	49907	42973	36040	27846
AAELIANSLATAGDGLIELR	20	0	1997.08	sp|P67778|PHB1_MOUSE	sp|P67778|PHB1_MOUSE	yes	2;3	3.1625e-141	280.9	3154500	2992300	2866400	3248800	3323500	2939100	2752900	3052000	3117700	2900800	3388800	5767500	2989400	3068400	3910100	3855800	3732800	3415200
AAEMLLFGK	9	0	978.521	sp|Q9WUR2|ECI2_MOUSE;sp|Q78JN3|ECI3_MOUSE	sp|Q9WUR2|ECI2_MOUSE	yes	2	0.00010899	87.251	1869700	2063500	2372600	1854000	1624200	1956100	3975700	4426800	4321900	3578200	4166600	4805200	2827100	2621500	2431900	2104600	3007000	2055000
AAENGAQSAPLPLEGVDISPK	21	0	2063.05	sp|P30416|FKBP4_MOUSE	sp|P30416|FKBP4_MOUSE	yes	2	2.3176e-19	102.1	223090	225280	233150	275040	402300	277290	282220	358920	208250	269560	312020	429570	270330	0	262850	235570	290390	262080
AAEQMSTLPIDAPSPLENLEQK	22	0	2381.18	sp|P27546|MAP4_MOUSE	sp|P27546|MAP4_MOUSE	yes	2	4.8642e-20	102.1	0	70092	61546	124770	295520	178680	0	0	0	132250	74584	0	186380	117810	145360	147160	134170	171770
AAESLADPTEYENLFPGLK	19	0	2064.01	sp|O55029|COPB2_MOUSE	sp|O55029|COPB2_MOUSE	yes	2	0.00032742	62.398	0	525630	565.16	0	0	856.88	0	0	18964	0	0	0	0	0	0	0	1334.6	0
AAESSAMAATEK	12	0	1165.53	sp|Q9Z1P6|NDUA7_MOUSE	sp|Q9Z1P6|NDUA7_MOUSE	yes	2	1.7127e-21	179.31	3714400	3038600	3604000	3313100	3004900	3423400	3283500	4294800	3691300	3996600	4397600	4973800	2692100	3803200	3491100	3713400	3866000	3673600
AAESSAMAATEKK	13	1	1293.62	sp|Q9Z1P6|NDUA7_MOUSE	sp|Q9Z1P6|NDUA7_MOUSE	yes	2	9.9379e-14	148.9	174220	135110	122690	230550	116730	140300	217680	174070	169460	65537	108060	281230	160360	220280	149940	154310	146460	143180
AAETDAATAGVNR	13	0	1245.59	sp|Q6A0D4|RFTN1_MOUSE	sp|Q6A0D4|RFTN1_MOUSE	yes	2	0.00082875	54.584	0	9582.9	2950.3	35821	825.22	25596	7753.2	42191	6085.2	0	0	48202	24306	0	79368	31404	0	36563
AAETHFGFETVSEGEK	16	0	1737.78	sp|Q9CXI0|COQ5_MOUSE	sp|Q9CXI0|COQ5_MOUSE	yes	2;3	5.8386e-05	66.619	124310	122310	141200	21501	109770	103390	126740	245050	165340	150690	531800	780760	156530	11225	171530	153670	205890	0
AAETQTLNFGPEWLR	15	0	1731.86	sp|Q6Y7W8|GGYF2_MOUSE	sp|Q6Y7W8|GGYF2_MOUSE	yes	2	3.297e-05	81.48	0	23963	37299	0	45086	5331.6	0	0	0	0	18763	49630	24969	0	1237.6	43230	0	53097
AAETVELHK	9	0	996.524	sp|Q9D1J3|SARNP_MOUSE	sp|Q9D1J3|SARNP_MOUSE	yes	2	1.6469e-05	121.67	185950	149250	199490	173650	262110	204960	181750	108720	67691	0	131040	151630	199740	242600	263060	219870	216030	286510
AAEVANAAEFIR	12	0	1260.65	sp|Q9JI39|ABCBA_MOUSE	sp|Q9JI39|ABCBA_MOUSE	yes	2	0.00049268	99.34	0	284350	0	8321	323780	0	5108.3	281590	399870	300730	367910	184900	326560	247820	0	10052	356820	0
AAEVESVKEQLPAK	14	1	1497.8	sp|P27546|MAP4_MOUSE	sp|P27546|MAP4_MOUSE	yes	2	0.041625	38.1	13035	0	0	0	0	0	0	28714	0	0	0	14255	63498	0	0	0	58367	52928
AAEVPAPIR	9	0	922.524	sp|A2ASS6|TITIN_MOUSE	sp|A2ASS6|TITIN_MOUSE	yes	2	0.0034021	65.313	576250	398950	450840	337120	349080	583340	26099	0	0	0	0	0	340740	0	290030	0	49010	303850
AAFDDAIAELDTLSEESYK	19	0	2086.96	sp|P62259|1433E_MOUSE	sp|P62259|1433E_MOUSE	yes	2	1.4427e-57	203.76	1220000	1264300	1001900	1224000	2233800	1652900	661070	1220200	934420	1621700	1776800	2663200	1428100	1282700	1953200	2530000	2210800	2189500
AAFDIFVLGAEDGCISTK	18	0	1912.92	sp|P19123|TNNC1_MOUSE	sp|P19123|TNNC1_MOUSE	yes	2	7.3334e-24	198.1	5749200	6667200	5556200	4721200	4620100	4724100	11924000	801050	15857000	19951000	24784000	30927000	10131000	11015000	10682000	6361600	11085000	8320500
AAFEWNEEGAGSSPSPGLQPVR	22	0	2285.07	sp|P97298|PEDF_MOUSE	sp|P97298|PEDF_MOUSE	yes	2	9.5331e-24	149.57	521500	329060	343960	561030	744150	619910	0	61953	0	3527.6	0	3435.8	265390	446120	732770	558170	336410	569520
AAFFVTLDEDSHCYNPDDETSLSLYGK	27	0	3093.36	sp|Q924X2|CPT1B_MOUSE	sp|Q924X2|CPT1B_MOUSE	yes	3	3.6126e-152	204.6	255990	323220	170910	248630	317400	367820	328540	835070	616420	1211900	1004900	1154800	435270	417160	739520	744680	650730	445890
AAFGLSEAGFNTACLTK	17	0	1756.85	sp|Q8K2B3|SDHA_MOUSE	sp|Q8K2B3|SDHA_MOUSE	yes	2	1.8283e-116	250.16	10816000	6919000	12436000	11893000	7977200	9125100	18463000	19931000	19571000	22971000	29369000	27439000	13454000	15300000	13857000	11941000	13282000	11808000
AAFGSFAVNGPTTLVDK	17	0	1693.87	sp|Q9JIH2|NUP50_MOUSE	sp|Q9JIH2|NUP50_MOUSE	yes	2	0.00067277	55.604	147270	40699	93750	212080	130340	122460	139420	32960	56689	24382	546750	204080	93291	227220	238790	101820	212180	194870
AAFGSFAVNGPTTLVDKK	18	1	1821.96	sp|Q9JIH2|NUP50_MOUSE	sp|Q9JIH2|NUP50_MOUSE	yes	3	0.022809	17.238	6993.2	0	0	0	9502.4	12026	0	0	0	0	0	0	0	0	17442	0	0	0
AAFIDNMNQYTR	12	0	1442.66	sp|Q71RI9|KAT3_MOUSE	sp|Q71RI9|KAT3_MOUSE	yes	2	0.00029562	103.87	539570	3338.1	4069	0	496740	0	988200	805600	913310	887650	1210400	1176500	807610	712020	553950	563550	717180	14294
AAFQLGSPWR	10	0	1131.58	sp|P47738|ALDH2_MOUSE	sp|P47738|ALDH2_MOUSE	yes	2	8.0759e-20	192.6	1272200	1462800	1620300	1508900	1535700	1677600	1886000	1877000	1864100	2118800	2853500	2200300	2291400	2209300	2628100	1799100	2254000	2099000
AAFQPEASPSHLTLNSGLVESEDL	24	0	2511.21	sp|Q9ET54|PALLD_MOUSE	sp|Q9ET54|PALLD_MOUSE	yes	2	5.9224e-05	55.354	53791	55775	40613	0	57115	32847	0	30899	33574	0	38642	55474	52466	49635	0	60401	58806	50464
AAFQSLLDAR	10	0	1090.58	sp|Q63829|COMD3_MOUSE	sp|Q63829|COMD3_MOUSE	yes	2	0.0036509	76.605	68456	114270	71343	70687	92049	58302	196000	197280	229850	69868	71070	60758	0	69075	0	1425.8	83735	0
AAFTAFEEVQLPR	13	0	1477.76	sp|Q9D8X2|CC124_MOUSE	sp|Q9D8X2|CC124_MOUSE	yes	2	0.0015838	68.49	0	0	11007	0	0	0	71490	184280	0	94855	140810	181110	0	0	4856.4	0	0	0
AAFVAYALAFPR	12	0	1295.7	sp|Q8CC86|PNCB_MOUSE	sp|Q8CC86|PNCB_MOUSE	yes	2	0.00043494	88.921	0	0	11438	15988	17707	18498	28388	36267	27189	26486	36714	21613	26198	20279	27334	0	0	0
AAFVLPEFTR	10	0	1149.62	sp|Q64674|SPEE_MOUSE	sp|Q64674|SPEE_MOUSE	yes	2	0.0018749	72.038	569490	436130	687920	722220	767750	618120	100720	98810	84700	74886	95479	129370	326630	382320	457330	563350	313270	595800
AAFYEDQINYYDTYIK	16	0	2015.92	sp|Q3UQ44|IQGA2_MOUSE	sp|Q3UQ44|IQGA2_MOUSE	yes	2	0.0032802	35.845	0	0	0	1339.6	43489	38336	0	0	0	0	0	0	0	0	618.43	0	0	56155
AAFYHQPWAQEAVGR	15	0	1729.83	sp|Q99JR8|SMRD2_MOUSE	sp|Q99JR8|SMRD2_MOUSE	yes	3	0.00093924	67.548	14392	0	0	12896	0	18659	0	0	0	0	0	6736.5	0	31251	37575	4392.8	0	28679
AAGAAAALAFLNQESR	16	0	1559.81	sp|Q9CPP0|NPM3_MOUSE	sp|Q9CPP0|NPM3_MOUSE	yes	2	7.227e-22	162.21	37885	29331	52603	46560	69974	62130	5512.3	4845.3	7190.7	7894	11579	12139	43101	45852	42907	44188	32801	57104
AAGAAAIITEPEHTK	15	0	1478.77	sp|Q8BK67|RCC2_MOUSE	sp|Q8BK67|RCC2_MOUSE	yes	2	4.8036e-05	87.942	124070	70281	99436	83886	155130	128200	4220.5	11575	0	0	0	22384	70501	109070	106050	134150	85921	142690
AAGAEEYAQQEVVKR	15	1	1647.82	sp|P16330|CN37_MOUSE	sp|P16330|CN37_MOUSE	yes	2	0.0045035	40.861	3673.6	0	0	1966.4	11808	0	0	0	0	0	0	7623.1	0	0	0	0	0	12748
AAGAGNEAAALFLATSGAHANHR	23	0	2177.07	sp|Q810B6|ANFY1_MOUSE	sp|Q810B6|ANFY1_MOUSE	yes	4	0.00035832	77.325	0	0	19313	0	30787	0	873.71	0	0	0	0	0	0	27023	35556	3207.3	21446	59794
AAGAPQVNSK	10	0	941.493	sp|Q6R891|NEB2_MOUSE	sp|Q6R891|NEB2_MOUSE	yes	2	0.051787	30.593	0	0	0	0	0	0	0	0	0	0	0	0	0	64196	414.05	66230	49770	43826
AAGAQIQGMK	10	0	973.501	sp|Q61941|NNTM_MOUSE	sp|Q61941|NNTM_MOUSE	yes	1;2	2.9104e-08	147.16	677230	234540	3424700	3482200	2578900	2473500	3913200	58662	0	0	1200	5765.1	2406200	2457900	3860100	3246400	3046600	2702100
AAGEECPMFTPPGGETVEQVK	21	0	2233	sp|Q8BZA9|TIGAR_MOUSE	sp|Q8BZA9|TIGAR_MOUSE	yes	2	0.00039237	38.668	0	0	0	0	0	0	107190	165620	1431.2	2387.6	0	266100	86740	81845	0	49931	0	0
AAGFKDPLLASGTDGVGTK	19	1	1803.94	sp|Q64737|PUR2_MOUSE	sp|Q64737|PUR2_MOUSE	yes	2;3	0.0011033	66.66	166610	35791	79452	78704	90669	130970	96341	60804	54973	40989	134030	62353	137420	135610	253950	0	101410	0
AAGGAGAQVGGSISSGSSASSVTVTR	26	0	2221.09	sp|P48678|LMNA_MOUSE	sp|P48678|LMNA_MOUSE	yes	2	1.2503e-16	82.87	112130	89845	157540	83443	139550	182000	55158	108160	79175	134870	154120	322690	177610	238250	276330	130730	0	131490
AAGHQLSPELFQQQAQEAAATQLGLK	26	0	2734.4	sp|P51175|PPOX_MOUSE	sp|P51175|PPOX_MOUSE	yes	3	7.5657e-08	66.002	0	16075	0	0	7227.1	0	12794	0	13657	31917	28456	50216	11368	14996	0	0	0	0
AAGICFGDSGGPLICNGILHGVDSFVIR	28	0	2901.43	sp|Q61096|PRTN3_MOUSE	sp|Q61096|PRTN3_MOUSE	yes	3	0.00054961	20.03	28619	14038	14682	40760	32361	51555	0	3450.2	0	0	0	0	0	36284	48630	76341	27877	91404
AAGIIHLGATSCYVGDNTDLIILR	24	0	2542.32	sp|P54822|PUR8_MOUSE	sp|P54822|PUR8_MOUSE	yes	3	2.8783e-17	118.87	87675	110620	88476	92302	129900	127860	133070	216230	188880	211960	212320	272110	140180	161850	146240	158560	214300	194460
AAGLATMISTMRPDIDNMDEYVR	23	1	2569.2	sp|Q99NB9|SF3B1_MOUSE	sp|Q99NB9|SF3B1_MOUSE	yes	3	0.0019485	24.471	21518	12194	0	0	36709	25262	0	0	0	0	0	728.27	0	23735	26884	0	0	84627
AAGLLSTFR	9	0	934.524	sp|O35206|COFA1_MOUSE	sp|O35206|COFA1_MOUSE	yes	2	0.00047565	98.009	451530	389260	550400	341850	588420	589130	245780	222730	244670	203430	266930	212210	441280	482140	362090	459150	393820	423520
AAGLQSEIGQVK	12	0	1199.65	sp|Q99MI1|RB6I2_MOUSE	sp|Q99MI1|RB6I2_MOUSE	yes	2	0.0094883	57.888	13631	17723	16730	0	0	0	11761	27257	22414	21796	31377	38881	2196.2	0	0	0	0	0
AAGMLSQLDLFSR	13	0	1407.72	sp|Q61249|IGBP1_MOUSE	sp|Q61249|IGBP1_MOUSE	yes	2	0.00012965	103.69	52992	49893	60499	53470	88368	62782	55050	52465	53889	35932	62284	59510	68465	63496	64775	63490	56316	85372
AAGPLESSGKEEITQLK	17	1	1756.92	sp|Q99PL5|RRBP1_MOUSE	sp|Q99PL5|RRBP1_MOUSE	yes	2;3	5.4036e-07	94.63	336020	206210	206870	222050	525980	376940	9465.8	0	0	0	23184	43981	273970	328630	476610	420160	283940	477940
AAGSGELGVTVK	12	0	1087.59	sp|Q80X90|FLNB_MOUSE	sp|Q80X90|FLNB_MOUSE	yes	2	0.035506	36.952	144290	0	85580	121440	148000	0	0	0	33632	54761	694100	0	0	0	155620	156120	115480	36870
AAGSLLTDECR	11	0	1191.56	sp|Q922B1|MACD1_MOUSE	sp|Q922B1|MACD1_MOUSE	yes	2	3.7378e-06	135.63	576200	824660	839350	706770	473170	696260	1348200	1295900	1371300	1613400	1993600	2351100	1205900	1212700	984940	701510	1181500	736730
AAGTCGVLLR	10	0	1016.54	sp|Q9D773|RM02_MOUSE	sp|Q9D773|RM02_MOUSE	yes	2	0.017568	51.864	1086.5	0	0	0	0	0	12270	80762	67531	0	0	0	0	0	0	0	0	0
AAGTLLNGPPQFSTTPEIK	19	0	1941.02	sp|Q8K0V4|CNOT3_MOUSE	sp|Q8K0V4|CNOT3_MOUSE	yes	2	0.00036815	61.067	77240	52484	64486	0	109170	85066	0	0	0	32833	41295	431.1	54628	74603	51705	83471	0	65935
AAGTLYTYPENWR	13	0	1540.73	sp|Q9D8N0|EF1G_MOUSE	sp|Q9D8N0|EF1G_MOUSE	yes	2	3.3619e-39	203.55	1409400	1425400	1994400	2289300	2425300	2029200	1775800	1551600	1650200	2614300	2806900	2354600	2283300	2272200	3555200	1858300	1861700	2448200
AAGTTVVEVEEIVDIGSFAPEDIHIPK	27	0	2835.45	sp|Q9D0K2|SCOT1_MOUSE	sp|Q9D0K2|SCOT1_MOUSE	yes	3	8.5711e-17	96.26	112190	144090	60819	101200	133700	155540	142830	336660	213900	331790	203790	421580	182250	155540	227720	240290	283610	211790
AAGVEAAAEVAATEPK	16	0	1483.75	sp|Q9D0E1|HNRPM_MOUSE	sp|Q9D0E1|HNRPM_MOUSE	yes	2	1.0088e-14	147.72	482580	378530	451210	522280	709700	550750	248680	269420	235600	439800	429370	649140	441210	453140	596090	712180	477910	716990
AAGVPSASITWR	12	0	1214.64	sp|Q05793|PGBM_MOUSE	sp|Q05793|PGBM_MOUSE	yes	2	0.00035646	81.099	0	529860	692280	357180	607660	649060	561830	418190	495010	511060	679380	484260	618820	786230	669170	581380	595360	516540
AAGVSVEPFWPGLFAK	16	0	1674.88	sp|P47955|RLA1_MOUSE	sp|P47955|RLA1_MOUSE	yes	2	5.2466e-51	208.63	3052000	2830600	4014000	6774200	7614100	6968900	2953000	2978900	3306100	2004300	3051900	2818400	6162000	5058600	6341300	4741800	4640200	7641100
AAGVVLEMIR	10	0	1057.6	sp|Q9WTM5|RUVB2_MOUSE	sp|Q9WTM5|RUVB2_MOUSE	yes	2	0.003811	62.969	241100	187930	358180	329150	289920	289390	133660	119680	47010	0	5610.3	0	0	297500	337360	297820	218200	367370
AAGYDLFSAYDYTISPMEK	19	0	2140.97	sp|Q9CQ43|DUT_MOUSE	sp|Q9CQ43|DUT_MOUSE	yes	2	1.2822e-09	85.081	148150	151780	193640	167960	186800	175140	187860	192450	257930	231270	262480	374770	224510	226250	0	202150	185320	218390
AAHIFFTDTCPEPLFSELGR	20	0	2307.1	sp|Q64324|STXB2_MOUSE	sp|Q64324|STXB2_MOUSE	yes	3	0.0050327	33.526	0	0	0	10794	0	28594	0	0	0	0	0	2222.7	0	2028	23667	0	7940	74496
AAHKQEPGLGFSFELTEQQK	20	1	2244.12	sp|P45952|ACADM_MOUSE	sp|P45952|ACADM_MOUSE	yes	3;4	9.2215e-58	206.14	209790	319700	206900	176370	197820	201940	754710	851530	613250	159340	251980	789280	860990	817370	858630	331220	603510	362170
AAHKQEPGLGFSFELTEQQKEFQATAR	27	2	3047.51	sp|P45952|ACADM_MOUSE	sp|P45952|ACADM_MOUSE	yes	4	2.5549e-11	61.003	0	0	0	0	0	0	0	0	96605	0	0	0	65800	49369	25330	0	54758	0
AAHLCAEAALR	11	0	1181.6	sp|P50580|PA2G4_MOUSE	sp|P50580|PA2G4_MOUSE	yes	2;3	0.00040279	99.305	249320	162570	292720	192150	347210	309050	135180	0	72575	43582	92667	171920	286270	346080	297580	45925	219300	367740
AAHLMDVAGNK	11	0	1125.56	sp|Q8K370|ACD10_MOUSE	sp|Q8K370|ACD10_MOUSE	yes	2	2.9891e-10	162.49	541560	417540	458410	409570	356590	435470	571350	824860	597080	692340	764550	928080	431350	367400	608350	498750	531050	403160
AAHPQSDGANLPK	13	0	1304.65	sp|Q9D1N2|HDBP1_MOUSE	sp|Q9D1N2|HDBP1_MOUSE	yes	2	0.00046167	66.664	126830	113280	112160	163260	147970	182530	170980	1781.7	158920	186580	243130	328360	113350	184650	293710	186150	176430	0
AAHSEGHITAGLDMK	15	0	1536.74	sp|P80314|TCPB_MOUSE	sp|P80314|TCPB_MOUSE	yes	3	5.4153e-05	105.94	345970	251390	300760	327930	484990	306950	148100	211020	146030	136280	178010	283450	314220	376590	314190	416820	321470	444480
AAHSIDTLGSASAR	14	0	1355.68	sp|Q80XL6|ACD11_MOUSE	sp|Q80XL6|ACD11_MOUSE	yes	2;3	0.001223	42.061	0	22074	0	0	12412	0	136780	176890	131030	104640	185550	181890	960.18	26227	0	19856	0	20274
AAHSQCAYSNPEGTVLLACEESR	23	0	2549.13	sp|Q9DBB9|CPN2_MOUSE	sp|Q9DBB9|CPN2_MOUSE	yes	3	1.3546e-11	75.006	125120	0	54037	64094	85236	84819	0	0	0	0	0	0	0	0	68006	86482	30019	74987
AAHVFFTDSCPDALFNELVK	20	0	2280.09	sp|O08599|STXB1_MOUSE	sp|O08599|STXB1_MOUSE	yes	3	0.00014328	59.67	11230	12142	14653	22341	31362	0	18425	0	11030	0	13289	21145	23212	24481	33359	29044	0	35224
AAHYFGMK	8	0	923.432	sp|Q8R0X7|SGPL1_MOUSE	sp|Q8R0X7|SGPL1_MOUSE	yes	2	0.019404	61.494	19419	0	0	0	35935	0	0	0	0	0	0	0	0	0	0	21445	12348	28733
AAIAAAAAAAAAK	13	0	1040.6	sp|Q9CR57|RL14_MOUSE	sp|Q9CR57|RL14_MOUSE	yes	2	7.2343e-05	122.44	1481200	1075100	1512400	1221800	2127800	1661900	438970	578370	490420	208090	200780	185010	1363900	1270600	1018100	1667100	1284900	1626000
AAIAQALAGEVSVVPPSR	18	0	1734.96	sp|Q3UKJ7|SMU1_MOUSE	sp|Q3UKJ7|SMU1_MOUSE	yes	2	5.6843e-10	115.79	110160	74392	63991	159290	176050	137130	24023	58396	36364	30458	77896	89038	65302	124900	155280	167940	95221	191920
AAIDWFDGK	9	0	1021.49	sp|P56959|FUS_MOUSE	sp|P56959|FUS_MOUSE	yes	2	5.4232e-05	102.46	1520500	1049900	1595700	970280	2145400	1463800	965430	682470	19136	1009900	25413	908020	1178600	1793800	1012700	1476200	772080	1815700
AAIDWFDGKEFSGNPIK	17	1	1893.93	sp|P56959|FUS_MOUSE	sp|P56959|FUS_MOUSE	yes	2;3	6.8401e-05	54.556	48863	136400	129820	200340	231010	206620	39931	26440	35761	0	157450	49335	177280	103190	88773	169080	262020	151410
AAIEHIK	7	0	780.449	sp|P34928|APOC1_MOUSE	sp|P34928|APOC1_MOUSE	yes	2	0.02983	66.087	1802400	912230	1339300	1594000	1112400	1463900	40550	77749	0	51148	50118	45364	324420	642400	1242200	1526400	651380	1357900
AAIISAEGDSK	11	0	1060.54	sp|P67778|PHB1_MOUSE	sp|P67778|PHB1_MOUSE	yes	2	7.293e-05	107.08	2235500	1876200	1898100	2012200	2209800	2202000	1786600	2251900	1806300	1836900	1886100	2332400	1932900	2077200	2195900	2254300	2245700	2244700
AAILPTSIFLTNK	13	0	1387.81	sp|Q8CIG8|ANM5_MOUSE	sp|Q8CIG8|ANM5_MOUSE	yes	2	0.0020487	57.888	254660	217850	312020	309370	324000	273060	225280	274920	234050	162780	261400	290400	251450	282700	242880	259450	230230	266530
AAIQDGLLGMFLK	13	0	1375.75	sp|Q8C7X2|EMC1_MOUSE	sp|Q8C7X2|EMC1_MOUSE	yes	2	9.9495e-05	101.48	18625	26364	33248	31047	36720	32958	43592	33672	36131	22959	34432	45863	38118	41034	32377	34642	38137	32531
AAIQSQLDGVR	11	0	1156.62	sp|Q6KAR6|EXOC3_MOUSE	sp|Q6KAR6|EXOC3_MOUSE	yes	2	0.020988	33.723	37510	36405	0	0	0	0	0	31102	0	0	882.47	32225	39230	50203	54089	0	0	58896
AAISDQER	8	0	888.43	sp|E9Q401|RYR2_MOUSE	sp|E9Q401|RYR2_MOUSE	yes	2	0.038058	56.014	39730	0	0	0	111060	0	150490	0	0	78467	2428.6	1323.4	0	0	68078	0	3425.9	0
AAISQPGISEDLEK	14	0	1456.74	sp|Q8BP40|PPA6_MOUSE	sp|Q8BP40|PPA6_MOUSE	yes	2	0.00028211	90.689	232610	0	0	0	10188	7508.2	222250	291050	0	0	307750	331970	303840	286600	11911	1290.6	298590	0
AAITVEHLAIK	11	0	1164.69	sp|Q9JIK5|DDX21_MOUSE	sp|Q9JIK5|DDX21_MOUSE	yes	2	0.00091667	102.55	100750	53906	90978	79734	125540	122610	0	0	722.85	0	0	0	49432	95912	146470	115450	42826	76285
AAIVCYDLTDSSSFER	16	0	1832.83	sp|P35290|RAB24_MOUSE	sp|P35290|RAB24_MOUSE	yes	2	0.0013664	46.358	0	336570	1336.6	0	21905	0	36963	0	0	74252	76932	86537	2719.9	0	186750	0	0	1950.5
AAKPQEVFWASPWGDGR	17	1	1900.92	sp|Q8BYM8|SYCM_MOUSE	sp|Q8BYM8|SYCM_MOUSE	yes	3	0.0013057	25.185	3069.1	0	0	0	0	0	24563	40877	0	381.29	0	78543	723.54	0	0	0	0	0
AALAEITEMVAQLHGTMIK	19	0	2026.06	sp|F8VPU2|FARP1_MOUSE	sp|F8VPU2|FARP1_MOUSE	yes	2	0.0075647	47.27	9924.2	7689.6	0	13213	30549	0	0	0	0	0	0	0	4927.5	0	2058	2489.4	14289	26883
AALAGGTTMIIDHVVPEPESSLTEAYEK	28	0	2928.44	sp|Q62188|DPYL3_MOUSE	sp|Q62188|DPYL3_MOUSE	yes	3	0.0047349	9.5402	169650	135990	149500	2789.1	315920	216210	0	0	0	7940.6	22943	0	185390	158050	0	298960	146770	284240
AALAGGTTMIIDHVVPEPGTSLLAAFDQWR	30	0	3136.6	sp|O08553|DPYL2_MOUSE	sp|O08553|DPYL2_MOUSE	yes	3	0.054024	4.9513	10734	17672	0	0	23644	21086	0	26700	0	11628	0	16996	0	19933	0	44267	20218	37496
AALAHSEIATTQAASTK	17	0	1669.86	sp|Q9QXS1|PLEC_MOUSE	sp|Q9QXS1|PLEC_MOUSE	yes	2;3	1.2619e-08	110.91	204490	168700	291630	281590	404440	274170	126130	156280	99321	72379	49276	101950	247250	312940	357870	307110	288540	401220
AALANDFDTPR	11	0	1189.57	sp|Q8BYM8|SYCM_MOUSE	sp|Q8BYM8|SYCM_MOUSE	yes	2	2.45e-07	142.56	59704	109650	56381	60690	66898	76692	161950	208160	144530	131290	177050	151100	102850	87139	143550	74364	114160	88455
AALAPLPPLPAQFK	14	0	1432.84	sp|Q9CR26|VTA1_MOUSE	sp|Q9CR26|VTA1_MOUSE	yes	2	0.00028988	90.761	66377	66729	0	94070	118480	131070	0	108480	104470	139060	122510	72503	124330	118780	104450	2494.6	0	1196.1
AALAQAADCEVEQWNSDDPIPR	22	0	2455.11	sp|Q91Z53|GRHPR_MOUSE	sp|Q91Z53|GRHPR_MOUSE	yes	2;3	3.7909e-11	78.71	0	94151	0	0	104850	64788	239320	346770	225440	461160	333930	271020	210390	234600	125490	129200	263700	171370
AALCAVHVIR	10	0	1108.62	sp|P22892|AP1G1_MOUSE	sp|P22892|AP1G1_MOUSE	yes	2	0.00065779	108.92	5840.9	0	0	45797	79926	0	24116	0	22056	22298	40566	42885	0	86067	15041	0	0	0
AALCHFCIDMLNAK	14	0	1662.77	sp|Q9DB05|SNAA_MOUSE	sp|Q9DB05|SNAA_MOUSE	yes	2;3	0.0001138	94.791	142680	101920	154290	177600	179700	131740	116020	113740	70167	77221	189880	208820	128450	185220	159290	102900	146850	213810
AALDCSTSHLDEFYSDPHAVAGALK	25	0	2674.23	sp|Q3UIA2|RHG17_MOUSE	sp|Q3UIA2|RHG17_MOUSE	yes	3	0.027265	24.172	31257	20758	28165	21113	53447	58825	0	12062	11082	0	0	22766	55931	62911	66281	68191	56975	108350
AALDFSDAR	9	0	964.461	sp|E9Q401|RYR2_MOUSE	sp|E9Q401|RYR2_MOUSE	yes	2	0.00013549	88.921	193570	314340	279950	218640	236300	265220	399060	627490	384520	421360	574800	600370	369750	440100	502210	317520	432940	278390
AALDGTPGMIGYGMAK	16	0	1551.74	sp|Q8BVI4|DHPR_MOUSE	sp|Q8BVI4|DHPR_MOUSE	yes	2	9.9706e-06	128.97	172930	527520	488090	5672.3	582160	0	909250	826750	902270	667710	830970	948770	688900	643060	702820	437820	715990	4900.5
AALEALDELDLFGVK	15	0	1602.85	sp|P18826|KPB1_MOUSE	sp|P18826|KPB1_MOUSE	yes	2	0.055735	26.465	0	0	0	0	0	0	0	10315	0	13088	6625.2	20020	11382	0	14535	12043	12831	9047.8
AALEALGSCLNNK	13	0	1359.68	sp|Q9CZN7|GLYM_MOUSE	sp|Q9CZN7|GLYM_MOUSE	yes	2	0.00014999	108.4	280780	250460	516150	45730	0	0	123340	197900	271570	243870	295920	377540	8783.1	0	0	2704.5	9782	0
AALEAQNALHNIK	13	0	1391.75	sp|Q9Z0H4|CELF2_MOUSE	sp|Q9Z0H4|CELF2_MOUSE	yes	2	7.8924e-05	118.91	139930	100250	162210	120580	217680	161500	42097	71241	45898	29307	81709	92367	132260	197450	114720	127730	152410	217450
AALEAQNALHNMK	13	0	1409.71	sp|P28659|CELF1_MOUSE	sp|P28659|CELF1_MOUSE	yes	2	6.7314e-05	117.99	73402	58951	79780	68336	103710	91329	48099	51351	43655	36722	80847	103390	84565	114260	126910	86980	92739	105860
AALEAVGGTVVLE	13	0	1227.67	sp|Q9DB15|RM12_MOUSE	sp|Q9DB15|RM12_MOUSE	yes	2	0.025236	43.272	62946	0	99159	1731.8	0	0	10094	8273.2	0	246100	0	0	28799	37081	288360	0	0	0
AALEELVR	8	0	899.508	sp|Q61035|HARS1_MOUSE	sp|Q61035|HARS1_MOUSE	yes	2	0.012043	60.709	59129	242500	346450	216580	392820	327960	135680	135570	167800	115350	158220	195760	227730	277830	0	260560	291390	331970
AALEQDMAFWYGPHWQEIIPCTPATQHYVK	30	0	3586.68	sp|P14901|HMOX1_MOUSE	sp|P14901|HMOX1_MOUSE	yes	3;4	1.3395e-05	61.003	400630	213310	408990	588910	481690	298690	0	0	0	0	0	0	140520	370500	528000	523290	795050	1583900
AALESIAAPPPVK	13	0	1262.72	sp|A3KG59|P20D2_MOUSE	sp|A3KG59|P20D2_MOUSE	yes	2	0.0018203	37.749	0	0	0	0	0	1323	57434	0	49049	99755	72821	24122	0	4998.9	0	0	11812	0
AALEYLEDIDLK	12	0	1391.72	sp|Q9CYH2|PXL2A_MOUSE	sp|Q9CYH2|PXL2A_MOUSE	yes	2	0.0098331	40.533	0	0	0	0	0	0	0	0	49793	62585	0	0	0	0	0	0	0	0
AALGEPVRLER	11	1	1209.68	sp|O88952|LIN7C_MOUSE	sp|O88952|LIN7C_MOUSE	yes	2	0.039987	28.096	0	0	1673.7	28151	55199	54259	48797	50120	63196	25160	57195	89482	0	87317	90265	50694	70702	64351
AALGLPSSK	9	0	842.486	sp|A2AAJ9|OBSCN_MOUSE	sp|A2AAJ9|OBSCN_MOUSE	yes	2	0.019795	48.157	63886	0	0	0	0	0	82649	107180	98753	0	74772	64077	70423	74194	0	59905	69420	64018
AALGQGVAPVHTQK	14	0	1375.76	sp|O08784|TCOF_MOUSE	sp|O08784|TCOF_MOUSE	yes	2	4.4395e-09	154.66	49642	30778	45996	51690	89139	62366	0	13598	0	7736	14341	24351	45460	62960	74310	73013	49320	76839
AALGSSSQNVTEYVVR	16	0	1679.85	sp|Q3THK3|T2FA_MOUSE	sp|Q3THK3|T2FA_MOUSE	yes	2	1.6815e-07	119.43	0	0	229350	263680	361680	214750	0	99829	0	0	55061	0	237950	275190	206880	234630	178780	259310
AALGYNILTQEEAQSVYDAK	20	0	2183.07	sp|Q8K182|CO8A_MOUSE	sp|Q8K182|CO8A_MOUSE	yes	2	3.1021e-15	102.26	851710	659300	597680	860440	845350	768240	49265	0	0	49069	71821	0	345070	344.52	650360	763710	411860	744920
AALHPPALAILSHTPDGATQTIAWVGK	27	0	2735.48	sp|Q6NSR8|PEPL1_MOUSE	sp|Q6NSR8|PEPL1_MOUSE	yes	3;4	0.0011245	8.4883	63617	58429	54639	62490	78956	60929	129780	112410	103560	46492	41827	67961	115500	131800	114990	69580	91702	91681
AALHVVSKPVQEVHPDVPMASPNVSTR	27	1	2864.5	sp|Q149B8|PERM1_MOUSE	sp|Q149B8|PERM1_MOUSE	yes	4	1.2814e-05	45.422	0	6739	0	0	3103.2	0	20426	21003	21608	0	15125	32998	12980	11700	20766	0	16984	3007.8
AALIAEETLQLSYER	15	0	1705.89	sp|A2ASS6|TITIN_MOUSE	sp|A2ASS6|TITIN_MOUSE	yes	2	3.072e-05	114.93	0	0	0	0	0	117470	119240	0	86511	117700	69315	41346	117820	204430	0	153570	194720	196010
AALLEAGMPESTEDK	15	0	1560.73	sp|Q6ZPJ3|UBE2O_MOUSE	sp|Q6ZPJ3|UBE2O_MOUSE	yes	2	0.0045012	30.068	54489	0	3294.3	0	53521	0	0	0	0	0	0	0	18882	19036	0	40374	0	36948
AALLEVFQEAHEQSVGMLHLTESINR	26	0	2921.47	sp|P25206|MCM3_MOUSE	sp|P25206|MCM3_MOUSE	yes	3	2.3174e-05	20.03	21548	28147	9689	31701	85353	68320	0	0	0	0	0	0	24934	32714	68510	90538	37101	76200
AALLNFDEFAVSK	13	0	1423.73	sp|Q6P9Q4|FHOD1_MOUSE	sp|Q6P9Q4|FHOD1_MOUSE	yes	2	0.0026905	45.939	0	1588.5	3723	0	0	73469	666610	156940	396290	231150	915900	1257000	303670	514400	0	47228	0	82546
AALLNQHYQVNFK	13	0	1544.81	sp|Q8CGC7|SYEP_MOUSE	sp|Q8CGC7|SYEP_MOUSE	yes	2	5.7558e-05	127.94	9895.7	0	424440	0	0	173520	0	88738	66498	0	166170	208000	0	0	231480	0	0	0
AALNALQPPEFR	12	0	1325.71	sp|Q78T54|VMA21_MOUSE	sp|Q78T54|VMA21_MOUSE	yes	2	0.00076913	81.335	279610	308960	335960	344490	333420	353900	135190	4266.6	134370	108020	136790	71293	292870	167790	0	368280	3420.2	448980
AALNELVECVGCTR	14	0	1590.75	sp|Q6PD28|2A5B_MOUSE	sp|Q6PD28|2A5B_MOUSE	yes	2	0.0027148	65.173	0	0	0	4683.9	8599.6	0	33568	0	25644	32379	28923	0	0	3964.9	0	3653.2	0	0
AALPSHVVTMLDNFPTNLHPMSQLSAAITALNSESNFAR	39	0	4165.07	sp|Q9CZU6|CISY_MOUSE	sp|Q9CZU6|CISY_MOUSE	yes	4	5.7827e-163	275.55	406100	814840	334590	521420	856950	1771000	1003300	2434800	925240	639060	315350	2812800	1142300	546220	872380	1024000	1300900	1147000
AALQELLSK	9	0	971.565	sp|P62852|RS25_MOUSE	sp|P62852|RS25_MOUSE	yes	2	0.00097086	98.009	1486500	1249700	1591800	1111400	2003300	1745800	500460	440960	530950	415980	210340	308250	1240300	1311300	1241800	1735500	1125800	1787600
AALQENECLLASSTFAQAEVK	21	0	2279.11	sp|Q6PB66|LPPRC_MOUSE	sp|Q6PB66|LPPRC_MOUSE	yes	2;3	1.0194e-19	119.58	273770	272520	347730	236780	300770	251550	616620	320820	637900	887120	1029700	1484800	571490	521900	559350	441730	625770	458780
AALQNTTLQSLGLTGGSATIR	21	0	2072.12	sp|Q8VBT9|ASPC1_MOUSE	sp|Q8VBT9|ASPC1_MOUSE	yes	2	0.00037081	74.62	22466	33239	22683	0	0	22600	0	0	25927	30517	49263	26373	40659	42011	0	0	36340	0
AALSAGKVPPETIDSVIVGNVMQSSSDAAYLAR	33	1	3316.7	sp|Q8BWT1|THIM_MOUSE	sp|Q8BWT1|THIM_MOUSE	yes	3	5.9619e-35	67.587	8090	46813	0	9772.2	51786	6539.7	227640	345030	620180	0	0	367380	123140	290240	185150	134660	340930	169790
AALSEMVEYITHNR	14	0	1632.79	sp|Q60996|2A5G_MOUSE	sp|Q60996|2A5G_MOUSE	yes	2	9.9881e-05	121.96	26232	35868	23116	20432	38940	24166	71987	0	71293	9479.2	25931	37376	82106	65096	59478	47930	55929	58147
AALSGANVLTLIEK	14	0	1398.81	sp|Q91ZX7|LRP1_MOUSE	sp|Q91ZX7|LRP1_MOUSE	yes	2	0.0015124	52.863	277360	199840	285300	350420	384310	348590	66653	55302	58184	55342	62230	79935	221190	270800	284060	325040	221870	379420
AALSGLLHR	9	0	936.551	sp|Q99JY0|ECHB_MOUSE	sp|Q99JY0|ECHB_MOUSE	yes	2	4.9423e-20	184.89	4916300	6417700	6485500	2849000	4916400	5344000	6940800	10512000	7419200	5295600	11378000	12371000	9005900	10117000	8834300	6474200	9504800	6722500
AALSHDGILNLEAPR	15	0	1575.84	sp|Q99PR8|HSPB2_MOUSE	sp|Q99PR8|HSPB2_MOUSE	yes	2;3	9.59e-10	148.76	379520	405780	448610	287670	478420	364880	334730	397140	365360	314000	628730	599180	510850	537130	536040	339760	458290	386710
AALSLPANVEDVCPNIPSLEK	21	0	2236.14	sp|E9Q401|RYR2_MOUSE	sp|E9Q401|RYR2_MOUSE	yes	2	1.5787e-33	160.04	62451	0	61465	124840	152820	128550	503600	439620	567380	712320	892850	1032300	345590	327830	286600	222830	434080	272680
AALSVDEVEKK	11	1	1187.64	sp|Q6NZJ6|IF4G1_MOUSE	sp|Q6NZJ6|IF4G1_MOUSE	yes	2	0.023974	61.48	0	0	0	0	0	2216900	0	75246	0	0	0	0	0	0	0	0	0	0
AALTAEHFVALQSLLK	16	0	1710.97	sp|Q8K2Q0|COMD9_MOUSE	sp|Q8K2Q0|COMD9_MOUSE	yes	2	1.8161e-05	86.729	0	42234	0	0	0	150090	0	0	0	0	0	0	0	162550	0	0	64419	0
AALTLTPSAVNK	12	0	1184.68	sp|Q9D924|ISCA1_MOUSE	sp|Q9D924|ISCA1_MOUSE	yes	2	0.0040038	63.397	0	89975	144600	101570	113460	129290	0	102940	178920	0	160010	0	0	168310	0	0	0	0
AALTWILSSNK	11	0	1202.67	sp|Q6DVA0|LEMD2_MOUSE	sp|Q6DVA0|LEMD2_MOUSE	yes	2	0.01201	44.57	64830	58265	84065	67678	79486	64166	0	0	36152	39139	46101	668.94	51523	73527	0	69426	41876	69280
AALVDLEPGTMDSVR	15	0	1572.78	sp|Q922F4|TBB6_MOUSE	sp|Q922F4|TBB6_MOUSE	yes	2	0.0008183	51.454	253800	215730	228990	236970	237500	339810	0	519.94	0	0	0	1023.9	0	187600	36716	245220	0	197590
AALVLEDGSVLQGR	14	0	1426.78	sp|B2RQC6|PYR1_MOUSE	sp|B2RQC6|PYR1_MOUSE	yes	2	7.2386e-05	113.46	118510	82999	139000	157310	211500	160790	0	21859	22549	47518	52990	60584	113070	120320	198170	188040	96222	176560
AAMAVGGAGGSR	12	0	1003.49	sp|Q8CIG8|ANM5_MOUSE	sp|Q8CIG8|ANM5_MOUSE	yes	2	0.00047208	83.358	0	0	900.94	34695	910.26	0	32036	2544.8	6737.9	6015.8	0	0	0	2420.1	0	0	5150.3	3654.8
AAMEALQSQALHATSQQPLR	20	0	2150.09	sp|Q8CHH9|SEPT8_MOUSE	sp|Q8CHH9|SEPT8_MOUSE	yes	3	0.00053158	57.279	51894	53238	53860	27733	72006	56066	38951	30239	29387	0	30269	32314	58260	60259	63409	59631	61512	70937
AAMEPIVISAK	11	0	1128.62	sp|P26039|TLN1_MOUSE	sp|P26039|TLN1_MOUSE	yes	2	0.010412	51.872	427120	343980	343010	377340	550470	516300	0	0	1264.3	71289	0	0	363460	237430	0	380840	0	605700
AAMGLGAQGLILSR	14	0	1356.75	sp|Q8BU33|HACL2_MOUSE	sp|Q8BU33|HACL2_MOUSE	yes	2	0.0016663	55.578	64624	0	58730	45591	54410	0	0	0	0	0	71202	0	37581	0	0	52012	40367	66110
AAMIVNQLSK	10	0	1073.59	sp|Q02257|PLAK_MOUSE	sp|Q02257|PLAK_MOUSE	yes	2	0.05034	51.864	0	339010	194510	0	0	719.94	452110	0	351.75	0	0	0	0	0	0	0	0	0
AAMIWIVGEYAER	13	0	1507.75	sp|Q9DBG3|AP2B1_MOUSE;sp|O35643|AP1B1_MOUSE	sp|O35643|AP1B1_MOUSE	no	2	0.00024782	83.438	338420	300700	390340	364660	543540	389630	330220	328850	314130	282300	356620	362490	458190	537300	647150	515080	508770	628080
AAMLGDAIMVAK	12	0	1189.62	sp|Q60936|COQ8A_MOUSE	sp|Q60936|COQ8A_MOUSE	yes	2	1.0649e-06	146.88	1081500	975040	1028800	941480	777730	1092000	2162500	2483900	2231900	3151900	3320100	3454400	1702200	1447000	924830	793480	1492100	929340
AAMLGQEDPPQHGLPR	16	0	1715.84	sp|P19096|FAS_MOUSE	sp|P19096|FAS_MOUSE	yes	3	0.015701	29.317	21640	8027.3	40689	9105.9	0	16660	0	14003	0	0	0	0	0	0	0	0	5053.7	0
AAMLLGSVGDALGYGNICR	19	0	1936.95	sp|Q8BGK2|ARHL1_MOUSE	sp|Q8BGK2|ARHL1_MOUSE	yes	2;3	2.6209e-140	249.45	705210	1107600	1207300	763010	945530	754600	3541400	3207500	3313300	2499100	3132600	4508100	2162800	1964900	1588400	1051700	1951200	1262300
AAMMEPLIGFAHGQINFFK	19	0	2121.05	sp|Q8K3G9|DP13B_MOUSE	sp|Q8K3G9|DP13B_MOUSE	yes	3	0.043136	10.758	0	0	0	2841.3	0	0	0	0	0	0	0	0	0	13674	0	0	18206	0
AAMQFGDTEIK	11	0	1209.57	sp|Q9CZJ2|HS12B_MOUSE	sp|Q9CZJ2|HS12B_MOUSE	yes	2	0.0011305	85.716	93497	86325	92019	1148	69332	0	134890	120680	126760	64079	0	0	0	0	42041	462.6	114930	0
AAMVLFLDR	9	0	1034.56	sp|E9Q401|RYR2_MOUSE	sp|E9Q401|RYR2_MOUSE	yes	2	0.00010899	105.81	383660	496380	474960	371600	384040	381340	1129200	1124400	1177700	809100	1339400	1309700	708930	725240	604050	513400	698970	508080
AAMVVSEEDHLK	12	0	1327.64	sp|E9Q401|RYR2_MOUSE	sp|E9Q401|RYR2_MOUSE	yes	2	0.00062726	74.424	54148	99116	62039	19996	46732	31283	201540	231590	197100	194950	345700	336650	149690	137960	35430	72821	169670	59857
AAMVVSEEDHLKAEAR	16	1	1754.86	sp|E9Q401|RYR2_MOUSE	sp|E9Q401|RYR2_MOUSE	yes	3	4.3094e-06	102.03	55419	94284	22027	32248	61007	0	159110	200570	139820	99573	216080	329220	133820	144210	0	0	92190	75560
AANAAENDFSVSQAEVSSR	19	0	1951.89	sp|Q6P542|ABCF1_MOUSE	sp|Q6P542|ABCF1_MOUSE	yes	2	2.6837e-13	123.24	78531	69540	95808	61566	176310	91392	0	38964	0	0	39860	58875	68389	135870	188340	162710	99902	169820
AANATMATSGSAR	13	0	1207.56	sp|Q91VC3|IF4A3_MOUSE	sp|Q91VC3|IF4A3_MOUSE	yes	2	7.5219e-05	145.75	332220	248000	406130	294650	475550	347090	146850	140710	128370	157180	125240	221000	194870	328850	434020	452540	344710	437830
AANATTNPSQLLPLELVDK	19	0	1994.07	sp|P62322|LSM5_MOUSE	sp|P62322|LSM5_MOUSE	yes	2	2.6002e-17	150.81	48484	42657	53720	55215	83434	61371	41124	34867	58637	60498	67090	87732	63049	66077	56491	71434	60718	82302
AANEAGYFNEEMAPIEVK	18	0	1981.91	sp|Q8BWT1|THIM_MOUSE	sp|Q8BWT1|THIM_MOUSE	yes	2;3	5.959e-208	310.9	13982000	14868000	11676000	11984000	12629000	13079000	25118000	30555000	24090000	30288000	30497000	34305000	20108000	17657000	15797000	15723000	21937000	14105000
AANGVVLATEK	11	0	1071.59	sp|P49722|PSA2_MOUSE	sp|P49722|PSA2_MOUSE	yes	2	0.019961	46.033	134880	22684	169290	100330	0	0	0	0	627.36	136450	0	129740	216570	230430	139700	0	0	175850
AANILVGEYLICK	13	0	1462.79	sp|P14234|FGR_MOUSE	sp|P14234|FGR_MOUSE	yes	2	0.00022724	64.906	30424	11287	16636	0	21599	26242	0	0	0	0	0	0	0	33178	28752	32725	20650	49750
AANIVGEGEPR	11	0	1111.56	sp|A2ASS6|TITIN_MOUSE	sp|A2ASS6|TITIN_MOUSE	yes	2	0.00057372	99.34	743710	571760	461230	708730	609060	779880	322040	362430	146300	273040	0	94465	316170	583590	560960	622620	625180	697710
AANLYASSPHSEFLDYVNAPIGK	23	0	2463.21	sp|Q8R0N6|HOT_MOUSE	sp|Q8R0N6|HOT_MOUSE	yes	2;3	9.9482e-12	84.071	45811	130990	81101	54421	48145	130740	284330	254500	264090	366390	452460	525890	257760	282990	294210	171020	267750	248850
AANNGALPPDLSYIVR	16	0	1669.88	sp|Q9D0M3|CY1_MOUSE	sp|Q9D0M3|CY1_MOUSE	yes	2;3	4.7105e-08	153.52	11991000	597980	10049000	13889000	8421100	11016000	9814600	12419000	10864000	319350	12572000	11529000	8920800	9443700	9637100	9535000	9022700	8232900
AANPGCFLEDFVR	13	0	1494.69	sp|Q80UJ7|RB3GP_MOUSE	sp|Q80UJ7|RB3GP_MOUSE	yes	2	0.029326	48.701	0	0	0	18332	32999	0	0	0	0	0	0	1499.8	22769	0	2490.3	7351.3	0	19531
AANQLASQVQYK	12	0	1319.68	sp|Q80XB4|NRAP_MOUSE	sp|Q80XB4|NRAP_MOUSE	yes	2	3.2136e-05	152.17	537450	548130	854480	430320	662310	571130	129150	226980	134550	115190	159130	239210	441300	468870	456650	404020	338390	395430
AANSCASYGGTTLNLK	16	0	1626.77	sp|Q3UH68|LIMC1_MOUSE	sp|Q3UH68|LIMC1_MOUSE	yes	2	6.4799e-06	106.47	75025	88384	111200	76885	97494	108310	80253	114500	0	95975	0	151540	125230	120310	113790	76278	104100	114020
AANSLEAFIFETQDK	15	0	1682.82	sp|Q9JKR6|HYOU1_MOUSE	sp|Q9JKR6|HYOU1_MOUSE	yes	2	1.9624e-50	210.4	250190	184490	223450	252920	343220	256640	0	63756	58625	64486	88592	111740	210190	230190	303910	306070	216400	343470
AANSQGNFDGKFEALDLAELTK	22	1	2338.14	sp|Q9D6K8|FUND2_MOUSE	sp|Q9D6K8|FUND2_MOUSE	yes	3	2.7681e-20	90.89	29024	30542	15276	53496	47716	41037	74591	141630	44241	152230	49671	223780	66344	42282	152600	38528	61755	85358
AANVLLSEHGEVK	13	0	1365.73	sp|Q99KH8|STK24_MOUSE	sp|Q99KH8|STK24_MOUSE	yes	2	0.000157	101.64	145040	87892	137390	90235	119360	120200	55874	74299	60107	47036	149270	126500	101850	160160	95944	129320	127530	166580
AANVLVSESLMCK	13	0	1420.71	sp|P25911|LYN_MOUSE	sp|P25911|LYN_MOUSE	yes	2	0.00057779	69.276	63469	34921	64928	55558	5641.2	63452	32073	37140	2125.4	131150	0	35683	63390	63979	724.65	54531	0	104020
AAPAAAAAMAPPGPR	15	0	1318.68	sp|Q8BMF4|ODP2_MOUSE	sp|Q8BMF4|ODP2_MOUSE	yes	2;3	1.113e-06	127.94	2531100	4245800	1800400	1497700	1787000	1812700	5001300	9637000	6038500	5230700	6000500	8557600	4549100	2360500	2497200	1977100	3133900	1460600
AAPAAPAAGETGPDAR	16	0	1421.69	sp|Q9D6Y9|GLGB_MOUSE	sp|Q9D6Y9|GLGB_MOUSE	yes	2	1.2274e-05	80.623	111070	130850	154450	59775	148930	88262	74472	236060	109360	104430	247250	393220	139000	196380	194330	134290	165660	116730
AAPAGGGGSAVSVLAPNGR	19	0	1607.84	sp|Q8VBT9|ASPC1_MOUSE	sp|Q8VBT9|ASPC1_MOUSE	yes	2	4.653e-07	85.813	59936	49375	68741	57274	108670	65589	68274	65383	58444	54300	4581.6	75706	85743	102490	121480	85274	83188	98738
AAPAPAAAPAAAPAAAPEPER	21	0	1866.96	sp|P09542|MYL3_MOUSE	sp|P09542|MYL3_MOUSE	yes	2	8.6728e-05	38.839	92154	0	13648	0	2375.3	3314.1	0	0	0	1042.9	11445	0	0	0	0	0	74397	23306
AAPAPAAAPAAAPAAAPEPERPK	23	1	2092.11	sp|P09542|MYL3_MOUSE	sp|P09542|MYL3_MOUSE	yes	2;3;4	1.4075e-83	290.87	80122000	77650000	73969000	65142000	74867000	74685000	80517000	91273000	76850000	66146000	92009000	83398000	85032000	75964000	86141000	80669000	88032000	76036000
AAPAPAAAPAAAPAAAPEPERPKEAEFDASK	31	2	2969.49	sp|P09542|MYL3_MOUSE	sp|P09542|MYL3_MOUSE	yes	3;4	1.1624e-68	138.49	1964400	1408100	450600	593390	731720	1760400	1614900	1089700	659270	519080	916350	4595400	1967400	2269300	1054600	1947000	2853700	1003300
AAPAPSLISVFSSPQELGASLAQLVAQR	28	0	2807.52	sp|Q9CQ60|6PGL_MOUSE	sp|Q9CQ60|6PGL_MOUSE	yes	3	1.2595e-07	84.144	0	9508.2	0	0	0	0	1200.4	13733	11048	0	13972	67109	11419	0	0	21995	14052	0
AAPCIYWLPLTESQIVQK	18	0	2116.1	sp|Q9JIX8|ACINU_MOUSE	sp|Q9JIX8|ACINU_MOUSE	yes	2	0.00078742	37.504	51892	0	119690	92776	150390	96194	0	0	0	0	0	42910	106910	0	163100	101840	98908	217630
AAPEDVAALQAEITR	15	0	1553.8	sp|A2BDX3|MOCS3_MOUSE	sp|A2BDX3|MOCS3_MOUSE	yes	2	0.00022236	75.5	0	0	0	0	0	0	17169	21264	27173	42594	43787	55791	0	21246	0	0	0	0
AAPEESEAQAEGCSEER	17	0	1848.74	sp|Q9CRB2|NHP2_MOUSE	sp|Q9CRB2|NHP2_MOUSE	yes	2	0.044601	24.164	0	0	0	0	0	0	0	0	0	0	0	0	0	0	11990	0	6202.5	0
AAPFNNWMEGAMEDLQDMFIVHSIEEIQSLITAHEQFK	38	0	4419.06	sp|Q9JI91|ACTN2_MOUSE	sp|Q9JI91|ACTN2_MOUSE	yes	4	0.0072362	6.4151	43519	0	17260	4061	0	7688.7	0	0	52539	0	0	106240	0	37645	0	0	0	0
AAPFTLEYR	9	0	1066.54	sp|Q9D819|IPYR_MOUSE	sp|Q9D819|IPYR_MOUSE	yes	2	0.0090363	69.905	288180	566130	444640	363100	690560	397010	279620	291110	332640	59866	447670	376690	476020	503560	478340	450290	587830	501810
AAPGAGDPLNAK	12	0	1080.56	sp|Q9D2R6|COA3_MOUSE	sp|Q9D2R6|COA3_MOUSE	yes	2	0.00082474	87.895	25645	0	0	167580	103310	101620	172700	145510	175530	183920	124590	86172	0	103010	0	115450	140730	117150
AAPGGASPTIFSR	13	0	1230.64	sp|Q9D0S9|HINT2_MOUSE	sp|Q9D0S9|HINT2_MOUSE	yes	2	0.00015501	90.306	608370	797390	800120	369330	472170	673580	1420500	1457000	1395200	1261400	1882300	1549900	1387700	1181500	1136100	742500	1372300	830350
AAPGPVSPEAPFDPSKPPVIEGFSPTVYSNPEGFK	35	1	3611.78	sp|Q9CQJ1|HIG2A_MOUSE	sp|Q9CQJ1|HIG2A_MOUSE	yes	3	5.3744e-11	51.337	106050	81068	0	79523	0	0	137130	0	3430	0	1122200	334220	66364	0	151990	180470	166000	137060
AAPGSGTSTFSFAPPSK	17	0	1608.78	sp|Q80U93|NU214_MOUSE	sp|Q80U93|NU214_MOUSE	yes	2	0.003083	36.46	75826	47372	1815.6	1106.8	27622	105330	0	0	0	259180	0	37816	7988.9	0	0	77063	62157	87412
AAPGYHMAK	9	0	944.454	sp|Q8CI94|PYGB_MOUSE;sp|Q9WUB3|PYGM_MOUSE;sp|Q9ET01|PYGL_MOUSE	sp|Q9WUB3|PYGM_MOUSE	no	2	0.024286	53.679	119960	95325	0	0	148980	112300	1213100	1162300	968430	1184700	1128100	1282000	633020	0	510170	0	848300	0
AAPIHEQTLYK	11	0	1269.67	sp|Q921S7|RM37_MOUSE	sp|Q921S7|RM37_MOUSE	yes	2	0.0095919	64.906	46558	62169	65139	49690	78938	62718	0	155880	120700	117740	138380	201390	109470	131360	146010	98042	112100	106190
AAPLSLCALTAVDQSVLLLKPEAK	24	1	2507.4	sp|Q61838|PZP_MOUSE	sp|Q61838|PZP_MOUSE	yes	2;3	4.7291e-42	199.96	896940	459960	812170	1385800	1107600	927160	182730	93850	14177	56415	114730	0	549170	704280	1142800	989370	647070	1103700
AAPPGEYFSVGSQVSCR	17	0	1810.83	sp|Q9D0R8|LSM12_MOUSE	sp|Q9D0R8|LSM12_MOUSE	yes	2	1.8304e-06	69.327	0	81705	114180	117720	141340	0	75994	62598	54240	133330	136750	165410	104610	38033	166540	157560	107470	154000
AAPQLFR	7	0	801.45	sp|Q99J99|THTM_MOUSE	sp|Q99J99|THTM_MOUSE	yes	2	0.038562	49.406	941.38	0	0	0	0	0	0	0	25555	17486	0	4901.5	0	0	0	0	0	5824.5
AAPQLPMEELVSLSK	15	0	1611.85	sp|O89020|AFAM_MOUSE	sp|O89020|AFAM_MOUSE	yes	2	0.0064278	63.766	423510	254680	235130	508780	427050	446680	96992	103230	40413	81473	84522	135710	247700	272000	395540	416010	251490	407980
AAPRPPPAISVSVSAPAFYAPQK	23	1	2321.25	sp|Q62523|ZYX_MOUSE	sp|Q62523|ZYX_MOUSE	yes	3	2.8423e-06	77.431	63207	62559	95358	84443	115920	91395	21821	17952	2717.5	14710	24702	11311	70905	77754	88066	101680	60895	111350
AAPSGSVNCEEFAEFQELLK	20	0	2225.03	sp|Q8R3Q6|MIX23_MOUSE	sp|Q8R3Q6|MIX23_MOUSE	yes	2	8.8067e-14	76.009	0	0	0	0	0	5198.6	22323	24247	19270	40236	60874	91178	26795	0	14148	0	28404	0
AAPSPAPAEPAAPK	14	0	1273.67	sp|Q9JLV1|BAG3_MOUSE	sp|Q9JLV1|BAG3_MOUSE	yes	2	4.4395e-09	144.27	391190	438950	508700	379280	574090	439110	740690	1081800	668660	475440	643190	976210	706170	689010	701950	501750	807200	610910
AAPTEPPEAPEATAAGGVTSK	21	0	1950.95	sp|Q8VC30|TKFC_MOUSE	sp|Q8VC30|TKFC_MOUSE	yes	2	0.012471	16.155	0	0	0	0	0	0	0	27938	0	0	0	38386	18477	0	0	0	0	0
AAQAHEDIIHGSGK	14	0	1432.71	sp|P47199|QOR_MOUSE	sp|P47199|QOR_MOUSE	yes	2	0.00033365	87.573	16218	12796	0	14163	11253	0	47210	47838	43102	39591	38359	58125	0	24918	28698	0	34064	28015
AAQALAAQAVASR	13	0	1226.67	sp|Q8BLY2|SYTC2_MOUSE	sp|Q8BLY2|SYTC2_MOUSE	yes	2	1.4093e-06	153.33	54013	68580	70030	23265	48196	36968	49117	42887	64373	62097	32206	0	52241	18145	17262	28427	15460	19718
AAQAPPLPAAPPNTDAVASTQTALLQK	27	0	2641.41	sp|P56873|ZNRD2_MOUSE	sp|P56873|ZNRD2_MOUSE	yes	3	0.00042145	37.85	62496	75044	85236	72023	94197	51515	45184	79142	0	21382	54259	73130	66993	84420	74810	53415	81520	79946
AAQAVSLLR	9	0	927.55	sp|Q8BJY1|PSMD5_MOUSE	sp|Q8BJY1|PSMD5_MOUSE	yes	2	0.00080219	84.368	134420	142160	155840	78455	147500	134680	116840	138230	135620	113870	122290	110320	131590	150460	44640	139400	140360	144150
AAQCVTK	7	0	776.385	sp|Q8BT60|CPNE3_MOUSE	sp|Q8BT60|CPNE3_MOUSE	no	1	1		0	0	0	0	0	0	0	93945	0	0	0	0	0	0	0	0	0	0
AAQDFFSTCR	10	0	1201.52	sp|P70697|DCUP_MOUSE	sp|P70697|DCUP_MOUSE	yes	2	0.00012225	123.5	54938	48892	65574	44093	61752	59345	74535	0	922.4	55911	1124.2	83222	701.64	0	64256	0	0	0
AAQEEYIK	8	0	950.471	sp|P05064|ALDOA_MOUSE	sp|P05064|ALDOA_MOUSE	yes	2	0.0050895	91.783	1791300	2187300	2096000	1567400	2596900	1495400	2598900	2700200	2761700	3047600	3164900	2781600	2105400	2201200	2733500	2204900	2831800	2247000
AAQEEYIKR	9	1	1106.57	sp|P05064|ALDOA_MOUSE	sp|P05064|ALDOA_MOUSE	yes	2	6.5145e-07	158.37	2099400	2896200	2164500	2229700	1860000	0	5026000	5573700	5144300	4251900	3894100	6785300	3893200	3975500	0	2798400	2996500	3282900
AAQEQELESLR	11	0	1272.63	sp|Q9JIG7|CCD22_MOUSE	sp|Q9JIG7|CCD22_MOUSE	yes	2	0.00053786	64.906	2990.4	2962.9	0	0	19467	11094	0	14130	246160	0	949.11	0	0	0	0	16131	24564	0
AAQGEPQVQFK	11	0	1201.61	sp|P62827|RAN_MOUSE;sp|Q61820|RANT_MOUSE	sp|P62827|RAN_MOUSE	yes	2	2.8163e-07	150.53	1188100	1541700	1154700	883310	564140	457630	594180	678490	662940	766500	584110	222840	1324100	8833.7	167070	369200	447860	171500
AAQIGAHTLSGACLDPAAFK	20	0	1998	sp|Q921G7|ETFD_MOUSE	sp|Q921G7|ETFD_MOUSE	yes	2;3	3.1174e-58	230.55	5103800	3906000	5617400	4030900	3383200	3820600	10490000	8850900	9537400	7049100	10922000	11560000	4810300	5734700	6674100	4441900	4690500	3765700
AAQIPESDQIK	11	0	1198.62	sp|Q9WV98|TIM9_MOUSE	sp|Q9WV98|TIM9_MOUSE	yes	2	0.01298	51.872	29587	0	10176	73038	2795.2	0	0	0	125260	222280	0	0	0	0	0	0	0	0
AAQLATEIADIK	12	0	1242.68	sp|Q8BL66|EEA1_MOUSE	sp|Q8BL66|EEA1_MOUSE	yes	2	0.013064	43.168	16015	51723	0	46429	62892	0	0	0	3160.7	57014	51809	0	41315	0	0	0	7099.5	0
AAQLCGAGMAAVVDK	15	0	1460.71	sp|O08528|HXK2_MOUSE	sp|O08528|HXK2_MOUSE	yes	2	5.2675e-05	126.21	448690	581870	728060	447660	713260	625140	750950	671620	887210	552150	1097400	862030	766480	968940	806880	603270	690550	693000
AAQLCGAGMAAVVEK	15	0	1474.73	sp|P17710|HXK1_MOUSE	sp|P17710|HXK1_MOUSE	yes	2	2.8947e-09	161.23	729200	681610	884550	696720	643870	599800	754560	632450	580810	687220	1337000	1192200	753020	777230	816030	783740	748700	853940
AAQLCGAGVAAVVEK	15	0	1442.76	sp|Q3TRM8|HXK3_MOUSE	sp|Q3TRM8|HXK3_MOUSE	yes	2	0.0004162	68.108	88910	4562.1	0	0	0	0	361.85	0	0	0	0	0	0	114520	120540	0	26335	0
AAQLDGLEAR	10	0	1042.54	sp|Q61292|LAMB2_MOUSE	sp|Q61292|LAMB2_MOUSE	yes	2	0.011533	69.915	93559	3736300	0	345860	0	137850	0	0	5064700	5017300	7592100	0	893.71	0	4212300	0	0	3205200
AAQLGFGGVYVR	12	0	1236.66	sp|Q9D7B6|ACAD8_MOUSE	sp|Q9D7B6|ACAD8_MOUSE	yes	2	0.00031675	93.467	199210	102430	250980	0	170090	205100	0	444990	511580	653650	489070	1760.3	382080	316560	191570	342170	280880	289620
AAQLIGTCSQNVAAIQEQVLGLGALR	26	0	2680.43	sp|Q99P31|HPBP1_MOUSE	sp|Q99P31|HPBP1_MOUSE	yes	3	6.0477e-05	58.539	43136	31303	56139	63038	96563	41850	51987	44957	51271	29572	57261	70710	72049	85797	0	99179	73402	102960
AAQLQGLSHFLR	12	0	1339.74	sp|Q80VQ0|AL3B1_MOUSE	sp|Q80VQ0|AL3B1_MOUSE	yes	2	0.00031949	77.358	39699	23890	32991	26863	58200	47453	0	0	0	0	0	0	28824	46250	35754	39578	36017	65565
AAQLSEELTQLR	12	0	1357.72	sp|Q9EPM5|SYNCI_MOUSE	sp|Q9EPM5|SYNCI_MOUSE	yes	2	0.02854	45.939	1368.2	63727	11613	42046	0	1627.1	62691	54247	33619	36243	17518	13321	30983	0	8978	1195.8	0	0
AAQNSGEAEYIEK	13	0	1408.65	sp|P02469|LAMB1_MOUSE	sp|P02469|LAMB1_MOUSE	yes	2	4.4754e-21	183.08	0	120130	129970	34403	198670	131700	122830	131950	114460	119610	145120	124630	111290	192740	192850	142350	167450	156010
AAQSPQQHSSGDPTEEESPV	20	0	2079.9	sp|P53986|MOT1_MOUSE	sp|P53986|MOT1_MOUSE	yes	2	5.1424e-29	141.88	479890	351960	258540	282120	418720	420490	440270	659730	405210	423370	485060	810640	415790	495120	565990	559360	661860	480110
AAQSQLSQGDLVVAIDGVNTDTMTHLEAQNK	31	0	3253.59	sp|Q9JKS4|LDB3_MOUSE	sp|Q9JKS4|LDB3_MOUSE	yes	3	8.2581e-131	219.25	527820	886290	428170	0	952890	537210	1271200	1757300	1323700	990770	1352400	1597000	265890	1312600	1621500	951100	2104100	1296900
AAQTAEDAMQIMEQMTK	17	0	1895.84	sp|Q922J3|CLIP1_MOUSE	sp|Q922J3|CLIP1_MOUSE	yes	2	0.0075535	42.495	0	0	25969	0	33792	0	22760	33159	26773	76468	102630	55164	37465	33894	13037	21076	34936	26469
AAQTSVAYGCIK	12	0	1267.62	sp|Q9D0I9|SYRC_MOUSE	sp|Q9D0I9|SYRC_MOUSE	yes	2	0.00046463	90.263	264130	205340	309980	228690	350150	289670	151190	170870	156470	141790	185520	287160	291760	299370	354750	320150	315560	348580
AAQVAMIANFVGFR	14	0	1493.78	sp|P11859|ANGT_MOUSE	sp|P11859|ANGT_MOUSE	yes	2	0.00061744	47.334	24719	0	32210	38513	1384.9	33510	0	0	0	0	0	13248	0	0	0	44308	27331	28218
AAQYACSLLGHALQRHGASPELQK	24	1	2605.32	sp|Q9Z210|PX11B_MOUSE	sp|Q9Z210|PX11B_MOUSE	yes	4	0.022999	23.779	860480	502580	0	705470	740060	582200	935060	1376000	949020	432500	761030	1433700	772960	960770	1123100	986680	1081800	818560
AASAAATAAASAATAASAASGSPGSGEGSAGGEK	34	0	2720.25	sp|Q62318|TIF1B_MOUSE	sp|Q62318|TIF1B_MOUSE	yes	3	5.1466e-07	70.793	138430	78785	121280	94732	241460	164610	0	30500	0	0	49181	0	130730	135870	161780	233450	0	215770
AASAAFQENVGR	12	0	1219.59	sp|Q8BYA0|TBCD_MOUSE	sp|Q8BYA0|TBCD_MOUSE	yes	2	0.00049268	79.311	35603	0	0	34300	58858	24327	0	0	0	0	0	0	23611	35071	44613	44110	27806	41919
AASAAGASPAATPAAPESGTIPK	23	0	1993.01	sp|Q8C0I1|ADAS_MOUSE	sp|Q8C0I1|ADAS_MOUSE	yes	2	2.3549e-16	93.026	0	0	53413	0	122880	69373	1906.7	0	0	0	0	37432	36988	70347	8276.9	103180	80541	122360
AASAALILPESPSMK	15	0	1484.79	sp|Q8JZY2|COMDA_MOUSE	sp|Q8JZY2|COMDA_MOUSE	yes	2	0.0001943	65.408	8416.5	0	10377	0	105040	23426	0	0	0	66302	90997	134040	0	97182	43220	1720700	0	70549
AASAASSEHFEK	12	0	1233.56	sp|O88384|VTI1B_MOUSE	sp|O88384|VTI1B_MOUSE	yes	2	0.00011358	123.42	117610	95842	169820	129200	175730	156920	63875	97331	74525	79281	96101	143170	104500	152240	178570	163580	144440	193210
AASADSTTEGTPTDGFTVLSTK	22	0	2156.01	sp|Q9QZQ8|H2AY_MOUSE	sp|Q9QZQ8|H2AY_MOUSE	yes	2	4.9396e-24	114.5	438750	326520	333420	283900	621480	519150	144740	134650	194320	102710	8450.7	58374	330240	420320	537490	551580	446230	635170
AASAEEQATIER	12	0	1274.61	sp|Q80X85|RT07_MOUSE	sp|Q80X85|RT07_MOUSE	yes	2	2.0349e-07	156.57	0	65990	51345	35381	60157	0	97760	116210	81325	102330	98485	142350	81169	86660	63172	533.24	95650	59549
AASAGPQVSCVQTVPSDGQGVK	22	0	2142.04	sp|Q99MS7|EH1L1_MOUSE	sp|Q99MS7|EH1L1_MOUSE	yes	2	0.048159	13.739	0	0	2020.9	0	11730	0	0	0	0	0	24863	25335	0	21579	0	18169	0	0
AASAWLEAGLAR	12	0	1214.64	sp|Q66GT5|PTPM1_MOUSE	sp|Q66GT5|PTPM1_MOUSE	yes	2	0.00045729	85.622	0	0	0	0	0	476120	0	0	0	497010	0	768180	0	0	47792	0	0	0
AASDGQYENQSPEATSPR	18	0	1906.83	sp|E9Q0S6|TENS1_MOUSE	sp|E9Q0S6|TENS1_MOUSE	yes	2	4.0112e-09	110.9	35344	51961	15123	31758	0	34635	65508	104400	82825	88446	86053	138610	44834	76068	87173	68999	105590	73184
AASDIAMTELPPTHPIR	17	0	1818.93	sp|P62259|1433E_MOUSE	sp|P62259|1433E_MOUSE	yes	2;3	7.9295e-24	170.22	3085900	2759700	3372900	1280400	4594300	3172200	2304200	2034400	2261000	2014200	2847500	4405900	3527600	4944700	4504800	2833200	3454700	4032100
AASEDELLLPR	11	0	1212.63	sp|Q61249|IGBP1_MOUSE	sp|Q61249|IGBP1_MOUSE	yes	2	1.683e-05	124.81	68561	104320	52158	1723.2	36462	27114	95899	112450	97863	131360	143870	143540	104470	65510	0	35464	60051	20976
AASEEASGQGPR	12	0	1158.53	sp|Q9D7V1|SH24A_MOUSE	sp|Q9D7V1|SH24A_MOUSE	yes	2	0.00044241	85.716	1038000	610040	1646800	960710	1445600	1413300	4137.3	0	30886	77087	159990	173720	391070	829530	963720	1083600	504420	1434800
AASEWLLR	8	0	944.508	sp|Q9CRA7|ATP5S_MOUSE	sp|Q9CRA7|ATP5S_MOUSE	yes	2	0.016234	44.767	4934.3	0	0	2064.1	120680	137780	122730	0	0	251240	50757	354920	250610	56749	0	17270	0	16153
AASEYENEIR	10	0	1180.54	sp|Q3URD3|SLMAP_MOUSE	sp|Q3URD3|SLMAP_MOUSE	yes	2	0.00021095	100.84	191010	218230	250930	0	322530	0	3529.5	0	0	271360	299870	0	0	299270	246010	264840	0	277480
AASFECEVSHFNVPSMWLK	19	0	2238.02	sp|A2ASS6|TITIN_MOUSE	sp|A2ASS6|TITIN_MOUSE	yes	2;3	3.8535e-07	66.509	215060	170340	273040	271190	265410	290260	362650	243710	218280	85230	69212	142940	213920	449140	519100	394850	343500	361360
AASGAPLRPATVLGTMEMGR	20	1	1985.02	sp|Q8CG76|ARK72_MOUSE	sp|Q8CG76|ARK72_MOUSE	yes	3	8.1631e-14	133.13	201650	262570	246370	289470	282600	223480	593640	0	0	330350	503930	553860	379190	373220	7850.6	239740	450960	308160
AASGDPGSAESYR	13	0	1266.55	sp|P54822|PUR8_MOUSE	sp|P54822|PUR8_MOUSE	yes	2	0.00012226	108.2	0	139930	152100	0	87468	106770	172260	211450	177690	219940	222580	163170	150330	84659	114530	90248	86672	95352
AASGFNATEDAQTLR	15	0	1550.73	sp|P97429|ANXA4_MOUSE	sp|P97429|ANXA4_MOUSE	yes	2	3.011e-50	237.27	584050	471720	494870	540640	966570	705230	201350	351540	223520	234480	325860	369170	567470	769930	972820	776470	617530	996260
AASGFNATEDAQTLRK	16	1	1678.83	sp|P97429|ANXA4_MOUSE	sp|P97429|ANXA4_MOUSE	yes	2	0.00011205	89.382	25661	17992	18182	32758	30906	34675	0	0	4574.1	0	8395.6	18398	39704	54303	59166	40368	37919	54629
AASGGAALASPGPGSGSGTPTGSGGK	26	0	2055.98	sp|Q3U0S6|RAIN_MOUSE	sp|Q3U0S6|RAIN_MOUSE	yes	2	1.5269e-05	63.421	0	23914	0	25798	67938	0	34113	47188	28889	0	0	0	48461	75979	42454	66465	45943	0
AASGLLSIGLR	11	0	1056.63	sp|Q8VCW8|ACSF2_MOUSE	sp|Q8VCW8|ACSF2_MOUSE	yes	2	0.0019074	90.761	0	93892	90855	0	13170	68484	301850	297310	338100	354240	365750	324260	0	151700	177280	0	0	20879
AASGSALLWPR	11	0	1127.61	sp|Q9DB29|IAH1_MOUSE	sp|Q9DB29|IAH1_MOUSE	yes	2	0.00040886	122.44	152700	143000	171690	61086	182880	154350	181890	179010	186210	133970	221500	188870	195240	195240	196980	142430	180240	220410
AASGTKEDPNLVPSISNK	18	1	1826.94	sp|P19536|COX5B_MOUSE	sp|P19536|COX5B_MOUSE	yes	2;3	1.726e-10	157.67	1787300	1457600	1218300	1471400	1080500	1392700	1475100	2347800	1461200	726990	1628500	3461300	1809000	2116900	2399700	1574400	2046000	1517400
AASGTKEDPNLVPSISNKR	19	2	1983.04	sp|P19536|COX5B_MOUSE	sp|P19536|COX5B_MOUSE	yes	3	0.02357	41.499	53589	40010	66006	46712	25541	0	104320	0	0	0	150550	247590	0	173660	73335	0	150980	0
AASHEQAAAALK	12	0	1166.6	sp|Q811D0|DLG1_MOUSE	sp|Q811D0|DLG1_MOUSE	yes	2	0.00053468	79.311	19341	5239.3	25416	24635	31765	25512	26317	34050	31438	31387	33338	54914	34250	27535	29485	27852	36042	36444
AASIFGGAKPVDTAAR	16	1	1530.82	sp|Q8BGD9|IF4B_MOUSE	sp|Q8BGD9|IF4B_MOUSE	yes	2	0.018852	39.166	112610	81263	134620	74829	160690	95956	24737	63729	0	0	78443	4080.3	108410	0	245690	139230	108860	141710
AASLGLLQFPILNASVDENCQNITYK	26	0	2878.45	sp|P53395|ODB2_MOUSE	sp|P53395|ODB2_MOUSE	yes	3	1.9547e-07	59.09	35137	8894.5	8958.3	0	5511.8	13901	6076.8	26475	39616	29654	68462	67484	9957.9	16831	14355	14192	23896	17498
AASLGSSQPSRPHVGEAATATK	22	1	2122.08	sp|P51125|ICAL_MOUSE	sp|P51125|ICAL_MOUSE	yes	3	0.0013146	25.511	35066	37023	46885	57171	109950	41407	32894	58997	33739	28998	48938	75997	60229	62890	104200	105550	68029	78913
AASLHWTSER	10	0	1156.56	sp|Q9CXV1|DHSD_MOUSE	sp|Q9CXV1|DHSD_MOUSE	yes	2	1.3478e-81	253.74	2459800	1346100	1762500	1803600	1779600	2047600	40018	2781200	2150100	2084200	2597400	3843800	1815300	1815100	2327900	1901000	2029600	1755000
AASPAKPSSLDLVPNLPR	18	1	1832.02	sp|Q8CC35|SYNPO_MOUSE	sp|Q8CC35|SYNPO_MOUSE	yes	3	0.011421	34.472	0	0	0	0	0	0	13267	0	0	0	0	0	0	12198	0	0	17040	18632
AASQGTQVPTVTEGVAAALLLSK	23	0	2211.21	sp|E9PVA8|GCN1_MOUSE	sp|E9PVA8|GCN1_MOUSE	yes	3	0.039995	40.324	0	0	11965	10835	25978	0	0	0	0	0	0	0	18554	0	25655	17964	15547	28551
AASSCFLMACEKPGK	15	1	1655.75	sp|Q921H9|COA7_MOUSE	sp|Q921H9|COA7_MOUSE	yes	2	0.0032504	57.003	39102	40700	88732	0	0	49310	62386	103600	59925	59349	149820	115850	69524	104090	219420	64095	81431	72398
AASSVPETPTAVPAASSSSWDTYYQPR	27	0	2825.31	sp|Q9Z1Q2|ABHGA_MOUSE	sp|Q9Z1Q2|ABHGA_MOUSE	yes	3	0.033633	15.78	0	0	0	10574	0	0	22067	0	0	0	23425	0	5400	0	0	0	24649	0
AASTASHRPIK	11	1	1137.63	sp|Q9DCL8|IPP2_MOUSE	sp|Q9DCL8|IPP2_MOUSE	yes	2	0.055162	36.24	48817	46191	60583	56070	70606	3155	54320	0	65239	63000	0	0	0	66665	91944	0	76137	96104
AASTDIAGLEESFR	14	0	1465.7	sp|Q9CRB6|TPPP3_MOUSE	sp|Q9CRB6|TPPP3_MOUSE	yes	2	9.1086e-07	129.69	99703	139830	118630	63405	72707	96869	101860	110400	111450	324940	276870	246660	114940	128230	145420	75399	126430	145340
AASTDIAGLEESFRK	15	1	1593.8	sp|Q9CRB6|TPPP3_MOUSE	sp|Q9CRB6|TPPP3_MOUSE	yes	2	0.00012432	147.72	147620	137610	124700	195190	135890	167470	167570	217170	187780	177940	225090	424260	214680	226430	244020	133650	231820	297670
AASVAENCINYQQGTPHK	18	0	1986.92	sp|P70202|LXN_MOUSE	sp|P70202|LXN_MOUSE	yes	2;3	3.8338e-07	85.081	103840	36985	51454	84232	152330	107450	11634	10806	0	11447	13842	29823	70143	120970	127950	136370	75898	148720
AASVDLELKK	10	1	1072.61	sp|Q9CWM4|PFD1_MOUSE	sp|Q9CWM4|PFD1_MOUSE	yes	2	0.01342	85.716	42491	31889	43360	0	48927	6007.9	18803	27247	0	31294	44430	63865	0	59902	9540.6	63648	52223	52853
AASVELPQR	9	0	969.524	sp|Q62407|SPEG_MOUSE	sp|Q62407|SPEG_MOUSE	yes	2	0.043064	37.722	4040.6	0	0	0	2486.5	2922	167430	102190	124340	116320	0	0	0	40925	0	56702	32487	0
AASWLTHQGSFHGAFR	16	0	1771.85	sp|P01029|CO4B_MOUSE	sp|P01029|CO4B_MOUSE	yes	2;3	1.6101e-06	126.17	312370	172520	205660	119820	160520	168910	0	0	0	0	0	0	71706	150890	168230	226720	68513	147530
AASYFFDGSSYAVVR	15	0	1638.77	sp|P97927|LAMA4_MOUSE	sp|P97927|LAMA4_MOUSE	yes	2	0.0001218	108.24	183050	1824	180580	196760	232380	194410	133810	122950	122830	160940	150220	180390	172490	190940	206900	194980	154450	188060
AASYNGEDDLHMAK	14	0	1520.66	sp|O55111|DSG2_MOUSE	sp|O55111|DSG2_MOUSE	yes	2;3	0.004791	32.759	0	10165	0	0	0	8322.5	43170	51967	42915	37258	51722	33163	31096	38731	13229	0	30410	16673
AATAAADFTAK	11	0	1036.52	sp|Q9Z1Z2|STRAP_MOUSE	sp|Q9Z1Z2|STRAP_MOUSE	yes	2	0.0010068	102.55	63157	70625	77329	52779	94360	88907	60517	73660	54987	54813	58671	56039	89470	56739	117460	72735	56259	68827
AATAAEVAASGSGEAR	16	0	1417.68	sp|Q8BLR9|HIF1N_MOUSE	sp|Q8BLR9|HIF1N_MOUSE	yes	2	0.00014386	69.641	0	23557	25612	21142	37702	31805	0	0	22261	28650	0	843.33	21178	27283	36198	2031.2	0	25154
AATADLEQYDR	11	0	1251.57	sp|P81117|NUCB2_MOUSE	sp|P81117|NUCB2_MOUSE	yes	2	0.0010585	76.85	0	0	133350	116100	0	2280.8	0	0	0	0	32277	0	83300	0	127250	0	0	308710
AATAGGGPGAAAGAVGAGGAAAASGLAVYR	30	0	2370.2	sp|P97496|SMRC1_MOUSE	sp|P97496|SMRC1_MOUSE	yes	3	7.172e-05	69.223	56962	34318	57371	75852	119300	80093	0	0	0	0	13146	17742	66745	83361	62353	109510	57287	105460
AATAPLLEAVDNLSAFASNPEFSSVPAQISPEGR	34	0	3455.72	sp|P26039|TLN1_MOUSE	sp|P26039|TLN1_MOUSE	yes	3	3.653e-10	64.092	16777	13177	13335	19625	32934	23205	0	0	35288	0	0	0	9347.8	13370	30943	22375	14205	21872
AATASPGAGR	10	0	857.436	sp|Q9CR62|M2OM_MOUSE	sp|Q9CR62|M2OM_MOUSE	yes	2	1.7906e-06	118.06	849190	679490	606570	510730	462770	563560	369830	391440	421470	0	0	386360	388450	339990	436870	591170	404100	380540
AATDFVGEIR	10	0	1077.55	sp|Q8BT42|SMIM5_MOUSE	sp|Q8BT42|SMIM5_MOUSE	yes	2	0.00028611	98.009	93892	78628	63750	78551	64685	92497	61411	0	74829	131960	83303	2535.6	81289	74445	0	75478	71458	63016
AATETNLPLLFLPVHR	16	0	1791	sp|Q61586|GPAT1_MOUSE	sp|Q61586|GPAT1_MOUSE	yes	2;3	1.0024e-05	88.734	75542	124100	107410	111510	97393	103620	207270	320610	242440	145120	217960	421830	132380	136100	108080	94350	130900	109660
AATFFGCIGIDK	12	0	1298.63	sp|P55264|ADK_MOUSE	sp|P55264|ADK_MOUSE	yes	2	0.00041198	101.48	241180	229010	327160	343710	313260	252910	647570	748070	709810	844720	960060	1043200	497480	548220	451150	292530	477710	403560
AATFFGEVVK	10	0	1067.57	sp|Q9JK23|PSMG1_MOUSE	sp|Q9JK23|PSMG1_MOUSE	yes	2	0.0056095	63.397	174270	137750	212980	133180	266660	259190	179160	154900	132100	117370	234890	364730	196730	231630	255000	1060.2	192690	225580
AATFGLILDDVSLTHLTFGK	20	0	2118.14	sp|P67778|PHB1_MOUSE	sp|P67778|PHB1_MOUSE	yes	2;3	1.3057e-70	202.58	254710	301570	212160	319380	298950	302250	134290	329670	188460	271420	160970	228640	227790	268710	308690	420800	346240	301780
AATGEEVSAEDLGGADLHCR	20	0	2056.91	sp|Q3ULD5|MCCB_MOUSE	sp|Q3ULD5|MCCB_MOUSE	yes	2;3	1.4851e-14	153.05	321160	264170	247900	220060	304510	209960	356550	631550	324150	399270	700920	1016400	343360	436070	411940	372260	565730	357070
AATIIATSEGSLWGLDR	17	0	1759.91	sp|P12367|KAP2_MOUSE	sp|P12367|KAP2_MOUSE	yes	2	1.4598e-12	163.93	0	3782.9	18348	44687	41930	31195	105320	140690	83528	55830	5232	521140	93039	78752	149780	80048	109720	0
AATMSAVEAATCR	13	0	1337.61	sp|Q9DCC4|P5CR3_MOUSE	sp|Q9DCC4|P5CR3_MOUSE	yes	2	0.00078062	67.548	33271	11957	122070	0	133940	112860	0	16026	0	0	103550	152200	30620	40596	122770	120350	124570	109370
AATPPNPSNPADSAGNLVAP	20	0	1859.9	sp|Q9JLV1|BAG3_MOUSE	sp|Q9JLV1|BAG3_MOUSE	yes	2	5.9185e-15	111.98	730790	835890	837390	358030	1056700	782880	1288300	1540100	1112200	929870	1143700	1761500	969500	1381000	880390	687190	1269300	808340
AATQFWR	7	0	878.44	sp|P08003|PDIA4_MOUSE	sp|P08003|PDIA4_MOUSE	yes	2	0.012149	84.064	193890	149980	246960	0	363850	259980	20378	25773	460.05	0	13504	0	181690	70969	188870	233060	153770	324430
AATSPALFNR	10	0	1046.55	sp|Q9JHU4|DYHC1_MOUSE	sp|Q9JHU4|DYHC1_MOUSE	yes	2	0.025073	49.96	242120	246580	298500	180020	293990	250070	687.07	253150	164130	165710	251020	262620	294730	283440	281400	240460	236110	325620
AATSTLSVCDFLGEK	15	0	1597.77	sp|Q8BR63|F177A_MOUSE	sp|Q8BR63|F177A_MOUSE	yes	2	0.00020719	61.042	0	0	0	0	0	0	0	0	0	0	0	0	0	0	60283	0	0	0
AATTGHVIDIYACALDQTGLLEMK	24	0	2590.28	sp|Q01405|SC23A_MOUSE	sp|Q01405|SC23A_MOUSE	yes	3	0.0049276	34.417	0	0	0	0	0	22669	0	0	6999.3	0	12628	16406	25162	0	25533	57176	0	46647
AATTLDEPIWR	11	0	1271.65	sp|Q8BWB1|SYP2L_MOUSE	sp|Q8BWB1|SYP2L_MOUSE	yes	2	0.00052784	120.33	339700	423930	557220	245530	492740	299760	254160	284090	306690	262830	311280	297360	436310	360820	191350	270940	303910	298630
AAVAASGLNTVLEGDGQFTLLAPTNEAFEK	30	0	3033.53	sp|P82198|BGH3_MOUSE	sp|P82198|BGH3_MOUSE	yes	3	0.029339	11.978	0	0	0	0	12908	0	0	0	0	0	0	0	0	0	14258	0	0	0
AAVASLLQSVQVPEFTPK	18	0	1884.04	sp|Q02053|UBA1_MOUSE	sp|Q02053|UBA1_MOUSE	yes	2	1.6896e-66	224.75	2052600	2241000	2583100	2301500	3242000	2617400	2056800	1801800	1960500	1586700	2082900	2563200	2753200	2808700	2351200	2693700	2546600	3192700
AAVATTQGEQEAAETCR	17	0	1791.81	sp|Q9WV70|NOC2L_MOUSE	sp|Q9WV70|NOC2L_MOUSE	yes	2	5.9227e-06	69.201	0	0	1580.6	0	0	0	0	0	0	0	0	2178.3	0	17665	0	0	0	25133
AAVAVPNRPPDAVLR	15	1	1544.88	sp|P51660|DHB4_MOUSE	sp|P51660|DHB4_MOUSE	yes	3	0.0013237	50.09	71364	99706	110780	63999	124030	104420	77078	80474	80769	73255	78781	91436	134360	128540	151990	0	123790	148940
AAVAWEAGK	9	0	901.466	sp|P28474|ADHX_MOUSE	sp|P28474|ADHX_MOUSE	yes	2	0.0028631	87.251	0	41021	53981	0	44441	44321	0	63421	59731	53509	97898	50434	66745	0	47875	58324	69905	53270
AAVAWEAGKPLSIEEIEVAPPK	22	1	2304.24	sp|P28474|ADHX_MOUSE	sp|P28474|ADHX_MOUSE	yes	3	6.7772e-11	111.03	264020	280570	245110	232650	347970	280930	404980	431710	407990	416470	352860	233910	388190	369780	228110	308090	395680	358790
AAVCDCILQEQVYVR	15	0	1822.87	sp|Q9D0G0|RT30_MOUSE	sp|Q9D0G0|RT30_MOUSE	yes	2	7.2518e-05	119.43	0	27746	60495	0	0	0	0	0	0	17491	0	0	0	254330	148240	0	0	11685
AAVDAGFVPNDMQVGQTGK	19	0	1903.91	sp|Q99LC5|ETFA_MOUSE	sp|Q99LC5|ETFA_MOUSE	yes	2	2.3675e-70	203.52	11789000	16430000	14381000	8852600	13976000	13196000	32218000	31489000	29933000	26850000	32435000	38594000	25339000	25093000	20887000	15439000	26884000	16595000
AAVDSFYLLYR	11	0	1316.68	sp|Q8BTX9|HSDL1_MOUSE	sp|Q8BTX9|HSDL1_MOUSE	yes	2	2.0065e-22	138.26	6278.1	7601.6	8540	1887	0	7335.8	12259	1632.1	20473	40432	34190	47561	10536	12257	0	751.98	13386	0
AAVEEGIVLGGGCALLR	17	0	1683.9	sp|P63038|CH60_MOUSE	sp|P63038|CH60_MOUSE	yes	2;3	1.8205e-41	197.3	4758900	3555100	4736600	5352400	4692500	4446900	6947300	6207700	7127400	6500200	8390100	9240300	4934800	6180500	7055300	6125300	6363000	5650500
AAVEELLR	8	0	899.508	sp|Q8VCN9|TBCC_MOUSE	sp|Q8VCN9|TBCC_MOUSE	yes	2	0.061066	27.736	0	0	0	0	0	0	0	0	0	0	0	0	0	0	0	56913	0	0
AAVELALLGAR	11	0	1082.64	sp|Q8VDP3|MICA1_MOUSE	sp|Q8VDP3|MICA1_MOUSE	yes	2	0.0015931	69.716	19194	0	23595	28707	36634	16715	0	1478.6	0	0	0	11076	0	17099	20172	26172	0	22331
AAVENLPTFLVELSR	15	0	1657.9	sp|P70168|IMB1_MOUSE	sp|P70168|IMB1_MOUSE	yes	2	4.6046e-29	167.59	237830	227960	241310	313490	386780	323560	152960	148100	174670	145550	187990	200790	292120	268600	304060	367250	280890	377820
AAVEQLLK	8	0	870.517	sp|Q80X82|SYMPK_MOUSE	sp|Q80X82|SYMPK_MOUSE	yes	2	0.00053707	126.2	0	0	0	26084	94625	168280	329860	0	266750	0	882520	0	0	0	705160	149170	0	0
AAVEQLTEEQK	11	0	1244.62	sp|P19123|TNNC1_MOUSE	sp|P19123|TNNC1_MOUSE	yes	2	1.7846e-104	256.9	1763400	2331300	1732800	1139500	1585500	1572800	3276700	4685800	3578700	4267500	3759600	4003500	2329200	2492000	1999500	1873400	2848000	1968500
AAVEQLTEEQKNEFK	15	1	1762.87	sp|P19123|TNNC1_MOUSE	sp|P19123|TNNC1_MOUSE	yes	2;3	0	331.14	16549000	20607000	13292000	9077700	16246000	15023000	22088000	41328000	23749000	21887000	35523000	44900000	28667000	26707000	26551000	18139000	32129000	18556000
AAVEQVPVEPYK	12	0	1328.7	sp|Q6P3A8|ODBB_MOUSE	sp|Q6P3A8|ODBB_MOUSE	yes	2	0.00014742	120.65	209190	308270	276850	0	221110	242730	518450	575740	506680	514870	694470	609970	525770	0	0	347100	560350	252400
AAVEQVPVEPYKIPLSQAEVIQEGSDVTLVAWGTQVHVIR	40	1	4355.32	sp|Q6P3A8|ODBB_MOUSE	sp|Q6P3A8|ODBB_MOUSE	yes	4	2.5534e-14	21.053	22319	24232	88509	0	0	36058	34207	85688	58986	51606	33365	155070	0	66620	0	47753	95102	64203
AAVESLGFILFR	12	0	1321.74	sp|Q3TXS7|PSMD1_MOUSE	sp|Q3TXS7|PSMD1_MOUSE	yes	2	0.00015033	120.33	168780	151980	187350	288740	320040	277030	245960	257890	283020	192080	198540	181400	323650	266420	528660	259280	241450	321610
AAVETLGVPCFLGGMSR	17	0	1763.87	sp|Q8BU33|HACL2_MOUSE	sp|Q8BU33|HACL2_MOUSE	yes	2	0.0012803	52.863	108880	78356	89662	78311	112160	89389	116140	102820	82381	98067	140960	128770	99372	249750	10035	104300	99323	0
AAVEWFDGK	9	0	1021.49	sp|Q61545|EWS_MOUSE	sp|Q61545|EWS_MOUSE	yes	2	0.0014686	88.921	152580	124690	223060	101260	266100	195750	64369	58390	48262	75533	71141	89715	150800	163370	149250	159430	133470	206350
AAVEWFDGKDFQGSK	15	1	1683.79	sp|Q61545|EWS_MOUSE	sp|Q61545|EWS_MOUSE	yes	2;3	8.6095e-05	89.382	290040	213920	294060	118180	439900	353480	77939	51460	74588	31786	62645	259600	381290	371910	342910	286690	273070	376020
AAVFNHFISDGVK	13	0	1403.72	sp|P01027|CO3_MOUSE	sp|P01027|CO3_MOUSE	yes	2;3	3.2566e-39	208.03	4897700	2522200	4476000	3442700	2684500	4112400	266700	191190	87133	103190	260150	349270	1247900	2217400	2778200	2859100	1803900	3188800
AAVGSPGSLESAPR	14	0	1297.66	sp|Q9JMA2|TGT_MOUSE	sp|Q9JMA2|TGT_MOUSE	yes	2	0.0060006	29.317	12610	13915	0	22784	0	0	0	0	2293.9	2483.6	16288	0	0	15855	0	0	0	13998
AAVGVTGNDITTPPNKEPPPSPEK	24	1	2415.23	sp|P27546|MAP4_MOUSE	sp|P27546|MAP4_MOUSE	yes	3	3.7445e-05	39.483	0	0	0	0	39158	17314	0	880.01	0	0	0	0	0	5865.5	0	0	0	11365
AAVGVTGNDITTPPNKEPPPSPEKK	25	2	2543.32	sp|P27546|MAP4_MOUSE	sp|P27546|MAP4_MOUSE	yes	3	0.00031202	35.349	17583	35945	23268	43469	48553	32734	0	47157	0	0	35724	110190	82313	0	115990	0	74773	48977
AAVHLEGK	8	0	823.455	sp|Q64727|VINC_MOUSE	sp|Q64727|VINC_MOUSE	yes	2	0.0061636	82.716	77166	135370	160270	143430	187320	162430	179250	201360	186540	158840	116140	175470	10240	166200	222940	147070	189120	196210
AAVLFGVVNTVAR	13	0	1315.76	sp|Q9D1G3|HHATL_MOUSE	sp|Q9D1G3|HHATL_MOUSE	yes	2	0.00011233	94.804	466230	644120	571420	621610	550880	550000	1006300	1085300	1127700	1010400	1224000	882710	724270	685150	607780	548400	640850	403030
AAVLGESAGLVR	12	0	1141.65	sp|Q61702|ITIH1_MOUSE	sp|Q61702|ITIH1_MOUSE	yes	2	0.0015813	65.933	100210	157860	54111	139470	56900	54938	38858	32151	36346	45896	0	0	127180	0	102900	0	0	0
AAVLHVWGR	9	0	1007.57	sp|Q61738|ITA7_MOUSE	sp|Q61738|ITA7_MOUSE	yes	2	0.00019898	84.699	162400	128860	201560	104230	185120	153370	62777	80040	58913	63723	150300	12943	132500	162440	160940	153300	150250	153990
AAVLSDSEDDAGNASAK	17	0	1619.73	sp|Q8C1D8|IWS1_MOUSE	sp|Q8C1D8|IWS1_MOUSE	yes	3	0.041851	9.5785	56654	25809	23667	42638	36164	43238	11828	11613	0	0	0	5847.1	18843	20488	41008	59959	34206	45066
AAVLWELHKPFTIEDIEVAPPK	22	1	2502.35	sp|P00329|ADH1_MOUSE	sp|P00329|ADH1_MOUSE	yes	3;4	0.00077298	30.172	26220	22464	0	16633	51504	49838	110590	97651	79310	30312	29992	95710	27167	67691	101490	64660	96926	62392
AAVMATLLFPGQEFK	15	0	1621.85	sp|Q9WVQ5|MTNB_MOUSE	sp|Q9WVQ5|MTNB_MOUSE	yes	2	1.5836e-09	144.27	209830	281420	252250	213590	262080	255230	0	537330	506470	709380	897420	1142700	493950	547920	501710	384000	496010	429110
AAVMHDILDMMPEGIK	16	0	1769.85	sp|Q99PV0|PRP8_MOUSE	sp|Q99PV0|PRP8_MOUSE	yes	3	0.0058649	38.584	9921.7	0	665.72	0	26126	20131	0	0	0	0	0	0	9931.8	0	16197	19680	11161	24257
AAVMVHQLSK	10	0	1082.59	sp|Q02248|CTNB1_MOUSE	sp|Q02248|CTNB1_MOUSE	yes	2	0.0033937	83.623	0	69274	0	0	77239	0	101310	132500	101540	78890	99024	134410	87434	0	136880	69379	117610	90653
AAVMVYDDANKK	12	1	1323.65	sp|Q03173|ENAH_MOUSE	sp|Q03173|ENAH_MOUSE	yes	2	0.00040111	97.277	142390	103540	184470	135480	217450	125080	30670	51540	30608	17454	42121	57302	128340	121940	164080	131940	100340	142260
AAVPELLEQQEEDR	14	0	1625.79	sp|Q9D8U8|SNX5_MOUSE	sp|Q9D8U8|SNX5_MOUSE	yes	2	0.00032712	84.309	107010	98679	79168	97837	206400	135050	1194.2	35218	8798.7	0	36446	0	81805	90736	324260	169740	192380	196100
AAVPSGASTGIYEALELR	18	0	1803.94	sp|P17182|ENOA_MOUSE;sp|P21550|ENOB_MOUSE;sp|P17183|ENOG_MOUSE	sp|P17182|ENOA_MOUSE	no	2;3	1.5549e-81	262.3	12289000	15208000	12688000	12289000	15468000	13119000	22065000	24502000	21711000	24372000	26419000	29261000	19936000	20989000	21596000	17383000	22400000	18994000
AAVPSGASTGIYEALELRDGDK	22	1	2219.11	sp|P21550|ENOB_MOUSE;sp|P17183|ENOG_MOUSE	sp|P21550|ENOB_MOUSE	no	3	0.00045997	26.55	0	17425	0	6640.1	17449	7426.4	42944	96719	62864	50826	21566	76032	71514	38463	403.1	0	91886	25913
AAVPTVSDQAAAMQLSQCAK	20	0	2045.99	sp|Q71LX4|TLN2_MOUSE	sp|Q71LX4|TLN2_MOUSE	yes	2	0.0014095	42.218	0	0	62959	0	17530	0	132520	102840	118250	87342	160690	4222.7	79746	149390	63120	0	93664	0
AAVQVLDDIEK	11	0	1199.64	sp|P16332|MUTA_MOUSE	sp|P16332|MUTA_MOUSE	yes	2	9.6023e-16	150.53	242710	289350	248990	188510	248740	249140	574900	549420	650980	692110	571290	492290	461500	406950	336410	321890	471540	321770
AAVSASRAR	9	1	887.494	sp|Q6PGC1|DHX29_MOUSE	sp|Q6PGC1|DHX29_MOUSE	yes	2	0.040762	49.325	281300	0	5877.3	0	0	1566700	0	406.66	1264	0	0	953390	0	0	0	0	0	0
AAVSHWQQQSYLDSGIHSGATTTAPSLSGK	30	0	3084.49	sp|Q02248|CTNB1_MOUSE	sp|Q02248|CTNB1_MOUSE	yes	4	0.00041252	26.019	0	0	0	0	0	0	135220	237180	170270	0	0	0	285230	0	70024	0	301720	0
AAVTMSVSGRK	11	1	1105.59	sp|Q6URW6|MYH14_MOUSE	sp|Q6URW6|MYH14_MOUSE	yes	1	0.0010475	60.892	1473.9	0	0	0	0	0	0	0	0	0	0	0	0	0	276990	0	0	0
AAVVHHFESLPAGSTLIFYK	20	0	2186.15	sp|Q8BYU6|TOIP2_MOUSE	sp|Q8BYU6|TOIP2_MOUSE	yes	3	0.015534	39.166	0	11735	0	30994	34112	28520	13717	13693	12675	0	0	0	21167	33213	49177	33366	21745	30479
AAVVTSPPPTTAPHK	15	0	1472.8	sp|Q9QYC0|ADDA_MOUSE	sp|Q9QYC0|ADDA_MOUSE	yes	2	0.00044885	50.116	0	25754	70683	0	88566	43764	43272	57230	28873	19955	38482	0	61066	78019	98164	68171	90500	86320
AAWEAYLSR	9	0	1065.52	sp|P13439|UMPS_MOUSE	sp|P13439|UMPS_MOUSE	yes	2	0.01772	49.96	371.7	0	107740	54693	135460	93869	0	0	0	0	0	0	14360	45692	47504	70693	37379	80689
AAWEVDSGR	9	0	989.457	sp|P45952|ACADM_MOUSE	sp|P45952|ACADM_MOUSE	yes	2	1.5345e-05	133.68	2296600	2571600	3110900	1682000	2215200	2348300	4610600	5762600	4285200	4931100	7530000	7640100	4431600	4476600	4752400	2834500	4313200	2816100
AAWEVDSGRR	10	1	1145.56	sp|P45952|ACADM_MOUSE	sp|P45952|ACADM_MOUSE	yes	2	0.0016096	100.84	613840	857900	882580	761880	683060	810930	7039	2593500	932.77	2021500	2749300	4144700	1565400	3653.1	1904300	995470	0	0
AAWGEETDYTPVWCMR	16	0	1970.83	sp|P70697|DCUP_MOUSE	sp|P70697|DCUP_MOUSE	yes	2	3.6226e-07	101.64	47051	37216	78440	40107	53040	47328	66558	60173	61044	57836	72921	70984	67362	88021	62150	52695	57847	80471
AAWNALQDEVGR	12	0	1328.65	sp|Q505D7|OPA3_MOUSE	sp|Q505D7|OPA3_MOUSE	yes	2	5.5285e-16	179.31	865880	860900	864010	930690	720110	794740	1545800	1584500	1597500	0	1261200	1377000	897210	874580	888080	815840	891130	694710
AAWWPEFSANK	11	0	1305.61	sp|Q9EPL9|ACOX3_MOUSE	sp|Q9EPL9|ACOX3_MOUSE	yes	2	0.0065742	54.436	60342	61956	59962	83663	96571	76529	93325	123620	115420	94826	118650	145500	84183	90092	68910	82813	101720	123100
AAWYTAGIVGGLSTVAMCAPSEK	23	0	2339.13	sp|Q91VC9|GHITM_MOUSE	sp|Q91VC9|GHITM_MOUSE	yes	2	3.8061e-27	86.798	0	0	29707	29407	43015	33022	39321	41486	0	0	30783	80616	33082	0	57079	0	54532	40035
AAWYTIDSR	9	0	1081.52	sp|A2ASS6|TITIN_MOUSE	sp|A2ASS6|TITIN_MOUSE	yes	2	0.0045338	87.251	307430	234820	344210	352740	288510	398940	274350	14006	79705	0	0	2466.6	218030	297940	191320	275790	269930	301600
AAYAHFLNVQGR	12	0	1345.69	sp|Q8CAK1|CAF17_MOUSE	sp|Q8CAK1|CAF17_MOUSE	yes	2;3	0.00028655	106.93	186230	147110	206590	104650	151120	112010	195960	221100	67973	59971	146520	154770	252900	323540	253510	205840	286360	202690
AAYDAFNSWK	10	0	1171.53	sp|Q8BWF0|SSDH_MOUSE	sp|Q8BWF0|SSDH_MOUSE	yes	2	0.00062286	100.84	551200	687260	623550	764.61	463070	487300	1195200	959030	1085100	947590	1513300	1736000	916820	790460	590050	554490	1560.3	531730
AAYDVSSFSFFQR	13	0	1523.7	sp|Q9CQW1|YKT6_MOUSE	sp|Q9CQW1|YKT6_MOUSE	yes	2	0.0015496	75.474	149370	143140	172690	141800	182100	171190	127080	134220	113880	153080	175940	196410	156460	148220	185730	160190	144350	187500
AAYEAELGDAR	11	0	1164.54	sp|P48678|LMNA_MOUSE	sp|P48678|LMNA_MOUSE	yes	2	7.9891e-05	114.39	545770	539440	567010	477460	702470	532330	340070	377470	393270	467880	564290	610580	615930	583780	709890	582440	574200	633130
AAYEAELGDARK	12	1	1292.64	sp|P48678|LMNA_MOUSE	sp|P48678|LMNA_MOUSE	yes	2	0.0011135	85.821	75948	74780	80098	0	108770	74727	69399	113120	92226	40871	94630	0	121390	123440	134900	81562	113650	132470
AAYFGIYDTAK	11	0	1218.59	sp|P51881|ADT2_MOUSE	sp|P51881|ADT2_MOUSE	yes	2	0.00033326	115.86	1538200	2326800	6146.3	1557400	2154300	1508700	2394600	3043600	3140500	1760800	1801800	2000600	2077800	1722200	1428700	1882000	2267400	1470600
AAYFGVYDTAK	11	0	1204.58	sp|P48962|ADT1_MOUSE	sp|P48962|ADT1_MOUSE	yes	2	2.9468e-07	146.27	3099700	6819400	3735200	8876300	4730300	4671600	5809700	5297800	6671200	2197.8	1056500	682070	4080100	1253200	2245700	3510000	2547200	2784300
AAYIYFTDFCPDSLFNK	17	0	2070.94	sp|Q60770|STXB3_MOUSE	sp|Q60770|STXB3_MOUSE	yes	2	1.4416e-08	93.162	21916	10789	0	40489	0	0	26120	31279	0	38955	62391	38665	36909	39993	83409	42289	39763	73967
AAYIYIR	7	0	868.481	sp|Q91YT0|NDUV1_MOUSE	sp|Q91YT0|NDUV1_MOUSE	yes	2	0.024943	49.406	255880	125530	255910	287320	327030	274180	213800	165390	6281	292070	85579	27714	282840	235950	210880	333030	257860	0
AAYLNMSEDPSHPSMALNTR	20	0	2204	sp|Q6PDQ2|CHD4_MOUSE	sp|Q6PDQ2|CHD4_MOUSE	yes	3	7.2865e-07	39.82	0	0	20099	0	35514	13568	4350.7	0	6660.1	0	18959	0	19149	36099	46855	33787	0	33042
AAYLQENGKPLDEVLR	16	1	1814.95	sp|P10107|ANXA1_MOUSE	sp|P10107|ANXA1_MOUSE	yes	2;3	7.7226e-08	137.39	1804900	1110400	1287900	1144200	1972500	1746500	51612	52979	0	0	82648	99524	787450	1079100	1375700	1424500	869510	1859800
AAYLQENGKPLDEVLRK	17	2	1943.05	sp|P10107|ANXA1_MOUSE	sp|P10107|ANXA1_MOUSE	yes	3	1.7285e-09	128.41	3345.4	64488	57049	79986	88201	108870	0	0	0	0	0	5435.7	71408	131190	143920	107600	91470	144510
AAYNPGQAVPWNAVK	15	0	1584.8	sp|Q8VDP4|CCAR2_MOUSE	sp|Q8VDP4|CCAR2_MOUSE	yes	2	0.011974	37.749	120330	105690	173960	70555	157900	124010	12595	18308	92259	0	5609.7	84286	130970	129860	107830	130910	123170	139020
AAYNVTLLNFMDPQK	15	0	1723.86	sp|Q8BGW1|FTO_MOUSE	sp|Q8BGW1|FTO_MOUSE	yes	2	0.00097259	72.327	0	0	46006	0	65566	0	20320	16876	567.32	0	35494	45706	49377	56574	51475	49042	0	74261
AAYPDLENPPLIVTPSQQPK	20	0	2177.14	sp|Q9D0I9|SYRC_MOUSE	sp|Q9D0I9|SYRC_MOUSE	yes	2	1.8405e-10	91.457	555730	562560	579420	594900	752850	549740	383760	346590	251680	289330	0	43191	455380	541180	659660	501170	374580	123310
AAYSNFWCGMTSQGYYK	17	0	2032.84	sp|Q8K297|GT251_MOUSE	sp|Q8K297|GT251_MOUSE	yes	2	0.011484	40.224	21061	0	55618	37540	43685	0	932.76	0	1215.5	0	0	0	20158	0	0	0	0	48876
ACACAHGMLAEDGASCR	17	0	1835.72	sp|Q91ZX7|LRP1_MOUSE	sp|Q91ZX7|LRP1_MOUSE	yes	3	0.020232	25.705	0	0	0	0	0	0	0	0	0	0	0	0	1206.4	7755.1	8475.1	9399.7	0	18196
ACACNPYGTVQQQSSCNPVTGQCQCLPHVSGR	32	0	3620.54	sp|P02468|LAMC1_MOUSE	sp|P02468|LAMC1_MOUSE	yes	3	2.1641e-08	48.801	150720	70764	161470	104960	81417	50763	256260	192000	200890	177070	585340	277290	257490	120430	484630	122110	247180	62649
ACADATLSQITNNIDPVGR	19	0	2014.97	sp|P62874|GBB1_MOUSE	sp|P62874|GBB1_MOUSE	yes	2	5.1912e-36	181.08	297130	281950	356840	279640	442380	348000	359920	369100	366470	421530	507400	516650	405490	428440	396730	369020	401000	440240
ACAEALGSLK	10	0	1018.51	sp|P56873|ZNRD2_MOUSE	sp|P56873|ZNRD2_MOUSE	yes	2	0.0096704	49.16	0	39579	69568	0	70283	0	0	47005	3858	0	0	1349.9	44450	68123	66969	55821	64783	69710
ACAELHQNVNVK	12	0	1381.68	sp|Q9EQH3|VPS35_MOUSE	sp|Q9EQH3|VPS35_MOUSE	yes	2;3	8.7225e-15	156.57	225750	147770	257470	233340	287090	181700	305520	338970	289450	228590	360820	398170	211650	305190	471910	322060	340930	416930
ACAETIDPASLWEY	14	0	1624.71	sp|Q61553|FSCN1_MOUSE	sp|Q61553|FSCN1_MOUSE	yes	2	0.00040398	83.358	0	91404	223500	231940	349160	248860	58432	57406	54419	114030	161540	195200	209320	249010	392550	354710	238090	351670
ACALSIAESCR	11	0	1236.56	sp|Q8K2B3|SDHA_MOUSE	sp|Q8K2B3|SDHA_MOUSE	yes	2	0.0012417	102.55	337490	249160	418350	353040	310740	251170	507780	598780	487630	487460	878780	688630	357220	309530	561700	407050	417110	382480
ACALSIAESCRPGDK	15	1	1633.76	sp|Q8K2B3|SDHA_MOUSE	sp|Q8K2B3|SDHA_MOUSE	yes	2;3	8.2137e-28	212.27	4456800	2595200	5088600	3298100	4017000	3649100	4265700	6628300	4646900	4236900	9647800	9705100	3681000	5766800	6704100	4952100	5437700	4336900
ACALSIAESCRPGDKVPSIK	20	2	2158.09	sp|Q8K2B3|SDHA_MOUSE	sp|Q8K2B3|SDHA_MOUSE	yes	3;4	3.1255e-36	194.55	2184500	1214800	0	1516600	1477500	1976900	2485300	2457100	2424400	1839800	4518100	5705800	2452400	4214100	4332300	2308100	2848800	2309500
ACASTGVIMSVNNSLYLGPILK	22	0	2307.2	sp|Q07417|ACADS_MOUSE	sp|Q07417|ACADS_MOUSE	yes	2;3	1.3902e-127	186.7	345820	389370	427250	322850	422250	415090	936580	1320800	968790	1691300	1994200	3007600	867670	863280	671430	599290	1050700	742130
ACAVVFDCK	9	0	1068.47	sp|O88667|RAD_MOUSE;sp|P55041|GEM_MOUSE;sp|O35929|REM1_MOUSE	sp|O88667|RAD_MOUSE	yes	2	0.060124	28.096	56228	54244	66560	0	63929	53622	23023	24159	0	29236	38103	1149.7	43950	62800	0	0	35275	60072
ACDALYPPGPPSNPK	15	0	1582.74	sp|A2ASS6|TITIN_MOUSE	sp|A2ASS6|TITIN_MOUSE	yes	2	0.00081992	54.27	943600	588940	904920	4334.7	0	1069000	0	563670	52869	9847.1	2910.8	0	163960	1262200	0	0	934070	14322
ACDEGHIIPK	10	0	1138.54	sp|Q9JHI5|IVD_MOUSE	sp|Q9JHI5|IVD_MOUSE	yes	2	1.6447e-06	142.04	288400	703800	560660	836640	0	0	1853800	2033700	1498400	1702000	1882100	2155800	1173000	1391900	1259000	0	1523400	0
ACDELVEEMEHYGK	14	0	1708.71	sp|Q9R0B9|PLOD2_MOUSE	sp|Q9R0B9|PLOD2_MOUSE	yes	2	0.0019121	34.779	37658	23760	23770	0	46727	30746	0	0	0	0	0	0	10958	25071	47993	46856	0	51896
ACDIMAEVYR	10	0	1226.54	sp|Q8BRK8|AAPK2_MOUSE	sp|Q8BRK8|AAPK2_MOUSE	yes	2	0.011433	40.386	65019	86141	88730	0	76764	67896	114810	135690	160510	150900	178400	196860	93411	91468	53303	57367	91290	56521
ACDLGHVWACANASR	15	0	1686.74	sp|Q921H9|COA7_MOUSE	sp|Q921H9|COA7_MOUSE	yes	2	0.0018372	44.82	21362	10224	27461	0	14333	25170	54350	62434	46213	0	133830	176170	41710	68838	71788	0	66704	36691
ACDLLLFLR	9	0	1119.61	sp|Q8C3R1|BRAT1_MOUSE	sp|Q8C3R1|BRAT1_MOUSE	yes	2	0.029045	45.489	0	0	8082.1	14360	0	0	0	0	0	0	0	0	989.67	0	12051	0	1790.1	20266
ACDLPAWVHFPDTER	15	0	1812.83	sp|Q3TZZ7|ESYT2_MOUSE	sp|Q3TZZ7|ESYT2_MOUSE	yes	2;3	5.3796e-05	72.327	23056	22761	695.24	38101	24168	23505	17302	22096	0	0	21474	16024	34872	34623	124080	76640	4411.5	66477
ACDLWEQILR	10	0	1302.64	sp|A3KMP2|TTC38_MOUSE	sp|A3KMP2|TTC38_MOUSE	yes	2	3.9568e-05	122.44	61871	88414	102720	0	74979	69355	299350	324950	279880	234030	342290	463010	159040	177720	0	88208	181240	123540
ACDPIYKPGPPNNPK	15	1	1666.81	sp|A2ASS6|TITIN_MOUSE	sp|A2ASS6|TITIN_MOUSE	yes	2;3	0.0012531	86.243	538710	151550	399180	469380	466140	539670	249730	97819	32825	74412	3844	0	242470	574800	596440	211100	468850	557910
ACDPVFKPGPPTNAHVVDTTK	21	1	2250.11	sp|A2ASS6|TITIN_MOUSE	sp|A2ASS6|TITIN_MOUSE	yes	3;4	9.4821e-05	36.053	200640	83473	224110	132650	280570	302330	28734	141970	0	8818.4	13571	33049	114370	311360	374720	247580	205590	149900
ACDTVFKPGPPGNPR	15	1	1611.78	sp|A2ASS6|TITIN_MOUSE	sp|A2ASS6|TITIN_MOUSE	yes	2;3	0.00036185	71.066	249710	138750	195130	186010	253870	174480	0	0	5878.7	0	0	0	840.85	278340	480230	330680	201670	168220
ACEAAEFELFFR	12	0	1488.67	sp|Q8CC86|PNCB_MOUSE	sp|Q8CC86|PNCB_MOUSE	yes	2	0.0016832	60.547	0	0	0	0	0	0	0	0	26201	0	28236	46950	26125	26260	39360	589.08	24300	0
ACEDIDECSLPNICVFGTCHNLPGLFR	27	0	3193.41	sp|Q61554|FBN1_MOUSE	sp|Q61554|FBN1_MOUSE	yes	3	3.8573e-05	20.575	0	0	0	0	27891	0	0	0	0	0	43187	38103	0	0	45140	69758	33732	51507
ACEFAGFQCQIQFGPHNEQK	20	0	2395.05	sp|P26039|TLN1_MOUSE	sp|P26039|TLN1_MOUSE	yes	3	5.7764e-23	129.04	0	0	176070	2374	211500	144520	0	48350	46997	32531	29438	74215	141040	262090	299460	222680	184840	375520
ACEFGGFQAQIQFGPHVEHK	20	0	2286.06	sp|Q71LX4|TLN2_MOUSE	sp|Q71LX4|TLN2_MOUSE	yes	3	3.7552e-06	55.354	21233	23402	32826	0	29468	0	46280	45236	34959	15522	26480	32759	38778	59193	51521	21623	44536	35881
ACEHLTSNVLPLLLEQFHK	19	0	2248.17	sp|Q9D071|MMS19_MOUSE	sp|Q9D071|MMS19_MOUSE	yes	3	0.00016591	44.571	38163	0	48769	47205	56611	53892	33043	24907	25990	0	0	0	40505	50476	62217	55700	48119	117010
ACEPVPARDPCDPPGQPEVTNITR	24	1	2675.24	sp|A2ASS6|TITIN_MOUSE	sp|A2ASS6|TITIN_MOUSE	yes	3	2.6767e-06	41.186	88930	27247	0	0	69369	92813	0	0	0	0	0	0	22829	89924	141670	88505	66680	77387
ACEQPLGYICK	11	0	1337.61	sp|Q61830|MRC1_MOUSE	sp|Q61830|MRC1_MOUSE	yes	2	0.029891	52.591	0	156940	0	0	0	0	20309	23020	0	3518.2	26069	46688	170250	183310	116850	152440	163820	239970
ACFHCEVCK	9	0	1209.47	sp|Q80XB4|NRAP_MOUSE	sp|Q80XB4|NRAP_MOUSE	yes	2	0.0014751	81.642	76058	54832	86491	44648	45644	76054	16789	16961	0	16608	26723	31169	0	51248	68974	47601	37445	65963
ACGANLPENFSISQIFSQAMAAR	23	0	2482.17	sp|P34914|HYES_MOUSE	sp|P34914|HYES_MOUSE	yes	2;3	3.301e-41	164.22	80412	26658	88880	73545	78786	80772	271240	278580	282340	141560	245330	330790	160550	211580	89981	102280	218320	136750
ACGCAAAPDVK	11	0	1118.48	sp|Q80YX1|TENA_MOUSE	sp|Q80YX1|TENA_MOUSE	yes	2	0.0071869	49.16	116880	103830	172650	144860	0	113130	0	0	0	612.65	0	0	105720	0	56704	105150	57090	17483
ACGDSTLTQITAGLDPVGR	19	0	1930.94	sp|P62880|GBB2_MOUSE	sp|P62880|GBB2_MOUSE	yes	2;3	1.7656e-21	146.48	747330	961950	1163700	1230900	1256900	824980	1153900	1187200	1190000	1166000	1675500	1428400	809060	791880	1125500	981980	1115900	1226700
ACGEFVFLMDR	11	0	1343.6	sp|Q99KC8|VMA5A_MOUSE	sp|Q99KC8|VMA5A_MOUSE	yes	2	0.00057655	68.49	87602	63043	89216	89758	121100	99547	78831	82946	62013	45432	87179	80405	147720	156800	241400	123320	121880	160060
ACGLIIFR	8	0	948.522	sp|P56380|AP4A_MOUSE	sp|P56380|AP4A_MOUSE	yes	2	0.00066987	96.666	93565	132870	195560	112190	128860	0	373640	345960	321560	375110	433390	392830	228100	222080	166500	142180	204250	0
ACGLNFADLMGR	12	0	1323.61	sp|Q62465|VAT1_MOUSE	sp|Q62465|VAT1_MOUSE	yes	2	8.3982e-05	118.91	160140	98026	177070	162180	199070	151600	141720	119930	138570	146840	233610	240040	196920	252620	334160	205840	194520	294710
ACGLVASNLNLK	12	0	1258.67	sp|P16045|LEG1_MOUSE	sp|P16045|LEG1_MOUSE	yes	2	0.0002904	103.8	31321	36720	0	26695	0	42046	29037	28602	0	45933	47434	40564	38359	31342	16001	0	34475	40503
ACGLVASNLNLKPGECLK	18	1	1943	sp|P16045|LEG1_MOUSE	sp|P16045|LEG1_MOUSE	yes	2;3	1.6206e-116	252.02	9625100	7342800	13046000	10359000	14142000	12892000	10424000	10370000	8330800	10831000	14837000	18015000	11316000	14290000	16866000	12094000	12397000	14821000
ACGNFGIPCELR	12	0	1392.63	sp|Q9DCL9|PUR6_MOUSE	sp|Q9DCL9|PUR6_MOUSE	yes	2	0.00047258	72.365	193180	224700	384900	215050	233680	232810	386700	372770	324200	278160	439890	404170	292540	328680	295960	296020	300250	331490
ACGPDYYEVEEDGIR	15	0	1771.74	sp|Q01279|EGFR_MOUSE	sp|Q01279|EGFR_MOUSE	yes	2	0.020956	26.517	60307	28904	18123	0	0	0	0	0	0	0	0	0	0	13834	0	35367	0	33276
ACGSVADCTFEELCER	16	0	1902.75	sp|Q3V384|AFG1L_MOUSE	sp|Q3V384|AFG1L_MOUSE	yes	2	0.0057059	56.938	0	0	0	0	0	0	3492.8	14298	0	0	0	0	2752.2	0	0	0	9426.2	0
ACGSVADCTFEELCERPLGASDYLELSK	28	1	3176.41	sp|Q3V384|AFG1L_MOUSE	sp|Q3V384|AFG1L_MOUSE	yes	3	0.00046579	34.579	0	21609	10420	0	20857	22096	85666	90572	84041	95831	104870	123380	56225	49647	64186	35756	81269	38469
ACIENGTSCIDICGEPQFLELMHAK	25	0	2892.29	sp|Q8R127|SCPDL_MOUSE	sp|Q8R127|SCPDL_MOUSE	yes	3	1.6214e-09	62.804	0	0	0	2938.4	0	0	0	0	0	46067	0	69324	0	0	58802	0	1022.5	23823
ACIGNTLCQK	10	0	1163.54	sp|Q8C7R4|UBA6_MOUSE	sp|Q8C7R4|UBA6_MOUSE	yes	2	0.045788	46.447	0	10395	0	0	8656.2	0	21650	0	0	0	0	0	2444.4	5245.2	63789	0	0	0
ACIPFLK	7	0	847.463	sp|Q2TPA8|HSDL2_MOUSE	sp|Q2TPA8|HSDL2_MOUSE	yes	2	0.010438	84.185	243850	345860	495480	270610	209190	370740	1173800	1241000	1323600	1364200	1619400	1633800	799840	945390	543710	375600	773990	485990
ACIPQSFTVDSSK	13	0	1438.68	sp|Q80X90|FLNB_MOUSE	sp|Q80X90|FLNB_MOUSE	yes	2	0.00026499	58.889	179630	136720	213760	134960	201790	174230	54929	39488	48847	56331	103350	4457.6	146810	213280	229930	179600	152140	276040
ACISAPINGLLQVAK	15	0	1553.86	sp|G5E8Q8|AGRF5_MOUSE	sp|G5E8Q8|AGRF5_MOUSE	yes	2	0.014286	51.531	22968	0	0	53464	33064	26979	0	0	34917	18241	26021	0	31056	38561	0	35123	26509	31749
ACKDPNPIIDGR	12	1	1354.67	sp|D3Z4I3|RBM24_MOUSE;sp|Q62176|RBM38_MOUSE	sp|D3Z4I3|RBM24_MOUSE	yes	3	0.0075086	41.824	0	27747	46636	22815	36681	30480	56490	59387	61619	53328	62575	84124	54557	66952	42810	35397	53236	48871
ACLAEAITLVESTHTR	16	0	1770.89	sp|Q8C7H1|MMAA_MOUSE	sp|Q8C7H1|MMAA_MOUSE	yes	2;3	4.463e-15	138	72001	117740	83567	71654	78160	80397	290270	376000	309440	177090	331540	409240	229580	212060	250480	101150	295990	138570
ACLEGHLAIVEK	12	0	1338.7	sp|Q9CR42|ANKR1_MOUSE	sp|Q9CR42|ANKR1_MOUSE	yes	2	0.00025949	122.51	49161	53203	47153	39864	46502	47929	0	35560	22274	0	53350	60232	59862	37162	64966	32266	46309	48039
ACLGCMGAGPGR	12	0	1205.51	sp|Q91XD7|CREL1_MOUSE	sp|Q91XD7|CREL1_MOUSE	yes	2	0.0084079	46.447	25645	15893	35611	0	20520	0	0	0	0	0	24127	0	22310	28942	0	18678	0	0
ACLGGLPSNAYAAIK	15	0	1504.77	sp|Q9R013|CATF_MOUSE	sp|Q9R013|CATF_MOUSE	yes	2	0.00016073	72.922	26415	45454	41067	20051	28977	34007	207270	166420	177610	157320	213030	191090	88211	88077	42679	44712	106340	48635
ACLIFFDEIDAIGGAR	16	0	1766.87	sp|P46471|PRS7_MOUSE	sp|P46471|PRS7_MOUSE	yes	2	1.0222e-08	92.707	28939	26421	30171	30241	46765	43217	22382	32436	28763	39810	29194	36765	43689	41324	74715	45144	44285	57404
ACLISLGYDIGNDPQGEAEFAR	22	0	2395.11	sp|Q7TPR4|ACTN1_MOUSE	sp|Q7TPR4|ACTN1_MOUSE	yes	2;3	9.7124e-21	95.677	65467	0	0	140440	187610	0	0	0	0	0	0	0	0	81309	224160	254660	102070	192620
ACLISLGYDVENDR	14	0	1623.76	sp|P57780|ACTN4_MOUSE	sp|P57780|ACTN4_MOUSE	yes	2	0.00039101	64.266	0	203240	309980	282250	411100	273140	122840	105090	114900	201800	202320	201180	245530	297410	393470	379070	232980	365670
ACLISLGYDVENDRQGDAEFNR	22	1	2541.16	sp|P57780|ACTN4_MOUSE	sp|P57780|ACTN4_MOUSE	yes	3	0.00089709	39.587	28404	0	6737.2	0	55312	47843	0	0	0	0	0	32284	53921	56529	90118	64790	44063	73837
ACLISMGYDLGEAEFAR	17	0	1901.87	sp|Q9JI91|ACTN2_MOUSE	sp|Q9JI91|ACTN2_MOUSE	yes	2;3	1.1452e-207	297.76	3674600	4763000	5030100	3372400	3721700	3653400	11383000	11256000	11877000	13649000	15732000	18718000	8479700	9098600	7814700	5697500	9001700	6316400
ACLLIAEMSSAGSLATGNYTK	21	0	2157.04	sp|P13439|UMPS_MOUSE	sp|P13439|UMPS_MOUSE	yes	2	5.565e-15	74.62	91180	44634	100800	112960	146080	120650	0	4862.8	0	0	0	52515	0	125040	129370	139790	115050	157390
ACNCLLLK	8	0	990.499	sp|P21550|ENOB_MOUSE;sp|P17183|ENOG_MOUSE	sp|P21550|ENOB_MOUSE	no	2	0.0029837	113.1	1703000	2129600	2361300	743940	1317300	1487300	4550800	5342000	3874600	3867000	8257600	6231200	2930700	2680000	3256500	1346700	3586300	2486300
ACNGVNDCGDQSDELCCK	18	0	2100.76	sp|Q61129|CFAI_MOUSE	sp|Q61129|CFAI_MOUSE	yes	2	3.8838e-06	79.235	142040	60168	76050	141050	144530	133300	0	0	0	0	0	0	31155	34718	90546	149920	54528	121400
ACNQLGQFLQHR	12	0	1470.71	sp|P17427|AP2A2_MOUSE;sp|P17426|AP2A1_MOUSE	sp|P17427|AP2A2_MOUSE	no	2;3	2.7647e-11	167.04	261080	249170	452930	151980	515360	279570	219040	174210	211220	152360	412460	432410	292960	626770	522610	496450	495460	664770
ACPLDQAIGLLVAIFHK	17	0	1865.02	sp|P14069|S10A6_MOUSE	sp|P14069|S10A6_MOUSE	yes	2	1.6152e-08	123.92	0	0	0	0	44371	0	3684.8	0	0	0	0	0	0	0	40444	0	0	0
ACPRPEGLNFQDLR	14	1	1671.82	sp|Q62193|RFA2_MOUSE	sp|Q62193|RFA2_MOUSE	yes	3	0.0053197	39.702	84367	53875	106030	46109	140150	86470	0	24875	3781.7	0	54104	56182	89425	123740	1199.5	141500	88216	142360
ACQAATSDSELLK	13	0	1392.66	sp|Q71LX4|TLN2_MOUSE	sp|Q71LX4|TLN2_MOUSE	yes	2	0.0044144	57.003	80187	64857	0	0	69706	0	0	106780	104490	158950	131410	160780	109300	133380	97971	39559	111330	89633
ACQIAHDHTDHVIR	14	0	1671.79	sp|Q64462|CP4B1_MOUSE	sp|Q64462|CP4B1_MOUSE	yes	3	0.016064	27.378	0	0	1193.3	0	0	0	16194	17182	15724	14088	0	22701	24982	0	21179	9021	0	0
ACQIFVR	7	0	892.459	sp|Q9D0E1|HNRPM_MOUSE	sp|Q9D0E1|HNRPM_MOUSE	yes	2	0.026193	75.915	0	0	10229	0	0	21495	0	87999	89226	85459	0	107370	146140	0	0	0	0	0
ACQPPFAFR	9	0	1092.52	sp|P11835|ITB2_MOUSE	sp|P11835|ITB2_MOUSE	yes	2	0.0075149	53.679	434180	207370	341390	274940	297580	332980	0	216390	244740	198740	0	0	180020	335310	401980	346380	265220	528030
ACQSIYPLHDVFVR	14	0	1703.85	sp|P97351|RS3A_MOUSE	sp|P97351|RS3A_MOUSE	yes	2;3	5.7779e-07	130.71	2493000	1810600	729590	2782400	2790700	2540400	1072000	1040200	1049200	621860	698470	287500	1863400	2767800	431580	2572300	2061700	2862500
ACQVYIQHTR	10	0	1274.62	sp|Q9JJ28|FLII_MOUSE	sp|Q9JJ28|FLII_MOUSE	yes	2	0.0075026	58.916	24801	15255	33700	35690	1045.7	0	6409	0	0	0	46814	20239	20975	151330	40000	26739	18303	42793
ACSAIHAVNLR	11	0	1210.62	sp|Q9JJ28|FLII_MOUSE	sp|Q9JJ28|FLII_MOUSE	yes	2	0.00044722	95.311	67813	0	0	56481	0	68238	17523	18095	18300	567.75	29823	37973	55394	4773	67616	62418	58623	83401
ACSIVQFCSFQDLQSAR	17	0	2015.92	sp|Q8BMG7|RBGPR_MOUSE	sp|Q8BMG7|RBGPR_MOUSE	yes	2	0.0020447	42.941	0	0	20741	0	27362	19153	0	0	0	0	8694.5	38590	0	22299	24661	0	1873.2	27730
ACSPGASEITGLSK	14	0	1376.66	sp|Q91XB0|TREX1_MOUSE	sp|Q91XB0|TREX1_MOUSE	yes	2	0.00203	42.061	18350	1214.4	0	25663	4137.2	0	0	70271	1872.3	46821	70867	106940	18914	0	144050	23983	4079.1	0
ACSSELESLEMELR	14	0	1652.74	sp|Q9D8T2|GSDMD_MOUSE	sp|Q9D8T2|GSDMD_MOUSE	yes	2	0.00079161	61.194	1848.6	0	1336	0	0	0	0	0	0	0	0	0	0	0	0	0	0	67876
ACSVFQMADKEEESR	15	1	1785.77	sp|Q6Q899|RIGI_MOUSE	sp|Q6Q899|RIGI_MOUSE	yes	2	0.026496	38.14	0	0	0	0	0	15684	0	0	0	0	0	0	0	13303	22512	0	0	28399
ACSVTLELAEAPR	13	0	1415.71	sp|Q62407|SPEG_MOUSE	sp|Q62407|SPEG_MOUSE	yes	2	0.00012147	99.174	21270	16788	30784	11556	0	2047.8	63376	63867	59826	36649	99899	135110	48007	68988	68084	29244	54033	30683
ACTALYYLSQLSPGK	15	0	1670.83	sp|Q921W4|QORL1_MOUSE	sp|Q921W4|QORL1_MOUSE	yes	2	0.011985	30.068	38086	25703	47391	3400.7	74253	57228	23131	0	0	3259.8	8785.7	32305	47419	71848	0	0	48812	78952
ACTGSLNMTLQR	12	0	1350.64	sp|Q8CI51|PDLI5_MOUSE	sp|Q8CI51|PDLI5_MOUSE	yes	2	1.0976e-81	233.14	1137500	1575100	1863700	890820	134040	1193200	3119500	3059000	2715500	2169900	4422900	4404800	2737100	3246500	2155300	1483200	2795800	1925400
ACTILLR	7	0	845.479	sp|P80318|TCPG_MOUSE	sp|P80318|TCPG_MOUSE	yes	2	0.02348	72.355	55046	14276	317080	0	62903	65413	109490	107240	44801	0	46229	76976	215690	170110	195690	232030	191800	258980
ACVAGTSDAEAVK	13	0	1277.59	sp|Q61595|KTN1_MOUSE	sp|Q61595|KTN1_MOUSE	yes	2	0.00058398	67.881	0	0	223450	200140	206260	2179.6	157610	123690	131280	127650	110640	21552	179260	183010	148310	181020	160390	180850
ACVDSNENGDLSK	13	0	1407.59	sp|Q64514|TPP2_MOUSE	sp|Q64514|TPP2_MOUSE	yes	2	0.00063687	43.306	3669.7	0	0	0	0	0	0	1031.5	0	0	0	517.63	2980.4	63310	99905	4159	72316	86147
ACVDTALENLSTLK	14	0	1533.77	sp|P19096|FAS_MOUSE	sp|P19096|FAS_MOUSE	yes	2	0.00037278	88.24	163950	0	178210	216340	253250	193420	0	0	0	0	0	0	0	0	102840	141360	108790	181380
ACVIHGTDLK	10	0	1112.56	sp|Q6PIC6|AT1A3_MOUSE	sp|Q6PIC6|AT1A3_MOUSE	yes	2	0.008927	57.032	0	765.31	0	0	12751	0	0	0	0	0	0	5622.4	0	7852.2	0	15356	4518.7	21265
ACVSMLGVPVDPDTLHATLR	20	0	2151.08	sp|Q7TMY8|HUWE1_MOUSE	sp|Q7TMY8|HUWE1_MOUSE	yes	3	8.0576e-05	56.473	16244	2899.1	22162	14477	25567	22759	0	13702	15388	0	29492	34505	28112	32366	23491	26192	20899	29104
ACVVHGSDLK	10	0	1084.53	sp|Q6PIE5|AT1A2_MOUSE;sp|Q8VDN2|AT1A1_MOUSE	sp|Q8VDN2|AT1A1_MOUSE	no	2;3	4.624e-11	167.04	1486500	972690	1329600	1178900	1096800	1084100	2032700	1618800	1837500	1813800	2213800	0	1013800	1517500	1855400	1506000	1796000	1592200
ACWVLHYFCEVK	12	0	1610.74	sp|Q9EPL8|IPO7_MOUSE	sp|Q9EPL8|IPO7_MOUSE	yes	2	0.00057299	74.424	36043	21337	50791	45180	51413	31180	18162	0	16412	1811	1818.1	0	24050	45099	50885	42624	35316	53952
ACYALENFVENLGPK	15	0	1723.82	sp|Q8VI75|IPO4_MOUSE	sp|Q8VI75|IPO4_MOUSE	yes	2	0.00013403	72.846	27758	14924	92160	91166	89269	74853	0	0	0	0	0	0	76886	80640	0	80324	48464	99615
ACYGVLR	7	0	837.417	sp|P62908|RS3_MOUSE	sp|P62908|RS3_MOUSE	yes	2	0.03593	60.001	258730	191540	285080	216490	365280	286210	0	1616.7	0	146150	150240	137010	211330	0	228500	259950	223000	304650
ACYLSINPQKDETLETEK	18	1	2138.02	sp|P61164|ACTZ_MOUSE	sp|P61164|ACTZ_MOUSE	yes	3	1.3999e-07	57.042	0	14896	24162	6460.6	33730	24984	11432	16540	0	11684	41612	52116	18303	43290	45211	27194	39229	44581
ADAATSFLR	9	0	950.482	sp|Q02357|ANK1_MOUSE	sp|Q02357|ANK1_MOUSE	yes	2	0.06419	29.31	0	111530	0	69361	79955	157050	0	0	0	0	0	0	49117	49752	0	0	0	0
ADADLTLLWAEWQGR	15	0	1743.86	sp|Q9CXR1|DHRS7_MOUSE	sp|Q9CXR1|DHRS7_MOUSE	yes	2	0.00013987	94.791	0	12039	0	2234.4	107180	107540	0	0	80863	4347.7	0	83794	79545	109640	0	0	0	154270
ADAECYTALK	10	0	1140.51	sp|Q8BFZ9|ERLN2_MOUSE	sp|Q8BFZ9|ERLN2_MOUSE	yes	2	0.041632	37.591	0	0	0	0	0	0	0	0	0	0	0	27416	0	14298	545.26	24899	12577	37699
ADAEEEAATR	10	0	1061.46	sp|O88487|DC1I2_MOUSE	sp|O88487|DC1I2_MOUSE	yes	2	0.00084313	108.3	36106	60091	0	6510.2	67815	40660	31294	33658	25680	0	41077	73840	52549	50304	9550.9	58337	62336	4566.6
ADAEGESDLENSR	13	0	1391.58	sp|P26039|TLN1_MOUSE	sp|P26039|TLN1_MOUSE	yes	2	7.5541e-10	165.39	580910	433600	724130	864990	649870	707650	112070	84326	63189	141080	146100	163210	501640	666060	330440	466440	308970	496600
ADAEGESDLENSRK	14	1	1519.67	sp|P26039|TLN1_MOUSE	sp|P26039|TLN1_MOUSE	yes	2;3	0.00031386	80.623	70501	46601	37945	63291	95539	72978	18473	22118	55083	13908	28567	38311	52273	62894	118180	93590	75310	142550
ADAEMAAFGAAAPFLR	16	0	1607.78	sp|Q91Z83|MYH7_MOUSE	sp|Q91Z83|MYH7_MOUSE	yes	2	0.00015569	77.358	20717	23066	44125	46513	30981	22478	13064	5678.6	13449	48823	41839	17693	28334	25022	29452	25958	18662	22712
ADAEVITFPK	10	0	1089.57	sp|Q9ESX5|DKC1_MOUSE	sp|Q9ESX5|DKC1_MOUSE	yes	2	0.0084046	43.272	31444	0	22929	22184	37442	18460	0	1428.2	0	0	22309	26517	9064.6	16896	0	25455	0	0
ADAFVGTWK	9	0	993.492	sp|P11404|FABPH_MOUSE	sp|P11404|FABPH_MOUSE	yes	1;2	9.416e-06	129.72	20251000	21983000	1985900	25188000	1782900	21418000	3273200	38842000	35788000	38633000	2726100	36969000	29467000	3736300	29068000	24176000	33511000	24093000
ADAFVGTWKLVDSK	14	1	1535.8	sp|P11404|FABPH_MOUSE	sp|P11404|FABPH_MOUSE	yes	2	0.00015162	91.939	13138	20266	12467	0	0	0	49451	50833	73454	15628	38460	36086	33402	6655.8	21941	0	0	0
ADAGEGEDEIQFLR	14	0	1548.71	sp|E9Q401|RYR2_MOUSE	sp|E9Q401|RYR2_MOUSE	yes	2	2.988e-20	200.06	123890	173210	83930	125980	153680	157880	164510	286400	256210	573650	419060	400340	236190	187280	196290	175510	238950	167850
ADAGEYSCEAEGQK	14	0	1513.6	sp|A2AAJ9|OBSCN_MOUSE	sp|A2AAJ9|OBSCN_MOUSE	yes	2	0.00013491	92.707	49040	36771	39380	28105	35561	49349	68104	107360	74542	83128	64541	121950	40262	77773	50753	49325	76316	54569
ADAGEYSCEAGGQK	14	0	1441.58	sp|A2AAJ9|OBSCN_MOUSE	sp|A2AAJ9|OBSCN_MOUSE	yes	2	5.7755e-08	173.07	0	0	0	0	0	0	0	0	898180	1439.4	571940	0	0	2303.8	0	0	0	1986.7
ADAGEYSCEAR	11	0	1227.48	sp|A2AAJ9|OBSCN_MOUSE	sp|A2AAJ9|OBSCN_MOUSE	yes	2	0.0038057	48.785	0	0	33354	0	0	0	53267	63307	58345	46925	40370	58204	27833	38359	42846	982.37	37992	0
ADAGFVYSEAVASHYMR	17	0	1872.85	sp|O70589|CSKP_MOUSE	sp|O70589|CSKP_MOUSE	yes	2	0.0041502	22.395	0	7795.5	0	0	30396	25478	0	0	0	0	15577	0	23420	28318	34180	24996	23283	0
ADAGGEDAILQTR	13	0	1315.64	sp|Q9CPX6|ATG3_MOUSE	sp|Q9CPX6|ATG3_MOUSE	yes	2	0.0012369	76.255	66083	136980	93992	114980	261870	268280	0	0	0	0	25285	0	88030	80716	56490	0	0	806.07
ADAGGELNLAR	11	0	1085.55	sp|Q9QYR9|ACOT2_MOUSE	sp|Q9QYR9|ACOT2_MOUSE	yes	2	0.0013188	92.732	1225400	1014300	1248800	867260	901620	988770	1068800	1781900	1232900	97891	2055100	1889800	933430	1020100	943730	1108200	1105100	869950
ADAGGLGISIK	11	0	1000.56	sp|Q61234|SNTA1_MOUSE	sp|Q61234|SNTA1_MOUSE	yes	2	0.0089856	59.645	36710	0	62284	3248.8	54290	51077	0	0	0	2935.2	0	61335	59054	49000	37725	46888	51104	67970
ADALQAGASQFETSAAK	17	0	1664.8	sp|P63024|VAMP3_MOUSE;sp|P63044|VAMP2_MOUSE	sp|P63024|VAMP3_MOUSE	no	2	3.5123e-17	190.87	1075800	878870	1043700	814060	1369000	1208900	837030	617320	736050	794350	669910	589160	976430	900490	1112600	1171200	936570	1214600
ADAMTLDGGTMFDAGKPPYK	20	1	2084.95	sp|P08071|TRFL_MOUSE	sp|P08071|TRFL_MOUSE	yes	2;3	2.0468e-14	124.62	377070	90269	102030	116860	155720	152570	0	0	0	0	0	0	0	113790	258510	124530	0	468520
ADAQMQVAPTPTIQMR	16	0	1756.86	sp|O70373|XIRP1_MOUSE	sp|O70373|XIRP1_MOUSE	yes	2	2.3659e-05	80.815	231570	0	23928	242610	350100	186220	161300	121570	1789.3	3487.6	0	305950	216700	244360	247060	213840	192520	249040
ADASSLTVDVTSPASK	16	0	1547.77	sp|Q99JX3|GORS2_MOUSE	sp|Q99JX3|GORS2_MOUSE	yes	2	0.0056498	50.314	0	124000	0	0	0	0	0	0	1422.9	0	0	0	0	0	0	0	2019.9	0
ADATNVNNWHWTER	14	0	1712.77	sp|Q8BK64|AHSA1_MOUSE	sp|Q8BK64|AHSA1_MOUSE	yes	2;3	1.0564e-13	159.44	470740	291210	552950	320260	646730	530440	198850	258650	210350	237910	463380	512720	538170	719320	564970	481670	573190	596150
ADAVQDSEMVELVELEIR	18	0	2045	sp|Q8BFR5|EFTU_MOUSE	sp|Q8BFR5|EFTU_MOUSE	yes	2;3	5.6882e-32	144.72	251930	369030	124770	170640	281980	259520	282980	745430	473880	1075600	764320	1381300	423320	318100	496880	491130	661630	394970
ADAVQEATFQVELPR	15	0	1672.84	sp|A6X935|ITIH4_MOUSE	sp|A6X935|ITIH4_MOUSE	yes	2;3	1.3221e-95	261.13	2008500	1441000	2102100	2203900	1750900	2231600	0	0	0	0	114840	0	786570	1275700	1902700	1898900	1162700	1818300
ADAYFSPIHSQLEHLLDPSSFTGR	24	0	2687.3	sp|P54822|PUR8_MOUSE	sp|P54822|PUR8_MOUSE	yes	3;4	1.4376e-08	43.727	217390	253920	261880	230100	357370	284890	333800	414800	388110	192510	160110	360690	390750	361990	398940	312020	376260	420000
ADCASGIFLAAEK	13	0	1351.64	sp|P22892|AP1G1_MOUSE	sp|P22892|AP1G1_MOUSE	yes	2	0.0074284	44.598	0	84198	85518	2037.8	48039	125230	21290	81139	25094	20298	12158	30494	118820	138790	38769	105790	97978	55218
ADCKEEHDIPR	11	1	1368.61	sp|Q91VM9|IPYR2_MOUSE	sp|Q91VM9|IPYR2_MOUSE	yes	2;3	0.0045276	78.043	0	0	58080	0	0	53605	283030	319990	117970	0	160670	512930	186750	108570	183070	76244	93487	75382
ADCTITMADSDLLALMTGK	19	0	2025.94	sp|P32020|SCP2_MOUSE	sp|P32020|SCP2_MOUSE	yes	2;3	7.7607e-28	155.57	81498	95998	94210	93776	55338	62037	186010	208880	222200	344060	375560	502390	214150	92782	121460	161520	280410	204000
ADDGRPFPQVIK	12	1	1341.7	sp|P05064|ALDOA_MOUSE	sp|P05064|ALDOA_MOUSE	yes	2;3	0.0011082	138.23	2267200	12408000	11796000	7576600	13761000	12756000	12506000	10919000	12656000	12135000	23607000	26501000	513010	20389000	15790000	10977000	13117000	3996600
ADDILANPPR	10	0	1080.56	sp|P39061|COIA1_MOUSE	sp|P39061|COIA1_MOUSE	yes	2	0.003944	60.892	52883	0	62121	0	0	0	0	63280	0	0	0	0	51525	0	2714.9	0	0	0
ADDKIYFGGLPTLR	14	1	1564.82	sp|Q60675|LAMA2_MOUSE	sp|Q60675|LAMA2_MOUSE	yes	2;3	0.00034549	81.48	229860	178590	197210	305040	77944	238020	390540	398820	354240	204880	430600	566360	343090	366380	301680	266310	366050	267800
ADDKLISEEGVDSLTVK	17	1	1817.93	sp|Q9Z2I0|LETM1_MOUSE	sp|Q9Z2I0|LETM1_MOUSE	yes	3	0.040812	39.166	0	0	0	0	0	0	44134	0	0	34976	0	0	0	0	0	0	0	0
ADDLDFETGDAGASATFPMQCSALR	25	0	2645.14	sp|P63242|IF5A1_MOUSE	sp|P63242|IF5A1_MOUSE	yes	2;3	0.00018174	50.131	137230	176940	49010	156880	241300	205820	0	124570	105390	235480	276800	450550	220600	204910	218140	429240	399790	292920
ADDLLPLGDQTQDGDFGSR	19	0	2018.92	sp|Q9Z315|SNUT1_MOUSE	sp|Q9Z315|SNUT1_MOUSE	yes	2	0.0089962	19.637	40996	0	0	46342	55615	52218	0	0	943.56	0	0	613.89	53815	1553.3	31626	57218	0	40814
ADDPNSIFLIDHAWTCR	17	0	2029.93	sp|Q3UDE2|TTL12_MOUSE	sp|Q3UDE2|TTL12_MOUSE	yes	2	0.012585	41.87	0	0	0	0	0	0	0	0	0	0	1470.8	4169.9	0	0	74143	0	0	0
ADDPSSYMEVVQAANASGNWEELVK	25	0	2709.22	sp|Q68FD5|CLH1_MOUSE	sp|Q68FD5|CLH1_MOUSE	yes	2;3	6.0527e-05	59.625	63948	52983	42562	63639	166360	59994	18762	35384	31840	49831	72106	139710	51937	53228	55750	157130	100690	180320
ADDTFEALR	9	0	1036.48	sp|P62869|ELOB_MOUSE	sp|P62869|ELOB_MOUSE	yes	2	0.014274	58.426	205600	361670	422830	249940	419770	321300	308500	329310	230710	230720	285350	275840	343640	284730	289800	345530	356070	341190
ADDVVWVR	8	0	958.487	sp|Q922B2|SYDC_MOUSE	sp|Q922B2|SYDC_MOUSE	yes	2	0.0087462	78.178	62625	96424	54979	76545	110180	81108	72918	94634	92928	79412	123640	92632	137570	47012	4740.8	0	84020	68664
ADEAALDHPYLK	12	0	1341.66	sp|Q63829|COMD3_MOUSE	sp|Q63829|COMD3_MOUSE	yes	2	0.00020798	111.61	56997	479.08	71118	35117	78061	64019	23883	44796	0	22981	36575	47984	44851	65471	62959	62163	66892	76017
ADECDTHTGACLGCR	15	0	1721.66	sp|Q61292|LAMB2_MOUSE	sp|Q61292|LAMB2_MOUSE	yes	2;3	4.919e-05	70.195	0	0	37054	11907	26924	0	45669	42867	43614	43685	56267	54818	41591	50478	87574	58742	64906	56835
ADEDELPSFPAPSRPLSR	18	1	1982.97	sp|Q8CFY5|COX10_MOUSE	sp|Q8CFY5|COX10_MOUSE	yes	3	0.00027613	36.46	0	12794	10357	0	0	0	19664	0	0	0	0	28818	13795	0	0	6768.1	0	10626
ADEDGEGIHPSAPHR	15	0	1586.71	sp|Q3UHD6|SNX27_MOUSE	sp|Q3UHD6|SNX27_MOUSE	yes	3	0.0090124	28.228	0	0	0	12737	0	15892	10630	16771	7113.2	0	10304	17547	0	0	0	23258	19549	0
ADEDPALFHSVK	12	0	1327.64	sp|P53811|PIPNB_MOUSE	sp|P53811|PIPNB_MOUSE	yes	2	0.00045781	92.445	2287.6	0	1783.8	0	82701	79178	0	0	0	0	0	0	0	80293	95408	70931	0	49756
ADEDPIMGFHQMFLLK	16	0	1890.9	sp|P61971|NTF2_MOUSE	sp|P61971|NTF2_MOUSE	yes	2;3	1.3032e-06	115.04	190150	447780	450590	380340	680290	461450	589760	735030	609280	603740	1041900	1761600	735160	774230	1008700	602180	691330	738790
ADEEEWQIVTPQTGLR	16	0	1870.91	sp|A2ASS6|TITIN_MOUSE	sp|A2ASS6|TITIN_MOUSE	yes	2	3.4511e-10	98.167	436050	294030	317950	388810	423260	457990	202720	176590	78020	225540	0	47401	204430	366990	384120	330630	326840	390540
ADEEKLPPGWEK	12	1	1397.68	sp|Q9QUR7|PIN1_MOUSE	sp|Q9QUR7|PIN1_MOUSE	yes	2	0.054417	32.549	0	0	0	0	0	0	0	0	0	6008.1	0	0	0	0	12392	1644	162960	129120
ADEGISFR	8	0	893.424	sp|P35700|PRDX1_MOUSE	sp|P35700|PRDX1_MOUSE	yes	2	0.00044485	133.9	1930300	1768700	2286400	1510900	2536000	2387700	1554900	2716600	1696200	1796300	3003500	3122900	2151000	2613400	2282900	2253300	2704100	2722500
ADEIESYLENLK	12	0	1422.69	sp|Q8BXN9|TM87A_MOUSE	sp|Q8BXN9|TM87A_MOUSE	yes	2	0.0012467	92.428	19897	28201	18559	31754	43886	33378	8905.9	0	0	704.73	0	9824.9	29743	30297	35043	37298	28829	46259
ADEPKPISPFK	11	1	1227.65	sp|Q9Z2Z6|MCAT_MOUSE	sp|Q9Z2Z6|MCAT_MOUSE	yes	2	1.3094e-05	135.28	1164300	1228700	824.23	1122100	1637000	1706800	0	0	0	1260000	1673500	2405100	1279700	1581100	1599400	1355400	1463000	1371600
ADESSDAAGEPQPAPAPVR	19	0	1863.86	sp|P48787|TNNI3_MOUSE	sp|P48787|TNNI3_MOUSE	yes	2	1.0381e-186	281.76	3518100	4317200	3384500	1561400	3935800	3560600	5416300	12790000	5894400	6474400	10759000	27164000	5694900	7533700	6742400	4724000	8844600	5188600
ADESSDAAGEPQPAPAPVRR	20	1	2019.96	sp|P48787|TNNI3_MOUSE	sp|P48787|TNNI3_MOUSE	yes	2	0.053915	12.851	681530	866660	564860	468750	624070	586380	861890	1173900	757720	748830	991840	1905200	1374100	1247600	1289100	616590	1180400	697500
ADETVQTSDGSISAQHSSASLQDSVNASR	29	0	2947.34	sp|Q3UMF0|COBL1_MOUSE	sp|Q3UMF0|COBL1_MOUSE	yes	3	0.00056855	18.481	0	0	1292	0	0	0	3104.5	0	0	0	19091	20726	0	0	9136.7	0	0	0
ADEVTLSEAGSTAGPAEPR	19	0	1856.88	sp|Q9Z0P4|PALM_MOUSE	sp|Q9Z0P4|PALM_MOUSE	yes	2	1.4652e-06	74.733	0	0	0	0	3428.9	0	0	931.13	0	0	0	0	0	0	32191	0	1118.6	0
ADEWLMK	7	0	891.416	sp|Q61879|MYH10_MOUSE;sp|Q8VDD5|MYH9_MOUSE	sp|Q8VDD5|MYH9_MOUSE	no	2	0.0089892	76.833	202260	57240	143070	172190	474990	269050	0	508.09	0	0	49846	0	90892	138300	201950	301500	173110	541460
ADFAQACQDAGVR	13	0	1407.62	sp|Q05920|PYC_MOUSE	sp|Q05920|PYC_MOUSE	yes	2	3.4794e-05	154.66	100290	191170	165710	73765	168780	158350	248160	304990	298760	282250	500730	554370	345870	378140	256610	195670	313840	202810
ADFCIIHYAGK	11	0	1293.62	sp|Q61879|MYH10_MOUSE;sp|Q8VDD5|MYH9_MOUSE	sp|Q8VDD5|MYH9_MOUSE	no	2;3	0.00040886	105.36	275880	82986	253640	231430	445650	258270	1298	0	0	0	71541	11687	128720	284650	400030	265.2	463420	723910
ADFDNTVAIHPTSSEELVTLR	21	0	2314.14	sp|P47791|GSHR_MOUSE	sp|P47791|GSHR_MOUSE	yes	3	9.7968e-05	62.711	0	0	0	0	0	229760	54556	66109	57367	100680	102190	166900	124510	183330	267450	0	219990	345850
ADFILSYHPPIFR	13	0	1574.82	sp|Q9EQ80|NIF3L_MOUSE	sp|Q9EQ80|NIF3L_MOUSE	yes	2	9.5539e-05	74.849	0	0	0	0	0	0	56250	0	35918	0	0	28227	0	0	32637	0	0	0
ADFPAGIPECGTDALR	16	0	1688.78	sp|Q9Z1Q9|SYVC_MOUSE	sp|Q9Z1Q9|SYVC_MOUSE	yes	2	0.020523	26.517	128850	116850	0	0	224910	183730	3299.9	108390	123030	0	0	0	181210	681.23	0	3684.7	81681	1778.1
ADFQCFQQAR	10	0	1269.56	sp|O35206|COFA1_MOUSE	sp|O35206|COFA1_MOUSE	yes	2	2.2376e-06	115.86	321650	278920	375960	323340	364800	357550	140980	188230	155540	203000	241260	254690	251630	410080	309730	286950	301230	341930
ADFREPNAQVSR	12	1	1388.68	sp|Q9CRD0|OCAD1_MOUSE	sp|Q9CRD0|OCAD1_MOUSE	yes	3	0.00042056	79.311	70425	59908	77426	70925	68058	50703	66291	74920	61129	51867	66592	93834	60091	86730	83810	73582	89001	78068
ADFSGMSSK	9	0	928.396	sp|Q60854|SPB6_MOUSE	sp|Q60854|SPB6_MOUSE	yes	2	0.0095878	54.436	107820	98721	135110	113850	152650	120600	128580	161740	139140	158000	173230	162120	135710	153030	120780	129790	137760	152460
ADFVLAANSYDLAIK	15	0	1609.84	sp|O35465|FKBP8_MOUSE	sp|O35465|FKBP8_MOUSE	yes	2	0.00017562	93.162	85134	61299	107310	94559	121330	107480	67279	66604	66399	100700	120070	153060	107040	130150	142120	191730	104720	157550
ADGALLPIGVVK	12	0	1151.69	sp|P13597|ICAM1_MOUSE	sp|P13597|ICAM1_MOUSE	yes	2	0.00091456	55.235	57806	43584	47858	76384	66189	52360	31917	11701	0	0	0	0	39009	46935	82892	56906	37526	71538
ADGELNVDSLITR	13	0	1401.71	sp|P62141|PP1B_MOUSE	sp|P62141|PP1B_MOUSE	yes	2	2.2243e-15	138.71	231940	303870	270400	142860	135230	126910	193070	239480	249880	654890	582580	463720	269360	175990	501010	174310	185190	152830
ADGEYWLGLQNLHLLTLK	18	0	2083.11	sp|Q9D1H9|MFAP4_MOUSE	sp|Q9D1H9|MFAP4_MOUSE	yes	2;3	5.999e-13	102.26	319290	218410	270360	403830	372800	522530	128830	239810	187000	73298	70426	239110	276360	478960	130630	651450	330430	522520
ADGIVPETWTDGPK	14	0	1484.71	sp|Q9CQ06|RM24_MOUSE	sp|Q9CQ06|RM24_MOUSE	yes	2	0.00071737	54.27	111620	146390	7887.7	0	0	11956	264670	282410	253920	251490	837210	2564.6	0	139900	0	135130	0	0
ADGLAILGVLMK	12	0	1199.69	sp|P13634|CAH1_MOUSE	sp|P13634|CAH1_MOUSE	yes	2	0.00010473	114.39	207200	152150	342640	349400	236340	334950	34433	28979	0	16089	0	0	94152	114190	132670	204810	93180	227790
ADGQALGDSHLR	12	0	1238.6	sp|Q9CW46|RAVR1_MOUSE	sp|Q9CW46|RAVR1_MOUSE	yes	2	0.0024709	62.271	57151	50524	121500	281790	220130	84249	15417	30594	0	23130	0	52554	37258	62483	90596	91388	76405	103980
ADGQLPFPCSYPSR	14	0	1593.72	sp|Q9JK92|HSPB8_MOUSE	sp|Q9JK92|HSPB8_MOUSE	yes	2	0.030826	42.941	271680	381360	3412.5	213110	296210	252450	0	3761.3	0	687960	0	0	407920	383310	373910	6720.1	325610	235290
ADGSGSVVLR	10	0	959.504	sp|Q91ZX7|LRP1_MOUSE	sp|Q91ZX7|LRP1_MOUSE	yes	2	0.01751	52.591	135900	0	123010	124420	166460	9715	0	0	0	0	0	48951	0	31901	138570	10869	124070	1814.8
ADGSSVLIIK	10	0	1001.58	sp|A2ASS6|TITIN_MOUSE	sp|A2ASS6|TITIN_MOUSE	yes	2	0.038067	32.14	0	0	0	27680	66780	96972	16742	0	0	0	0	0	7434.7	0	0	72105	0	36884
ADGSTQVIDTK	11	0	1133.56	sp|O08749|DLDH_MOUSE	sp|O08749|DLDH_MOUSE	yes	2	9.25e-40	207.88	3745100	3631600	3271800	3218000	3052200	2564300	4007200	3436200	4792800	5097900	5102400	4410000	3286700	3334200	1430100	3593700	3445900	3406000
ADGYVLEGK	9	0	950.471	sp|P62242|RS8_MOUSE	sp|P62242|RS8_MOUSE	yes	2	0.0032708	62.969	0	494510	214550	0	850900	800370	73461	22453	284650	0	0	0	556530	217270	489890	774630	0	0
ADHDFVVQEDFMK	13	0	1579.7	sp|P62334|PRS10_MOUSE	sp|P62334|PRS10_MOUSE	yes	2;3	0.0005741	55.578	0	133290	147150	54874	171640	144480	0	0	0	99798	0	904.98	181200	5265.6	236440	0	145570	173690
ADHGEPIGR	9	0	950.457	sp|P11499|HS90B_MOUSE	sp|P11499|HS90B_MOUSE	yes	2	9.899e-06	146.27	889960	784810	1019600	943980	1347600	1111700	608950	542980	546000	512740	611620	860860	863900	932470	891880	805180	210530	1088100
ADHHATNGVVHLIDK	15	0	1625.83	sp|P82198|BGH3_MOUSE	sp|P82198|BGH3_MOUSE	yes	2;3	4.7553e-05	102.57	135730	5593.3	71185	92655	119950	158610	10297	12178	8884.7	0	0	7045.7	29677	91838	112100	126690	60109	122680
ADHQPLTEASYVNLPTIALCNTDSPLR	27	0	2995.47	sp|P14206|RSSA_MOUSE	sp|P14206|RSSA_MOUSE	yes	3	1.7673e-62	142.74	1047400	794650	1139500	1207600	1644400	1261300	612670	475290	513020	556050	733440	692.2	997730	1323300	1550200	1725100	1242100	1611300
ADHTLSSLEPAHSAK	15	0	1562.77	sp|Q8K2Q7|BROX_MOUSE	sp|Q8K2Q7|BROX_MOUSE	yes	2	0.00012689	99.276	0	0	0	0	11615	0	0	0	0	0	0	0	0	0	0	1809.5	4999.1	9925.9
ADHVQSLAQLENLCK	15	0	1724.85	sp|Q9EPK7|XPO7_MOUSE	sp|Q9EPK7|XPO7_MOUSE	yes	2	0.00036353	69.201	0	0	0	69633	0	0	99339	140890	0	0	0	0	0	0	93302	79019	50831	0
ADIAESQVNK	10	0	1073.54	sp|P13541|MYH3_MOUSE;sp|P13542|MYH8_MOUSE;sp|Q02566|MYH6_MOUSE;sp|Q5SX39|MYH4_MOUSE;sp|Q91Z83|MYH7_MOUSE	sp|Q02566|MYH6_MOUSE	no	1;2	4.902e-45	223.93	10705000	13103000	10528000	7508200	2853200	9005300	12338000	8337000	12581000	16651000	13573000	6119000	10862000	9839500	5282300	7611600	10912000	10624000
ADIAESQVNKLR	12	1	1342.72	sp|P13541|MYH3_MOUSE;sp|P13542|MYH8_MOUSE;sp|Q02566|MYH6_MOUSE;sp|Q5SX39|MYH4_MOUSE;sp|Q91Z83|MYH7_MOUSE	sp|Q02566|MYH6_MOUSE	no	2	0.0037797	87.895	29914	44011	41451	15170	45554	12706	42961	35981	76252	8869.4	61363	10139	75487	62492	35725	37751	91802	79802
ADIDKLNIDSIIQR	14	1	1612.88	sp|P63087|PP1G_MOUSE	sp|P63087|PP1G_MOUSE	yes	2	0.00011469	126.17	149040	143930	159380	176470	219010	186140	118260	99292	118610	134680	153430	215910	195020	173810	347430	190980	172600	209820
ADIELFVNR	9	0	1075.57	sp|P58021|TM9S2_MOUSE	sp|P58021|TM9S2_MOUSE	yes	2	1.1807e-05	105.81	106670	2983.6	131060	111840	138290	122950	69566	0	45716	39071	78800	68450	106120	126080	107400	166920	120040	147520
ADIEMPFDPSK	11	0	1248.57	sp|Q80X90|FLNB_MOUSE	sp|Q80X90|FLNB_MOUSE	yes	2	0.00090986	92.732	215430	192040	245740	243110	281720	247770	91207	88466	86797	125940	106750	98122	184270	233220	226520	219840	156720	267450
ADIEVACYGYEGIDAVK	17	0	1871.86	sp|Q6ZWX6|IF2A_MOUSE	sp|Q6ZWX6|IF2A_MOUSE	yes	2	5.1849e-08	73.891	169260	142810	132200	153220	248430	202990	80338	74572	82903	176740	187230	234530	185150	70502	214560	228540	215750	297300
ADIFMFDEPSSYLDVK	16	0	1875.86	sp|P61222|ABCE1_MOUSE	sp|P61222|ABCE1_MOUSE	yes	2	2.945e-05	62.454	132140	135530	153280	154930	283110	198470	0	0	95576	242200	221870	359890	2696.8	182390	227700	0	192770	0
ADIFVDPVLHTACALDIK	18	0	1997.03	sp|Q61543|GSLG1_MOUSE	sp|Q61543|GSLG1_MOUSE	yes	2;3	1.4581e-07	71.912	192960	163670	194940	245980	340690	309160	85093	74967	72788	92547	136560	292010	214720	287470	314910	444240	285460	406980
ADIGCTPGSGK	11	0	1061.48	sp|P01027|CO3_MOUSE	sp|P01027|CO3_MOUSE	yes	2	6.3556e-05	94.804	1363500	0	1345600	1508500	1152100	1383600	0	0	0	0	0	0	1046900	1221700	0	1322200	1784.1	1492700
ADIGIAMGISGSDVSK	16	0	1519.76	sp|Q6PIE5|AT1A2_MOUSE	sp|Q6PIE5|AT1A2_MOUSE	yes	2	0.0059477	35.45	0	46678	25159	1378.5	0	3382.1	78038	0	0	0	250600	28717	7471	156960	175270	0	173200	0
ADIGVAMGIVGSDVSK	16	0	1517.78	sp|Q8VDN2|AT1A1_MOUSE	sp|Q8VDN2|AT1A1_MOUSE	yes	2	3.417e-07	160.52	1154000	1027200	909580	629760	668710	806880	1012400	1222200	1118300	1532700	1609000	1442400	919000	777530	862140	813260	815380	593560
ADIHTTDSFSTLTVENCNR	19	0	2179.98	sp|A2ASS6|TITIN_MOUSE	sp|A2ASS6|TITIN_MOUSE	yes	2;3	7.823e-14	145.08	115330	114440	60124	88842	159580	140550	30205	43584	23012	32006	0	6386	69578	135220	373980	192430	164550	61313
ADIKAPEDK	9	1	985.508	sp|Q91VR2|ATPG_MOUSE	sp|Q91VR2|ATPG_MOUSE	yes	2	0.00013865	135.63	1013000	3566.4	0	990790	0	0	1510900	1463700	1380400	1001900	1274100	2497300	1674200	1604300	1296900	35818	1568200	1204700
ADILGVQKPGSWGALK	16	1	1638.91	sp|Q99MS7|EH1L1_MOUSE	sp|Q99MS7|EH1L1_MOUSE	yes	2	0.00083073	65.173	24011	30026	42259	10771	53181	23787	49730	39084	0	0	54809	1029.5	46110	44461	39383	24570	32636	38253
ADILQVGLR	9	0	983.576	sp|Q8VE62|PAIP1_MOUSE	sp|Q8VE62|PAIP1_MOUSE	yes	2	0.016302	39.324	0	0	0	0	0	0	0	103070	129950	102710	140800	141640	172550	0	154750	148130	146350	164110
ADIMFLVDSSGSIGPENFSK	20	0	2113	sp|Q8C6K9|CO6A6_MOUSE	sp|Q8C6K9|CO6A6_MOUSE	yes	2	0.00090321	47.844	2354.4	412.88	0	443	0	0	0	0	16856	36172	0	54275	0	0	0	0	0	2434.2
ADIPLMVIIGEQER	14	0	1582.84	sp|Q99KK9|SYHM_MOUSE	sp|Q99KK9|SYHM_MOUSE	yes	2	0.030504	27.357	0	0	0	0	0	0	0	0	0	0	24484	45735	0	0	0	0	0	896.4
ADIQDIFYQEDQIR	14	0	1752.83	sp|Q8VE22|RT23_MOUSE	sp|Q8VE22|RT23_MOUSE	yes	2	2.8069e-21	168.05	58597	59759	51707	16302	53797	31776	71368	72513	81199	140730	101430	108440	106670	88477	77144	65719	84108	0
ADIVENQVMDTR	12	0	1389.66	sp|P10649|GSTM1_MOUSE	sp|P10649|GSTM1_MOUSE	yes	2	5.9664e-40	191.55	1100400	1467000	1112600	660350	1087300	1095900	1903100	2664100	1595200	2096600	1832000	2397900	1557800	1534800	1557600	1283200	1530200	1280100
ADIWALGCLLYK	12	0	1421.74	sp|Q3UHJ0|AAK1_MOUSE;sp|Q91Z96|BMP2K_MOUSE	sp|Q3UHJ0|AAK1_MOUSE	yes	2	0.0034256	37.591	0	0	0	0	0	0	22442	1939.6	33827	36888	43121	0	30178	21620	2379.7	18252	33254	38691
ADKEAAFDDAVEER	14	1	1564.7	sp|Q60972|RBBP4_MOUSE	sp|Q60972|RBBP4_MOUSE	yes	2	0.00042962	95.345	26268	54824	24985	121090	199910	144340	0	1875	10443	0	0	49016	9511.3	0	156420	174630	0	141510
ADKLAEEHGS	10	1	1055.49	sp|P56480|ATPB_MOUSE	sp|P56480|ATPB_MOUSE	yes	2	2.2236e-14	158.57	1548200	1560900	1311500	1844100	1415700	1179500	3631200	2584800	2940900	2057000	2154000	3897200	2677200	2229100	1223000	1536300	2368200	1281800
ADKMDMSLDDIIK	13	1	1493.71	sp|O08583|THOC4_MOUSE;sp|Q9JJW6|ALRF2_MOUSE	sp|O08583|THOC4_MOUSE	yes	2	0.0025177	76.563	86628	85059	90862	86848	137060	105420	49125	54192	52533	99591	74870	129190	97565	100800	117840	133540	91851	116450
ADKNQVAAEVAK	12	1	1242.66	sp|Q68FL6|SYMC_MOUSE	sp|Q68FL6|SYMC_MOUSE	yes	2	0.010745	71.896	0	0	42138	26935	0	44356	19939	33494	25329	0	26554	16144	26193	42691	43853	51899	38918	54190
ADKPDMGEIASFDK	14	1	1522.7	sp|Q6ZWY8|TYB10_MOUSE	sp|Q6ZWY8|TYB10_MOUSE	yes	2	0.00039114	92.747	2478400	2111600	2815500	2141000	3440800	0	233680	0	234970	235360	4974.2	359330	2267300	2523600	2080800	0	2204800	3528100
ADKPLSIHPQGIK	13	1	1402.79	sp|O88783|FA5_MOUSE	sp|O88783|FA5_MOUSE	yes	3	0.016385	34.193	45674	16604	0	41069	29758	47819	0	0	0	0	0	0	7470.2	18146	30419	38081	18228	37285
ADKVPSLTQTVENIGAELK	19	1	2012.08	sp|Q5IRJ6|ZNT9_MOUSE	sp|Q5IRJ6|ZNT9_MOUSE	yes	3	9.9648e-07	77.431	0	0	0	0	0	0	66702	0	51084	14918	0	74682	0	0	0	0	0	0
ADLAAVEAK	9	0	886.476	sp|Q9JHU4|DYHC1_MOUSE	sp|Q9JHU4|DYHC1_MOUSE	yes	2	0.020217	39.01	138770	63297	75421	51423	69946	67362	0	59855	0	0	57402	0	71038	0	0	0	39583	64705
ADLAEEYSK	9	0	1024.47	sp|P68037|UB2L3_MOUSE	sp|P68037|UB2L3_MOUSE	yes	2	0.0024491	81.642	272310	224540	271670	236880	369540	308110	205660	281180	222260	308560	303030	310230	283620	10473	279760	293410	282240	360290
ADLAEEYSKDR	11	1	1295.6	sp|P68037|UB2L3_MOUSE	sp|P68037|UB2L3_MOUSE	yes	2	1.3391e-06	116.13	122780	122720	139370	136570	164090	154800	137900	198860	150020	105040	150800	209600	152960	197520	144330	122810	195590	223970
ADLANEEKPAVAPSVFVFQK	20	1	2159.13	sp|Q9CT10|RANB3_MOUSE	sp|Q9CT10|RANB3_MOUSE	yes	2;3	6.3474e-10	66.509	56090	48218	48026	121800	179920	137180	29763	61726	48073	30322	42373	164980	120930	137270	216550	163450	139110	174950
ADLATMMAMRR	11	1	1265.6	sp|P53690|MMP14_MOUSE	sp|P53690|MMP14_MOUSE	no	2	1		0	0	3795.9	0	0	0	0	174820	74753	0	4535.6	0	0	0	0	0	0	0
ADLEEQLSDEEK	12	0	1404.63	sp|P47754|CAZA2_MOUSE	sp|P47754|CAZA2_MOUSE	yes	2	0.0053411	40.533	2431.5	0	0	5412.2	103130	28314	44398	57507	0	0	30153	90074	43994	0	18982	0	0	92500
ADLEEQLSDEEKVR	14	1	1659.8	sp|P47754|CAZA2_MOUSE	sp|P47754|CAZA2_MOUSE	yes	2	0.028729	35.845	65116	1104.1	0	2872.4	75767	86815	3923.6	55615	0	0	101030	172730	127970	105420	0	88259	86437	3002.6
ADLGDWHK	8	0	940.44	sp|A2ASS6|TITIN_MOUSE	sp|A2ASS6|TITIN_MOUSE	yes	2	0.018112	65.313	381190	220100	266020	332020	334540	382780	0	155260	0	0	0	25621	186240	381570	230980	379450	312750	335700
ADLGNIMMNLLSQR	14	0	1574.79	sp|Q4U4S6|XIRP2_MOUSE	sp|Q4U4S6|XIRP2_MOUSE	yes	2	0.0001877	101.64	15838	66334	85647	57686	92166	84146	19080	91635	0	0	0	109240	1873.3	72678	134150	71113	75751	62794
ADLIAYLK	8	0	905.522	sp|P62897|CYC_MOUSE	sp|P62897|CYC_MOUSE	yes	2	0.019494	60.709	2812300	3727100	5228600	3111200	3340500	2740800	11287000	10903000	13370000	8570500	12187000	11387000	6296000	6808300	3330400	3150600	7816800	4328700
ADLIAYLKK	9	1	1033.62	sp|P62897|CYC_MOUSE	sp|P62897|CYC_MOUSE	yes	2	0.043594	45.489	18248	15687	40536	0	20115	0	64609	83907	91887	0	47932	61952	48232	37631	30110	0	47661	23902
ADLIDTER	8	0	931.461	sp|P30204|MSRE_MOUSE	sp|P30204|MSRE_MOUSE	yes	2	0.056445	33.396	42111	39448	33524	26073	84452	82512	0	0	0	0	0	0	28671	39334	94500	84499	51997	107760
ADLIFVVFDPTK	12	0	1363.74	sp|Q7TQ48|SRCA_MOUSE	sp|Q7TQ48|SRCA_MOUSE	yes	2	8.4023e-05	145.75	396030	539680	461490	466990	558610	489940	846010	899170	1027100	1057900	1277000	1216200	672730	711950	772370	894210	852270	719020
ADLIFVVFDPTKLDVGLELEMLFR	24	1	2779.49	sp|Q7TQ48|SRCA_MOUSE	sp|Q7TQ48|SRCA_MOUSE	yes	3	1.1636e-83	195.55	37064	92297	12599	10229	45137	4982.4	24075	43036	138010	336220	317420	140550	50988	72304	85666	34585	51575	87613
ADLINNLGTIAK	12	0	1241.7	sp|P07901|HS90A_MOUSE;sp|P11499|HS90B_MOUSE	sp|P11499|HS90B_MOUSE	no	2	0.00025619	125.17	6445600	6533100	8113500	7195300	10292000	7213500	3467800	2931400	2957400	3138900	2592000	1772200	6310400	5350200	5348300	6134100	4908500	6773000
ADLLEAQALK	10	0	1070.6	sp|Q99J39|DCMC_MOUSE	sp|Q99J39|DCMC_MOUSE	yes	2	4.7332e-05	98.009	0	274320	2043.4	0	0	0	0	435350	477090	536630	726950	589110	445570	0	0	13613	0	0
ADLNQGIGEPQSPSR	15	0	1567.76	sp|Q9D8Y0|EFHD2_MOUSE	sp|Q9D8Y0|EFHD2_MOUSE	yes	2	1.9619e-20	154.09	383580	282060	451210	354030	673710	421490	52590	87113	53188	0	98026	132520	311220	420910	469440	463930	376720	550320
ADLPEGVAPPGLSPAEFCR	19	0	1981.96	sp|Q8JZN7|MIRO2_MOUSE	sp|Q8JZN7|MIRO2_MOUSE	yes	2	0.00061331	47.27	77723	98063	82739	0	67664	90968	197150	1589.3	164300	203600	222660	149990	161220	146960	146900	73603	162810	119310
ADLPGSSSTFTK	12	0	1209.59	sp|Q3UTJ2|SRBS2_MOUSE	sp|Q3UTJ2|SRBS2_MOUSE	yes	2	0.00050343	75.474	688360	874420	924230	613430	1003700	846690	698260	900830	607310	460490	753600	838320	1043400	1131600	844430	712500	886570	711870
ADLPTGATTSAPVMLR	16	0	1599.83	sp|Q62230|SN_MOUSE	sp|Q62230|SN_MOUSE	yes	2	0.00049028	65.408	0	0	0	0	0	0	0	0	0	0	0	0	0	0	0	0	5060.5	113690
ADLPTLGFTHFQPAQLTTVGK	21	0	2241.18	sp|P54822|PUR8_MOUSE	sp|P54822|PUR8_MOUSE	yes	2;3	1.744e-10	80.128	329070	350470	416560	347960	438780	416040	611490	617530	529610	429330	593650	865850	555960	552690	508370	391800	512200	500550
ADLQNHLDTAQHALQDK	17	0	1916.93	sp|Q8BL66|EEA1_MOUSE	sp|Q8BL66|EEA1_MOUSE	yes	3	0.00043126	62.494	0	26825	16397	15169	47075	32395	0	0	0	0	0	28880	29463	38111	47053	40277	29106	43615
ADLSAVQSWVAR	12	0	1301.67	sp|P48759|PTX3_MOUSE	sp|P48759|PTX3_MOUSE	yes	2	0.012087	63.212	0	284580	44166	296350	0	416050	0	11496	0	11174	3690.8	0	0	98199	0	4744.9	19095	13428
ADLSGLYSPIK	11	0	1162.62	sp|E9Q414|APOB_MOUSE	sp|E9Q414|APOB_MOUSE	yes	2	0.046496	27.589	0	0	0	0	0	0	0	0	0	0	0	0	0	85822	0	0	0	0
ADLSGMSGSR	10	0	979.439	sp|Q9D154|ILEUA_MOUSE;sp|Q8VHP7|ILEUB_MOUSE;sp|Q5SV42|ILEUC_MOUSE	sp|Q9D154|ILEUA_MOUSE	yes	2	2.1982e-05	100.84	317280	179030	383960	223720	410610	240940	4584.9	0	0	0	0	0	0	160330	234250	268340	0	282960
ADLSLVDALTEPPPEIEGEIKR	22	1	2391.25	sp|P27546|MAP4_MOUSE	sp|P27546|MAP4_MOUSE	yes	3	0.0091184	23.779	2603.6	2549.1	0	0	0	3204.3	0	1296.9	0	0	0	11910	0	0	5516.1	9748.4	7512.5	0
ADLSNCLYK	9	0	1082.51	sp|Q0II04|NEBL_MOUSE	sp|Q0II04|NEBL_MOUSE	yes	2	0.0025618	75.243	0	517450	249180	4381	200560	217070	563100	689530	657460	592220	803720	663450	360030	1241.1	364150	799.56	0	308730
ADLTALFLPR	10	0	1115.63	sp|Q9JJ28|FLII_MOUSE	sp|Q9JJ28|FLII_MOUSE	yes	2	1.2588e-06	125.98	170700	121220	200570	229950	261840	188780	118890	101810	85277	75182	125340	172830	146600	169000	296650	180110	147600	236290
ADLVIVGAEGVVENGGIINK	20	0	1966.07	sp|Q99LC8|EI2BA_MOUSE	sp|Q99LC8|EI2BA_MOUSE	yes	2	1.1493e-13	124.24	39285	34201	36924	41942	62352	46097	26203	24428	20526	38369	44279	59941	39965	47018	61577	54873	48553	66514
ADLYLEGK	8	0	907.465	sp|Q8BIJ6|SYIM_MOUSE	sp|Q8BIJ6|SYIM_MOUSE	yes	2	0.029632	62.88	0	0	0	0	0	0	178340	172960	184380	0	226440	224590	187090	162270	178550	0	166530	0
ADMGGAATICSAIVSAAK	18	0	1692.82	sp|Q9CPY7|AMPL_MOUSE	sp|Q9CPY7|AMPL_MOUSE	yes	2	8.3277e-24	174.72	346870	210720	369270	333780	415350	329980	723960	520150	689310	434640	953070	973270	453610	546820	520480	390110	420110	467650
ADMIELLGPRPFAEK	15	1	1685.88	sp|Q920A7|AFG31_MOUSE	sp|Q920A7|AFG31_MOUSE	yes	2	0.0014134	71.219	10066	18297	0	13619	16045	0	0	23244	21274	5898.4	0	39708	0	16570	32340	820.28	0	21462
ADMQNLVER	9	0	1074.51	sp|P40124|CAP1_MOUSE	sp|P40124|CAP1_MOUSE	yes	2	1.6424e-05	108.3	554190	481710	469630	907.02	575230	465920	95626	69669	108210	149010	58093	809.18	341170	204460	74667	471910	186990	409290
ADMVETQQLMR	11	0	1320.62	sp|Q8BH64|EHD2_MOUSE	sp|Q8BH64|EHD2_MOUSE	yes	2	6.0291e-50	183	599260	463180	682490	461710	713810	667780	493300	523990	601830	559630	741590	746480	650820	728000	444260	741200	707820	584710
ADMVIEAVFEDLGVK	15	0	1634.82	sp|Q8BMS1|ECHA_MOUSE	sp|Q8BMS1|ECHA_MOUSE	yes	2;3	1.0883e-63	240.33	454480	742750	272520	303820	585200	554040	650590	610090	854130	1391300	1507700	1565400	800480	444470	1047900	594550	993050	841350
ADMVIEAVFEDLGVKHK	17	1	1899.98	sp|Q8BMS1|ECHA_MOUSE	sp|Q8BMS1|ECHA_MOUSE	yes	3	0.056005	19.197	0	0	0	0	0	0	0	15410	0	0	0	0	0	0	0	0	3388.9	0
ADNCHSHPAVFSEILR	16	0	1851.87	sp|Q08481|PECA1_MOUSE	sp|Q08481|PECA1_MOUSE	yes	3	5.9317e-05	69.224	229690	211000	251850	160650	296630	314250	73186	93991	81729	82612	248550	209450	237360	271770	461380	311090	259230	263980
ADNDAGNAAIDSLLNYETVK	20	0	2092.99	sp|Q61102|ABCB7_MOUSE	sp|Q61102|ABCB7_MOUSE	yes	2	1.6245e-16	140.3	146500	155260	149840	167310	156190	151370	293200	310920	0	2803.8	0	486260	244780	238880	104400	196120	279810	206130
ADNFEYSDPVDGSISK	16	0	1742.76	sp|Q9D0F9|PGM1_MOUSE	sp|Q9D0F9|PGM1_MOUSE	yes	2	8.9526e-30	212.69	671870	28033	705670	578760	784080	479640	842490	1304800	1051000	87791	1262500	1367600	936510	730640	666210	656980	1135500	775950
ADNIEVFAQGHGIIQVDK	18	0	1953	sp|Q64514|TPP2_MOUSE	sp|Q64514|TPP2_MOUSE	yes	3	0.0039122	38.839	0	0	19711	0	0	25906	0	0	0	0	0	19712	19261	40302	0	29166	48076	45784
ADNLATQMLMR	11	0	1262.61	sp|Q7TQ48|SRCA_MOUSE	sp|Q7TQ48|SRCA_MOUSE	yes	2	5.9821e-62	239.42	8088500	9931100	9498300	7209000	7886400	8665300	15817000	13279000	15195000	12012000	3722000	17266000	13405000	13790000	10277000	9667500	11753000	9350000
ADNPVLELLLR	11	0	1251.72	sp|Q8C0C7|SYFA_MOUSE	sp|Q8C0C7|SYFA_MOUSE	yes	2	2.4446e-07	110.88	17257	21195	16573	22748	1734.3	0	0	14312	0	38781	0	0	18794	0	38867	21428	20870	29082
ADPDQMIEVPNNIIR	15	0	1723.86	sp|D0QMC3|MNDAL_MOUSE	sp|D0QMC3|MNDAL_MOUSE	yes	2	0.0020265	26.517	56335	23705	5660.9	0	87674	2257.6	134580	1897.8	89347	0	0	5478	876.14	30383	32972	52786	0	59843
ADPEAAWEPTEAEAR	15	0	1641.73	sp|Q9Z1F9|SAE2_MOUSE	sp|Q9Z1F9|SAE2_MOUSE	yes	2	0.00041873	50.116	45827	0	54439	35990	84769	0	0	0	0	0	0	0	39662	27452	64271	85989	0	67147
ADPFQDLR	8	0	960.466	sp|P82348|SGCG_MOUSE	sp|P82348|SGCG_MOUSE	yes	2	0.012192	53.878	351850	0	423510	264570	380600	429990	337920	346950	421110	386810	395480	242610	483040	349060	424510	0	1099.5	362920
ADPPQEAAQFTSQVIILNHPGQISAGYSPVIDCHTAHIACK	41	0	4441.16	sp|P62631|EF1A2_MOUSE	sp|P62631|EF1A2_MOUSE	yes	4	1.453e-22	75.088	0	0	256460	243930	0	0	714460	560740	607960	377840	0	0	0	25237	672060	373070	801620	522370
ADPQEAINCLMR	12	0	1416.65	sp|Q9DB05|SNAA_MOUSE	sp|Q9DB05|SNAA_MOUSE	yes	2	0.021256	31.425	0	58671	84900	54126	88512	66447	0	29132	33488	19759	0	1401.1	49067	35484	0	0	0	0
ADPSLNPEQLK	11	0	1210.62	sp|Q9WVE8|PACN2_MOUSE	sp|Q9WVE8|PACN2_MOUSE	yes	2	0.032665	46.033	176190	188990	201900	4541	0	189160	121530	23212	151140	153340	127010	15065	177980	102320	116740	166500	142820	192120
ADPSQDVR	8	0	886.414	sp|Q04857|CO6A1_MOUSE	sp|Q04857|CO6A1_MOUSE	yes	2	0.045942	60.589	30783	0	0	0	0	0	0	0	83795	0	54790	106400	0	65686	7761.2	5350.1	58546	0
ADPSQFELLK	10	0	1146.59	sp|P18653|KS6A1_MOUSE;sp|Q9WUT3|KS6A2_MOUSE;sp|P18654|KS6A3_MOUSE	sp|P18654|KS6A3_MOUSE	no	2	0.009972	50.834	35676	47673	74366	12762	53753	61114	74917	86403	64351	89751	73208	80574	81820	0	156460	90710	0	105940
ADPTGPVEGTVIESFTDK	18	0	1861.89	sp|Q91YJ5|IF2M_MOUSE	sp|Q91YJ5|IF2M_MOUSE	yes	2	2.2351e-06	59.77	0	5587.8	0	978.47	836.96	0	92150	110760	88026	174990	155750	211390	5811.7	7340.3	4106.5	0	0	0
ADPYVEITGTAGKK	14	1	1448.75	sp|Q60710|SAMH1_MOUSE	sp|Q60710|SAMH1_MOUSE	yes	2	0.00063111	108.2	5774.2	0	5845.8	16392	14746	0	0	0	0	0	0	9661.3	13971	35249	37616	0	27162	51334
ADQCYEDVR	9	0	1154.47	sp|O89053|COR1A_MOUSE	sp|O89053|COR1A_MOUSE	yes	2	0.001214	105.36	381210	172720	323190	376920	453730	350520	0	0	0	0	0	0	171610	319690	545120	466030	323600	701470
ADQELLMYSHDNIICGITSVAFSR	24	0	2739.3	sp|P62880|GBB2_MOUSE	sp|P62880|GBB2_MOUSE	yes	3	6.1424e-30	105.6	247320	236610	294080	279550	432570	408820	209090	370530	364250	431960	513950	657630	375680	473930	525780	564410	500860	611770
ADQELMTYSHDNIICGITSVSFSK	24	0	2715.25	sp|P62874|GBB1_MOUSE	sp|P62874|GBB1_MOUSE	yes	3	3.3089e-29	89.529	81406	68041	82500	92272	138080	118520	69893	70612	73838	96738	118590	148310	119050	141480	208540	151850	150850	176730
ADQFEYVMYGK	11	0	1349.6	sp|Q923G2|RPAB3_MOUSE	sp|Q923G2|RPAB3_MOUSE	yes	2	0.0065975	46.033	81500	0	78602	0	94593	85125	58474	0	28053	0	36401	0	0	59200	69895	89550	5713.7	96536
ADQIETQQLMR	11	0	1331.65	sp|Q9WVK4|EHD1_MOUSE	sp|Q9WVK4|EHD1_MOUSE	no	2	0.00031656	117.3	529310	400640	392440	329750	448500	487920	362840	673900	475120	510420	687400	749450	494690	527460	81484	437250	620870	635020
ADQLCQQELR	10	0	1259.59	sp|P15331|PERI_MOUSE	sp|P15331|PERI_MOUSE	yes	2	0.0087414	72.042	0	0	0	0	0	0	45728	32297	30853	887.5	0	4345.6	0	0	0	0	0	0
ADQLTEEQIAEFK	13	0	1520.74	sp|P0DP28|CALM3_MOUSE;sp|P0DP27|CALM2_MOUSE;sp|P0DP26|CALM1_MOUSE;sp|Q9D6P8|CALL3_MOUSE	sp|P0DP28|CALM3_MOUSE	yes	2	6.8364e-80	244.45	3392500	3078000	2959100	2953300	4557400	3872100	1477500	1419000	1779400	3494000	1506200	728310	3005500	2519800	2352900	2642400	2468000	4041000
ADQVDTQQLMR	11	0	1303.62	sp|Q9EQP2|EHD4_MOUSE	sp|Q9EQP2|EHD4_MOUSE	yes	2	1.0053e-30	191.24	679000	734970	921010	566540	797190	635350	423320	668820	69631	550180	553670	455040	675740	445060	395510	514130	399290	454050
ADQWNVNYVETSAK	14	0	1623.75	sp|P63321|RALA_MOUSE	sp|P63321|RALA_MOUSE	yes	2	1.0564e-13	147.02	270910	268910	302010	193180	369690	265500	153870	198090	186640	242960	353070	344110	295680	315740	245510	301900	312120	323940
ADRDESSPYAAMLAAQDVAQR	21	1	2264.05	sp|P62264|RS14_MOUSE	sp|P62264|RS14_MOUSE	yes	3	1.4149e-07	94.63	360230	228910	208750	214490	509960	301950	169880	113990	143760	138920	0	236470	458920	453910	406870	508840	375490	491590
ADRDQYELLCLDNTR	15	1	1880.87	sp|Q921I1|TRFE_MOUSE	sp|Q921I1|TRFE_MOUSE	yes	2;3	2.9463e-05	156.73	11575000	5922000	6537800	5654700	10057000	9488200	1683000	1037300	1198500	1485700	2561200	3119500	4655300	6170000	7304800	8756100	5351600	5547500
ADRDQYELLCMDNTR	15	1	1898.83	sp|Q9DBD0|ICA_MOUSE	sp|Q9DBD0|ICA_MOUSE	yes	3	0.0069954	29.98	121510	0	0	0	0	58337	0	0	0	0	3882.4	0	31243	0	49981	0	0	0
ADSAILTDQTK	11	0	1161.59	sp|Q8CGY6|UN45B_MOUSE	sp|Q8CGY6|UN45B_MOUSE	yes	2	0.0028387	72.365	0	0	0	0	0	301200	0	0	0	0	0	0	1050.1	0	217670	0	0	0
ADSCEFTVTGLQK	13	0	1454.67	sp|A2ASS6|TITIN_MOUSE	sp|A2ASS6|TITIN_MOUSE	yes	2	0.012692	47.361	0	38328	0	0	0	0	76382	0	5082.3	135580	0	121590	10579	0	0	16209	133690	0
ADSEYPTWLFQVNLGPPK	18	0	2061.02	sp|Q9CPW3|RM54_MOUSE	sp|Q9CPW3|RM54_MOUSE	yes	2	2.7968e-05	63.908	2582.8	19800	25726	2036.4	37882	9902.2	0	42006	44343	65063	116160	113590	46844	61515	0	70237	0	54744
ADSFLLENTLPSK	13	0	1433.74	sp|P06684|CO5_MOUSE	sp|P06684|CO5_MOUSE	yes	2	0.0023221	61.577	675280	555680	313580	777730	703140	501130	0	8308.7	0	0	0	9525.3	331650	504110	487260	493330	413700	563900
ADSFYIIESGEVSILIR	17	0	1911	sp|P12367|KAP2_MOUSE	sp|P12367|KAP2_MOUSE	yes	2	0.00098289	62.454	0	0	0	0	0	0	0	191700	57116	0	1289.7	348510	0	0	0	0	201350	0
ADSHGELDLAR	11	0	1182.56	sp|O55137|ACOT1_MOUSE;sp|Q32Q92|ACOT6_MOUSE;sp|Q8BWN8|ACOT4_MOUSE;sp|Q6Q2Z6|ACOT5_MOUSE;sp|Q9QYR7|ACOT3_MOUSE	sp|O55137|ACOT1_MOUSE	yes	2	0.0010233	99.855	127240	98742	119120	0	75408	0	145110	74160	32352	195600	184790	200840	46495	40891	40812	20066	60737	0
ADSLFPVVSAASIFAK	16	0	1621.87	sp|Q9CWY8|RNH2A_MOUSE	sp|Q9CWY8|RNH2A_MOUSE	yes	2	0.004441	35.845	10849	0	0	11647	21879	18962	0	0	0	0	0	3289	8485.9	6875.2	0	10700	10519	21794
ADSPLESGTR	10	0	1031.49	sp|Q9D1N2|HDBP1_MOUSE	sp|Q9D1N2|HDBP1_MOUSE	yes	2	0.010254	40.386	0	0	0	0	0	0	0	0	0	25313	29546	34933	1473.2	0	0	0	0	0
ADSQFLVEIMEINER	15	0	1792.87	sp|Q8K3A0|HSC20_MOUSE	sp|Q8K3A0|HSC20_MOUSE	yes	2	5.2236e-05	102.57	0	0	0	13845	44825	52644	63614	106870	89493	101110	124060	233790	82016	63196	214840	97533	98371	85193
ADSSMSQEQLR	11	0	1250.56	sp|Q99JB8|PACN3_MOUSE	sp|Q99JB8|PACN3_MOUSE	yes	2	0.0012387	88.181	117660	136700	157760	102990	186650	102430	108730	101340	131100	152390	138130	133770	111840	116730	0	102710	104540	107650
ADSSNDEAVADTSR	14	0	1436.6	sp|P97927|LAMA4_MOUSE	sp|P97927|LAMA4_MOUSE	yes	2	0.0003445	81.48	0	52798	51720	67789	98215	71064	41478	47656	595.81	42405	2161.5	77512	53640	59522	97389	92363	63867	95774
ADSSSVLPSPLSISTK	16	0	1587.84	sp|Q5SVR0|TBC9B_MOUSE	sp|Q5SVR0|TBC9B_MOUSE	yes	2	8.5597e-05	44.82	11644	33743	7490.3	0	24027	0	41007	37969	37656	45496	55191	4409.7	31244	23566	36709	0	0	31279
ADSWVEKEEPTPSN	14	1	1587.71	sp|Q8VDP4|CCAR2_MOUSE	sp|Q8VDP4|CCAR2_MOUSE	yes	2	0.028538	43.306	712.16	0	5272.6	0	52825	0	0	19779	0	1089.5	0	0	394.15	12789	55741	0	6512.5	0
ADTAWNAVLLR	11	0	1228.66	sp|Q8R059|GALE_MOUSE	sp|Q8R059|GALE_MOUSE	yes	2	0.0034477	58.916	50715	44528	53524	58907	59851	61834	0	0	0	0	1934.8	0	0	4083.8	0	0	0	54241
ADTDDAPVPAPAGDQK	16	0	1566.72	sp|Q02819|NUCB1_MOUSE	sp|Q02819|NUCB1_MOUSE	yes	2	0.0017844	52.863	2976.3	45768	0	124860	0	112920	39099	0	41753	33024	44721	96806	77724	98456	171670	0	128000	0
ADTGFYFCEVQNAQGSER	18	0	2077.88	sp|Q62230|SN_MOUSE	sp|Q62230|SN_MOUSE	yes	2	0.02922	25.705	1468.4	616.04	0	1474.8	0	0	0	0	0	0	0	0	0	0	20553	0	25176	72529
ADTLDLPEELPGVKPFTR	18	1	1997.05	sp|P16332|MUTA_MOUSE	sp|P16332|MUTA_MOUSE	yes	2;3	1.4083e-06	85.081	149630	248570	112130	0	70638	36573	619860	668830	587410	498830	596510	1019100	435000	348740	232080	181240	418860	171410
ADTLDPALLRPGR	13	1	1393.77	sp|P54775|PRS6B_MOUSE	sp|P54775|PRS6B_MOUSE	yes	3	0.00051612	55.235	5337.9	0	0	0	22372	5414.9	719.69	0	0	0	0	0	28179	6642.2	1052.6	11331	10910	23125
ADTLLKPDQR	10	1	1155.62	sp|A2ASS6|TITIN_MOUSE	sp|A2ASS6|TITIN_MOUSE	yes	2	4.8601e-08	134.66	278430	261650	244950	288700	270710	354460	180430	212540	90719	151480	50617	113160	156100	308700	340900	281580	272420	268910
ADTLTPEECQQFK	13	0	1565.7	sp|O55131|SEPT7_MOUSE	sp|O55131|SEPT7_MOUSE	yes	2	0.00017298	68.49	295740	222480	344290	0	304240	236700	64765	130040	79698	106110	195990	214090	0	0	327910	236240	0	258860
ADTNTIYTNCWVTGWGYTK	19	0	2250.01	sp|P26262|KLKB1_MOUSE	sp|P26262|KLKB1_MOUSE	yes	2	1.5175e-07	66.509	0	0	0	0	0	0	0	48550	0	0	270620	7793.3	138990	102310	0	36458	61670	102610
ADTQTYQPYNK	11	0	1327.6	sp|P84089|ERH_MOUSE	sp|P84089|ERH_MOUSE	yes	2	1.8045e-10	166.66	352540	48957	398430	347210	555740	262810	24500	0	1369.1	3977.8	6023.1	20816	327060	347280	433420	387910	325590	531880
ADTQTYQPYNKDWIK	15	1	1869.89	sp|P84089|ERH_MOUSE	sp|P84089|ERH_MOUSE	yes	3	0.0021658	33.751	0	0	0	0	0	0	0	0	0	0	0	0	0	26061	0	36444	0	64396
ADTQYILPNDIGVSSLDCR	19	0	2136.02	sp|Q99KK7|DPP3_MOUSE	sp|Q99KK7|DPP3_MOUSE	yes	2	0.059395	11.054	0	0	0	0	0	0	0	0	0	15143	0	0	0	2727.6	0	0	0	1699.1
ADTSLTSSTSSGR	13	0	1268.58	sp|Q91YE8|SYNP2_MOUSE	sp|Q91YE8|SYNP2_MOUSE	yes	2	0.00058461	81.335	34748	3868.8	9680.8	0	0	57138	0	179990	0	138470	110980	191300	0	0	84106	0	0	92656
ADTSSQGALVFLSK	14	0	1422.74	sp|Q5F2E7|NUFP2_MOUSE	sp|Q5F2E7|NUFP2_MOUSE	yes	2	0.00092996	66.953	0	29605	91700	0	0	0	0	0	0	0	0	0	0	0	16369	0	0	0
ADTTYELPSVSALVSALHTDWCQPR	25	0	2816.34	sp|O89020|AFAM_MOUSE	sp|O89020|AFAM_MOUSE	yes	3	0.0010754	21.823	25069	5104.5	0	24008	27010	0	0	2267.6	11540	0	0	0	6528.3	14872	26471	24368	11481	20205
ADTVQSTILLRPPYCPR	17	1	1986.04	sp|Q61576|FKB10_MOUSE	sp|Q61576|FKB10_MOUSE	yes	3	0.0012478	35.45	38243	43300	43179	0	0	40125	0	0	0	0	0	0	26218	0	0	0	0	0
ADVDAATLAR	10	0	1001.51	sp|P31001|DESM_MOUSE	sp|P31001|DESM_MOUSE	yes	2	1.2025e-14	192.6	7133500	7847200	9834600	6839300	10725000	7531100	4155600	4693600	3682400	3788800	4393100	5304200	8018900	7095600	6819300	6603200	6337900	6674200
ADVDLIVQDLK	11	0	1227.67	sp|Q9JLI6|SCLY_MOUSE	sp|Q9JLI6|SCLY_MOUSE	yes	2	0.00088667	74.424	32700	47268	45187	29297	56249	51530	0	0	37764	0	40872	0	57988	50423	56282	45975	64168	62721
ADVDLYQVR	9	0	1077.55	sp|Q9CR00|PSMD9_MOUSE	sp|Q9CR00|PSMD9_MOUSE	yes	2	0.015548	58.426	186890	174480	237880	170550	240510	180170	133880	156260	0	102750	195480	0	223300	285520	0	242560	244920	261130
ADVEIPFEEVLEK	13	0	1516.77	sp|P56695|WFS1_MOUSE	sp|P56695|WFS1_MOUSE	yes	2	0.0041529	48.701	47896	90373	61166	0	99252	72198	60187	87100	69416	134240	117320	180230	108130	73776	79581	71250	97196	85111
ADVESQFPDWIR	12	0	1461.69	sp|Q8BJS4|SUN2_MOUSE	sp|Q8BJS4|SUN2_MOUSE	yes	2	6.1808e-06	123.42	58952	45553	66699	82920	88434	68595	135080	139840	103700	155370	159590	220080	93049	102800	136980	93148	100090	120790
ADVFHAYLSLLK	12	0	1375.75	sp|Q6ZQ38|CAND1_MOUSE	sp|Q6ZQ38|CAND1_MOUSE	yes	2	1.4061e-06	90.306	138450	109760	151410	170580	190260	170970	89164	102180	65968	58525	0	137790	144980	171140	193090	200010	133840	208680
ADVGSIGGTMSHEFQLPVDIGEDR	24	0	2529.18	sp|Q8CFI5|SYPM_MOUSE	sp|Q8CFI5|SYPM_MOUSE	yes	3	0.00030321	32.113	0	52200	0	0	0	0	0	0	0	8637.2	0	38319	0	0	0	0	903.57	10715
ADVIHACDIVEDAAIAYGYNNIQMTLPK	28	0	3104.49	sp|Q9WUA2|SYFB_MOUSE	sp|Q9WUA2|SYFB_MOUSE	yes	3	1.5674e-05	27.977	0	0	0	0	27056	0	0	0	0	0	23915	41948	0	19555	47345	44825	31255	38312
ADVIQATGDAICIFR	15	0	1648.82	sp|Q08943|SSRP1_MOUSE	sp|Q08943|SSRP1_MOUSE	yes	2	3.6039e-05	73.502	0	0	0	0	78023	0	0	0	0	0	3506.8	15618	1719.9	53937	0	116080	0	0
ADVKPYDVTR	10	1	1162.6	sp|Q8K4L3|SVIL_MOUSE	sp|Q8K4L3|SVIL_MOUSE	yes	2	0.023927	66.664	0	35572	73024	57192	80136	54321	65026	0	0	0	0	0	63280	90486	87792	68914	0	92155
ADVLFVAPR	9	0	986.555	sp|P57716|NICA_MOUSE	sp|P57716|NICA_MOUSE	yes	2	0.0023425	79.809	32175	0	44427	34302	58472	41827	14001	2064.2	0	0	0	107870	0	24442	0	39205	25100	38990
ADVLLEPFR	9	0	1058.58	sp|O09174|AMACR_MOUSE	sp|O09174|AMACR_MOUSE	yes	2	0.0070804	58.426	0	0	0	0	201010	0	0	445970	0	0	443450	438450	277260	272490	0	0	250330	234070
ADVQLFMADDAYSHHSGVDYADPEK	25	0	2780.2	sp|Q9WVC3|CAV2_MOUSE	sp|Q9WVC3|CAV2_MOUSE	yes	3	0.00077845	25.883	0	7715.1	0	0	0	24059	0	17119	0	15626	31363	50348	169040	0	49992	44762	30743	28230
ADVQSIIGLQR	11	0	1198.67	sp|Q62318|TIF1B_MOUSE	sp|Q62318|TIF1B_MOUSE	yes	2	0.0012767	63.397	200690	157190	216290	118550	290900	191260	0	0	1953.1	0	1105.4	0	174080	142890	102550	257560	152780	216280
ADVVESWIGEK	11	0	1231.61	sp|P08032|SPTA1_MOUSE;sp|P16546|SPTN1_MOUSE	sp|P16546|SPTN1_MOUSE	no	2	1.112e-06	136.84	170440	320970	343920	218960	341440	288290	440060	326290	355050	379110	516540	545000	388320	312310	368800	335330	360700	0
ADVVESWIGEKENSLK	16	1	1802.9	sp|P16546|SPTN1_MOUSE	sp|P16546|SPTN1_MOUSE	yes	2	0.0041316	47.57	75648	49921	56644	70459	111980	63427	102350	72986	85816	0	42857	95413	160880	155650	155910	121450	140480	147580
ADVVETLLQTDQSLTEAAK	19	0	2031.04	sp|Q9Z0E6|GBP2_MOUSE	sp|Q9Z0E6|GBP2_MOUSE	yes	2	3.3152e-13	126.63	86426	82440	88309	13074	175050	147200	82589	80147	70253	119430	127660	207150	136480	264020	221710	149800	285310	636790
ADVVMSMATDDFVK	14	0	1527.69	sp|Q2TPA8|HSDL2_MOUSE	sp|Q2TPA8|HSDL2_MOUSE	yes	2	3.3083e-05	108.2	250710	310760	290210	232180	262020	258050	481370	0	553570	1190700	805170	831520	525650	613100	749180	401470	498580	431270
ADVYPANDSTASQDVANR	18	0	1892.85	sp|P20444|KPCA_MOUSE	sp|P20444|KPCA_MOUSE	yes	2	0.005288	38.14	0	0	0	0	0	0	0	0	0	0	78665	101800	0	0	53468	0	0	0
ADWLDSIRPQK	11	1	1327.69	sp|Q5XJY4|PARL_MOUSE	sp|Q5XJY4|PARL_MOUSE	yes	2	0.0061197	109.88	235210	232310	198940	471900	266360	241440	293630	305640	292580	217340	0	429380	271650	302430	288210	325850	237180	250770
ADWLTHYWMPK	11	0	1446.68	sp|Q61024|ASNS_MOUSE	sp|Q61024|ASNS_MOUSE	yes	2	0.0075168	41.796	7668.5	0	1284.6	26414	2469.9	0	0	0	0	0	0	0	0	0	627.77	22323	0	0
ADWMDSAAPLAAYR	14	0	1536.7	sp|Q9EPL9|ACOX3_MOUSE	sp|Q9EPL9|ACOX3_MOUSE	yes	2	0.00010289	110.88	0	0	22163	18382	21009	16253	20431	16142	23266	27039	18066	0	30937	30988	0	17220	20910	29903
ADWSSLSR	8	0	920.435	sp|P19783|COX41_MOUSE	sp|P19783|COX41_MOUSE	yes	2	0.00265	100.75	17295000	13655000	17742000	13252000	15937000	17251000	11765000	17474000	12002000	11751000	19064000	16608000	13462000	17091000	11606000	15792000	16528000	15451000
ADWSSLSRDEK	11	1	1292.6	sp|P19783|COX41_MOUSE	sp|P19783|COX41_MOUSE	yes	2	0.021849	79.311	78703	61185	52659	65078	59558	65744	0	40738	32743	26270	34354	68427	2268	62265	31489	58792	64550	49131
ADWWTNTAHYNR	12	0	1533.67	sp|Q99PV0|PRP8_MOUSE	sp|Q99PV0|PRP8_MOUSE	yes	2	0.0016832	53.028	47613	27027	72600	60556	96691	81286	4216.8	2344.5	2479.1	0	36819	0	71272	3996.7	55179	67258	57634	86184
ADYAQLLEDMQNAFR	15	0	1783.82	sp|P50516|VATA_MOUSE	sp|P50516|VATA_MOUSE	yes	2	4.1822e-05	140.57	66377	56701	80507	111930	121690	111700	22735	27199	22458	34766	34601	30842	56321	72052	109380	116940	86001	130570
ADYKHDVVDYNYLATATPFYQTTMR	25	1	2982.39	sp|Q80XB4|NRAP_MOUSE	sp|Q80XB4|NRAP_MOUSE	yes	3;4	1.9849e-05	48.833	112720	91380	144140	107140	135410	90758	11733	14248	12392	0	15639	40966	111590	91400	109580	75126	48265	105410
ADYLALVFER	10	0	1195.62	sp|Q8BND5|QSOX1_MOUSE	sp|Q8BND5|QSOX1_MOUSE	yes	2	0.011433	55.235	20664	9888.4	19552	27595	24193	26578	0	0	0	0	0	0	0	0	33817	0	0	0
ADYSLILQR	9	0	1077.58	sp|Q80TY0|FNBP1_MOUSE	sp|Q80TY0|FNBP1_MOUSE	yes	2	0.024924	47.349	42932	29272	41407	34739	71763	41499	453.47	0	0	0	0	32368	0	17921	76615	61750	51778	78471
ADYSTVPPPSSGSAGGGGGGVVNDAFK	27	0	2450.14	sp|Q91WJ8|FUBP1_MOUSE	sp|Q91WJ8|FUBP1_MOUSE	yes	3	0.0081681	26.931	0	0	17273	13421	17434	0	0	0	0	0	0	0	1150.9	18865	5004.9	0	0	0
AEAADLMSLKPK	12	1	1272.67	sp|Q9CYH2|PXL2A_MOUSE	sp|Q9CYH2|PXL2A_MOUSE	yes	2	0.022857	64.906	28065	51478	0	25835	28042	0	45183	53215	73427	46387	0	118530	45492	42077	63329	0	48670	43639
AEAAEQAALAANQESNIAR	19	0	1926.94	sp|Q9ET78|JPH2_MOUSE	sp|Q9ET78|JPH2_MOUSE	yes	2	5.1262e-36	164.22	0	118880	62898	0	0	0	176910	277630	171430	229770	233310	356910	145350	141780	115910	0	179060	122160
AEACFVNCVER	11	0	1353.58	sp|Q9WVA2|TIM8A_MOUSE	sp|Q9WVA2|TIM8A_MOUSE	yes	2	0.00032021	106.35	0	185330	294080	132020	134530	184220	278530	0	248120	382800	730550	671420	336650	404660	308860	200240	245060	232420
AEAEAASEVWCR	12	0	1377.6	sp|Q80WC7|AGFG2_MOUSE	sp|Q80WC7|AGFG2_MOUSE	yes	2	0.013366	62.271	0	2431.4	31714	28904	0	30073	17350	0	4634.6	0	27898	33456	0	18158	0	0	33952	22342
AEAEAQAEELSFPR	14	0	1546.73	sp|Q05920|PYC_MOUSE	sp|Q05920|PYC_MOUSE	yes	2	0.0013998	54.199	115120	190750	0	0	126900	0	0	0	0	0	359020	10541	0	194500	0	104160	0	0
AEAEHNWWEGR	11	0	1383.6	sp|P27870|VAV_MOUSE	sp|P27870|VAV_MOUSE	yes	3	0.048032	13.798	0	0	3208.4	0	0	7516.5	0	0	0	0	0	0	2389.5	9975.8	19233	0	0	22689
AEAEQSILYAHCR	13	0	1546.72	sp|Q5SSH7|ZZEF1_MOUSE	sp|Q5SSH7|ZZEF1_MOUSE	yes	2	0.0083155	47.334	7012.1	0	14256	0	0	0	1855.3	84258	0	0	0	0	0	878.59	1655.1	14926	0	162570
AEAEWFK	7	0	879.413	sp|A2ASS6|TITIN_MOUSE	sp|A2ASS6|TITIN_MOUSE	yes	2	0.052719	42.229	59829	64222	77246	1760.4	60683	79747	0	64077	0	0	0	0	0	72790	0	56886	76586	69185
AEAEWFKENEPLSTK	15	1	1777.85	sp|A2ASS6|TITIN_MOUSE	sp|A2ASS6|TITIN_MOUSE	yes	3	0.01148	30.875	0	47287	38623	0	24847	62262	0	0	0	0	0	0	34682	49186	0	51497	1324.2	52063
AEAGAGSATEFQFR	14	0	1440.66	sp|P63325|RS10_MOUSE	sp|P63325|RS10_MOUSE	yes	2	5.9586e-06	162.21	851480	825350	1032500	571740	1234700	993170	379770	373440	332340	406510	612340	644420	816840	852680	842220	891720	761240	1048500
AEAGASATLSCEVAQAQTEVTWFK	24	0	2554.2	sp|A2AAJ9|OBSCN_MOUSE	sp|A2AAJ9|OBSCN_MOUSE	yes	2;3	2.6514e-31	100.6	172090	236080	289160	216320	341250	342770	434660	625990	621790	700730	571530	918890	351570	350270	306070	256280	622800	249370
AEAGDNLGALVR	12	0	1184.61	sp|Q8BFR5|EFTU_MOUSE	sp|Q8BFR5|EFTU_MOUSE	yes	2	4.1328e-52	237.92	1689600	2499700	2233600	1108500	1807400	1720900	3710400	3713600	3717200	3785200	4856500	5564000	3604500	3418800	2522700	1958500	3656500	2433400
AEAGEGQKPSPAQLELR	17	1	1779.91	sp|Q8K183|PDXK_MOUSE	sp|Q8K183|PDXK_MOUSE	yes	3	2.3216e-06	86.135	104250	66170	87495	65329	138480	94663	0	123400	72509	53135	104400	147060	115540	135650	135370	130030	144090	148280
AEAGGGWEGSASYK	14	0	1368.59	sp|P97765|WBP2_MOUSE	sp|P97765|WBP2_MOUSE	yes	2	0.00024831	79.795	93616	103110	118330	87967	135240	98294	104240	136620	114730	137920	151860	187580	133460	142640	201120	111870	134140	119130
AEAGNSATLSCEVAQAQTEVTWFK	24	0	2597.21	sp|A2AAJ9|OBSCN_MOUSE	sp|A2AAJ9|OBSCN_MOUSE	yes	2	1.2248e-17	77.347	14562	0	6835.9	7331.9	0	0	6508.7	39262	0	47704	43959	141130	27066	54317	48480	0	41956	32947
AEAGNSATLSCEVTQAQTEVTWFK	24	0	2627.22	sp|A2AAJ9|OBSCN_MOUSE	sp|A2AAJ9|OBSCN_MOUSE	yes	2	5.0226e-06	53.782	0	0	5955.8	0	0	0	18321	8314.6	0	26257	19245	50428	0	0	0	17325	26665	0
AEAGQPGHVVELQLSLSK	18	0	1861.99	sp|Q91YE8|SYNP2_MOUSE	sp|Q91YE8|SYNP2_MOUSE	yes	3	0.042841	30.862	0	0	0	0	0	0	0	12241	0	0	0	0	8922.7	12925	0	0	13765	8783
AEAHQAVAFQFTVTPDGIDLR	21	0	2285.14	sp|P97742|CPT1A_MOUSE	sp|P97742|CPT1A_MOUSE	yes	3	0.00011352	45.826	0	0	949.78	0	15505	13772	0	0	0	18224	37339	49000	0	3231.8	0	40102	17317	28301
AEAHQAVAFQFTVTPDGVDFR	21	0	2305.11	sp|Q924X2|CPT1B_MOUSE	sp|Q924X2|CPT1B_MOUSE	yes	2;3	1.2979e-19	146.75	390950	556920	175950	164850	528860	284800	214070	1187700	705080	1848600	1364400	3402800	691780	660180	714510	1011500	679700	845880
AEALASAIASTK	12	0	1131.61	sp|Q9D7A8|ARMC1_MOUSE	sp|Q9D7A8|ARMC1_MOUSE	yes	2	0.0037509	64.906	0	95600	102330	58927	102150	89947	104410	147460	89550	146710	164920	122810	131110	100830	84045	90645	115050	109800
AEALFDFTGNSK	12	0	1298.61	sp|P97369|NCF4_MOUSE	sp|P97369|NCF4_MOUSE	yes	2	0.04551	29.317	71699	0	71350	68360	106210	104970	0	0	0	0	0	0	7014	71437	90401	2284.4	0	145760
AEALPAASVSQTHESK	16	0	1624.81	sp|Q6PGL7|WASC2_MOUSE	sp|Q6PGL7|WASC2_MOUSE	yes	2	0.00019924	55.604	0	0	0	0	31373	17624	0	0	0	0	0	0	0	0	0	25342	19555	33519
AEAMQEASEAVPSGMLSVLGQR	22	0	2260.08	sp|Q8R3F5|FABD_MOUSE	sp|Q8R3F5|FABD_MOUSE	yes	2	7.953e-16	61.867	42384	0	0	59740	0	35082	164630	158280	157950	216790	255180	453610	158240	146190	152850	0	160850	0
AEANDQDAIQEK	12	0	1330.6	sp|Q9JIF9|MYOTI_MOUSE	sp|Q9JIF9|MYOTI_MOUSE	yes	2	0.023161	32.051	2325.8	0	2208	0	0	5704.3	0	0	0	126090	0	0	139120	1397.8	0	0	22184	0
AEASAAGADAGSAVAAHR	18	0	1581.75	sp|Q9D0C1|RN115_MOUSE	sp|Q9D0C1|RN115_MOUSE	yes	2	8.6588e-07	83.474	8035.2	0	7393.6	2989.7	0	12664	0	0	0	0	0	0	0	8455.4	12928	10434	0	11546
AEATTLHAAPQGAAMAVSTFR	21	0	2100.04	sp|Q8VCG4|CO8G_MOUSE	sp|Q8VCG4|CO8G_MOUSE	yes	2;3	7.1936e-11	117.8	879870	119540	591290	466700	567290	659270	0	4833.9	0	0	0	10534	32867	106620	396150	475960	41273	405000
AEAVATVVAAVDQAR	15	0	1469.78	sp|A2ASS6|TITIN_MOUSE	sp|A2ASS6|TITIN_MOUSE	yes	2	2.3215e-06	138.71	53991	66120	48928	62713	62351	74089	46569	33635	34722	54545	32224	25656	47136	71300	67763	63094	56354	70302
AEAVESAQAGDR	12	0	1202.55	sp|P97311|MCM6_MOUSE	sp|P97311|MCM6_MOUSE	yes	2	0.015393	38.1	0	0	0	0	0	750360	0	0	0	0	0	0	0	0	0	0	934190	0
AECCVPVCPR	10	0	1246.53	sp|Q60930|VDAC2_MOUSE	sp|Q60930|VDAC2_MOUSE	yes	2	0.0061194	62.969	0	1884400	1628900	1089200	1271000	0	1928100	0	0	0	0	2360.7	0	0	199780	0	0	0
AECCVPVCPRPMCIPPPYADLGK	23	1	2686.22	sp|Q60930|VDAC2_MOUSE	sp|Q60930|VDAC2_MOUSE	yes	3	0.0084585	22.906	0	2823.6	12248	0	0	0	0	2201.2	2486.4	0	28516	109600	123630	0	0	0	147180	15341
AECLNPAQPGR	11	0	1211.57	sp|P10493|NID1_MOUSE	sp|P10493|NID1_MOUSE	yes	2	5.8981e-05	143.39	342890	346890	441700	392270	498130	449660	482730	442020	402000	423790	504780	501940	442920	564090	521180	528110	531970	518930
AECMLQQAER	10	0	1234.54	sp|Q61233|PLSL_MOUSE	sp|Q61233|PLSL_MOUSE	yes	2	3.0969e-08	116.13	913380	300930	863290	733170	1337400	957230	0	54688	36248	0	48853	0	427930	724310	1098600	842600	727020	1166100
AEDEGIICVEGMAGGAVHIDYNCVPSVIYTHPEVAWVGK	39	0	4241.99	sp|O08749|DLDH_MOUSE	sp|O08749|DLDH_MOUSE	yes	4	1.457e-66	99.334	264120	269310	216510	198250	330930	732480	248840	570640	374990	513550	411560	905630	411590	642500	217830	557450	489250	424940
AEDEHLGILGPPIHANVGDK	20	0	2081.05	sp|Q61147|CERU_MOUSE	sp|Q61147|CERU_MOUSE	yes	3	1.3075e-13	96.453	290510	167680	195010	132120	222350	187300	0	0	0	0	0	30717	0	139480	191410	201460	114620	161550
AEDFIVDVINVDYGMEDKNPIDR	23	1	2666.25	sp|Q60710|SAMH1_MOUSE	sp|Q60710|SAMH1_MOUSE	yes	3	0.016171	19.473	0	0	0	0	23136	0	0	0	0	0	0	0	1737	0	30224	31330	29686	89419
AEDGAAPSPSSETPK	15	0	1442.65	sp|P26645|MARCS_MOUSE	sp|P26645|MARCS_MOUSE	yes	2	0.0004539	86.838	304750	221620	224360	292230	453810	402940	82294	96805	77610	93078	89148	113270	229190	279340	437670	379100	303890	377700
AEDGAAPSPSSETPKK	16	1	1570.75	sp|P26645|MARCS_MOUSE	sp|P26645|MARCS_MOUSE	yes	2	0.0054002	36.952	29316	0	9600.5	0	60458	63943	0	0	0	0	12765	9168.9	0	0	42559	0	0	64279
AEDGSVIDYELIDQDAR	17	0	1907.87	sp|P07356|ANXA2_MOUSE	sp|P07356|ANXA2_MOUSE	yes	2	5.8711e-18	151.52	526250	1222300	362510	344660	516880	498350	132640	247920	0	390480	369220	518680	512720	414350	468630	549530	517050	566210
AEDIPQMDDAFSQTVK	16	0	1793.81	sp|Q69ZN7|MYOF_MOUSE	sp|Q69ZN7|MYOF_MOUSE	yes	2	0.063765	12.683	135040	5347.7	0	0	1822	0	0	0	0	0	0	0	0	0	37647	0	0	14512
AEDKEWIPVTK	11	1	1314.68	sp|P25444|RS2_MOUSE	sp|P25444|RS2_MOUSE	yes	2	1.8191e-09	162.21	813120	744870	879960	610470	1132100	757530	299040	755560	303300	255620	509170	659510	912580	993720	1501100	959490	881020	1053700
AEDLPLR	7	0	812.439	sp|Q3U7R1|ESYT1_MOUSE	sp|Q3U7R1|ESYT1_MOUSE	yes	2	0.0080175	69.093	190440	0	0	0	0	0	0	0	0	0	43858	37247	0	0	145350	200280	0	0
AEDLPQMDDAVMDNVK	16	0	1789.79	sp|Q9ESD7|DYSF_MOUSE	sp|Q9ESD7|DYSF_MOUSE	yes	2	0.0021361	40.83	0	56305	0	0	105410	67141	78716	91865	86940	127690	138950	212670	97418	87383	100250	79466	108210	86586
AEDLSATVTDVVEGQEYSFR	20	0	2215.03	sp|A2ASS6|TITIN_MOUSE	sp|A2ASS6|TITIN_MOUSE	yes	2	6.9592e-13	93.649	110090	82786	0	38637	41732	105650	0	0	0	0	0	0	0	0	8037.2	54032	15677	0
AEDNADTLALVFEAPNQEK	19	0	2073.99	sp|P17918|PCNA_MOUSE	sp|P17918|PCNA_MOUSE	yes	2	4.9055e-13	80.128	458460	385950	236290	252750	706560	0	0	0	0	0	0	0	0	0	438370	538570	0	372420
AEDPVFLPSPPSKPK	15	1	1607.86	sp|A2ASS6|TITIN_MOUSE	sp|A2ASS6|TITIN_MOUSE	yes	2;3	0.0020768	81.48	497120	481660	258080	168340	301360	7163.8	17261	0	0	71770	4012.6	19681	146000	369960	438780	330950	124810	323750
AEDSEIQQEQIYQQSR	16	0	1950.89	sp|Q9D7E4|CS025_MOUSE	sp|Q9D7E4|CS025_MOUSE	yes	2	0.00013894	77.696	26759	19917	0	21877	43407	30612	0	15156	0	0	2149.3	29248	0	39084	0	31244	30762	33845
AEDSGEYHCVYHFVSAPK	18	0	2094.91	sp|P97300|NPTN_MOUSE	sp|P97300|NPTN_MOUSE	yes	2;3	3.5987e-05	57.042	203240	99086	212660	122850	272170	253160	26445	55376	2929.6	13195	104540	138210	140680	251800	303930	276440	221900	304980
AEDTEHVVIPVCLR	14	0	1636.82	sp|Q8R5H1|UBP15_MOUSE	sp|Q8R5H1|UBP15_MOUSE	yes	3	0.0038929	30.349	0	0	6689.1	0	14099	0	0	67254	0	0	0	67454	15912	15992	17334	11995	0	0
AEDVSAIEIVGGATR	15	0	1486.76	sp|Q61699|HS105_MOUSE	sp|Q61699|HS105_MOUSE	yes	2	7.9721e-07	130.99	41002	46949	82723	56837	132190	88099	32904	0	0	22362	34773	0	75225	92621	150350	96036	69890	110300
AEDWLSPEPLER	12	0	1440.69	sp|Q8K4L3|SVIL_MOUSE	sp|Q8K4L3|SVIL_MOUSE	yes	2	0.0039804	56.202	0	0	0	0	0	0	0	0	0	0	50875	13154	20763	36868	0	15049	0	0
AEECYYDETVASR	13	0	1591.65	sp|Q60675|LAMA2_MOUSE	sp|Q60675|LAMA2_MOUSE	yes	2	1.4931e-09	159.12	314440	208260	262590	201660	291440	300010	295250	319860	288230	355160	502020	577570	292260	402130	199370	365190	384040	323060
AEEDEILNR	9	0	1087.51	sp|P35564|CALX_MOUSE	sp|P35564|CALX_MOUSE	yes	2	8.5232e-06	159.46	433310	385860	419030	362050	538010	447760	197080	258910	222040	269080	308400	340300	346160	373280	423230	419460	377610	461430
AEEDIDPNSVHSVPR	15	0	1663.78	sp|P37889|FBLN2_MOUSE	sp|P37889|FBLN2_MOUSE	yes	2;3	0.00041948	44.82	21518	19185	40221	0	86992	98185	0	0	0	0	0	0	0	20601	48514	40267	7128	67368
AEEDTQFNYHR	11	0	1408.6	sp|Q9CU62|SMC1A_MOUSE	sp|Q9CU62|SMC1A_MOUSE	yes	2	0.032843	44.82	11877	0	0	0	59241	60455	0	0	0	0	0	1798.9	0	0	0	77083	0	79445
AEEDVEPECIMEK	13	0	1577.66	sp|Q62418|DBNL_MOUSE	sp|Q62418|DBNL_MOUSE	yes	2	0.00051738	81.799	0	1629.8	0	2226.7	43086	35303	0	0	0	0	0	8198.4	17736	24801	33785	35499	39386	67434
AEEEFNIEK	9	0	1107.51	sp|P50518|VATE1_MOUSE;sp|Q9D593|VATE2_MOUSE	sp|P50518|VATE1_MOUSE	yes	2	0.0086625	48.157	65046	70610	66686	6540.5	120830	92134	0	50083	0	0	0	59708	78667	97074	65501	97352	86780	114830
AEEEQQGTGPGAGTAASK	18	0	1687.76	sp|Q3TBD2|HMHA1_MOUSE	sp|Q3TBD2|HMHA1_MOUSE	yes	2	4.2943e-06	77.325	11874	0	0	11551	24644	0	0	0	0	0	0	0	0	7311.6	0	0	0	27091
AEEGNQEFTSK	11	0	1238.54	sp|Q8BP27|SFR1_MOUSE	sp|Q8BP27|SFR1_MOUSE	yes	2	0.0059197	70.389	55704	41002	54342	0	66507	62694	0	0	0	15023	0	0	0	40152	0	0	41822	0
AEEHSVAILLLR	12	0	1349.77	sp|Q6PIP5|NUDC1_MOUSE	sp|Q6PIP5|NUDC1_MOUSE	yes	3	0.010357	26.947	0	0	0	11277	0	0	0	0	0	0	0	0	0	0	0	0	0	2966
AEEITIPADVTPEK	14	0	1511.77	sp|Q8JZN7|MIRO2_MOUSE	sp|Q8JZN7|MIRO2_MOUSE	yes	2	0.00072256	52.837	0	54300	47238	10129	57046	45460	2851	0	3018.5	65363	75227	0	0	53133	1590	49153	0	849.05
AEELFLWVPR	10	0	1258.67	sp|Q91WC0|SETD3_MOUSE	sp|Q91WC0|SETD3_MOUSE	yes	2	0.0016992	72.038	466.5	79479	125520	99861	103680	116930	41626	42212	42311	0	54796	92935	56873	106710	138160	23479	70576	109460
AEELFMEFAHK	11	0	1350.63	sp|P08032|SPTA1_MOUSE	sp|P08032|SPTA1_MOUSE	yes	2	0.0050855	61.48	47227	0	58724	2899.2	0	0	0	0	0	0	0	0	0	48080	85046	0	0	72683
AEELGLPILGVLR	13	0	1378.82	sp|Q921H8|THIKA_MOUSE;sp|Q8VCH0|THIKB_MOUSE	sp|Q921H8|THIKA_MOUSE	yes	2	7.6906e-05	117.3	77059	99605	94606	92788	120890	105210	138640	145440	140390	121880	150280	204500	131730	137090	128630	95735	129860	150820
AEELLAEEK	9	0	1030.52	sp|Q8K1M6|DNM1L_MOUSE	sp|Q8K1M6|DNM1L_MOUSE	yes	2	0.015706	49.96	0	0	12147	0	0	0	0	0	0	0	0	0	0	0	0	0	0	0
AEELLLER	8	0	971.529	sp|P21981|TGM2_MOUSE	sp|P21981|TGM2_MOUSE	yes	2	0.00056337	133.9	55208	84625	107760	57448	147220	73416	151170	212400	180230	141740	193600	184080	77547	81110	45005	93299	126800	124820
AEEPGVSDQSVFSSER	16	0	1722.77	sp|Q61033|LAP2A_MOUSE	sp|Q61033|LAP2A_MOUSE	yes	2	1.723e-05	81.908	47223	0	25717	4749.4	57043	54482	0	0	0	0	0	24527	5242.8	0	0	55705	29425	61106
AEEQPQVELFVK	12	0	1415.73	sp|Q9Z1Q5|CLIC1_MOUSE	sp|Q9Z1Q5|CLIC1_MOUSE	yes	2	0.00036541	99.34	495470	528110	481520	416860	538770	542370	0	0	0	256950	0	12460	380810	281680	763140	296710	267570	0
AEETGHWLWSR	11	0	1370.64	sp|B2RXS4|PLXB2_MOUSE	sp|B2RXS4|PLXB2_MOUSE	yes	2;3	0.030819	48.785	0	0	0	0	0	0	36604	56397	39718	0	0	0	0	0	78516	0	0	57020
AEEVAFWTELLAK	13	0	1505.78	sp|P23953|EST1C_MOUSE	sp|P23953|EST1C_MOUSE	yes	2	0.0015496	75.474	156260	98126	0	243100	298590	2282.2	72295	79655	59037	105140	90094	80765	180800	168230	528840	278760	188630	0
AEEVDPNFYSK	11	0	1297.58	sp|Q9DCV4|RMD1_MOUSE	sp|Q9DCV4|RMD1_MOUSE	yes	2	0.031667	50.09	0	0	0	0	222280	4904.8	0	0	0	0	229440	190690	0	237770	229490	212710	290720	0
AEEVVSFVK	9	0	1006.53	sp|Q9D6K8|FUND2_MOUSE	sp|Q9D6K8|FUND2_MOUSE	yes	2	0.0084328	56.378	0	1087	0	2472.3	32332	0	663670	6460.6	0	0	69314	58215	0	0	929.08	0	0	0
AEEWGVQYVETSAK	14	0	1595.75	sp|Q9JIW9|RALB_MOUSE	sp|Q9JIW9|RALB_MOUSE	yes	2	0.0002886	80.623	0	123820	151280	94663	187800	151710	33239	0	43035	70805	84515	76640	119190	126920	130320	143970	108360	147680
AEEYEFLTPMEEAPK	15	0	1782.8	sp|Q99PT1|GDIR1_MOUSE	sp|Q99PT1|GDIR1_MOUSE	yes	2	4.2274e-05	131.54	2591600	2082900	2134700	2659500	3582100	3088900	1299200	1615500	1257600	1686800	1758500	1694100	2353800	2278600	2920900	2718500	2429500	3117900
AEFDTSEIDSEIAALR	16	0	1765.84	sp|P41317|MBL2_MOUSE	sp|P41317|MBL2_MOUSE	yes	2	2.082e-05	99.589	140770	82911	0	127900	131080	132350	0	0	0	0	0	0	56034	0	0	143530	59561	103170
AEFEVHEVYAVDVLVSSGEGK	21	0	2263.1	sp|P50580|PA2G4_MOUSE	sp|P50580|PA2G4_MOUSE	yes	3	1.4124e-05	63.947	0	53317	49083	59356	111900	74091	0	0	0	0	0	0	56317	59919	86833	88524	70173	103900
AEFFADVVPAVR	12	0	1319.69	sp|Q8BGB7|ENOPH_MOUSE	sp|Q8BGB7|ENOPH_MOUSE	yes	2	0.0032082	78.932	0	19366	18272	32361	40455	27868	45334	50626	29321	64210	107780	56587	30896	30957	78345	28983	38680	40428
AEFGFDLSHIPR	12	0	1387.69	sp|Q9DBB8|DHDH_MOUSE	sp|Q9DBB8|DHDH_MOUSE	yes	2;3	1.2803e-05	138.23	134090	147500	152150	127320	104040	104170	363220	474880	386290	187720	40536	319170	203490	238250	208610	101620	206970	181310
AEFGPPGPGPGSR	13	0	1224.59	sp|Q8VCT3|AMPB_MOUSE	sp|Q8VCT3|AMPB_MOUSE	yes	2	0.018031	48.701	198240	147350	191370	184080	25164	11631	0	6296.7	73988	0	0	145210	197730	243330	0	248550	34380	0
AEFIFEWLR	9	0	1209.62	sp|Q5PRF0|HTR5A_MOUSE	sp|Q5PRF0|HTR5A_MOUSE	yes	2	0.028367	31.952	0	0	0	0	4624.3	5273.7	0	0	0	0	0	0	0	0	5001.6	0	4645.2	8438
AEFTVETR	8	0	951.466	sp|Q8BTM8|FLNA_MOUSE	sp|Q8BTM8|FLNA_MOUSE	yes	2	0.0076264	77.072	0	0	0	101440	130790	123690	0	0	0	0	0	14863	0	93255	95800	119810	0	235310
AEFVCTISK	9	0	1053.52	sp|A2ASS6|TITIN_MOUSE	sp|A2ASS6|TITIN_MOUSE	yes	2	0.043971	40.502	77792	89587	77805	0	78224	0	0	63918	38286	0	0	27163	46068	111430	105640	81057	86611	100760
AEFWLDLQPQAK	12	0	1444.74	sp|P28867|KPCD_MOUSE	sp|P28867|KPCD_MOUSE	yes	2	0.0036916	57.888	0	0	0	4456.7	0	0	0	0	0	0	0	0	0	63384	0	0	45967	156540
AEGAAQLSEER	11	0	1159.55	sp|P59017|B2L13_MOUSE	sp|P59017|B2L13_MOUSE	yes	2	0.00028868	90.263	274430	305860	276660	254230	293410	256400	591040	655460	503920	553810	612210	801720	361540	368890	373520	311710	506880	331070
AEGDAAALNR	10	0	986.478	sp|Q6IRU2|TPM4_MOUSE	sp|Q6IRU2|TPM4_MOUSE	yes	2	1.5825e-06	150.24	364580	332320	425750	480440	494240	445920	0	0	0	0	113550	137160	266530	317680	405520	424490	293960	0
AEGDGVYTLNDEK	13	0	1409.63	sp|Q61646|HPT_MOUSE	sp|Q61646|HPT_MOUSE	yes	2	5.8986e-41	204.34	1498800	1209100	2054300	1520500	1291500	1177200	0	55438	1815.3	0	102930	82787	356560	769220	1102400	826070	540830	1362600
AEGDTLVSVDYEIFGK	16	0	1741.84	sp|P56376|ACYP1_MOUSE	sp|P56376|ACYP1_MOUSE	yes	2	6.4436e-06	80.623	12114	15560	8884.3	0	0	22700	8225.7	31302	21558	70975	66932	85936	19411	17924	30646	35913	27425	34970
AEGEITTFAALTER	14	0	1507.75	sp|P61148|FGF1_MOUSE	sp|P61148|FGF1_MOUSE	yes	2	4.047e-20	185.18	108760	151590	114630	115560	154860	125740	177480	237610	198970	423740	467140	432290	257050	228710	254570	160610	260000	184620
AEGFINLQVIDVPGPVR	17	0	1822.99	sp|A2ASS6|TITIN_MOUSE	sp|A2ASS6|TITIN_MOUSE	yes	2	1.7529e-06	67.887	350840	422530	291120	274720	289680	413830	213730	278060	139150	282530	37536	139480	235700	435760	400760	2876	322380	0
AEGFPVPTIEWQR	13	0	1528.77	sp|Q9EPX2|PPN_MOUSE	sp|Q9EPX2|PPN_MOUSE	yes	2	0.00057779	48.701	54266	5553.6	59797	5049.1	2035.9	3292.3	89325	123480	90841	130280	142490	126210	49625	937.62	0	37445	46598	0
AEGGAADLDTQR	12	0	1202.55	sp|Q8R5H1|UBP15_MOUSE	sp|Q8R5H1|UBP15_MOUSE	yes	2	0.00063622	81.335	8806.4	15944	0	0	0	0	16050	16465	16614	0	0	0	4842.1	0	56538	0	0	0
AEGILDVFQTVK	12	0	1318.71	sp|P18052|PTPRA_MOUSE	sp|P18052|PTPRA_MOUSE	yes	2	0.0012373	60.547	22230	18165	0	0	53071	51003	0	0	0	1789.1	24087	0	0	0	31834	39303	0	0
AEGILTER	8	0	887.471	sp|A2ASS6|TITIN_MOUSE	sp|A2ASS6|TITIN_MOUSE	yes	2	0.00046985	121.31	141540	188500	148180	102730	114910	142020	164990	174110	124010	143070	0	70465	142290	203820	251600	118200	165790	106230
AEGIPEFYDYDVALVK	16	0	1827.89	sp|P04186|CFAB_MOUSE	sp|P04186|CFAB_MOUSE	yes	2	0.020783	39.166	410950	373150	753.16	2265.3	559250	0	0	3509.3	0	0	0	0	222450	350200	6600.3	2872	0	573470
AEGLGMVTEEGSGEK	15	0	1492.67	sp|E9Q401|RYR2_MOUSE	sp|E9Q401|RYR2_MOUSE	yes	2	2.059e-06	152.23	354860	276500	303680	147940	363220	271870	354420	681810	389210	481070	816100	1105100	471890	575330	463660	401200	634430	424120
AEGLWNLFLPLETDPEKK	18	1	2099.09	sp|Q8K370|ACD10_MOUSE	sp|Q8K370|ACD10_MOUSE	yes	2;3	3.9101e-24	185.57	322780	281670	287680	353110	306940	318010	455640	559360	523300	313640	342980	531150	345430	340160	320760	380240	385720	345140
AEGNPKPEIIWLR	13	1	1521.83	sp|Q3UQ28|PXDN_MOUSE	sp|Q3UQ28|PXDN_MOUSE	yes	3	0.0018082	55.754	0	46687	104300	70674	0	98117	86378	0	70463	44516	70332	0	0	69313	111760	98800	41365	95864
AEGPGAEASVLDTR	14	0	1371.66	sp|Q8K4L3|SVIL_MOUSE	sp|Q8K4L3|SVIL_MOUSE	yes	2	0.00092996	59.731	36254	67508	0	1222.7	0	0	60998	126710	60914	63381	117440	139870	76312	90827	0	39296	91803	61414
AEGPGLNR	8	0	812.414	sp|Q8BTM8|FLNA_MOUSE	sp|Q8BTM8|FLNA_MOUSE	yes	2	0.020512	69.093	0	103300	118620	44317	284760	188060	9022.9	26485	0	42189	0	1200.5	135970	188560	224600	0	104600	0
AEGPQEWVFQECK	13	0	1606.71	sp|Q9JHR7|IDE_MOUSE	sp|Q9JHR7|IDE_MOUSE	yes	2	0.00010112	115.04	85794	77402	149140	68848	144500	120510	95926	76189	90762	90382	140170	129140	124660	141010	129100	130310	123060	140410
AEGQVLVLDGR	11	0	1155.62	sp|P19253|RL13A_MOUSE	sp|P19253|RL13A_MOUSE	yes	2	5.4844e-31	178.95	666970	761120	584960	779260	983810	674910	413020	365830	408050	437260	328540	162420	835500	752900	954870	987380	745810	1022600
AEGSDVANAVLDGADCIMLSGETAK	25	0	2493.14	sp|P52480|KPYM_MOUSE	sp|P52480|KPYM_MOUSE	yes	2;3	8.0422e-68	186.67	1018000	987840	794560	956350	1830200	1216300	910050	1120200	887220	1434500	1445200	2505100	1299800	1254800	1174500	1821000	1405800	1813100
AEGSDVANAVLDGADCIMLSGETAKGDYPLEAVR	34	1	3493.63	sp|P52480|KPYM_MOUSE	sp|P52480|KPYM_MOUSE	yes	3	0.0023597	15.165	0	0	0	0	0	0	0	10607	0	0	0	0	17651	31302	34090	23337	0	44361
AEGSEAAQLAEIYGK	15	0	1535.75	sp|Q8K268|ABCF3_MOUSE	sp|Q8K268|ABCF3_MOUSE	yes	2	0.00014987	93.162	95828	84601	96285	0	114340	106780	97392	242960	0	3203.9	51454	0	89548	107170	75908	87494	0	77044
AEGSEYQVLYIADDNEIR	18	0	2083.97	sp|Q91ZX7|LRP1_MOUSE	sp|Q91ZX7|LRP1_MOUSE	yes	2	4.1482e-06	63.79	81184	45527	0	105530	157790	131200	0	0	0	1880.1	8044.9	20747	0	136980	161890	185140	123120	167240
AEGSITPMETEGLLR	15	0	1602.79	sp|Q8VBT6|APOBR_MOUSE	sp|Q8VBT6|APOBR_MOUSE	yes	2	0.010397	54.199	69392	982.21	0	95752	94275	15133	88220	41087	4375.3	0	13238	0	0	72926	66998	102910	3379.9	130100
AEGVTALPYFLFK	13	0	1454.78	sp|Q9D906|ATG7_MOUSE	sp|Q9D906|ATG7_MOUSE	yes	2	0.0018203	50.297	0	0	56358	0	83537	83797	0	0	19553	0	0	0	75340	0	0	68171	79794	0
AEGYAEGDLTLYHR	14	0	1593.74	sp|Q9DBE9|SPB1_MOUSE	sp|Q9DBE9|SPB1_MOUSE	yes	2	0.0046658	42.061	34429	0	0	0	0	0	0	0	0	0	0	0	0	0	35927	43198	24932	35342
AEGYEVAHGGR	11	0	1144.53	sp|Q60676|PPP5_MOUSE	sp|Q60676|PPP5_MOUSE	yes	2	0.0040168	69.915	75850	86496	98394	83898	104970	85901	107720	109870	82501	89137	145520	136990	106970	104180	123420	97189	117560	121820
AEHCVNTPGSFQCYK	15	0	1796.76	sp|P37889|FBLN2_MOUSE	sp|P37889|FBLN2_MOUSE	yes	2;3	4.8232e-05	112.7	428700	241080	560540	471580	684570	569880	0	0	0	0	0	0	318020	390080	611620	629950	328170	584340
AEHDQLLLNYAK	12	0	1413.73	sp|P14733|LMNB1_MOUSE	sp|P14733|LMNB1_MOUSE	yes	2;3	0.001894	76.572	40200	78017	31520	55716	57069	118600	1202.9	5774.8	0	29097	56955	0	0	9713.9	151440	155590	0	158220
AEHHQDSEDLFK	12	0	1454.64	sp|Q8BJS4|SUN2_MOUSE	sp|Q8BJS4|SUN2_MOUSE	yes	2	0.010417	48.785	54203	429.3	1769.5	0	0	0	5081.8	7654.2	0	0	15336	18235	0	12118	0	23094	22381	13694
AEHIPAGK	8	0	821.44	sp|Q8CI51|PDLI5_MOUSE	sp|Q8CI51|PDLI5_MOUSE	yes	2	0.050892	46.835	0	7985.2	0	0	16458	14177	5027.9	3816.5	0	0	0	0	0	0	0	0	8708.9	0
AEIAFEDRK	9	1	1077.55	sp|Q8VHX6|FLNC_MOUSE	sp|Q8VHX6|FLNC_MOUSE	yes	2	0.038169	67.507	26566	0	0	338460	0	388080	0	0	741	0	0	13559	0	431500	0	352240	0	404820
AEIAGSIAAHMR	12	0	1225.62	sp|Q5SUC9|SCO1_MOUSE	sp|Q5SUC9|SCO1_MOUSE	yes	2	2.1054e-15	178.94	62317	78401	95129	63570	71916	78593	116310	108650	111450	78663	206130	175420	117620	121380	142820	91124	128770	89988
AEIDLVCELAK	11	0	1259.64	sp|Q3V3R1|C1TM_MOUSE	sp|Q3V3R1|C1TM_MOUSE	yes	2	0.010412	57.888	0	1788.2	1659.1	51840	0	53801	0	0	0	0	670.67	0	0	38147	0	51448	0	58615
AEIDMLDIR	9	0	1074.54	sp|P97429|ANXA4_MOUSE	sp|P97429|ANXA4_MOUSE	yes	2	0.0082952	58.426	14988	0	0	66808	24366	0	98149	175370	109090	237590	206890	143100	0	0	32347	0	28345	154010
AEIDSHSFGEK	11	0	1218.55	sp|O55003|BNIP3_MOUSE	sp|O55003|BNIP3_MOUSE	yes	2	0.042571	22.004	0	121310	9744.4	0	78688	0	0	0	2563.9	0	1245.3	153830	0	0	0	1688.6	0	0
AEIINHLADLLTDQR	15	0	1720.91	sp|Q9Z110|P5CS_MOUSE	sp|Q9Z110|P5CS_MOUSE	yes	2;3	0.0038387	29.98	0	7521.4	32156	0	70640	37095	0	0	0	0	26022	0	0	0	47731	57810	10734	0
AEIINHLADLLTDQREEILLANKK	24	2	2759.52	sp|Q9Z110|P5CS_MOUSE	sp|Q9Z110|P5CS_MOUSE	yes	4	0.0074126	24.172	0	462.2	0	14728	23688	15183	0	0	0	0	0	0	0	0	22855	20421	0	22427
AEIKDGLEFMQQSEGHWK	18	1	2132	sp|A3KMP2|TTC38_MOUSE	sp|A3KMP2|TTC38_MOUSE	yes	3	7.8853e-05	53.363	0	0	10583	0	0	0	0	45409	41281	0	47783	91266	65812	0	12059	0	0	45185
AEILSNWNMFVGSQATNYGEDLTR	24	0	2715.26	sp|Q8BH97|RCN3_MOUSE	sp|Q8BH97|RCN3_MOUSE	yes	3	1.5954e-06	85.443	0	0	0	21980	72396	33080	0	0	0	0	0	0	10222	23162	46524	59721	39309	68336
AEINILLCGDPGTSK	15	0	1586.8	sp|P49717|MCM4_MOUSE	sp|P49717|MCM4_MOUSE	yes	2	0.00047946	58.338	0	0	0	0	0	9275.6	0	0	0	0	0	0	0	0	0	102780	0	73972
AEIPEQFGPIR	11	0	1255.66	sp|Q05BC3|EMAL1_MOUSE	sp|Q05BC3|EMAL1_MOUSE	yes	2	0.0022822	63.397	0	0	147420	85997	0	0	280130	258840	248440	263440	298440	336810	186860	0	0	63763	193770	0
AEISCTDNQDGTCSVSYLPVLPGDYSILVK	30	0	3300.55	sp|Q8BTM8|FLNA_MOUSE	sp|Q8BTM8|FLNA_MOUSE	yes	3	0.015976	0.90236	0	26583	3051.6	0	226440	82291	0	0	0	0	0	0	92486	33038	0	0	128310	174770
AEISFEDRK	9	1	1093.54	sp|Q8BTM8|FLNA_MOUSE	sp|Q8BTM8|FLNA_MOUSE	yes	2	0.0046944	83.623	632430	272620	0	371690	546670	328760	0	0	82130	1553.5	664.3	0	284960	0	409440	2121.8	4042.7	0
AEISNAIDQYVTGTIGEGEDLVK	23	0	2421.19	sp|Q9CWJ9|PUR9_MOUSE	sp|Q9CWJ9|PUR9_MOUSE	yes	2	6.8951e-06	84.071	0	0	0	12523	0	0	0	0	0	0	0	41547	0	0	66196	101080	0	8362.8
AEITDAEGLGLK	12	0	1215.63	sp|O08788|DCTN1_MOUSE	sp|O08788|DCTN1_MOUSE	yes	2	0.0004933	74.424	113730	104060	0	0	136670	1390.8	0	0	0	74615	86545	89320	120480	114910	85679	0	121050	124820
AEITPMYGAQK	11	0	1207.59	sp|Q91VC9|GHITM_MOUSE	sp|Q91VC9|GHITM_MOUSE	yes	2	7.4382e-05	103.8	368010	308600	361250	298860	336180	321160	369020	441110	296360	367690	448280	489780	367410	375280	429280	353940	331510	3962.6
AEIVLLDHGLYQVLTEEFR	19	0	2244.18	sp|Q9D0L4|ADCK1_MOUSE	sp|Q9D0L4|ADCK1_MOUSE	yes	3	3.3086e-10	63.79	0	6851.7	0	4460.3	4108.5	4294.8	3077.4	16728	10008	14726	0	12996	5337.7	7168.3	11876	14000	11291	10304
AEIVPVTTTVLDDK	14	0	1499.81	sp|Q921H8|THIKA_MOUSE	sp|Q921H8|THIKA_MOUSE	yes	2	0.0021449	62.705	125560	173850	142650	109320	191560	170400	217510	249870	215410	322870	280010	253900	173520	170010	194540	165090	206180	178830
AEIVPVTTTVLDDKGDKK	18	2	1928.05	sp|Q921H8|THIKA_MOUSE	sp|Q921H8|THIKA_MOUSE	yes	3	9.9528e-05	58.508	106800	122590	95180	56528	147200	126780	99638	1892.3	0	68869	0	0	144220	188410	167690	145500	0	177850
AEKDEPGAWEETFK	14	1	1635.74	sp|Q8BHN3|GANAB_MOUSE	sp|Q8BHN3|GANAB_MOUSE	yes	2	0.0041798	67.887	342870	171830	2374.7	169410	483370	345000	0	41609	0	0	0	112680	214270	302790	289320	394120	266830	418820
AEKVHELNEEIGK	13	1	1494.77	sp|Q9CYI4|LUC7L_MOUSE	sp|Q9CYI4|LUC7L_MOUSE	yes	3	0.057049	11.355	4127	0	0	3830.4	5887.2	0	15454	15509	0	6152.8	9664.9	8920.4	8974.8	0	0	10527	9564	10855
AELAELPLR	9	0	1010.58	sp|Q9EQH3|VPS35_MOUSE	sp|Q9EQH3|VPS35_MOUSE	yes	2	7.4467e-08	121.67	332610	353610	381580	235830	452480	379850	444990	396590	393550	387280	495750	423190	457920	437330	361370	375170	404430	435520
AELASTPVPNPDHQESLR	18	0	1959.96	sp|Q8BWB1|SYP2L_MOUSE	sp|Q8BWB1|SYP2L_MOUSE	yes	3	2.6916e-05	80.379	130270	159850	200060	87697	249750	126130	38601	120720	0	59075	68636	159480	198030	184450	150030	142040	115220	156720
AELDDTPMR	9	0	1046.47	sp|Q8VIJ6|SFPQ_MOUSE	sp|Q8VIJ6|SFPQ_MOUSE	yes	2	0.043064	37.722	0	0	0	0	0	0	0	0	595.32	0	0	0	12768	0	81359	0	0	24280
AELDIGQHCQVQHCR	15	0	1849.83	sp|Q8BFR6|ZFAN1_MOUSE	sp|Q8BFR6|ZFAN1_MOUSE	yes	3	0.037482	18.811	0	0	0	0	0	0	14841	18860	0	0	22622	30816	3376.2	0	8651.8	0	10876	6145.4
AELEGWR	7	0	859.419	sp|Q3URD3|SLMAP_MOUSE	sp|Q3URD3|SLMAP_MOUSE	yes	2	0.03731	69.093	0	0	0	0	0	0	0	310910	223070	170650	273630	280150	415.54	160660	20409	0	58704	89897
AELEHLGGK	9	0	952.498	sp|Q8BG95|MYPT2_MOUSE	sp|Q8BG95|MYPT2_MOUSE	yes	2	0.056237	49.96	0	0	0	7275.4	0	0	0	279440	239740	248130	0	444050	0	0	0	0	10927	0
AELEIQK	7	0	829.455	sp|P08030|APT_MOUSE	sp|P08030|APT_MOUSE	yes	2	0.039791	49.058	0	0	0	0	0	0	0	0	0	0	0	0	38869	0	0	0	0	0
AELEIQKDALEPGQR	15	1	1695.88	sp|P08030|APT_MOUSE	sp|P08030|APT_MOUSE	yes	2	0.058279	44.82	0	0	0	0	0	5879	0	0	0	0	0	0	0	23302	34130	0	0	35902
AELFTQSCADLDK	13	0	1496.68	sp|Q62261|SPTB2_MOUSE	sp|Q62261|SPTB2_MOUSE	yes	2	6.9509e-05	101.45	99262	100540	2240.4	0	0	0	0	95191	81419	136570	191670	134470	105920	163640	172800	168980	155600	192820
AELGEADEAELQR	13	0	1429.67	sp|P62077|TIM8B_MOUSE	sp|P62077|TIM8B_MOUSE	yes	2	0.00011427	108.4	106770	140490	83039	34698	77521	88845	74133	105510	97704	168640	133120	126900	113490	49957	90936	78102	60941	64504
AELGEYIR	8	0	949.487	sp|Q9JHU4|DYHC1_MOUSE	sp|Q9JHU4|DYHC1_MOUSE	yes	2	0.013961	63.301	178440	156140	388640	135810	231790	0	105910	1197.2	115370	0	171430	153160	183180	168130	137470	202170	185950	196190
AELGFLESCLR	11	0	1293.64	sp|Q9JHK4|PGTA_MOUSE	sp|Q9JHK4|PGTA_MOUSE	yes	2	0.01201	51.872	3192.3	40944	82834	58837	60397	37017	121510	119110	111330	110770	152350	147860	71250	82183	0	48698	69386	70375
AELGLNEHHQNEVINYMR	18	0	2166.03	sp|Q9JHQ5|LZTL1_MOUSE	sp|Q9JHQ5|LZTL1_MOUSE	yes	3	1.8204e-07	72.327	0	76724	43561	0	49729	0	0	0	0	78765	59674	115860	0	0	36345	79511	34476	37333
AELIAQPELK	10	0	1110.63	sp|E9Q557|DESP_MOUSE	sp|E9Q557|DESP_MOUSE	yes	2	0.011458	65.404	0	0	0	0	13993	0	81840	73342	40051	0	0	28227	89202	0	0	43731	0	0
AELLFQGK	8	0	904.502	sp|O08528|HXK2_MOUSE	sp|O08528|HXK2_MOUSE	yes	2	0.018795	70.67	84356	224460	122650	1805.7	0	0	365540	0	0	0	305860	118890	468290	171140	393690	8500.6	235260	147740
AELLISTVGPEECVVPFLTRPK	22	1	2454.32	sp|Q68FL6|SYMC_MOUSE	sp|Q68FL6|SYMC_MOUSE	yes	3	0.027853	3.9537	0	0	12558	5455.3	23875	0	0	0	0	0	0	0	0	14184	0	28454	0	0
AELLLEEAK	9	0	1014.56	sp|P02469|LAMB1_MOUSE	sp|P02469|LAMB1_MOUSE	yes	2	0.044821	37.591	3229.6	9259.3	120070	0	133840	122400	0	0	0	0	91041	0	122810	0	0	0	10882	110650
AELLLEEAKR	10	1	1170.66	sp|P02469|LAMB1_MOUSE	sp|P02469|LAMB1_MOUSE	yes	2	0.028661	74.269	206870	166500	284640	204720	367080	247730	127970	226050	132840	127920	198080	234740	14835	289320	441700	251440	228690	248150
AELLQGGDSLR	11	0	1157.6	sp|Q6QD59|SEC20_MOUSE	sp|Q6QD59|SEC20_MOUSE	yes	2	0.041186	23.836	0	0	0	0	0	0	0	0	0	0	0	0	5637.7	1560.9	0	0	10799	17223
AELLQNEAK	9	0	1014.53	sp|P02469|LAMB1_MOUSE	sp|P02469|LAMB1_MOUSE	yes	2	0.011118	67.507	47902	41787	5364.8	40735	50947	868.49	44131	49460	33885	0	0	0	0	4067.3	50617	0	0	2890.8
AELNEFLTR	9	0	1091.56	sp|P62908|RS3_MOUSE	sp|P62908|RS3_MOUSE	yes	2	2.8446e-07	162.49	2440000	2163000	2250000	1517100	3108100	2914900	790670	802980	1046400	988010	1183900	1283300	2176800	2256100	2767900	2501900	1839700	2796600
AELNPWPEYINTR	13	0	1601.78	sp|Q9D0R2|SYTC_MOUSE	sp|Q9D0R2|SYTC_MOUSE	yes	2	0.005091	55.578	233460	245020	199100	296510	359680	241480	163860	178090	176180	157480	200220	207140	247750	243960	294860	244200	265900	335160
AELPGTHPLASK	12	0	1219.66	sp|P13439|UMPS_MOUSE	sp|P13439|UMPS_MOUSE	yes	2	0.028731	34.193	47846	21690	0	43017	79632	49395	0	0	0	0	0	0	22769	36766	48091	44114	18306	2216
AELQEVQITEEKPLLPGQTPETAK	24	1	2648.39	sp|Q9QYG0|NDRG2_MOUSE	sp|Q9QYG0|NDRG2_MOUSE	yes	3	1.7497e-72	204.42	521270	732450	373030	367100	537160	529090	901350	1228900	964080	1241900	1079100	1233700	944620	735460	651120	626340	1047200	626480
AELQISANEEAILK	14	0	1527.81	sp|Q9JHU2|PALMD_MOUSE	sp|Q9JHU2|PALMD_MOUSE	yes	2	0.00033382	86.838	0	0	16696	0	18796	0	61770	0	0	0	0	0	0	67299	72040	39659	48793	47196
AELQNVDLFHYSK	13	0	1562.77	sp|Q9R0E2|PLOD1_MOUSE	sp|Q9R0E2|PLOD1_MOUSE	yes	3	0.00017468	51.531	65566	42588	88912	0	83854	78768	0	0	1891.3	0	0	3961.8	0	60384	803.92	68872	8559.9	67547
AELQTALAHTQQAAR	15	0	1607.84	sp|Q921M4|GOGA2_MOUSE	sp|Q921M4|GOGA2_MOUSE	yes	2	0.00014982	72.846	61374	43423	64642	85148	92576	67768	16591	29065	13302	13120	33997	48472	51134	76909	79008	68368	61206	76518
AELRDDPIISTHLAK	15	1	1677.9	sp|Q8BG32|PSD11_MOUSE	sp|Q8BG32|PSD11_MOUSE	yes	3	0.00073924	77.157	251080	0	187560	202840	7276.5	284160	0	0	0	0	0	0	0	0	319360	0	0	321580
AELSEEALLSVLPTIR	16	0	1739.97	sp|P56399|UBP5_MOUSE	sp|P56399|UBP5_MOUSE	yes	2	5.3955e-39	149.58	9566.8	14508	12128	17725	22225	20446	9726	0	13484	20550	22247	0	15380	10284	20833	26220	25117	23895
AELSVIFADKPEK	13	1	1445.78	sp|P41216|ACSL1_MOUSE	sp|P41216|ACSL1_MOUSE	yes	2;3	2.3919e-09	166.65	3318000	195050	3377500	87142	141530	172140	4353600	5184100	5278600	3870500	7126900	8483900	297990	4931000	3475800	252140	4361900	177330
AELSVLSAQTAMEVEGVGEDEEHR	24	0	2585.19	sp|Q62407|SPEG_MOUSE	sp|Q62407|SPEG_MOUSE	yes	3	0.0013542	20.035	0	0	0	0	0	0	5923.6	0	0	17608	0	0	8632	0	124480	0	0	0
AELTALESLIEMGFPR	16	0	1775.91	sp|Q922Y1|UBXN1_MOUSE	sp|Q922Y1|UBXN1_MOUSE	yes	2	4.5352e-08	133.49	0	0	4189	0	11233	6628.4	0	5070.3	4364.3	15386	13270	26138	11308	8458.2	13638	16619	6840.4	11668
AEMCCTALNSEHMNTLLGNILK	22	0	2519.16	sp|E9Q401|RYR2_MOUSE	sp|E9Q401|RYR2_MOUSE	yes	3	4.6762e-11	62.711	61141	99677	99498	81353	99708	78436	252920	192310	250670	128390	204530	314490	187100	210490	166030	123150	222240	165840
AEMDAAVESCK	11	0	1209.5	sp|Q9EQ20|MMSA_MOUSE	sp|Q9EQ20|MMSA_MOUSE	yes	2	7.7911e-05	129.28	123100	106740	108800	95126	110930	87589	187420	230060	208580	265760	202590	231120	162350	163620	262550	139150	224080	137110
AEMDAAVESCKR	12	1	1365.6	sp|Q9EQ20|MMSA_MOUSE	sp|Q9EQ20|MMSA_MOUSE	yes	2;3	0.0017825	87.942	55836	70505	421400	351400	45591	49867	246070	264900	226700	173100	215240	260670	110700	109550	58541	61738	159570	734130
AEMDLVAELPR	11	0	1242.63	sp|Q8VDG5|PPCS_MOUSE	sp|Q8VDG5|PPCS_MOUSE	yes	2	0.00095351	102.55	0	0	0	0	6870.8	0	7109.2	0	4994.7	38238	23737	54606	0	0	0	0	3608.6	0
AENAAGIGEPSR	12	0	1170.56	sp|A2ASS6|TITIN_MOUSE	sp|A2ASS6|TITIN_MOUSE	yes	2	0.0010733	75.474	0	0	64816	191370	91547	126840	89801	73556	28098	89222	0	10656	24111	0	0	0	0	45488
AENCAALSGAANGK	14	0	1332.61	sp|P43025|TETN_MOUSE	sp|P43025|TETN_MOUSE	yes	2	0.014881	31.801	117220	67162	102270	0	0	0	0	0	8282.2	0	0	2191	5089.7	0	0	126420	2967.5	0
AENEALAMQK	10	0	1103.53	sp|Q61335|BAP31_MOUSE	sp|Q61335|BAP31_MOUSE	yes	2	9.9738e-06	126.82	355790	289080	394280	378000	476820	380970	202910	236140	0	177830	230360	302550	307440	371520	371300	407490	323720	483140
AENFFILR	8	0	1008.54	sp|P59999|ARPC4_MOUSE	sp|P59999|ARPC4_MOUSE	yes	2	0.00050378	113.14	1268600	720150	1198800	1247000	1251200	1478100	290760	380950	353500	403210	504630	555840	759900	1056700	934190	1165500	831310	1654300
AENIIGLGLPDTTIPIECQEK	21	0	2310.18	sp|A2ASS6|TITIN_MOUSE	sp|A2ASS6|TITIN_MOUSE	yes	2	6.6017e-07	77.347	208970	134520	118590	160130	304220	305840	0	0	0	136180	0	0	92755	0	344660	329580	235610	227250
AENLLHDHYGGR	12	0	1380.65	sp|Q8VHI3|OFUT2_MOUSE	sp|Q8VHI3|OFUT2_MOUSE	yes	3	0.026153	22.898	0	17621	39855	0	0	0	0	0	0	0	0	0	32581	0	64847	58788	34500	67087
AENLQLLTENELHR	14	0	1678.86	sp|Q8R409|HEXI1_MOUSE	sp|Q8R409|HEXI1_MOUSE	yes	2	2.9643e-05	102.03	41361	25408	8805.4	0	0	49866	583.96	0	1038	0	10850	0	41455	0	56204	55713	47021	53783
AENMYAQIKDEVR	13	1	1565.75	sp|Q69ZZ9|K0754_MOUSE;sp|Q9QXZ0|MACF1_MOUSE	sp|Q9QXZ0|MACF1_MOUSE	no	2	0.022845	24.744	19708	0	20687	0	33315	22298	0	7895.5	0	0	0	0	23555	34436	40699	7617.3	25665	7988.8
AENPGLENHR	10	0	1135.54	sp|O35344|IMA4_MOUSE	sp|O35344|IMA4_MOUSE	yes	2	0.002012	76.572	0	0	125180	1879.3	188020	143510	52239	108320	76785	0	85030	119840	131310	110980	102980	133350	117440	145670
AENPLGSASAAAALVVDSDAEVAGPPGTSTATLLAHLQQR	40	0	3855.96	sp|A2AAJ9|OBSCN_MOUSE	sp|A2AAJ9|OBSCN_MOUSE	yes	3	0.024153	5.6319	0	3407.7	0	0	0	7742.8	9836.7	23502	18442	0	12116	12105	0	5204.2	20116	1171.1	14633	0
AENPTNPGPGGSGYWR	16	0	1658.74	sp|E9PV24|FIBA_MOUSE	sp|E9PV24|FIBA_MOUSE	yes	2	2.827e-96	258.79	6928000	4818600	6667500	5913800	7927200	6646300	267580	389340	163270	297220	630330	407720	2230900	5046300	3882600	7600600	4090600	7857400
AENPTNPGPGGSGYWRPGNSGSGSDGNR	28	1	2744.19	sp|E9PV24|FIBA_MOUSE	sp|E9PV24|FIBA_MOUSE	yes	3	4.9788e-06	61.319	916070	570440	711580	1085100	894930	796270	0	9379	0	0	32779	39192	362900	555310	704530	843840	502660	883130
AENQRPAEDSALSPGPLAGAK	21	1	2078.04	sp|Q3UZ39|LRRF1_MOUSE	sp|Q3UZ39|LRRF1_MOUSE	yes	3	0.0041046	23.107	0	0	0	0	0	0	0	0	0	0	0	0	0	20912	24267	29354	10693	33398
AENSLSDGGPADSVEAAK	18	0	1716.78	sp|Q78ZA7|NP1L4_MOUSE	sp|Q78ZA7|NP1L4_MOUSE	yes	2	6.3853e-13	131.48	115000	1400.8	96087	70030	0	174860	16330	114460	75981	107250	156150	282300	99268	166070	247020	199260	117280	161300
AENSVGAVASSAVLVIK	17	0	1613.9	sp|A2ASS6|TITIN_MOUSE	sp|A2ASS6|TITIN_MOUSE	yes	2	0.0001419	58.508	14043	14736	22845	0	23609	19605	0	0	0	0	0	0	0	23432	0	8614.7	0	15899
AENSVGEVSSSTFLTVQEQK	20	0	2139.03	sp|A2ASS6|TITIN_MOUSE	sp|A2ASS6|TITIN_MOUSE	yes	2	6.0031e-06	78.673	0	0	0	0	0	36414	0	534.52	0	0	0	0	0	33852	54725	43528	36190	34924
AENYDISPADR	11	0	1249.56	sp|Q02053|UBA1_MOUSE	sp|Q02053|UBA1_MOUSE	yes	2	5.8471e-05	138.23	951370	873870	942060	590800	976110	752770	625810	734230	647230	694740	700680	877700	914190	1020400	892640	933760	34458	956700
AEPAAPAAPPPPAAPVLTQMPPVPSPSQPPSSK	33	0	3181.65	sp|Q9D2G2|ODO2_MOUSE	sp|Q9D2G2|ODO2_MOUSE	yes	3	2.8021e-10	70.826	276590	251910	162800	0	0	1364.2	623920	1058100	0	355920	0	590470	81905	0	597300	68068	0	0
AEPATPAEAAQSDR	14	0	1412.65	sp|Q7TPV4|MBB1A_MOUSE	sp|Q7TPV4|MBB1A_MOUSE	yes	2	0.0054319	43.306	0	0	0	0	95815	0	0	2259.4	0	0	0	0	0	0	238330	24213	0	0
AEPDESNAR	9	0	987.426	sp|P61089|UBE2N_MOUSE	sp|P61089|UBE2N_MOUSE	yes	2	0.02894	47.349	3804.6	12042	0	8524.2	0	0	0	0	0	0	0	14859	0	24224	27182	19119	16679	0
AEPEDHYFLLTEPPLNTPENR	21	0	2481.18	sp|Q99JY9|ARP3_MOUSE	sp|Q99JY9|ARP3_MOUSE	yes	3	6.1033e-24	131.06	826170	541640	510240	844450	1091000	913020	138400	267430	187230	266840	283210	448600	614130	681720	838660	915910	749260	1248900
AEPIDIQTWILGYR	14	0	1673.88	sp|Q91YX5|LGAT1_MOUSE	sp|Q91YX5|LGAT1_MOUSE	yes	2	8.8344e-05	97.594	787.43	30339	40279	53935	55201	49788	39813	37476	51563	32279	52658	68610	64148	68193	47007	65963	55929	64325
AEPLALIVSHDYK	13	0	1454.78	sp|E9Q414|APOB_MOUSE	sp|E9Q414|APOB_MOUSE	yes	2	8.8902e-05	94.791	274080	185520	313580	315300	253960	261670	9636.9	5414.8	4180.7	0	1347.6	12043	116970	156450	195050	230620	96487	173510
AEPLYELVTATDFAYSSTVK	20	0	2204.09	sp|Q8BH35|CO8B_MOUSE	sp|Q8BH35|CO8B_MOUSE	yes	2	1.0694e-13	87.251	68179	46088	41607	52818	76497	49612	0	4124.4	0	0	7739.4	0	18326	32498	60044	55986	30429	943.24
AEPMQWASLELPTTK	15	0	1700.84	sp|Q9D1P4|CHRD1_MOUSE	sp|Q9D1P4|CHRD1_MOUSE	yes	2	0.064053	18.811	37394	66261	65571	115900	100860	76777	101300	123150	80308	0	93893	0	0	0	119360	3328.1	99655	99155
AEPPLNASAGDQEEK	15	0	1554.72	sp|Q9JKR6|HYOU1_MOUSE	sp|Q9JKR6|HYOU1_MOUSE	yes	2	0.00031112	70.598	128110	93211	96084	111450	270270	193900	0	0	0	1094.7	578.76	4732	84003	119340	168200	192630	112660	1190.3
AEPPQCTSLAWSADGQTLFAGYTDNLVR	28	0	3067.43	sp|P68040|RACK1_MOUSE	sp|P68040|RACK1_MOUSE	yes	3	3.0378e-24	79.895	154100	161170	203150	241030	500190	374800	0	137880	122190	153730	305650	620050	242010	367730	645330	662720	455670	631240
AEPTPSPQFPFADMPPPDTYK	21	0	2332.07	sp|A2ASS6|TITIN_MOUSE	sp|A2ASS6|TITIN_MOUSE	yes	2	1.4592e-06	51.577	117220	119270	0	78597	18797	1360.3	301120	197250	153150	298220	215850	270790	179960	280420	145090	0	0	5189.5
AEPYCSVLPGFTFIQHLPLSER	22	0	2560.28	sp|Q8VDM6|HNRL1_MOUSE	sp|Q8VDM6|HNRL1_MOUSE	yes	3	6.4855e-05	42.072	28971	19196	39381	46326	65301	50160	34332	25967	41164	18948	16484	26246	53120	59093	83310	54946	57943	86761
AEQEAIHSSQEIIR	14	0	1609.81	sp|Q4U4S6|XIRP2_MOUSE	sp|Q4U4S6|XIRP2_MOUSE	yes	2	0.0021449	31.801	79910	75186	0	0	0	0	0	0	0	0	0	0	50785	0	0	0	34018	0
AEQEEEFISNTLFK	14	0	1683.8	sp|D3YZP9|CCDC6_MOUSE	sp|D3YZP9|CCDC6_MOUSE	yes	2	0.00064596	72.846	0	38889	39888	46629	71620	60531	0	0	0	22226	21642	0	51329	42885	0	9943	0	57510
AEQEEYVQEGIR	12	0	1449.67	sp|E9Q634|MYO1E_MOUSE;sp|P70248|MYO1F_MOUSE	sp|E9Q634|MYO1E_MOUSE	no	2	0.00026093	90.689	110400	37102	52791	64851	138640	117600	0	1551.9	0	0	0	0	27894	70647	127770	108980	54210	139150
AEQEPTAEQLAQIAAENEEDEHSVNYKPPAQK	32	1	3563.67	sp|Q99PT1|GDIR1_MOUSE	sp|Q99PT1|GDIR1_MOUSE	yes	3	2.572e-09	54.747	471530	419510	107280	316660	619390	539560	115570	171880	98779	90535	56460	41716	323650	255030	0	578660	0	674270
AEQFYCGDTEGK	12	0	1403.57	sp|Q60597|ODO1_MOUSE	sp|Q60597|ODO1_MOUSE	yes	2	1.077e-14	187.85	718190	609400	716780	607490	673240	608810	1048700	1166700	1095200	1132400	1223200	1384600	782900	888640	822420	865750	964110	714710
AEQFYCGDTEGKK	13	1	1531.66	sp|Q60597|ODO1_MOUSE	sp|Q60597|ODO1_MOUSE	yes	2;3	1.1203e-05	115.04	591220	458280	551110	535700	492990	501870	620330	825380	645570	799500	1103400	1243100	507820	599810	961010	643950	658930	648020
AEQINQAAGEASAVLAK	17	0	1669.86	sp|Q99JB2|STML2_MOUSE	sp|Q99JB2|STML2_MOUSE	yes	2	2.3648e-08	112.68	192490	181070	181860	139570	246390	200500	95870	97972	97391	109140	140420	150030	163890	191560	232520	215970	166700	165920
AEQLGAEGNVDESQK	15	0	1573.72	sp|Q9CYI4|LUC7L_MOUSE	sp|Q9CYI4|LUC7L_MOUSE	yes	2	0.0010711	50.116	2960.8	4270.9	1593.7	36804	45189	0	0	0	0	0	0	0	0	0	25052	0	0	29737
AEQLLQDAHR	10	0	1179.6	sp|Q61292|LAMB2_MOUSE	sp|Q61292|LAMB2_MOUSE	yes	2	0.03675	36.24	0	0	0	0	0	0	1840	0	0	0	60074	0	64035	0	0	69936	0	0
AEQMASVQNAQR	12	0	1331.63	sp|Q9Z0U1|ZO2_MOUSE	sp|Q9Z0U1|ZO2_MOUSE	yes	2	0.0022285	72.922	0	0	0	0	0	0	0	0	0	6546.6	0	5729.8	0	20862	38302	0	0	0
AEQPHQHAMYYLR	13	0	1642.77	sp|Q9JHR7|IDE_MOUSE	sp|Q9JHR7|IDE_MOUSE	yes	3	0.015616	33.723	49036	17329	0	30470	47037	32661	21101	29188	23188	16829	22744	45692	34099	45558	0	43560	36343	60112
AEQPHTFHPALLQFLVCPLSK	21	0	2432.27	sp|Q9D1C3|PREY_MOUSE	sp|Q9D1C3|PREY_MOUSE	yes	3;4	2.6919e-05	27.589	1290.5	0	0	0	8291.3	0	112280	174900	66798	0	0	0	0	0	39770	17122	0	0
AEQQTADQLLAR	12	0	1342.68	sp|P02468|LAMC1_MOUSE	sp|P02468|LAMC1_MOUSE	yes	2	0.00027744	94.66	198080	187750	255180	180820	0	278050	160480	123520	96939	0	213910	0	200950	402.95	210340	0	194950	89576
AEQVALSR	8	0	872.472	sp|Q00612|G6PD1_MOUSE	sp|Q00612|G6PD1_MOUSE	yes	2	0.017521	48.157	0	0	0	83515	75000	78680	0	0	0	0	0	0	0	0	0	54261	0	74517
AEQVDGVINLGNSLIER	17	0	1825.95	sp|P08032|SPTA1_MOUSE	sp|P08032|SPTA1_MOUSE	yes	2	1.261e-08	100.56	168020	111560	145610	215540	181410	188070	29377	0	0	0	0	0	102710	102980	165150	179970	120590	200070
AESAALHAGLR	11	0	1094.58	sp|Q6Y685|TACC1_MOUSE	sp|Q6Y685|TACC1_MOUSE	yes	2	0.0072504	56.378	0	7091.5	13524	16626	20005	0	0	0	1518.1	0	0	0	0	0	30194	14812	0	19315
AESCYLTWDAPLDNGGSEITHYIIDKR	27	1	3123.46	sp|A2ASS6|TITIN_MOUSE	sp|A2ASS6|TITIN_MOUSE	yes	3;4	5.4306e-17	68.789	117260	63124	100100	114400	131750	135140	80330	33593	17127	16236	0	0	75280	175370	199340	192140	151870	197290
AESEEMETSQAGSK	14	0	1482.61	sp|Q61316|HSP74_MOUSE	sp|Q61316|HSP74_MOUSE	yes	2	4.073e-09	145.08	0	51723	79866	74401	143090	120230	56628	98358	66599	86937	74135	122470	91668	103330	162560	116090	126960	176190
AESFFQTK	8	0	956.46	sp|Q8R146|APEH_MOUSE	sp|Q8R146|APEH_MOUSE	yes	2	0.039163	62.88	122220	4186.6	0	547340	0	126910	1961600	0	1756000	1667500	0	0	812310	0	96416	0	118570	0
AESLEEFIK	9	0	1064.54	sp|Q60675|LAMA2_MOUSE	sp|Q60675|LAMA2_MOUSE	yes	2	0.0022844	69.905	97184	108270	86966	4774.7	85502	107990	86288	142830	86233	187850	110490	96126	106200	0	74022	83341	804.54	46949
AESLIFR	7	0	834.46	sp|Q9CQ65|MTAP_MOUSE	sp|Q9CQ65|MTAP_MOUSE	yes	2	0.024867	72.355	0	0	0	0	0	0	0	0	263540	0	0	0	0	0	0	0	0	0
AESLIGVYPEQGDCVISK	18	0	1963.96	sp|Q9CU62|SMC1A_MOUSE	sp|Q9CU62|SMC1A_MOUSE	yes	2	0.00054881	73.891	0	0	0	1111.8	0	0	0	0	0	0	0	0	0	0	56765	0	0	567.92
AESLNGNPLFSK	12	0	1275.65	sp|P22315|HEMH_MOUSE	sp|P22315|HEMH_MOUSE	yes	2	0.0024133	83.775	0	228600	812.49	0	0	0	0	0	391070	0	464440	468390	276700	264860	227600	0	268470	0
AESLQQEVEALK	12	0	1343.69	sp|O08788|DCTN1_MOUSE	sp|O08788|DCTN1_MOUSE	yes	2	0.0014441	56.202	91061	135300	0	66206	0	0	217830	0	0	0	0	150290	0	129230	53574	26571	108200	0
AESLQQEVEALKER	14	1	1628.84	sp|O08788|DCTN1_MOUSE	sp|O08788|DCTN1_MOUSE	yes	2	0.0041621	65.408	0	78408	88652	0	0	0	0	0	0	0	37073	102690	143510	139160	0	0	102560	122420
AESMLQQADK	10	0	1119.52	sp|Q99K51|PLST_MOUSE	sp|Q99K51|PLST_MOUSE	yes	2	0.00016332	99.855	183460	137450	172930	242070	238970	184560	76853	76721	66194	0	82431	107120	127830	180230	309260	226750	188030	220350
AESPVFVQTDK	11	0	1219.61	sp|Q61838|PZP_MOUSE	sp|Q61838|PZP_MOUSE	yes	2	0.0023668	76.572	299830	200060	245070	316510	381020	404960	1606.1	0	0	0	0	6233.5	128440	147460	224700	267600	145800	309740
AESPVFVQTDKPIYK	15	1	1720.9	sp|Q61838|PZP_MOUSE	sp|Q61838|PZP_MOUSE	yes	2	0.016709	59.731	412870	235120	243390	292460	455500	391080	0	0	0	0	0	0	127400	128620	0	303860	125120	266110
AESPVFVQTDKPIYKPGQIVK	21	2	2343.28	sp|Q61838|PZP_MOUSE	sp|Q61838|PZP_MOUSE	yes	3;4	2.3948e-51	239.48	4799000	3071900	3151200	3283500	4368000	4598200	421790	307430	168410	190500	411350	356250	2038000	2980000	4079300	3652000	2367800	3835000
AESQAPENQYSPTPGTDC	18	0	1950.79	sp|O89103|C1QR1_MOUSE	sp|O89103|C1QR1_MOUSE	yes	2	6.9931e-09	108.91	41070	0	38123	35450	70977	46650	0	20359	0	0	30727	52661	2133.6	58107	73382	71444	52204	57402
AESSAATQSPSVSSSSSGAEPSALGGGGGSPGACPALGAK	40	0	3488.6	sp|Q9ES97|RTN3_MOUSE	sp|Q9ES97|RTN3_MOUSE	yes	3	1.321e-34	86.109	161080	94051	101270	0	1523.9	65031	90940	90658	48179	85771	108050	0	47577	96870	60307	105920	35998	91500
AESSESLSASSPAR	14	0	1377.64	sp|P97310|MCM2_MOUSE	sp|P97310|MCM2_MOUSE	yes	2	2.8898e-06	141.44	0	10339	767.03	1789	34953	26246	0	0	0	10993	0	12377	0	17258	58032	30153	0	17336
AESTPEIAEQR	11	0	1229.59	sp|Q99LD4|CSN1_MOUSE	sp|Q99LD4|CSN1_MOUSE	yes	2	0.0062733	53.517	142340	108600	115640	130300	176760	112610	85550	96341	3176.6	99277	84315	112460	136380	143260	121630	137020	253910	144860
AETAPLPTSVDDTPEVLNR	19	0	2024.01	sp|Q99L43|CDS2_MOUSE	sp|Q99L43|CDS2_MOUSE	yes	2	2.308e-06	85.081	528390	400510	271190	117990	629240	408330	0	0	0	312580	186060	673290	0	0	499170	472710	0	328130
AETDTGKEPWGLYR	14	1	1621.77	sp|Q9JJL8|SYSM_MOUSE	sp|Q9JJL8|SYSM_MOUSE	yes	3	0.00022757	53.028	0	23010	0	0	5380.9	19949	27118	0	0	31195	68674	84702	31336	19421	0	30311	48486	39407
AETEEGPDVLR	11	0	1214.58	sp|Q01405|SC23A_MOUSE	sp|Q01405|SC23A_MOUSE	yes	2	0.0012392	72.042	0	96978	86332	219420	127350	122980	50801	57950	0	57800	81765	77215	98482	174890	109570	104720	110070	130500
AETEQGEQQR	10	0	1174.52	sp|Q9QXS1|PLEC_MOUSE	sp|Q9QXS1|PLEC_MOUSE	yes	2	0.025073	58.426	3607.6	4328.6	3218.7	0	6267.7	4682.3	0	0	0	0	0	0	4205.7	2534.7	3535	3843.7	2135.1	3250.6
AETFTFHSDICTLPEK	16	0	1894.88	sp|P07724|ALBU_MOUSE	sp|P07724|ALBU_MOUSE	yes	2;3	8.6143e-115	205.26	28615000	17208000	21227000	17056000	30565000	31787000	6886700	6794600	4983200	9655200	12217000	15253000	15629000	20090000	36305000	35418000	21293000	28235000
AETFTFHSDICTLPEKEK	18	1	2152.01	sp|P07724|ALBU_MOUSE	sp|P07724|ALBU_MOUSE	yes	2;3;4	6.2218e-117	278.06	27358000	13177000	13715000	15594000	22871000	25190000	3872100	3891400	2460200	2481100	7033200	12861000	12955000	19137000	31195000	28306000	17278000	23323000
AETLAGATVDDTDGSSGTR	19	0	1822.82	sp|Q6P9Q4|FHOD1_MOUSE	sp|Q6P9Q4|FHOD1_MOUSE	yes	2	0.00067858	39.82	0	0	0	0	0	0	0	0	3532.9	0	0	0	0	0	0	38100	29118	44009
AETLMTVTDPVHDIAFAPNLGR	22	0	2367.19	sp|Q8R2U0|SEH1_MOUSE	sp|Q8R2U0|SEH1_MOUSE	yes	3	3.4554e-16	65.212	0	0	0	15341	25060	17164	14383	0	0	5283.9	17273	17018	0	12333	29190	0	0	30793
AETLSGLGDASAAGAAAVSSAASETGTR	28	0	2478.18	sp|D3YXK2|SAFB1_MOUSE	sp|D3YXK2|SAFB1_MOUSE	yes	3	9.5329e-05	63.883	12389	12639	15765	26193	47684	34764	0	4792	7912.3	23204	0	33720	20022	29025	60266	51616	30447	57085
AETSESSGSAPAVPEASASPK	21	0	1958.91	sp|Q9Z2D6|MECP2_MOUSE	sp|Q9Z2D6|MECP2_MOUSE	yes	2	2.5075e-19	97.949	13183	0	0	0	34313	19270	0	0	0	0	1596.6	20648	19372	20387	0	20137	28745	21775
AETSPPPVAAKPVALPGSQGTSLNLK	26	1	2529.38	sp|Q3UMF0|COBL1_MOUSE	sp|Q3UMF0|COBL1_MOUSE	yes	3	0.0044952	23.381	0	0	0	0	0	3646.6	24405	1886	0	0	0	30987	25731	0	0	0	25365	0
AEVAAEFLNDRVPNCNVVPHFNK	23	1	2639.29	sp|Q8C878|UBA3_MOUSE	sp|Q8C878|UBA3_MOUSE	yes	3	7.8e-06	43.177	9893.3	0	151250	15687	14174	0	41682	35137	0	0	39910	39349	46183	48412	37457	25053	34033	0
AEVAAGDHPTDAEMK	15	0	1540.68	sp|P30416|FKBP4_MOUSE	sp|P30416|FKBP4_MOUSE	yes	2	0.0041339	41.317	56913	48136	61841	62145	124900	60623	67964	83004	67679	66097	84808	0	56999	79461	170380	99411	94204	94886
AEVAAGDHPTDAEMKGER	18	1	1882.85	sp|P30416|FKBP4_MOUSE	sp|P30416|FKBP4_MOUSE	yes	3	3.0062e-06	45.654	0	6454.7	2510.9	0	11934	6942.4	15419	15577	10827	0	14431	26534	12330	11395	34917	15861	18005	19495
AEVCADCSAPDPGWASISR	19	0	2047.87	sp|Q68FF6|GIT1_MOUSE	sp|Q68FF6|GIT1_MOUSE	yes	2	1.2571e-06	63.79	0	8608.6	14111	682.89	0	1820.3	0	500.45	0	0	31666	38221	39601	44780	54747	48532	37385	46698
AEVDMDTDAPQVSHKPGGEPK	21	1	2207.02	sp|Q9JHU4|DYHC1_MOUSE	sp|Q9JHU4|DYHC1_MOUSE	yes	3	0.00094079	20.112	6338.1	0	0	0	16417	0	0	0	0	0	0	0	0	0	0	419.44	12118	0
AEVEDKVYVHLK	12	1	1428.76	sp|Q61147|CERU_MOUSE	sp|Q61147|CERU_MOUSE	yes	2;3	0.00052987	71.066	80550	28894	44966	94061	54288	26101	1876.8	0	0	0	0	13540	58357	92004	86611	77120	69106	85296
AEVEETLKR	9	1	1073.57	sp|P62627|DLRB1_MOUSE	sp|P62627|DLRB1_MOUSE	yes	2	6.3806e-05	133.68	374450	316010	361510	277540	449250	362870	207310	321650	193110	193170	344810	447350	349350	364710	496880	426380	412590	426000
AEVEEYDVVVSTVSPTFIR	19	0	2139.07	sp|Q8CHS7|DRS7C_MOUSE	sp|Q8CHS7|DRS7C_MOUSE	yes	2	0.0023594	36.181	40294	0	0	0	0	7184.4	59583	0	0	123560	0	162110	17543	907.51	0	0	0	0
AEVGNSATLSCEVAQAQTEVTWFK	24	0	2625.24	sp|A2AAJ9|OBSCN_MOUSE	sp|A2AAJ9|OBSCN_MOUSE	yes	2	0.0097333	15.78	0	0	0	0	0	0	4747.2	0	9828.8	0	0	0	0	0	5448.5	0	0	0
AEVGQEGEAGQFDGEK	16	0	1649.72	sp|Q9WTQ5|AKA12_MOUSE	sp|Q9WTQ5|AKA12_MOUSE	yes	2	6.1554e-06	97.084	77034	17215	31309	61676	89226	32719	0	24970	0	0	0	0	0	42114	3064	93606	47666	0
AEVGVPAEFGIWTR	14	0	1530.78	sp|Q8BTM8|FLNA_MOUSE	sp|Q8BTM8|FLNA_MOUSE	yes	2	0.00019628	101.64	726440	541680	747410	873930	965230	853010	221100	54847	89199	122840	220370	0	667280	524080	563510	728350	366770	840180
AEVIMNYHVGETVLSLQK	18	0	2030.05	sp|Q921M3|SF3B3_MOUSE	sp|Q921M3|SF3B3_MOUSE	yes	2;3	0.00019947	63.79	57197	37968	67519	74501	124390	59703	8643	18815	0	0	0	15645	71704	104660	131030	122440	90658	167710
AEVITCDVLLVCIGR	15	0	1716.89	sp|O08749|DLDH_MOUSE	sp|O08749|DLDH_MOUSE	yes	2;3	2.8163e-79	240.41	955660	1008700	1110700	1157800	874310	1005200	1131100	1238600	1529200	1944800	1153800	1276700	1102300	1518300	1313900	51245	1389600	1577800
AEVLDSTK	8	0	861.444	sp|Q9CR68|UCRI_MOUSE	sp|Q9CR68|UCRI_MOUSE	yes	2	0.012559	51.864	989130	942970	943860	963030	923020	897400	1275900	0	0	924320	641000	0	843900	834840	654130	1063800	981920	876450
AEVLNQYQR	9	0	1119.57	sp|P08032|SPTA1_MOUSE	sp|P08032|SPTA1_MOUSE	yes	2	0.037731	42.835	0	0	1081.9	131220	0	143050	66235	0	0	0	34051	0	108910	105380	0	129790	0	152670
AEVLSEEPILK	11	0	1226.68	sp|Q9CQC6|5MP2_MOUSE	sp|Q9CQC6|5MP2_MOUSE	yes	2	0.014836	24.821	0	13578	17029	32200	0	9566.1	0	0	0	0	0	0	12647	6073.7	0	0	0	2065.5
AEVLSFILEDVR	12	0	1389.75	sp|Q80X82|SYMPK_MOUSE	sp|Q80X82|SYMPK_MOUSE	yes	2	0.026423	20.336	0	0	6012.8	0	0	0	0	0	0	0	0	0	0	0	32896	19315	0	0
AEVLWLMGAK	10	0	1116.6	sp|Q91YR7|PRP6_MOUSE	sp|Q91YR7|PRP6_MOUSE	yes	2	0.0043821	62.88	0	53345	58000	82895	99910	90935	25825	0	22047	32452	0	31188	77124	92609	88114	75633	66869	105990
AEVQHQLHVAVGSLQESILAQVQR	24	0	2639.41	sp|Q3UJB9|EDC4_MOUSE	sp|Q3UJB9|EDC4_MOUSE	yes	3;4	0.0033603	19.473	0	0	0	22318	36284	0	0	0	0	0	0	0	0	0	43159	17920	0	21501
AEVQKWQALANEQAATAHEVEK	22	1	2450.22	sp|Q61595|KTN1_MOUSE	sp|Q61595|KTN1_MOUSE	yes	3	0.040208	8.4123	0	0	0	0	0	12925	0	0	0	0	0	0	0	0	116990	39219	85152	8419.1
AEVQQLR	7	0	842.461	sp|Q9CR98|F136A_MOUSE	sp|Q9CR98|F136A_MOUSE	yes	2	0.056581	51.456	85486	115240	81436	0	17292	50419	144440	144890	118860	134010	136940	90981	110140	35635	0	0	85887	0
AEVSELPNVVR	11	0	1211.65	sp|Q9CZD3|GARS_MOUSE	sp|Q9CZD3|GARS_MOUSE	yes	2	0.00089434	105.36	184530	164680	174810	154780	264450	224180	74012	67549	68407	68085	86179	86981	167190	207850	219380	208720	178090	204510
AEVSSGSER	9	0	920.42	sp|Q9R0Y5|KAD1_MOUSE	sp|Q9R0Y5|KAD1_MOUSE	yes	2	0.0013711	81.642	40572	38135	0	16998	87389	47288	66627	56748	65258	71582	53279	52930	16567	78555	48942	33072	39678	73282
AEVVECVSLVELTSLK	16	0	1774.94	sp|P08030|APT_MOUSE	sp|P08030|APT_MOUSE	yes	2	6.1991e-06	96.313	205050	147710	176200	85621	177640	311910	45933	71136	70174	62008	127970	93923	71844	354170	359130	186020	136080	403880
AEWAPPESAAGPR	13	0	1337.64	sp|A3KG59|P20D2_MOUSE	sp|A3KG59|P20D2_MOUSE	yes	2	0.018642	30.349	0	0	0	0	0	0	151820	236310	2487.1	229850	289770	233720	132780	0	186650	1685.3	155810	107990
AEWCQIFDGTDACVTPVLTFEEALHHQHNR	30	0	3580.63	sp|O09174|AMACR_MOUSE	sp|O09174|AMACR_MOUSE	yes	4	0.0039871	16.157	0	0	0	0	0	0	0	19799	14499	0	0	0	0	17505	25017	18749	18536	15297
AEWPSETPVLCQQCGGR	17	0	1973.87	sp|Q6ZPJ3|UBE2O_MOUSE	sp|Q6ZPJ3|UBE2O_MOUSE	yes	2	0.064026	7.5759	388570	88397	0	133940	140120	3655.2	0	0	0	0	0	0	63768	94539	65642	0	0	123330
AEWSPPGDNVFSYHVTYK	18	0	2095.96	sp|Q60847|COCA1_MOUSE	sp|Q60847|COCA1_MOUSE	yes	3	0.01587	16.102	11253	0	14834	14372	0	20340	0	0	0	0	0	0	0	13968	20624	14681	0	28049
AEYEEHLGILGPVIR	15	0	1694.9	sp|O88783|FA5_MOUSE	sp|O88783|FA5_MOUSE	yes	2	0.065257	34.193	70201	42331	0	108490	6398.4	0	0	0	0	0	0	0	0	0	59200	64488	2162.2	43156
AEYEFDSPYWDDISDSAK	18	0	2136.88	sp|Q91YS8|KCC1A_MOUSE	sp|Q91YS8|KCC1A_MOUSE	no	2	0.0017576	59.77	107070	92757	81848	82576	134550	109490	27485	50075	46298	97369	53307	51480	105120	73254	143070	100480	89596	135910
AEYEGDGIPTVFVSVAGR	18	0	1865.92	sp|Q9DCL9|PUR6_MOUSE	sp|Q9DCL9|PUR6_MOUSE	yes	2	1.2214e-06	79.795	0	0	99524	83882	143540	119890	0	0	0	0	0	0	120930	0	120770	170760	0	0
AEYLCQIGDK	10	0	1195.55	sp|Q99JI4|PSMD6_MOUSE	sp|Q99JI4|PSMD6_MOUSE	yes	2	0.0073933	61.48	153490	0	0	0	159560	158800	66432	124950	99470	1079.6	0	0	149940	0	0	195430	0	0
AEYLHTWGGLLPVISK	16	0	1782.97	sp|P06802|ENPP1_MOUSE	sp|P06802|ENPP1_MOUSE	yes	2;3	0.00019141	41.317	52594	40737	104730	124450	108030	101660	0	0	0	0	0	0	35793	38109	122750	103480	20121	115740
AEYLQTWSTLLPNINK	16	0	1889.99	sp|Q6DYE8|ENPP3_MOUSE	sp|Q6DYE8|ENPP3_MOUSE	yes	2	0.0009118	71.219	0	0	3835.8	90673	105690	0	12490	0	0	0	0	65953	70112	619.69	53517	85346	63280	95205
AEYTEASGPCVLTPHR	16	0	1786.83	sp|Q6PDY2|AEDO_MOUSE	sp|Q6PDY2|AEDO_MOUSE	yes	2	0.0077885	47.57	33666	0	58751	0	51714	31749	0	24966	0	0	39635	42452	50085	43706	0	50480	45049	46583
AEYVVTK	7	0	808.433	sp|Q9DC70|NDUS7_MOUSE	sp|Q9DC70|NDUS7_MOUSE	yes	2	0.048671	36.57	0	0	0	0	144820	142910	102810	40651	59576	93397	43982	25276	91455	74487	120380	179560	106180	2005.5
AEYVVTKLDDLINWAR	16	1	1905	sp|Q9DC70|NDUS7_MOUSE	sp|Q9DC70|NDUS7_MOUSE	yes	3	0.00040102	55.604	0	492.19	0	0	0	0	5934	43989	54067	0	0	0	0	10551	0	0	25869	15255
AFAAGADIK	9	0	862.455	sp|Q8BH95|ECHM_MOUSE	sp|Q8BH95|ECHM_MOUSE	yes	2	0.019589	60.589	0	0	0	0	0	0	0	2060700	2056000	2100200	2105400	1923200	1758800	1288600	1083200	990190	1641600	1025300
AFAAGADIKEMQNR	14	1	1520.74	sp|Q8BH95|ECHM_MOUSE	sp|Q8BH95|ECHM_MOUSE	yes	2	0.067103	79.889	0	16287	17605	0	0	16063	35183	48983	24184	6299.4	0	79404	117020	107930	51653	26749	174910	30473
AFAAQEDLEK	10	0	1120.54	sp|P26043|RADI_MOUSE	sp|P26043|RADI_MOUSE	yes	2	0.00073538	85.716	161220	180890	168510	264480	205470	169490	145030	252420	122250	138490	160980	206750	79989	168230	265520	165860	170640	255380
AFADAMEVIPSTLAENAGLNPISTVTELR	29	0	3029.54	sp|P80315|TCPD_MOUSE	sp|P80315|TCPD_MOUSE	yes	3	0.00050038	38.769	12483	13954	14958	0	31473	21002	30859	17353	4897.1	7828.6	8125.7	97328	0	20339	25358	36171	0	26261
AFADEPPEPEASPSLWEIEFAK	22	0	2459.15	sp|Q61733|RT31_MOUSE	sp|Q61733|RT31_MOUSE	yes	2	0.0011687	40.53	0	0	0	0	8229.4	10721	0	12393	0	38719	9076.1	187590	46687	0	5199.6	645.92	50462	0
AFAEAAGSAETLSVEK	16	0	1579.77	sp|Q8R3B1|PLCD1_MOUSE	sp|Q8R3B1|PLCD1_MOUSE	yes	2	1.6112e-05	101.64	47534	46351	52839	35039	70623	52094	33636	51684	34221	45168	74112	112490	49126	80180	85923	80226	94168	77967
AFAENLGR	8	0	876.445	sp|Q7TNG8|LDHD_MOUSE	sp|Q7TNG8|LDHD_MOUSE	yes	2	0.038476	53.679	0	0	33003	13230	0	4797.5	0	0	0	0	112540	0	0	70437	8491.3	0	68886	0
AFAFDGFK	8	0	901.433	sp|E9Q401|RYR2_MOUSE	sp|E9Q401|RYR2_MOUSE	yes	2	0.0041657	92.677	424010	694250	643400	317620	476220	500550	1481300	1562100	1563000	1277200	1558900	1559100	1054600	1057800	800170	531450	1065700	662310
AFAFQASQDK	10	0	1111.53	sp|Q9ERV1|MKRN2_MOUSE	sp|Q9ERV1|MKRN2_MOUSE	yes	2	0.046702	34.931	9643400	6300400	10909000	3709500	9003100	9621400	6834700	14038000	5935400	5622900	18027000	15756000	10456000	14081000	13863000	11589000	12997000	11320000
AFAFVTFADDK	11	0	1230.59	sp|Q921F2|TADBP_MOUSE	sp|Q921F2|TADBP_MOUSE	yes	2	0.0025316	69.915	208830	186710	215640	202360	278640	240590	72976	85670	62945	127630	138220	63922	148110	156710	171970	254770	124050	252710
AFAFVTFADDKVAQSLCGEDLIIK	24	1	2657.34	sp|Q921F2|TADBP_MOUSE	sp|Q921F2|TADBP_MOUSE	yes	3	2.1644e-06	88.203	37775	97213	81944	145310	140510	168930	0	59629	45302	33754	47472	69146	83417	124400	157250	265800	147110	228170
AFAGDIANQLATDAVQIFGGYGFNTEYPVEK	31	0	3305.59	sp|P45952|ACADM_MOUSE	sp|P45952|ACADM_MOUSE	yes	3	4.1019e-185	283.04	60231	102970	41329	81593	0	100890	192530	125580	217100	213790	0	146090	0	0	96568	0	0	0
AFAHITGGGLLENIPR	16	0	1664.9	sp|Q64737|PUR2_MOUSE	sp|Q64737|PUR2_MOUSE	yes	3	0.0025656	45.939	0	0	0	0	0	0	32717	49762	57763	0	0	0	0	0	113230	0	0	0
AFALDVINSAHER	13	0	1441.73	sp|Q91VM9|IPYR2_MOUSE	sp|Q91VM9|IPYR2_MOUSE	yes	2;3	1.703e-64	249.22	995870	1187600	1231000	777530	882760	1054400	2671200	2461800	2254400	1441200	2472800	3237400	1968700	2046700	2145000	1133300	1913000	1228100
AFALYSEDEGVLR	13	0	1468.72	sp|O88322|NID2_MOUSE	sp|O88322|NID2_MOUSE	yes	2	0.00015777	76.85	126460	142900	158910	171260	122400	154120	145390	136590	129680	157350	129780	146700	127940	161630	192610	168430	117180	176440
AFAMIIDK	8	0	907.484	sp|P60335|PCBP1_MOUSE;sp|Q61990|PCBP2_MOUSE	sp|P60335|PCBP1_MOUSE	no	2	0.056445	41.025	0	72216	0	0	0	101200	0	0	0	0	0	0	0	0	0	0	0	0
AFAMIIDKLEEDINSSMTNSTAASRPPVTLR	31	2	3377.7	sp|P60335|PCBP1_MOUSE	sp|P60335|PCBP1_MOUSE	yes	4	2.6167e-17	61.003	0	10462	0	33229	115460	0	0	27770	0	0	0	0	45724	66377	0	171590	0	145350
AFAQAQSHIFIEK	13	0	1488.77	sp|Q61838|PZP_MOUSE	sp|Q61838|PZP_MOUSE	yes	2;3	4.0152e-51	224.49	3024100	1444500	2024200	2708000	3198100	3228800	247490	184840	97422	165730	417010	489240	1490600	2173400	3541800	3198100	1706900	2987200
AFAQSNPVFPSASSGTSFAAQR	22	0	2227.07	sp|Q3UQS8|RBM20_MOUSE	sp|Q3UQS8|RBM20_MOUSE	yes	2	0.0045381	37.886	0	0	0	0	0	0	5774.1	38452	850.21	27819	0	58791	0	0	621.23	0	0	0
AFAVGVQQVLLK	12	0	1271.76	sp|Q9EPL8|IPO7_MOUSE	sp|Q9EPL8|IPO7_MOUSE	yes	2	1.9515e-06	133.98	455240	401380	582470	540340	607540	466590	225890	229850	216760	186180	252010	218060	342530	374010	275580	453360	305530	442910
AFAVWGEVAPLTFTR	15	0	1663.87	sp|P41245|MMP9_MOUSE	sp|P41245|MMP9_MOUSE	yes	2	0.00029348	57.293	187020	98571	104970	171960	149220	180350	0	0	0	0	0	0	45459	159210	162590	206470	124600	281260
AFAYLQVPER	10	0	1192.62	sp|Q05793|PGBM_MOUSE	sp|Q05793|PGBM_MOUSE	yes	2	0.000388	96.311	705710	0	881490	402350	739670	975340	987710	785800	914910	805960	835510	587650	815220	1138500	867830	832070	0	954420
AFCAENLEEK	10	0	1209.53	sp|Q8BWG8|ARRB1_MOUSE	sp|Q8BWG8|ARRB1_MOUSE	yes	2	0.029431	37.591	30460	17188	29089	0	34427	31111	0	0	0	0	0	0	0	37669	22050	32041	0	43018
AFCAGGDIK	9	0	937.433	sp|Q8QZS1|HIBCH_MOUSE	sp|Q8QZS1|HIBCH_MOUSE	yes	2	0.02602	42.075	0	0	0	0	0	0	500760	581100	579170	450500	592110	729580	4082.1	0	5351.6	0	0	0
AFCAPPAYLTHQQK	14	0	1630.79	sp|Q9CQJ8|NDUB9_MOUSE	sp|Q9CQJ8|NDUB9_MOUSE	yes	2;3	4.5261e-20	195.8	14821000	11207000	19029000	11402000	12194000	13080000	20814000	18654000	21281000	16791000	23776000	25039000	12180000	17270000	13399000	13310000	14341000	12370000
AFCDQQLLTVAK	12	0	1392.71	sp|Q9CZN8|GATA_MOUSE	sp|Q9CZN8|GATA_MOUSE	yes	2	0.00025888	88.24	0	0	163970	0	0	118140	25600	271920	0	192230	113770	105670	68387	47183	7509.4	0	63817	0
AFCEPGNVENNGVLSFIK	18	0	1993.96	sp|Q91WQ3|SYYC_MOUSE	sp|Q91WQ3|SYYC_MOUSE	yes	2	8.3604e-07	58.794	103820	104140	185910	272140	180370	122420	217760	182750	146330	103040	203570	84797	266960	156900	127690	148990	145420	199740
AFCGFEDPR	9	0	1097.46	sp|Q9QXS1|PLEC_MOUSE	sp|Q9QXS1|PLEC_MOUSE	yes	2	0.014274	49.96	289790	265320	368560	270500	361600	303720	0	0	0	0	172220	164430	293160	298190	0	259110	295750	327250
AFCQELLQEEPR	12	0	1518.71	sp|Q9ERI6|RDH14_MOUSE	sp|Q9ERI6|RDH14_MOUSE	yes	2	0.0036745	63.212	0	0	0	0	0	0	0	0	0	250100	285120	0	252290	0	140020	0	0	0
AFCTGQELQLVQLEGGGGSGTYR	23	0	2427.15	sp|Q99MS7|EH1L1_MOUSE	sp|Q99MS7|EH1L1_MOUSE	yes	2	0.015917	17.88	18928	3261.8	0	0	29952	11629	0	0	0	0	0	0	31548	0	0	18966	0	32351
AFDCPETEYPAK	12	0	1426.61	sp|Q8BHG1|NRDC_MOUSE	sp|Q8BHG1|NRDC_MOUSE	yes	2	0.024241	41.824	0	0	0	0	0	0	0	0	0	0	0	0	0	0	13592	0	23890	0
AFDFLSEETEASLASR	16	0	1771.83	sp|Q58A65|JIP4_MOUSE	sp|Q58A65|JIP4_MOUSE	yes	2	0.0044996	58.338	0	0	0	0	0	0	0	0	113060	165480	215010	188630	0	2610.6	0	0	8451.5	0
AFDITYVR	8	0	983.508	sp|P02468|LAMC1_MOUSE	sp|P02468|LAMC1_MOUSE	yes	2	0.00037606	121.52	303170	348320	407870	224240	329520	366410	416740	388540	385860	383210	480720	386240	469390	372220	185430	349080	479940	369410
AFDLAPPEAVPQQK	14	0	1509.78	sp|Q7TSV4|PGM2_MOUSE	sp|Q7TSV4|PGM2_MOUSE	yes	2	0.004083	34.193	0	0	367880	164200	289120	0	0	0	0	26219	0	0	0	241020	0	0	302250	290330
AFDLFNPNFK	10	0	1211.6	sp|Q8VE22|RT23_MOUSE	sp|Q8VE22|RT23_MOUSE	yes	2	0.0010149	65.156	135480	155940	183060	169460	166870	155900	324280	345900	351820	283840	330260	332460	226470	214050	184410	163740	188080	145390
AFDNDVDALCNLR	13	0	1521.69	sp|Q99MN9|PCCB_MOUSE	sp|Q99MN9|PCCB_MOUSE	yes	2	2.6383e-39	199.59	671510	539190	612290	641290	511930	583090	670640	1064000	745910	815570	928610	5232.8	672530	671530	769750	638340	706870	565120
AFDNIINK	8	0	933.492	sp|Q8C147|DOCK8_MOUSE	sp|Q8C147|DOCK8_MOUSE	yes	2	0.065742	33.396	15663	0	0	0	0	0	0	0	11094	28806	0	0	0	823.03	22541	870.96	10890	26942
AFDQGADAIYEHINEGK	17	0	1876.86	sp|Q8R1I1|QCR9_MOUSE	sp|Q8R1I1|QCR9_MOUSE	yes	2;3	3.2603e-235	322.55	16579000	13617000	12195000	10632000	15588000	15494000	10146000	11239000	10529000	10889000	13841000	19446000	12454000	13522000	17175000	15895000	15096000	13388000
AFDSGIIPMEFVNK	14	0	1566.78	sp|Q91V92|ACLY_MOUSE	sp|Q91V92|ACLY_MOUSE	yes	2	0.000228	99.276	220900	199180	229950	206420	296410	226960	0	114300	49415	0	107890	144450	229530	307140	281280	250150	243310	481150
AFDYHQFVDK	10	0	1268.58	sp|E9Q414|APOB_MOUSE	sp|E9Q414|APOB_MOUSE	yes	2	0.015116	48.785	88450	53917	87674	111370	105390	79327	0	1677.8	2040.4	0	0	0	1747.1	0	49793	69945	15338	0
AFEDEMSGR	9	0	1040.42	sp|Q62261|SPTB2_MOUSE	sp|Q62261|SPTB2_MOUSE	yes	2	0.0071727	65.156	191440	129370	206530	161170	248070	196990	144920	120230	1631.5	125810	159320	0	192950	221760	0	195120	424.85	0
AFEDWLNDDLGSYQGAQENR	20	0	2327.01	sp|Q9EPJ9|ARFG1_MOUSE	sp|Q9EPJ9|ARFG1_MOUSE	yes	2	0.0011547	28.432	0	0	0	0	15197	0	0	0	0	0	0	0	0	0	0	6578.7	0	13379
AFEEESVEKDIPR	13	1	1547.75	sp|O35744|CHIL3_MOUSE	sp|O35744|CHIL3_MOUSE	yes	2;3	0.0034749	66.664	0	0	0	0	42848	54411	0	0	871.14	3804.3	0	0	0	0	67244	55573	4147.8	87226
AFEHALSHIQHNQFQAR	17	0	2033	sp|O88492|PLIN4_MOUSE	sp|O88492|PLIN4_MOUSE	yes	3;4	2.173e-07	66.619	31619	35536	31603	20552	38626	30698	32076	65998	130970	3217.5	32741	49271	66458	82127	79869	43424	76697	49834
AFEILHLHLDLR	12	0	1475.82	sp|Q8VCT3|AMPB_MOUSE	sp|Q8VCT3|AMPB_MOUSE	yes	3	0.00023843	45.939	12881	6680.4	6843.2	0	19802	13816	0	0	0	15517	0	18007	8240.9	14209	25538	37997	22778	42276
AFELELSWVGELTK	14	0	1620.84	sp|O70435|PSA3_MOUSE	sp|O70435|PSA3_MOUSE	yes	2	0.00033527	80.623	24999	19172	21042	41665	0	37755	3857.6	23553	20607	54023	19058	35720	20398	26477	38839	34507	34128	38722
AFEPWEDIQENFLYYEEK	18	0	2349.05	sp|Q9WV35|ABEC2_MOUSE	sp|Q9WV35|ABEC2_MOUSE	yes	2	6.6375e-09	70.598	43424	78033	43853	50804	88811	94066	68877	173600	132840	296040	250180	153250	154250	108700	210770	127740	168390	137670
AFEVWHER	8	0	1072.51	sp|A2AAJ9|OBSCN_MOUSE	sp|A2AAJ9|OBSCN_MOUSE	yes	2	0.030284	60.589	0	127330	0	94571	127530	0	0	1997.7	0	3504.6	0	0	0	0	184980	0	329750	0
AFEYNMQIFSELDQAGSMLAR	21	0	2420.11	sp|O70252|HMOX2_MOUSE	sp|O70252|HMOX2_MOUSE	yes	2	0.00073714	33.5	0	0	0	0	0	4483.9	0	3832.1	3198.6	0	0	0	0	0	2556.7	0	0	0
AFFALVTNGVR	11	0	1193.66	sp|O54950|AAKG1_MOUSE	sp|O54950|AAKG1_MOUSE	yes	2	0.00029326	96.311	78344	61674	80404	69653	84801	80416	100820	117960	99362	91866	118750	110300	82727	92049	61615	56020	81622	78823
AFFDPSLLHLLYFPDDQK	18	0	2165.08	sp|Q6PD26|PIGS_MOUSE	sp|Q6PD26|PIGS_MOUSE	yes	3	0.0001806	40.83	1771.5	0	0	0	9306	6479.6	0	0	0	0	0	0	4335.5	0	5530	12527	6336.1	9748.6
AFFESHPAPSAER	13	0	1444.67	sp|Q11011|PSA_MOUSE	sp|Q11011|PSA_MOUSE	yes	2;3	0.00015501	90.306	49015	379300	440510	299810	500730	404680	378310	502590	323000	313350	647550	807610	473890	651160	640190	451290	609950	492730
AFFPCFDTPAVK	12	0	1398.66	sp|Q8VCT3|AMPB_MOUSE	sp|Q8VCT3|AMPB_MOUSE	yes	2	0.00061668	85.716	230250	203510	223170	216120	308070	231870	270560	256110	231840	232950	356150	322860	290670	348780	316500	285480	317280	387530
AFFSEVER	8	0	983.471	sp|P50580|PA2G4_MOUSE	sp|P50580|PA2G4_MOUSE	yes	2	0.01659	62.88	129770	157370	152930	215530	216350	176910	62463	272830	76709	74633	106640	94527	175810	138120	61426	155040	153710	195550
AFFSPFR	7	0	870.439	sp|Q3UQ28|PXDN_MOUSE	sp|Q3UQ28|PXDN_MOUSE	yes	2	0.057582	35.633	0	0	25705	38359	9664	20386	0	0	0	0	0	0	12116	3112.2	0	0	0	0
AFGAGADFVMLGGMFSGHTECAGEVIER	28	0	2915.3	sp|Q9DCZ1|GMPR1_MOUSE	sp|Q9DCZ1|GMPR1_MOUSE	yes	3	0.00020737	28.955	0	15575	0	0	0	0	15222	49974	22003	40613	33593	0	30201	35470	37367	9672.1	37332	27773
AFGAPNVVEDEIDQYLSK	18	0	1993.96	sp|P60670|NPL4_MOUSE	sp|P60670|NPL4_MOUSE	yes	2	0.00011378	59.77	150970	140610	149260	175290	254030	197730	117660	137000	245890	128160	203610	331960	213730	206100	251180	255920	265360	3470
AFGENAVVQLISLQK	15	0	1615.89	sp|Q99KC8|VMA5A_MOUSE	sp|Q99KC8|VMA5A_MOUSE	yes	2;3	5.8574e-05	110.58	535430	388240	722090	501730	717660	655970	293990	310770	300970	375910	376650	374640	849920	776850	0	671670	417100	782150
AFGFSHLEALLDDSK	15	0	1648.81	sp|Q7TQI3|OTUB1_MOUSE	sp|Q7TQI3|OTUB1_MOUSE	yes	2;3	1.0546e-28	172.51	271270	313590	351770	338860	533150	420070	420150	377060	365440	171910	209900	257200	449440	462610	462980	477510	503970	564650
AFGFSHLEALLDDSKELQR	19	1	2175.1	sp|Q7TQI3|OTUB1_MOUSE	sp|Q7TQI3|OTUB1_MOUSE	yes	3	1.6285e-05	62.494	34176	34632	0	52990	39007	40001	58834	62666	52267	0	2037.4	25059	67771	71315	67752	50604	66070	70002
AFGHHSVSLLDGGFR	15	0	1598.8	sp|Q99J99|THTM_MOUSE	sp|Q99J99|THTM_MOUSE	yes	3	4.2353e-05	119.55	116910	113550	124830	57656	91498	2667.9	0	118710	116740	40318	153970	224760	131380	169510	0	88652	126140	100560
AFGPGLEGGLVNK	13	0	1257.67	sp|Q8VHX6|FLNC_MOUSE	sp|Q8VHX6|FLNC_MOUSE	yes	2	8.2453e-05	136.84	1761900	0	2498800	1172800	2199900	1869600	783830	755020	659540	636220	719860	636680	1666400	1644100	1582700	1318500	1186100	1406500
AFGPGLEPTGCIVDRPAEFTIDAR	24	1	2588.27	sp|Q8VHX6|FLNC_MOUSE	sp|Q8VHX6|FLNC_MOUSE	yes	3	8.638e-24	100.98	535770	503420	597550	538630	867410	565250	245310	199580	145660	182910	243480	351600	588920	464780	449760	550180	383640	576180
AFGPGLQGGNAGSPAR	16	0	1455.72	sp|Q8BTM8|FLNA_MOUSE	sp|Q8BTM8|FLNA_MOUSE	yes	2	3.0212e-21	154.94	1233700	906220	1077200	976250	1690900	1478200	156370	237250	116880	119860	184410	191080	924340	1241200	1171200	1340100	970720	1578900
AFGSGIDIKPGTPPIGGR	18	1	1738.94	sp|Q3TLH4|PRC2C_MOUSE	sp|Q3TLH4|PRC2C_MOUSE	yes	3	0.00031011	62.454	25955	16128	26513	20178	31758	23722	0	0	0	0	0	0	22594	18406	31228	26980	17342	27857
AFGSSGGGCISEGYAYYTDSGPVFVK	26	0	2675.18	sp|Q9ER35|FN3K_MOUSE	sp|Q9ER35|FN3K_MOUSE	yes	2	0.00037211	50.131	0	0	0	0	0	0	0	0	0	0	40400	0	0	0	0	0	0	0
AFGWYPHLGR	10	0	1202.6	sp|P21956|MFGM_MOUSE	sp|P21956|MFGM_MOUSE	yes	2	0.001557	65.313	0	1517.5	113650	70804	136920	109220	0	0	4072.6	0	0	1324.8	72148	96544	71661	102280	66020	102830
AFGYVCGGEGQHQFFAIK	18	0	2014.94	sp|P98078|DAB2_MOUSE	sp|P98078|DAB2_MOUSE	yes	2;3	4.0409e-05	78.157	207850	54132	103810	170580	299860	170370	0	22767	2799.5	0	19164	28341	204640	283660	298590	279420	206760	324910
AFGYYGPLR	9	0	1042.52	sp|P84104|SRSF3_MOUSE	sp|P84104|SRSF3_MOUSE	yes	2	0.0012077	88.35	817600	680400	22149	588440	1110700	1022400	220750	209120	264770	139030	190830	245120	888820	889810	630650	841620	727760	1067200
AFHAALR	7	0	784.434	sp|Q9D898|ARP5L_MOUSE	sp|Q9D898|ARP5L_MOUSE	yes	2	0.024943	60.001	0	23891	31144	30559	39676	20256	21692	0	0	26522	35760	13710	25092	33793	0	0	10947	0
AFHFYLVR	8	0	1051.56	sp|Q8R2G4|NAR3_MOUSE	sp|Q8R2G4|NAR3_MOUSE	yes	2	0.0046667	84.064	69118	79504	89667	43921	77205	72480	136290	148530	127090	0	123000	80546	143270	147770	120130	101440	134590	95196
AFHITNDEPIPFWTFLSR	18	0	2190.09	sp|Q9R1J0|NSDHL_MOUSE	sp|Q9R1J0|NSDHL_MOUSE	yes	3	0.0020744	42.941	0	0	0	3923.4	0	1592.8	0	0	0	0	0	0	0	2134.3	4535.4	8518.2	0	7271.9
AFHITQGLLK	10	0	1126.65	sp|Q5SUR0|PUR4_MOUSE	sp|Q5SUR0|PUR4_MOUSE	yes	2	0.033596	32.14	577.67	33064	18023	15446	44330	39783	0	0	0	24324	0	29574	0	0	62018	0	0	42809
AFHNEAQVNPER	12	0	1410.66	sp|P11983|TCPA_MOUSE	sp|P11983|TCPA_MOUSE	yes	2;3	0.00019295	121.8	499040	582030	997920	639460	814550	674940	528100	259680	218720	315950	221500	263800	441860	489100	843580	417400	643250	796570
AFHNEAQVNPERK	13	1	1538.76	sp|P11983|TCPA_MOUSE	sp|P11983|TCPA_MOUSE	yes	3	0.00020737	88.734	0	23082	24848	0	24741	24036	10709	15728	15546	0	0	19521	31025	39856	58051	29140	33087	53761
AFHPFIAGPYNR	12	0	1388.7	sp|Q8VDJ3|VIGLN_MOUSE	sp|Q8VDJ3|VIGLN_MOUSE	yes	2	0.016233	30.593	0	94131	0	721.95	0	0	0	0	10346	0	0	65594	0	0	112260	0	0	0
AFHPPCFTCVTCAR	14	0	1722.74	sp|Q71FD7|FBLI1_MOUSE	sp|Q71FD7|FBLI1_MOUSE	yes	3	0.00060182	57.888	0	30827	0	0	11690	33330	0	0	0	65082	180230	227770	8867.2	74026	0	0	0	4830.6
AFHPTYEEK	9	0	1120.52	sp|Q8BMP6|GCP60_MOUSE	sp|Q8BMP6|GCP60_MOUSE	yes	2	0.0012468	91.783	55981	36616	60033	53189	77924	52290	19433	19446	17822	16446	24540	36599	41181	54992	125450	56399	55753	81681
AFHVSPPLTSGPPEFER	17	0	1866.93	sp|Q60860|LTC4S_MOUSE	sp|Q60860|LTC4S_MOUSE	yes	3	8.505e-05	64.266	23228	0	0	0	48120	14122	0	0	0	0	0	1661.2	0	48196	0	0	43638	99445
AFIDCCNHITK	11	0	1377.62	sp|P01027|CO3_MOUSE	sp|P01027|CO3_MOUSE	yes	2;3	3.6326e-07	153.33	1470800	831730	1370300	1197200	887650	822750	138460	168850	77278	126420	227860	248040	496970	882720	1000900	984540	598970	993450
AFIDPLGLPGR	11	0	1154.64	sp|Q9CZR2|NALD2_MOUSE	sp|Q9CZR2|NALD2_MOUSE	no	2	0.003279	86.205	192680	158670	195970	0	202160	202920	2604.7	564.13	0	126020	0	0	160880	179270	247270	201930	197460	171710
AFIFIDESHITHAFTWLSQK	20	0	2390.21	sp|P28665|MUG1_MOUSE	sp|P28665|MUG1_MOUSE	yes	3	1.6676e-07	88.796	365610	248370	201850	381420	437330	332920	0	49426	0	50110	0	54804	149940	181430	255070	507290	228250	477020
AFIHHELLAYLYSSADQSSLMEESAEQAQR	30	0	3423.6	sp|P39054|DYN2_MOUSE	sp|P39054|DYN2_MOUSE	yes	4	0.0079304	17.515	0	0	0	0	9163.8	0	0	22537	0	0	0	0	0	16800	0	14635	21857	30372
AFIHWVSQPLVCEIR	15	0	1853.96	sp|Q8BML9|SYQ_MOUSE	sp|Q8BML9|SYQ_MOUSE	yes	3	1.3503e-05	92.707	73241	0	117530	97046	0	117290	145000	156780	148040	7678.1	15882	0	106420	121670	83696	98537	111350	136530
AFIITGQTYTR	11	0	1269.67	sp|P54822|PUR8_MOUSE	sp|P54822|PUR8_MOUSE	yes	2	0.00080549	105.36	216380	246020	288430	243240	215160	200090	6603.4	0	159090	245890	136110	143300	240030	129630	0	177920	188210	239360
AFILPSGGK	9	0	888.507	sp|Q9D273|MMAB_MOUSE	sp|Q9D273|MMAB_MOUSE	yes	2	0.013269	45.489	15897	16990	113540	69003	858.37	110580	158920	197240	176710	139600	194380	31273	0	0	0	112140	0	0
AFINLEAAGVGGK	13	0	1245.67	sp|Q3UVK0|ERMP1_MOUSE	sp|Q3UVK0|ERMP1_MOUSE	yes	2	0.0013458	56.202	0	0	0	87725	86226	70582	0	0	0	0	0	0	0	0	0	97179	87753	119080
AFIPAIDSFGFETDLR	16	0	1797.89	sp|O08810|U5S1_MOUSE	sp|O08810|U5S1_MOUSE	yes	2	2.7093e-05	75.5	35138	29193	32199	63014	80321	46789	7177.4	24734	6804	50417	11914	35073	85384	97970	110900	61428	56560	92839
AFIPQLLSR	9	0	1043.61	sp|Q9JHR7|IDE_MOUSE	sp|Q9JHR7|IDE_MOUSE	yes	2	0.0066489	56.378	143890	0	209640	210330	237050	233480	176850	141190	203900	116980	0	22782	227820	247750	270370	244300	184810	229910
AFISGGGESDIYVVMCR	17	0	1859.85	sp|Q9D7B6|ACAD8_MOUSE	sp|Q9D7B6|ACAD8_MOUSE	yes	2	2.0268e-31	137.58	101180	106180	111790	113150	108390	111250	238150	266970	278850	232090	303690	342450	219580	175320	161370	135040	205520	152120
AFITNIPFDVK	11	0	1263.69	sp|Q9D0E1|HNRPM_MOUSE	sp|Q9D0E1|HNRPM_MOUSE	yes	2	4.2714e-16	166.66	1095800	913260	1283500	1306300	1466600	1355200	0	556170	661440	0	0	0	0	1353400	1146100	1251200	1089100	1355600
AFIVLSPAYASHDPEALTR	19	0	2057.06	sp|Q8BGA8|ACSM5_MOUSE	sp|Q8BGA8|ACSM5_MOUSE	yes	2;3	0.0006567	28.277	6180.9	0	0	0	0	0	0	0	81943	57733	71895	131220	19828	0	8726.4	0	972.34	0
AFIVWLANGDTLR	13	0	1474.79	sp|Q9R099|TBL2_MOUSE	sp|Q9R099|TBL2_MOUSE	yes	2	0.0003676	50.297	41396	2564.6	45547	48921	67178	52272	0	0	0	0	0	0	0	0	68737	0	43170	77523
AFKDDYVVSLVR	12	1	1410.75	sp|Q9JKF7|RM39_MOUSE	sp|Q9JKF7|RM39_MOUSE	yes	2;3	0.0048583	51.454	0	0	0	33199	62388	0	109160	90709	0	0	168490	10035	127030	127110	71740	71854	88139	77368
AFLADPSAFAAAAPAAAATTAAPAAAAAPAK	31	0	2695.4	sp|P14869|RLA0_MOUSE	sp|P14869|RLA0_MOUSE	yes	2;3	9.1206e-45	148.89	1281600	1213400	1323700	1168500	1698500	1281700	368470	511480	362590	401610	520430	569530	1115100	1222500	976750	1345500	1216000	1582300
AFLAELEQNSPK	12	0	1345.69	sp|Q9QXZ0|MACF1_MOUSE	sp|Q9QXZ0|MACF1_MOUSE	yes	2	0.0020828	78.816	0	0	0	113880	204100	158850	0	0	0	0	0	0	0	0	162310	174840	234130	176010
AFLDFHSLPYQVVEVNPVR	19	0	2229.16	sp|Q8BWM0|PGES2_MOUSE	sp|Q8BWM0|PGES2_MOUSE	yes	2;3	4.708e-11	79.235	127260	574070	610160	511850	636770	571960	1000800	968590	1160000	489280	902130	1247900	911850	933130	910390	820470	970910	773480
AFLDFYHSFLEK	12	0	1515.74	sp|Q61210|ARHG1_MOUSE	sp|Q61210|ARHG1_MOUSE	yes	2;3	0.00019181	85.821	46541	33461	39920	47672	100240	69009	15104	14757	0	0	2533.7	899.26	40567	58905	78850	70837	67235	109420
AFLDNAAEDLEK	12	0	1334.64	sp|E9Q401|RYR2_MOUSE	sp|E9Q401|RYR2_MOUSE	yes	2	0.0015428	81.335	202430	297060	213300	0	0	0	293720	312840	385420	417530	446630	371240	365570	192670	300650	0	0	0
AFLDSLPDVK	10	0	1103.59	sp|Q8CGY8|OGT1_MOUSE	sp|Q8CGY8|OGT1_MOUSE	yes	2	0.0039669	60.892	0	66513	102320	86832	99287	84176	77684	103750	109950	125550	0	156870	88282	80827	0	91376	116960	73859
AFLEALQNQAETSSK	15	0	1635.81	sp|Q9CQN1|TRAP1_MOUSE	sp|Q9CQN1|TRAP1_MOUSE	yes	2	8.2865e-64	230.23	784750	608430	565850	443580	745520	635780	958460	853410	20818	819060	1092700	1034100	879990	807780	638640	622060	788250	642750
AFLEVNEEGSEAAASTSVVITGR	23	0	2336.15	sp|P32261|ANT3_MOUSE	sp|P32261|ANT3_MOUSE	yes	2;3	6.7943e-71	140.22	789520	647760	423150	783040	879950	1053300	48558	164140	94779	149660	142870	255890	394820	451320	961620	1240800	645100	739800
AFLFDVVSK	9	0	1024.56	sp|Q99K70|RRAGC_MOUSE;sp|Q7TT45|RRAGD_MOUSE	sp|Q99K70|RRAGC_MOUSE	yes	2	0.020063	54.436	89231	78921	101880	85441	125870	98167	117330	15265	107440	0	1657.8	26530	104950	0	0	0	99438	0
AFLHIPAK	8	0	895.528	sp|P10493|NID1_MOUSE	sp|P10493|NID1_MOUSE	yes	2	0.030259	64.547	307570	246610	344880	188420	0	342350	228260	332650	203850	1028.4	405860	407060	0	424340	493460	376850	413080	394300
AFLIEEQK	8	0	976.523	sp|Q9D1R9|RL34_MOUSE	sp|Q9D1R9|RL34_MOUSE	yes	2	0.0096152	73.637	783610	691820	775090	637190	1169400	949250	243440	295200	316680	168530	345710	308350	801700	661410	782520	944980	718300	930600
AFLIEPEHVNTVGYGK	16	0	1772.91	sp|Q8CDG3|VCIP1_MOUSE	sp|Q8CDG3|VCIP1_MOUSE	yes	3	0.00035267	39.702	2417	0	2810.8	0	34554	23781	216690	0	0	0	80945	0	0	28369	0	23801	19942	42367
AFLMEQDPENDFLVTSHIHLHVPEGATPK	29	0	3271.6	sp|Q8CGK3|LONM_MOUSE	sp|Q8CGK3|LONM_MOUSE	yes	3;4	1.9476e-11	83.077	21745	54748	28261	201570	46455	11750	117850	153730	192290	78144	0	106060	100160	46386	201180	82290	141160	94823
AFLNAIMR	8	0	934.506	sp|Q6PDQ2|CHD4_MOUSE;sp|A2A8L1|CHD5_MOUSE	sp|Q6PDQ2|CHD4_MOUSE	yes	2	0.0095634	69.093	50040	33612	67308	56409	88954	65848	24253	0	0	0	0	13655	41458	56614	39951	64245	46784	61536
AFLPVMMK	8	0	935.497	sp|Q9EQ06|DHB11_MOUSE	sp|Q9EQ06|DHB11_MOUSE	yes	2	0.050202	33.813	0	152580	210460	2808.4	245550	233140	141970	213460	203230	136430	213790	154130	170850	215830	190730	174800	182840	267930
AFLQGGQEATDIALLLR	17	0	1814.99	sp|O08788|DCTN1_MOUSE	sp|O08788|DCTN1_MOUSE	yes	2	3.4214e-17	137.39	133240	128370	138370	168740	194350	165580	120990	136040	104300	111250	133650	154940	192660	212930	257350	219140	202870	230790
AFLSPPTLLEGPLR	14	0	1509.86	sp|Q91ZV0|MIA2_MOUSE	sp|Q91ZV0|MIA2_MOUSE	yes	2	0.034982	18.811	24928	0	37150	32194	0	776.68	0	0	0	0	0	0	0	0	27848	0	0	40553
AFLSSHLQDLSTVVR	15	0	1671.89	sp|O35206|COFA1_MOUSE	sp|O35206|COFA1_MOUSE	yes	2;3	1.0763e-07	163.59	566300	626410	828580	790050	795870	764450	463810	262370	496040	199610	281600	309930	697930	689370	576310	612070	581610	653410
AFLSSPEHVNR	11	0	1255.63	sp|P19157|GSTP1_MOUSE;sp|P46425|GSTP2_MOUSE	sp|P19157|GSTP1_MOUSE	yes	2	0.030174	34.953	24277	0	46968	0	2876.2	34491	32310	43060	41546	0	0	58134	0	52779	52815	47042	53195	46534
AFLSSPEHVNRPINGNGK	18	1	1935.99	sp|P19157|GSTP1_MOUSE;sp|P46425|GSTP2_MOUSE	sp|P19157|GSTP1_MOUSE	yes	3;4	4.0594e-32	196.44	639850	769260	642830	441400	574920	572250	1077800	1536700	1246300	810750	1312800	1921700	881620	1186600	769890	772990	1158600	1000500
AFLTLAEDILR	11	0	1260.71	sp|P61027|RAB10_MOUSE	sp|P61027|RAB10_MOUSE	yes	2	7.8347e-40	192.6	506520	491590	584780	880380	1117100	1011700	911040	903130	1028300	683590	896310	980660	1048300	1219400	1269600	1126800	1164800	1274700
AFLVTPR	7	0	802.47	sp|Q9Z1R3|APOM_MOUSE	sp|Q9Z1R3|APOM_MOUSE	yes	2	0.039791	49.058	38749	43938	16488	181640	39410	57359	0	0	0	0	0	0	0	0	71106	37022	0	0
AFLYLGQNNFAEAHK	15	0	1721.85	sp|Q8K2L8|TPC12_MOUSE	sp|Q8K2L8|TPC12_MOUSE	yes	3	0.00017549	81.799	27320	13871	1499.5	0	588.15	44323	0	29403	21880	7135.2	12026	19724	0	15933	0	15165	13010	24851
AFMEMNSTMFDELTATYK	18	0	2128.92	sp|Q61151|2A5E_MOUSE	sp|Q61151|2A5E_MOUSE	yes	2	0.050719	18.396	0	0	0	0	0	0	0	2695	2962	0	36664	0	0	0	0	0	17328	0
AFNADFR	7	0	839.393	sp|Q9JHI5|IVD_MOUSE	sp|Q9JHI5|IVD_MOUSE	yes	2	0.024444	56.091	363060	607970	442760	351810	434430	475300	1072900	1336700	1057000	1091800	1194900	983760	876970	763970	422960	502060	933840	654510
AFNAEAFKPGSTHK	14	1	1503.75	sp|Q6NS46|RRP5_MOUSE	sp|Q6NS46|RRP5_MOUSE	yes	3	0.053517	13.218	0	0	0	0	0	0	0	0	0	0	0	0	0	0	6146.2	16950	9983.6	0
AFNDPFIQK	9	0	1078.54	sp|Q61699|HS105_MOUSE	sp|Q61699|HS105_MOUSE	yes	2	0.0037184	76.605	169190	278090	283310	176080	0	249600	44271	5630.4	867.26	0	101980	0	0	1762.4	301820	0	161920	0
AFNSVDPTFDNSVPSK	16	0	1723.81	sp|P54103|DNJC2_MOUSE	sp|P54103|DNJC2_MOUSE	yes	2	0.004333	44.045	0	0	0	95836	174310	154350	0	0	0	0	0	0	0	0	128800	167040	0	0
AFNTISAWALQSGTLDASR	19	0	2008	sp|Q923B6|STEA4_MOUSE	sp|Q923B6|STEA4_MOUSE	yes	2	1.6922e-06	66.509	0	0	0	0	16230	0	102730	0	104410	98303	121560	74089	108540	99654	99362	0	103010	0
AFPANAACFLGFEIAMK	17	0	1856.9	sp|Q9Z2Z6|MCAT_MOUSE	sp|Q9Z2Z6|MCAT_MOUSE	yes	2	2.1109e-13	128.41	321800	318640	302260	362080	311660	401230	347930	516260	433220	694590	739550	943510	370680	476690	440050	485080	480100	454030
AFPAWADTSILSR	13	0	1433.73	sp|Q9EQ20|MMSA_MOUSE	sp|Q9EQ20|MMSA_MOUSE	yes	2	9.6366e-15	179.31	1890100	2561600	2437400	2343600	1976500	1978800	7976900	7970400	6191800	6772300	8870000	10023000	4289200	3681200	3166300	2410900	4174600	2643500
AFPCWDEPAIK	11	0	1332.62	sp|Q11011|PSA_MOUSE	sp|Q11011|PSA_MOUSE	yes	2	0.035411	24.821	74978	71601	0	0	86103	80092	263490	252320	213960	213680	0	0	185020	143460	0	0	0	0
AFPDHFTYEPHEVDATQGYR	20	0	2379.06	sp|Q9Z1E4|GYS1_MOUSE	sp|Q9Z1E4|GYS1_MOUSE	yes	2;3;4	2.3321e-14	135.89	43778	225690	177940	27237	188080	151850	54160	278130	175480	179930	584290	748310	331810	373360	356920	186580	374520	254350
AFPEHLAACGAEASAYGK	18	0	1848.85	sp|A2AMZ4|NDUF8_MOUSE	sp|A2AMZ4|NDUF8_MOUSE	yes	2	4.1448e-06	45.654	0	0	0	0	0	0	0	25968	0	0	94675	82670	0	29823	0	0	0	16774
AFPFHIIFDR	10	0	1261.66	sp|O54865|GCYB1_MOUSE	sp|O54865|GCYB1_MOUSE	yes	2	0.034323	40.502	0	0	38699	5648.7	45893	32620	0	3104.1	11567	0	0	17741	0	0	6982.4	41921	0	0
AFPLNDLMR	9	0	1075.55	sp|Q80SU7|GVIN1_MOUSE	sp|Q80SU7|GVIN1_MOUSE	yes	2	0.023652	43.734	59402	33380	66215	64473	0	86529	0	17221	0	15696	17504	38137	56354	84713	75787	60376	71591	693.4
AFPSHLENPLASVQPGLMSCPQTLSNTSPVK	31	0	3306.64	sp|P70670|NACAM_MOUSE	sp|P70670|NACAM_MOUSE	yes	3	3.0707e-05	54.696	31713	61976	76644	40885	74610	48152	295830	160080	232580	134170	225450	348680	162980	185070	152410	55964	142110	90861
AFPSYFSK	8	0	945.46	sp|Q9CQ69|QCR8_MOUSE	sp|Q9CQ69|QCR8_MOUSE	yes	2	0.0097857	75.243	5122700	9277700	3179000	6270400	4131000	3208800	8310700	8433700	11220000	9586300	5034300	3374500	8141800	4040200	4192800	5266300	6294000	4598900
AFPTVFHSSLVQHEVVAK	18	0	1995.06	sp|Q8C165|P20D1_MOUSE	sp|Q8C165|P20D1_MOUSE	yes	3	0.00018049	61.067	60332	48646	62237	40564	49698	59011	4773.8	0	3487.1	0	20039	55589	33862	50324	52010	54465	39143	44491
AFPVLDIDYPHVR	13	0	1540.8	sp|Q61165|SL9A1_MOUSE	sp|Q61165|SL9A1_MOUSE	yes	2;3	0.00031106	50.297	16032	17123	18574	34252	41533	18774	33680	46340	21415	9228.1	0	33503	33408	26244	37187	25538	39038	39665
AFPVYLWQPYLR	12	0	1551.82	sp|Q3UW53|NIBA1_MOUSE	sp|Q3UW53|NIBA1_MOUSE	yes	2	0.00027111	91.783	3290.3	1606.9	35917	713.5	70455	41839	0	0	0	0	0	0	0	0	45896	50030	0	78581
AFQEAAEHFQPYIK	14	0	1677.82	sp|O09161|CASQ2_MOUSE	sp|O09161|CASQ2_MOUSE	yes	2;3	8.6986e-96	256.7	18660000	14537000	16150000	11528000	15291000	17205000	14967000	14185000	14580000	10776000	23418000	25736000	15809000	20722000	19295000	17779000	18789000	15210000
AFQFVETHGEVCPANWTPESPTIK	24	0	2744.29	sp|P20108|PRDX3_MOUSE	sp|P20108|PRDX3_MOUSE	yes	3	0.0003095	53.193	0	0	0	0	0	0	263830	41051	15888	2497.7	34103	0	0	0	0	19635	27118	0
AFQFVETHGEVCPANWTPESPTIKPSPTASK	31	1	3412.64	sp|P20108|PRDX3_MOUSE	sp|P20108|PRDX3_MOUSE	yes	3;4	6.7234e-69	174.5	4837700	4227500	4256200	4804700	4522100	4267700	5633000	5222200	5339600	3980100	1759400	1004400	4825600	3577800	5906700	4880800	4207800	4658500
AFQGLLDSYSVR	12	0	1354.69	sp|Q8CC86|PNCB_MOUSE	sp|Q8CC86|PNCB_MOUSE	yes	2	0.0034262	78.932	63940	137080	78141	60836	86665	73291	17202	175520	152870	187490	160300	162760	143170	120410	104670	79712	118560	101990
AFQINTFNLK	10	0	1194.64	sp|P17047|LAMP2_MOUSE	sp|P17047|LAMP2_MOUSE	yes	2	1.7231e-05	125.98	436460	307400	420690	490360	479810	508040	126840	2066.1	176830	186630	149720	113000	378200	457750	458670	443320	327070	702590
AFQLTEENIR	10	0	1219.62	sp|Q9D0D3|PAPD1_MOUSE	sp|Q9D0D3|PAPD1_MOUSE	yes	2	0.0073933	52.591	0	0	0	0	0	0	0	0	44397	66024	0	0	0	0	0	0	0	0
AFQNTLSDLK	10	0	1135.59	sp|P21300|ALD1_MOUSE	sp|P21300|ALD1_MOUSE	yes	2	0.00019711	120.33	88590	176200	121830	107950	123950	103810	272650	321970	299470	295140	457470	343230	258400	216540	188540	118890	222860	144690
AFQPYGLHGGEPGTR	15	0	1585.76	sp|Q8K010|OPLA_MOUSE	sp|Q8K010|OPLA_MOUSE	yes	2	0.00017988	68.108	0	0	0	0	0	0	0	0	0	0	45002	0	0	0	53739	0	42579	0
AFQQEISLNHNK	12	0	1427.72	sp|Q6ZWR6|SYNE1_MOUSE	sp|Q6ZWR6|SYNE1_MOUSE	yes	2	0.00058048	68.49	2173	1337.3	16970	0	19744	0	0	0	0	0	0	17076	15676	5113	0	18211	21214	0
AFQSVFEVVAAPGSPYHR	18	0	1960.98	sp|P42859|HD_MOUSE	sp|P42859|HD_MOUSE	yes	2	0.052983	30.027	17098	9516	0	23630	24863	10907	7856.7	7378	0	0	0	0	14659	19951	26598	22701	0	30652
AFQVWCVGNEALVGPR	16	0	1801.89	sp|O70503|DHB12_MOUSE	sp|O70503|DHB12_MOUSE	yes	2	5.0431e-05	91.939	324720	347180	447350	452090	381640	327800	237940	199740	122040	58469	210980	32109	213770	315320	347900	337310	275840	442190
AFRPFTPQIYK	11	1	1366.74	sp|Q61805|LBP_MOUSE	sp|Q61805|LBP_MOUSE	yes	3	0.045186	37.591	0	0	45253	0	0	0	0	0	1729.3	0	0	0	0	0	0	11408	0	0
AFSCSSFNSNTFLTR	15	0	1737.78	sp|P46061|RAGP1_MOUSE	sp|P46061|RAGP1_MOUSE	yes	2	0.0077951	49.097	263710	181270	275690	176170	423.83	242210	35312	45006	0	30855	65241	0	159010	197000	202920	204540	128620	262790
AFSDPFVEAEK	11	0	1238.58	sp|Q61316|HSP74_MOUSE	sp|Q61316|HSP74_MOUSE	yes	2	3.7378e-06	135.63	486500	666500	630280	512040	949330	699690	473360	549000	544480	564480	607820	573540	668370	662280	643840	688080	677730	755160
AFSEAEQTK	9	0	1009.47	sp|Q91VK1|5MP1_MOUSE;sp|Q2L4X1|5MP1_MUSMM	sp|Q91VK1|5MP1_MOUSE	yes	2	0.0058636	74.486	0	0	0	2547.7	1838.8	0	0	85544	0	0	0	88893	1752.4	0	0	0	2434.9	0
AFSGLTQNPESIELR	15	0	1660.84	sp|Q9Z1T2|TSP4_MOUSE	sp|Q9Z1T2|TSP4_MOUSE	yes	2	0.0055654	52.863	0	0	0	0	72832	0	0	0	0	0	0	8658.1	0	0	0	0	0	0
AFSGYLGPDESK	12	0	1269.59	sp|Q9R0P3|ESTD_MOUSE	sp|Q9R0P3|ESTD_MOUSE	yes	2	0.0021816	77.358	0	1014000	1222800	1040000	1555800	3768.9	738930	819850	668110	747840	0	920100	1157300	0	1357800	1127100	1352700	1420300
AFSIDIIR	8	0	933.528	sp|Q69ZZ9|K0754_MOUSE;sp|Q9QXZ0|MACF1_MOUSE	sp|Q9QXZ0|MACF1_MOUSE	no	2	0.0019157	89.123	30173	0	38618	59046	0	26071	0	0	0	0	0	14067	17352	33356	37352	33630	33431	49089
AFSIQTPEQYYFCYK	15	0	1943.88	sp|O35239|PTN9_MOUSE	sp|O35239|PTN9_MOUSE	yes	2	0.0036699	50.09	4291.2	0	0	27846	16146	0	0	0	6205.7	684.45	1431.7	0	17734	26385	31730	5468	0	37255
AFSTWLK	7	0	851.454	sp|P26041|MOES_MOUSE	sp|P26041|MOES_MOUSE	yes	2	0.062022	61.494	150160	252500	329600	196950	427670	169610	83284	83854	96925	101430	123300	75037	351680	225630	155430	209430	0	219360
AFSVFLFNTENK	12	0	1415.71	sp|P58044|IDI1_MOUSE	sp|P58044|IDI1_MOUSE	yes	2	0.001054	76.85	0	0	0	2621.9	2152.5	0	0	1619	0	0	0	0	0	0	101130	573.41	13311	47840
AFSYYGPLR	9	0	1072.53	sp|Q8BL97|SRSF7_MOUSE	sp|Q8BL97|SRSF7_MOUSE	yes	2	1.1734e-05	97.033	343540	234640	380830	465220	506130	470390	206400	935.07	233970	130650	197960	165880	380570	401900	20238	461530	366780	529560
AFTGFIVEADTPGIHIGK	18	0	1871.98	sp|P45952|ACADM_MOUSE	sp|P45952|ACADM_MOUSE	yes	2;3	2.0227e-208	323.54	4241500	6557200	5756400	5111000	4884400	4998100	12729000	13303000	13833000	12331000	13293000	15511000	10496000	10050000	9603400	8384700	10829000	8241200
AFTGFIVEADTPGIHIGKK	19	1	2000.07	sp|P45952|ACADM_MOUSE	sp|P45952|ACADM_MOUSE	yes	2;3	5.6488e-19	163.09	150990	159550	124510	202510	81593	158510	490270	458920	413920	196300	358600	740590	598480	594140	430110	239710	692040	240380
AFTHTAQYDEAISDYFR	17	0	2033.91	sp|Q9CWJ9|PUR9_MOUSE	sp|Q9CWJ9|PUR9_MOUSE	yes	3	5.5362e-10	144.51	349550	306450	284880	357260	448040	383080	140430	135350	129350	91753	0	642.72	346950	404180	436820	395450	342220	557570
AFTMDCITLEGDQVSHR	17	0	1978.89	sp|Q9CW03|SMC3_MOUSE	sp|Q9CW03|SMC3_MOUSE	yes	2	0.0036025	45.183	0	0	2484.7	0	0	0	0	0	0	0	0	0	0	0	0	0	9237	24191
AFTQNTLVPPHPQR	14	0	1604.84	sp|P59240|NPHP4_MOUSE	sp|P59240|NPHP4_MOUSE	yes	2	0.027682	26.579	220240	192260	302400	167110	350320	212950	63567	60195	44204	35648	73175	77134	230150	219230	258880	225570	174820	243560
AFTSQASATMHLPATIGDYTDFYSSR	26	0	2837.3	sp|P35505|FAAA_MOUSE	sp|P35505|FAAA_MOUSE	yes	3	8.6543e-69	84.551	30506	71928	31208	35602	54859	39875	127290	153040	137020	125730	164580	216640	121750	126200	138600	77918	189180	106600
AFTTWTANAGIEECR	15	0	1725.78	sp|Q9R0H0|ACOX1_MOUSE	sp|Q9R0H0|ACOX1_MOUSE	yes	2	3.3934e-14	166.71	175900	153160	164900	0	108640	152760	351820	312980	313310	335010	446030	559240	273910	275700	223960	188570	268570	215250
AFVAFIPTDR	10	0	1135.6	sp|Q8K3W2|LRC10_MOUSE	sp|Q8K3W2|LRC10_MOUSE	yes	2	0.003944	79.059	244590	0	0	322540	297010	279870	0	0	123280	162500	117410	46762	0	24333	12533	19158	30553	33998
AFVAGVLPLK	10	0	1013.63	sp|Q9D7H3|RTCA_MOUSE	sp|Q9D7H3|RTCA_MOUSE	yes	2	0.0038373	58.286	0	71794	100040	63888	96158	87230	60842	56610	88917	98799	60661	9358.3	66083	70670	74392	0	55389	94505
AFVAIGDYNGHVGLGVK	17	0	1715.9	sp|P25444|RS2_MOUSE	sp|P25444|RS2_MOUSE	yes	2;3	1.1309e-09	124.06	592400	422180	729450	422290	866630	737580	243340	238780	270630	240030	221160	390530	534530	874030	878870	790560	509980	948810
AFVDFFSQCLHEEYK	15	0	1918.86	sp|O70503|DHB12_MOUSE	sp|O70503|DHB12_MOUSE	yes	2;3	1.1226e-06	139.7	266910	204960	251040	291030	369540	253690	89925	77919	88355	45140	86516	89489	190710	302420	414600	257640	217770	422730
AFVDLTNQVSCSGDVK	16	0	1738.82	sp|Q9CYR6|AGM1_MOUSE	sp|Q9CYR6|AGM1_MOUSE	yes	2	0.0059594	49.097	0	0	99719	0	111990	103300	53644	54733	58687	69883	36206	116440	84818	83991	0	112820	72366	122540
AFVDSCLQLHETK	13	0	1546.74	sp|P51174|ACADL_MOUSE	sp|P51174|ACADL_MOUSE	yes	2;3	1.9446e-79	240.33	11166000	7253100	9508300	5879100	6377200	9738900	7187300	10764000	9042800	8765700	20145000	24700000	10801000	15313000	15885000	11102000	12287000	11645000
AFVDSCLQLHETKR	14	1	1702.85	sp|P51174|ACADL_MOUSE	sp|P51174|ACADL_MOUSE	yes	2;3	1.4769e-06	150.21	1117700	815370	982750	832580	761120	879610	1013600	1888800	1146200	682830	1720100	2653900	1346200	1691000	528440	1063300	1446800	1177900
AFVEAMVNENVSLVISR	17	0	1876.97	sp|O88544|CSN4_MOUSE	sp|O88544|CSN4_MOUSE	yes	2	8.1256e-05	66.509	41203	64629	51602	83767	112770	75809	33772	68339	57649	39921	32766	58126	76072	59180	74202	116210	102820	6922.6
AFVEFLTDEIK	11	0	1310.68	sp|O35658|C1QBP_MOUSE	sp|O35658|C1QBP_MOUSE	yes	2	6.1746e-07	162.49	263530	319270	344780	229760	305770	285420	347910	387950	416020	494370	566100	528130	278370	287600	266450	304850	333260	320270
AFVEFLTDEIKEEK	14	1	1696.86	sp|O35658|C1QBP_MOUSE	sp|O35658|C1QBP_MOUSE	yes	2;3	1.0553e-113	266.12	884510	1116400	881710	878410	1222700	1156700	1356800	1537500	1440400	698550	910860	1362000	1185200	1033300	1489800	1432200	1444300	1312700
AFVEFLTDEIKEEKK	15	2	1824.95	sp|O35658|C1QBP_MOUSE	sp|O35658|C1QBP_MOUSE	yes	3	0.016586	38.584	0	0	0	0	0	0	0	60089	48375	2630.6	20280	64669	54534	43775	36166	26807	14488	0
AFVENYPQFK	10	0	1241.61	sp|P97390|VPS45_MOUSE	sp|P97390|VPS45_MOUSE	yes	2	0.010349	36.211	0	66374	102140	0	87265	8196.1	102690	0	0	0	105670	87374	87842	100760	0	81000	93981	0
AFVEVNEEGTEAAAATAGMMTVR	23	0	2354.09	sp|Q60854|SPB6_MOUSE	sp|Q60854|SPB6_MOUSE	yes	2;3	3.6068e-35	124.77	242340	213160	188010	24811	394050	301020	125220	156970	151440	227300	118660	258180	317080	324450	182770	388000	313510	369350
AFVFILEPK	9	0	1062.61	sp|Q8CIH5|PLCG2_MOUSE	sp|Q8CIH5|PLCG2_MOUSE	yes	2	0.0028631	77.072	45946	32296	52684	65400	80773	63065	0	0	8951.5	0	0	0	37130	46072	34857	81383	53658	118640
AFVHWYVGEGMEEGEFSEAR	20	0	2329.01	sp|P05213|TBA1B_MOUSE;sp|P05214|TBA3_MOUSE;sp|P68368|TBA4A_MOUSE;sp|P68369|TBA1A_MOUSE;sp|P68373|TBA1C_MOUSE;sp|Q9JJZ2|TBA8_MOUSE	sp|P05213|TBA1B_MOUSE	no	2;3	2.1069e-46	220.34	2177900	2082500	2045800	2185200	4103300	3143600	916100	1547700	1205900	1080900	1466200	1926200	3150100	2964200	5060100	4039900	3616300	4018500
AFVPPLAEDLLAR	13	0	1410.79	sp|Q4LDD4|ARAP1_MOUSE	sp|Q4LDD4|ARAP1_MOUSE	yes	2	0.040568	18.811	105190	69197	137440	106270	196840	137830	0	0	0	0	0	0	145000	152390	174750	159790	0	234110
AFVRPSGTEDIVR	13	1	1445.76	sp|Q9CYR6|AGM1_MOUSE	sp|Q9CYR6|AGM1_MOUSE	yes	3	7.1405e-05	105.94	69040	60745	85472	63897	107100	97290	28214	64985	30354	30304	71013	74516	76264	92463	91919	87620	72226	83964
AFVSGFDGSAGTAIITEEHAAMWTDGR	27	0	2796.28	sp|Q6P1B1|XPP1_MOUSE	sp|Q6P1B1|XPP1_MOUSE	yes	3	0.003207	25.233	15598	16929	14395	11853	0	17813	0	0	0	6668.3	11541	19756	22172	22844	27898	26227	29809	54750
AFVTDWDK	8	0	980.46	sp|Q925I1|ATAD3_MOUSE	sp|Q925I1|ATAD3_MOUSE	yes	2	0.066325	37.722	22517	24312	33590	79129	35986	32729	0	47319	0	0	32319	0	44838	172040	23582	34512	33550	0
AFVTEDIQLYHNLVMK	16	0	1919.98	sp|Q8VHC3|SELM_MOUSE	sp|Q8VHC3|SELM_MOUSE	yes	2	0.00011367	54.199	30782	0	29683	38862	47376	31829	0	7735.1	0	0	8968.9	13395	33684	38735	65315	44689	30790	54710
AFWLDLSHNR	10	0	1257.63	sp|P70389|ALS_MOUSE	sp|P70389|ALS_MOUSE	yes	2	0.00095074	88.921	191520	83967	189030	200130	179290	229680	142340	125020	30915	0	193880	1009500	48147	81530	124520	135930	85942	104750
AFYAELYHIISSNLEK	16	0	1896.96	sp|P97372|PSME2_MOUSE	sp|P97372|PSME2_MOUSE	yes	2;3	9.0891e-06	96.313	361430	407150	478650	445370	632410	500000	324880	421450	32630	83601	114430	193140	439270	561900	538810	711890	678830	968860
AFYAPVHADDLR	12	0	1373.67	sp|P55012|S12A2_MOUSE	sp|P55012|S12A2_MOUSE	yes	2	0.0025753	54.584	22451	49058	25995	0	18681	21629	0	0	0	5296.9	13833	0	20298	33551	41420	27869	0	0
AFYECLAACEGSR	13	0	1532.64	sp|Q9CYD3|CRTAP_MOUSE	sp|Q9CYD3|CRTAP_MOUSE	yes	2	0.018031	27.378	95469	77296	124000	83232	124090	110010	0	2011	0	0	6678.8	0	0	82948	90563	6144.8	0	140060
AFYEHAPK	8	0	961.466	sp|P01027|CO3_MOUSE	sp|P01027|CO3_MOUSE	yes	2	0.0064838	97.033	1451400	916400	1270600	1564100	1179000	1101300	131880	126370	0	0	165680	149710	496810	764670	1587400	1223400	777850	1321300
AFYMEEGAPYCER	13	0	1621.65	sp|Q3TJD7|PDLI7_MOUSE	sp|Q3TJD7|PDLI7_MOUSE	yes	2	0.0015418	72.922	70917	49342	100710	58711	123540	73468	0	0	0	2039.7	19209	15347	69965	81089	51991	80655	58557	87669
AFYNNVLGEYEEYITK	16	0	1951.92	sp|P29758|OAT_MOUSE	sp|P29758|OAT_MOUSE	yes	2	1.7238e-16	149.02	619400	0	665360	791780	968110	857620	775590	0	1029200	751780	1029000	1368200	1118900	1101200	1061400	988730	1097200	1050500
AFYSLGNYLVASEIAK	16	0	1744.9	sp|Q3U5Q7|CMPK2_MOUSE	sp|Q3U5Q7|CMPK2_MOUSE	yes	2	0.00094248	63.766	115080	24811	184380	0	368190	56780	140530	0	0	94641	223300	0	0	1120.1	0	0	0	219860
AGAAAPELLQALLR	14	0	1392.81	sp|Q9WTK5|NFKB2_MOUSE	sp|Q9WTK5|NFKB2_MOUSE	yes	2	0.0012705	60.547	0	0	0	67004	71031	61386	31231	23491	0	19369	25874	32646	67104	56738	53601	37649	41082	84068
AGAAFFNEVR	10	0	1080.54	sp|Q61102|ABCB7_MOUSE	sp|Q61102|ABCB7_MOUSE	yes	2	0.0062973	67.507	0	0	0	0	0	0	231400	1819.1	0	262210	297960	0	170580	0	0	0	127720	0
AGAAGGPEEEAEKPVK	16	1	1538.76	sp|Q6P8I4|PCNP_MOUSE	sp|Q6P8I4|PCNP_MOUSE	yes	3	0.00080362	34.472	25961	27415	23161	23048	48957	32308	12140	8938.5	0	0	11029	21159	24432	23752	46022	34066	29127	43912
AGAAGTSEATSSVR	14	0	1263.61	sp|Q9R069|BCAM_MOUSE	sp|Q9R069|BCAM_MOUSE	yes	2	2.9751e-05	134.2	205600	182020	226470	215420	202360	182060	310940	398610	335990	329330	349140	482610	235170	272190	282090	180530	258030	245940
AGACVTSESTVMR	13	0	1367.62	sp|Q9DBC0|SELO_MOUSE	sp|Q9DBC0|SELO_MOUSE	yes	2	0.051517	34.193	108650	75095	117050	103990	62578	2587.8	0	0	184560	259310	439900	468010	101310	97428	223970	93705	187710	86159
AGAEELQALLER	12	0	1298.68	sp|Q5U430|UBR3_MOUSE	sp|Q5U430|UBR3_MOUSE	yes	2	0.023161	44.598	153930	0	0	0	0	0	0	0	0	0	0	0	0	0	0	0	0	0
AGAEQLDSWLTDEER	15	0	1718.77	sp|Q3U0V2|TRADD_MOUSE	sp|Q3U0V2|TRADD_MOUSE	yes	2	0.010853	37.886	24648	19853	0	25086	42224	0	0	0	0	0	0	0	0	15407	14686	30180	0	42430
AGAESDGQFQFTGIK	15	0	1554.73	sp|Q78IK2|ATPMK_MOUSE	sp|Q78IK2|ATPMK_MOUSE	yes	2	0	350.49	18609000	12768000	17673000	14559000	15154000	17474000	16472000	16179000	12700000	25354000	21339000	25756000	6308300	17650000	19747000	15573000	12839000	12683000
AGAESDGQFQFTGIKK	16	1	1682.83	sp|Q78IK2|ATPMK_MOUSE	sp|Q78IK2|ATPMK_MOUSE	yes	2;3	1.5526e-21	199.51	1767400	1381800	1267300	1661100	1413600	1598000	1471100	2426600	1482100	629310	1820300	3706300	2307200	2260000	2383900	2047700	2721700	1753400
AGAGAVVPK	9	0	768.449	sp|Q9DC70|NDUS7_MOUSE	sp|Q9DC70|NDUS7_MOUSE	yes	2	0.01968	63.301	31115	26526	19579	30281	37286	29894	99866	150450	227390	166360	171510	93665	23119	21326	891150	28233	55392	59223
AGAGEVNGDVGDEDLLPGYLNDIPR	25	0	2555.21	sp|A2AUC9|KLH41_MOUSE	sp|A2AUC9|KLH41_MOUSE	yes	2	7.7381e-05	38.656	45773	33377	0	27572	62597	42104	10792	0	2951.8	15140	0	57763	41753	20954	26174	62298	47904	36992
AGAGGGGGAVGPQPSAK	17	0	1337.67	sp|Q9CXS4|CENPV_MOUSE	sp|Q9CXS4|CENPV_MOUSE	yes	2	0.0087344	50.314	0	0	6142.6	0	0	0	0	225050	270160	0	0	269430	0	0	0	0	0	0
AGAGGGNDIQWCFSQVK	17	0	1793.82	sp|Q6P1F6|2ABA_MOUSE	sp|Q6P1F6|2ABA_MOUSE	yes	2	2.055e-12	144.2	0	160820	217910	140470	170200	134360	180890	231350	187680	264620	241650	259010	180670	203020	235300	161180	171400	183660
AGAGGPGLAALVAFVR	16	0	1425.81	sp|Q9CQT1|MTNA_MOUSE	sp|Q9CQT1|MTNA_MOUSE	yes	2	5.6131e-06	94.804	23896	29244	28120	32622	53463	38446	636.11	49768	0	0	13433	0	34888	0	36571	31044	39357	28475
AGAGLSSLCLVLSTRPHC	18	1	1897.95	sp|Q99LD8|DDAH2_MOUSE	sp|Q99LD8|DDAH2_MOUSE	yes	3	0.0034288	23.432	0	0	0	0	0	0	0	30992	0	11992	7088	28389	14922	0	0	0	18725	0
AGAGSATLSMAYAGAR	16	0	1453.7	sp|P08249|MDHM_MOUSE	sp|P08249|MDHM_MOUSE	yes	2	1.5685e-136	252.69	3822700	28123000	37191000	26095000	28907000	33241000	27969000	29410000	27710000	29637000	46048000	44660000	34080000	31292000	39693000	36416000	35710000	33117000
AGAIAPCEVTVPAQNTGLGPEK	22	0	2179.09	sp|P14869|RLA0_MOUSE	sp|P14869|RLA0_MOUSE	yes	2;3	1.4029e-34	146.75	1732900	1587500	2087200	1338900	2530200	2148500	1023600	861780	867250	763830	1134400	1262100	1585400	2403700	2684600	2381600	1968100	2386700
AGAKPDQIGIITPYEGQR	18	1	1913	sp|Q9EPU0|RENT1_MOUSE	sp|Q9EPU0|RENT1_MOUSE	yes	3	0.0012081	43.518	31033	21425	37947	16646	55729	40946	0	1380.8	0	6439.8	8595.1	19741	45042	53518	41222	48072	34827	55894
AGALEGVPISGCLGDQSAALVGQMCFQDGQAK	32	0	3234.51	sp|Q64516|GLPK_MOUSE	sp|Q64516|GLPK_MOUSE	yes	3	1.3263e-08	71.892	19719	0	0	0	24653	16957	30481	31911	30094	0	0	79396	0	34297	47881	34657	47767	29998
AGALGQGETSWYMHCSEPQR	20	0	2263.97	sp|Q70KF4|CMYA5_MOUSE	sp|Q70KF4|CMYA5_MOUSE	yes	3	0.00015695	43.518	1573.5	14381	0	0	0	8701.6	14537	21558	19324	0	47598	61144	18140	36700	29458	0	22874	17400
AGALLPAIR	9	0	880.549	sp|Q61001|LAMA5_MOUSE	sp|Q61001|LAMA5_MOUSE	yes	2	0.053027	32.128	1658.3	0	0	0	0	5281.7	24671	14461	0	1957.2	0	17867	0	0	0	0	26585	0
AGALQCSPSDVYTK	14	0	1495.7	sp|P26039|TLN1_MOUSE	sp|P26039|TLN1_MOUSE	yes	2	1.371e-14	156.73	441810	294470	635170	590140	858020	680040	196180	174920	162150	160210	260350	241630	508540	817600	922060	784080	633910	1057900
AGALQVCPTDSYTK	14	0	1509.71	sp|Q71LX4|TLN2_MOUSE	sp|Q71LX4|TLN2_MOUSE	yes	2	0.0045458	35.33	73160	108590	183770	0	139610	92988	119000	244480	140480	2047.8	245720	191760	73595	85546	0	78141	0	75594
AGAPLEIPVAR	11	0	1092.63	sp|Q62407|SPEG_MOUSE	sp|Q62407|SPEG_MOUSE	yes	2	0.01083	46.033	88089	99285	123990	19618	0	84311	188970	178430	148250	174370	241890	226570	188090	198620	169820	0	152990	120820
AGAPPGLFNVVQGGAATGQFLCHHR	25	0	2561.27	sp|Q9JLJ2|AL9A1_MOUSE	sp|Q9JLJ2|AL9A1_MOUSE	yes	4	0.00012798	53.193	76146	28884	55413	73424	65944	78117	47317	48832	37090	17648	36117	81865	58238	97813	101920	77747	55330	122380
AGATLDILVENMGR	14	0	1458.75	sp|P23780|BGAL_MOUSE	sp|P23780|BGAL_MOUSE	yes	2	0.00034925	81.799	45001	44864	0	0	78132	57469	0	11210	0	0	16242	20279	50976	62364	0	77042	0	239760
AGATVYITGR	10	0	1007.54	sp|Q99L04|DHRS1_MOUSE	sp|Q99L04|DHRS1_MOUSE	yes	2	0.0026346	72.042	85546	57729	85743	64647	97808	96612	38898	67243	42849	48167	90943	91920	83359	113220	85594	97445	96136	116290
AGAVAEEVLAAIR	13	0	1268.71	sp|P21447|MDR1A_MOUSE;sp|P06795|MDR1B_MOUSE	sp|P21447|MDR1A_MOUSE	yes	2	7.6861e-10	132.39	42116	21784	17525	22433	42215	24862	35143	62490	33191	31641	28330	72903	50605	27483	40067	43855	55447	16131
AGAVDWTDQLGLR	13	0	1400.7	sp|P58871|TB182_MOUSE	sp|P58871|TB182_MOUSE	yes	2	0.0010463	47.561	2721.1	56580	73592	93162	96566	102390	99241	0	70357	43967	79441	57186	49743	78825	40974	63170	0	88210
AGAVEVPGDCVPTEGDYHFR	20	0	2174.97	sp|D3YYU8|OBSL1_MOUSE	sp|D3YYU8|OBSL1_MOUSE	yes	3	0.0010418	37.146	13529	0	19327	1536	22303	0	1392.1	708.69	730.97	0	14408	26062	0	26066	10885	0	21898	0
AGAVTSSASLSSPALAK	17	0	1516.81	sp|O08784|TCOF_MOUSE	sp|O08784|TCOF_MOUSE	yes	2	0.039311	29.98	3703.3	21976	33496	49521	69865	52699	0	0	0	0	0	0	25152	3124.2	0	4038.2	0	0
AGAYDFPSPEWDTVTPEAK	19	0	2079.94	sp|Q6PHZ2|KCC2D_MOUSE;sp|Q923T9|KCC2G_MOUSE;sp|P11798|KCC2A_MOUSE	sp|Q6PHZ2|KCC2D_MOUSE	no	2	6.7797e-05	93.649	401490	655620	572650	596610	696770	531850	996590	1441400	1213200	1531000	910580	850440	1158400	852460	760410	528310	988450	829050
AGCAVTSLLASELTK	15	0	1519.79	sp|O08808|DIAP1_MOUSE	sp|O08808|DIAP1_MOUSE	yes	2	0.00016917	86.838	0	0	0	6039.8	3186.1	0	0	0	40836	0	0	75440	104740	15242	29350	3413	97156	0
AGCECLNESDEHGFDNCLR	19	0	2281.88	sp|Q8CDN6|TXNL1_MOUSE	sp|Q8CDN6|TXNL1_MOUSE	yes	3	0.00012747	27.467	0	28229	50291	26724	89855	0	0	24816	0	19019	53582	0	13721	42607	80050	81985	67141	95592
AGCLVHVFWPK	11	0	1312.67	sp|Q811U4|MFN1_MOUSE	sp|Q811U4|MFN1_MOUSE	yes	2	0.00015512	98.009	0	1960.1	49040	0	0	15514	63034	68038	0	3015.6	50038	0	36686	50960	33533	2097.2	0	43518
AGCPPGNPTAGR	12	0	1153.53	sp|P32921|SYWC_MOUSE	sp|P32921|SYWC_MOUSE	yes	2	0.034773	28.647	0	0	75003	0	62611	71881	74017	0	0	47772	77083	99223	0	0	81320	0	83116	136260
AGCQVVAPSDMMDGR	15	0	1592.67	sp|P10518|HEM2_MOUSE	sp|P10518|HEM2_MOUSE	yes	2	0.000322	62.705	0	0	0	0	0	0	650.18	85676	74185	48863	209830	200190	106170	143000	0	0	141980	133750
AGDEFVEK	8	0	893.413	sp|Q61425|HCDH_MOUSE	sp|Q61425|HCDH_MOUSE	yes	2	0.00039517	125.5	3313200	3012800	3048500	3467900	3057000	2645000	4446900	6192800	4907200	4795000	5763500	6961900	3922900	4576600	5376200	4054300	4761200	3625400
AGDELTKIEDEDEQGWCK	18	1	2121.92	sp|Q9WVE8|PACN2_MOUSE	sp|Q9WVE8|PACN2_MOUSE	yes	3	8.7933e-09	81.908	18964	0	0	0	24766	24211	0	1442	16483	9540.9	34301	70680	30184	23608	23426	29011	34898	26932
AGDFGAAFVER	11	0	1138.54	sp|Q8K010|OPLA_MOUSE	sp|Q8K010|OPLA_MOUSE	yes	2	0.006708	64.906	31366	26829	31790	936.82	0	0	0	112960	101690	123190	2045	146450	111000	0	25671	0	69540	0
AGDGRPCPTAESASAPPEDPNVNFLK	26	1	2696.25	sp|Q64337|SQSTM_MOUSE	sp|Q64337|SQSTM_MOUSE	yes	3	0.00041578	48.945	0	13523	0	22890	48546	0	0	0	0	0	0	0	1978.8	0	50883	49993	20314	60186
AGDIALLYLQEIER	14	0	1602.86	sp|E9Q6P5|TTC7B_MOUSE	sp|E9Q6P5|TTC7B_MOUSE	yes	2	0.0069118	55.754	0	0	0	0	28734	760.37	0	0	50887	39931	54228	82484	28304	0	73467	49580	35510	37576
AGDKDDITEPAVCALR	16	1	1729.83	sp|Q02257|PLAK_MOUSE	sp|Q02257|PLAK_MOUSE	yes	3	0.0017089	61.194	20608	25517	57750	0	45866	42391	62275	127990	48195	93004	131960	147600	85550	115320	45479	43335	95542	58354
AGDLGVDLTSK	11	0	1074.56	sp|Q9DCW4|ETFB_MOUSE	sp|Q9DCW4|ETFB_MOUSE	yes	2	2.3148e-10	163.43	4691800	6758200	6268300	3261900	4229200	5229700	0	11230000	8890300	9943800	15736000	19047000	10170000	9884200	8758700	6066200	10727000	6302000
AGDMENAENILTVMK	15	0	1634.76	sp|Q6PB66|LPPRC_MOUSE	sp|Q6PB66|LPPRC_MOUSE	yes	2	1.3986e-20	163.93	429770	467580	532420	32752	42438	443560	964020	1100500	903900	994090	907480	1105500	642150	569310	448730	0	509430	436920
AGDMICPECGLVVGDR	16	0	1747.77	sp|P62915|TF2B_MOUSE	sp|P62915|TF2B_MOUSE	yes	2	0.0010244	52.863	31074	0	12285	0	1885	0	0	3740.7	0	0	0	13490	0	13458	0	19195	4947.8	29232
AGDNIKVEIPVLGR	14	1	1479.84	sp|A2ASS6|TITIN_MOUSE	sp|A2ASS6|TITIN_MOUSE	yes	3	0.044785	42.061	104450	57756	54132	131460	82253	108330	63406	40235	0	0	0	0	41580	100800	73596	92996	86455	92178
AGDNILAVLK	10	0	1012.59	sp|Q3UVK0|ERMP1_MOUSE	sp|Q3UVK0|ERMP1_MOUSE	yes	2	0.0084529	58.916	0	0	0	0	0	0	37958	52503	51288	36178	0	55815	0	0	107640	0	80418	114790
AGDSIVLSAISILGK	15	0	1442.83	sp|A2ASS6|TITIN_MOUSE	sp|A2ASS6|TITIN_MOUSE	yes	2	3.0291e-05	127.03	54244	54959	58048	72715	82929	85387	29654	27177	1158.6	10986	0	1920.6	32131	30896	86040	48659	53065	59433
AGDSIVLSAISILGKPLPK	19	1	1878.12	sp|A2ASS6|TITIN_MOUSE	sp|A2ASS6|TITIN_MOUSE	yes	2;3	2.2247e-27	144.09	453270	334780	384380	748300	684540	1004600	515630	393250	264730	114940	27165	72595	477000	641760	1438800	620760	518350	705700
AGDSLMVMIAMK	12	0	1265.62	sp|Q99MR8|MCCA_MOUSE	sp|Q99MR8|MCCA_MOUSE	yes	2	0.031518	33.426	0	0	0	17493	97294	0	0	0	0	0	0	0	53333	17931	0	0	1404.9	101960
AGDTILNSNHIGR	13	0	1366.7	sp|Q9D773|RM02_MOUSE	sp|Q9D773|RM02_MOUSE	yes	3	2.9058e-05	83.438	0	27147	13564	3223.4	11964	20387	38244	64296	49710	43102	23800	51265	35953	39248	77362	19922	28393	35101
AGDTIPCIFQAVAR	14	0	1517.77	sp|Q60714|S27A1_MOUSE	sp|Q60714|S27A1_MOUSE	yes	2	0.0033103	57.888	133520	165680	109810	8604.9	114520	124770	198020	0	0	254630	201920	5253.9	192780	0	176590	0	19986	128900
AGDTLSGTCLLIANK	15	0	1532.79	sp|Q9WVG6|CARM1_MOUSE	sp|Q9WVG6|CARM1_MOUSE	yes	2	0.007987	50.09	0	0	0	0	0	56369	11887	42671	52048	54841	71583	16994	0	98521	59058	0	79584	0
AGDTVGEGDLLVELE	15	0	1515.73	sp|Q91ZA3|PCCA_MOUSE	sp|Q91ZA3|PCCA_MOUSE	yes	2	5.2355e-05	111.61	2306.5	6023.8	12067	118400	147130	158430	94668	195360	128300	416260	326660	513400	159090	135710	235160	230650	200950	158200
AGDTVIPLYIPQCGECK	17	0	1919.91	sp|P28474|ADHX_MOUSE	sp|P28474|ADHX_MOUSE	yes	2	4.2104e-10	128.41	374400	409980	436520	387100	448650	407460	1033200	910640	966310	894000	990040	824680	487000	646020	526950	376470	589650	510560
AGDVIFLLSK	10	0	1061.61	sp|P97369|NCF4_MOUSE	sp|P97369|NCF4_MOUSE	yes	2	0.0064425	57.888	91545	0	41571	59994	86797	120090	0	0	0	0	0	0	69790	109640	0	127600	88546	190090
AGDVLWLR	8	0	928.513	sp|Q8K1B8|URP2_MOUSE	sp|Q8K1B8|URP2_MOUSE	yes	2	0.0039778	89.123	195120	128000	189590	190930	224500	254150	0	0	0	0	0	0	112530	196290	168550	199150	162380	326000
AGDWQCPNPGCGNQNFAWR	19	0	2233.92	sp|Q61545|EWS_MOUSE	sp|Q61545|EWS_MOUSE	yes	2	3.5729e-13	75.012	226170	162690	307070	200470	417920	259420	152490	138620	147400	138640	188860	229050	299490	336950	368890	301510	247650	360400
AGEAPTENPAPATEQSSAE	19	0	1855.81	sp|Q9JKB3|YBOX3_MOUSE	sp|Q9JKB3|YBOX3_MOUSE	yes	2	2.1038e-10	74.733	0	0	0	7752.1	43827	0	0	495.08	0	0	0	0	0	0	36126	0	0	0
AGEASAESTGAADGAAPEEGEAK	23	0	2074.89	sp|Q91XV3|BASP1_MOUSE	sp|Q91XV3|BASP1_MOUSE	yes	2	2.9607e-16	92.593	29845	0	0	0	74245	0	0	0	0	0	0	616.03	0	0	57354	65186	0	0
AGEATFTVQLDVLAK	15	0	1561.84	sp|Q9JIF9|MYOTI_MOUSE	sp|Q9JIF9|MYOTI_MOUSE	yes	2	0.00013989	63.908	0	0	0	0	0	0	0	147110	106920	65468	91861	157070	0	0	0	0	0	0
AGEDVQLLIPFK	12	0	1328.73	sp|A2ASS6|TITIN_MOUSE	sp|A2ASS6|TITIN_MOUSE	yes	2	7.3235e-10	163.43	938390	734620	723130	920370	836150	1031100	664240	599500	413210	637590	162280	0	579180	1002600	1043100	874210	793500	890050
AGEEITQAQR	10	0	1101.54	sp|Q09014|NCF1_MOUSE	sp|Q09014|NCF1_MOUSE	yes	2	0.0060831	81.163	48181	0	30416	28256	0	40480	0	0	0	0	0	0	16680	19473	48359	37530	33347	81543
AGEGLGQQGASATAAPETR	19	0	1770.85	sp|Q9CZE3|RAB32_MOUSE	sp|Q9CZE3|RAB32_MOUSE	yes	2	9.6823e-05	63.025	4331.5	0	15260	7574.6	110620	74600	0	0	0	0	0	0	14255	45330	68977	52024	61565	132220
AGEGTLPFESCK	12	0	1294.59	sp|P70170|ABCC9_MOUSE	sp|P70170|ABCC9_MOUSE	yes	2	0.0060189	59.645	0	0	17917	0	995.11	0	0	0	0	59429	100400	74699	30639	51903	49897	34774	0	32606
AGEIITVLDDSDPNWWK	17	0	1957.94	sp|P70297|STAM1_MOUSE	sp|P70297|STAM1_MOUSE	yes	2	2.5266e-07	80.623	39165	35676	40534	61419	84928	43597	22021	0	27613	24719	0	78043	51373	52170	69795	81794	75102	111180
AGEITFAEK	9	0	964.487	sp|Q62351|TFR1_MOUSE	sp|Q62351|TFR1_MOUSE	yes	2	0.0010002	90.761	97479	124410	72830	3450.2	76221	102680	137560	40037	80348	0	46446	82028	65707	103010	79847	77631	68126	80646
AGELTEDEVER	11	0	1246.57	sp|P62270|RS18_MOUSE	sp|P62270|RS18_MOUSE	yes	2	7.9574e-12	129.28	459010	328220	296090	289940	509710	472450	126850	0	116490	163920	0	0	348580	364110	232390	435580	374220	487520
AGELVLTSESSR	12	0	1247.64	sp|Q8R035|ICT1_MOUSE	sp|Q8R035|ICT1_MOUSE	yes	2	0.0013122	81.099	69834	61092	84786	59074	82771	88252	125620	177450	133830	137350	175190	205930	151190	126660	133450	91210	114890	105530
AGEMVEVLPSQR	12	0	1314.66	sp|Q8R0F9|S14L4_MOUSE	sp|Q8R0F9|S14L4_MOUSE	yes	2	0.0054064	61.48	0	0	56466	0	4491.1	2232.2	0	0	0	0	0	0	0	0	14464	0	0	0
AGEPVELFGK	10	0	1045.54	sp|Q6PDN3|MYLK_MOUSE	sp|Q6PDN3|MYLK_MOUSE	yes	2	0.016555	37.591	0	0	0	21715	55138	67120	0	44237	0	0	19756	0	58914	0	75420	0	43437	0
AGEPVNIPADVTGLPMPK	18	0	1804.94	sp|A2ASS6|TITIN_MOUSE	sp|A2ASS6|TITIN_MOUSE	yes	2	5.7747e-09	94.63	785340	653060	445230	962410	769230	637540	634550	723840	428250	804470	4107.1	450430	532780	715530	1004600	813370	719970	619400
AGEQDPVPTPAELTSPGR	18	0	1820.89	sp|Q62417|SRBS1_MOUSE	sp|Q62417|SRBS1_MOUSE	yes	2	0.0065178	47.27	0	0	0	0	48919	0	0	0	79127	75649	20487	57218	1037.7	0	0	0	70862	0
AGEQINNHVK	10	0	1108.56	sp|Q06770|CBG_MOUSE	sp|Q06770|CBG_MOUSE	yes	2	0.0071198	46.447	0	0	0	95917	56688	79574	0	0	0	0	0	0	25446	19690	2144.1	0	0	0
AGEQSWIQALPSVAK	15	0	1583.83	sp|Q8BH86|GLUCM_MOUSE	sp|Q8BH86|GLUCM_MOUSE	yes	2	4.6046e-29	187.47	296380	0	0	0	0	0	805870	880640	914940	792240	904730	834870	450900	0	0	0	0	0
AGESVLVHGASGGVGLATCQIAR	23	0	2209.13	sp|P47199|QOR_MOUSE	sp|P47199|QOR_MOUSE	yes	3	6.5881e-17	106.58	51000	51878	67004	28388	55014	48796	128730	105010	98833	110740	195030	179390	86865	122110	78274	91231	126590	80826
AGEVFIHK	8	0	899.486	sp|Q99K48|NONO_MOUSE	sp|Q99K48|NONO_MOUSE	yes	2	0.051089	34.931	0	0	0	0	366700	0	0	0	0	0	0	0	0	0	0	0	11677	0
AGEVINQPMMMAAR	14	0	1517.72	sp|Q64727|VINC_MOUSE	sp|Q64727|VINC_MOUSE	yes	2	3.3397e-09	148.9	1227800	1272200	1421400	702610	1409600	1353400	1300000	1394900	1245100	952150	1362200	1632000	1412200	1836300	1466200	1304400	1737200	1354300
AGEVPSPEAGR	11	0	1068.52	sp|Q9CRB8|MTFP1_MOUSE	sp|Q9CRB8|MTFP1_MOUSE	yes	2	0.00106	90.263	834670	659030	680790	788240	658480	612960	592680	772550	587730	761180	680700	796240	560590	645090	691620	701040	655580	598500
AGEWGTICDDDFTLQAAHVLCR	22	0	2534.13	sp|Q9Z175|LOXL3_MOUSE	sp|Q9Z175|LOXL3_MOUSE	yes	3	0.00018534	44.571	31740	27144	50267	45963	73284	48077	0	0	0	0	0	0	0	38905	63070	66578	35525	63717
AGEYIEASYMNLQR	14	0	1643.76	sp|P01027|CO3_MOUSE	sp|P01027|CO3_MOUSE	yes	2	4.6359e-06	145.75	1375200	860690	1330400	972530	760230	1004100	38467	184650	271160	64856	46275	21655	554850	343690	500500	1131500	260450	1032300
AGEYSVTYDGFNTFTIPK	18	0	2008.94	sp|P11589|MUP2_MOUSE;sp|P02762|MUP6_MOUSE;sp|P04938|MUP11_MOUSE;sp|A2BIM8|MUP18_MOUSE;sp|P11588|MUP1_MOUSE;sp|B5X0G2|MUP17_MOUSE	sp|P11589|MUP2_MOUSE	no	2	7.1888e-24	155.57	1227500	1033400	629270	981590	1299900	925170	1559.8	1274900	793570	53692	0	124970	5802.1	645660	612740	655050	442070	860690
AGEYSVTYDGSNTFTILK	18	0	1964.94	sp|Q5FW60|MUP20_MOUSE	sp|Q5FW60|MUP20_MOUSE	yes	2	5.2239e-09	78.888	12276	1016.7	20783	63062	156510	0	0	79803	19588	0	0	0	0	27990	100290	52681	0	0
AGFAGDDAPR	10	0	975.441	sp|P60710|ACTB_MOUSE;sp|P62737|ACTA_MOUSE;sp|P63268|ACTH_MOUSE;sp|P63260|ACTG_MOUSE;sp|P68033|ACTC_MOUSE;sp|P68134|ACTS_MOUSE	sp|P68033|ACTC_MOUSE	no	1;2	1.629e-19	190.93	29560000	15083	28414000	28092000	30473000	30205000	33107000	38936000	32655000	38400000	27258000	28216000	30736000	25246000	35438000	28089000	30622000	26637000
AGFAGDDAPRAVFPSIVGRPR	21	2	2155.13	sp|P60710|ACTB_MOUSE;sp|P62737|ACTA_MOUSE;sp|P63268|ACTH_MOUSE;sp|P63260|ACTG_MOUSE;sp|P68033|ACTC_MOUSE;sp|P68134|ACTS_MOUSE	sp|P68033|ACTC_MOUSE	no	4	1.3617e-06	85.081	1569.9	0	0	0	0	2562.4	20303	24094	56752	0	0	0	0	6641.4	0	0	7228.6	0
AGFAGDQIPK	10	0	1002.51	sp|P61164|ACTZ_MOUSE;sp|Q8R5C5|ACTY_MOUSE	sp|P61164|ACTZ_MOUSE	no	2	0.0016866	88.181	0	242420	381260	244900	403920	360490	158880	0	0	183930	0	0	270800	645540	542780	317220	321250	315840
AGFAVNFFK	9	0	999.518	sp|P98063|BMP1_MOUSE	sp|P98063|BMP1_MOUSE	yes	2	0.024286	60.709	139840	104270	177260	186980	166360	149700	0	0	0	0	0	0	461.46	0	87642	0	0	0
AGFFGTIVEYGAER	14	0	1515.74	sp|Q5U458|DJC11_MOUSE	sp|Q5U458|DJC11_MOUSE	yes	2	0.0002549	101.45	172900	193180	162300	200420	162220	171390	271220	319480	270550	247490	262580	331940	184330	196470	237100	163960	175900	175420
AGFLDLKDFLPK	12	1	1362.75	sp|P26039|TLN1_MOUSE	sp|P26039|TLN1_MOUSE	yes	2;3	0.0061785	69.276	16550	1274.5	0	33548	13055	18082	0	0	0	0	0	0	24729	31645	0	18245	12039	37177
AGFLVLAVLSDGAGDHIR	18	0	1809.97	sp|Q8VI75|IPO4_MOUSE	sp|Q8VI75|IPO4_MOUSE	yes	3	1.2417e-06	49.097	14700	10956	15439	17403	56643	21379	0	0	0	0	0	0	0	23066	28279	39759	0	36700
AGFSETFLNEMIAPVMK	17	0	1883.92	sp|Q9CQF9|PCYOX_MOUSE	sp|Q9CQF9|PCYOX_MOUSE	yes	2	1.6726e-12	121.69	48648	35277	44192	59970	65311	61022	28570	0	32662	31706	36420	42099	0	49339	58234	63667	47326	72876
AGFVGDGISTCNGK	14	0	1381.63	sp|Q8R4Y4|STAB1_MOUSE	sp|Q8R4Y4|STAB1_MOUSE	yes	2	0.00028964	90.306	0	0	50411	0	65872	45261	5919.1	0	0	0	0	872.63	0	51364	39175	66454	35336	52634
AGFVGGQFWSAYMPCDTQNK	20	0	2262.98	sp|P31428|DPEP1_MOUSE	sp|P31428|DPEP1_MOUSE	yes	2	1.2827e-12	102.26	172260	176450	222640	268580	239420	168140	465850	451900	361050	162960	281110	525570	309330	374350	388130	331410	412610	320150
AGFVGMPPPALPR	13	0	1308.7	sp|Q60875|ARHG2_MOUSE	sp|Q60875|ARHG2_MOUSE	yes	2	0.0065094	52.591	0	0	0	1971.8	0	0	0	0	0	0	0	0	0	0	3635.3	0	48825	89954
AGFVPVYLR	9	0	1020.58	sp|Q8K224|NAT10_MOUSE	sp|Q8K224|NAT10_MOUSE	yes	2	0.019538	38.322	47234	40672	48488	60587	69202	64584	0	0	0	0	0	0	44997	0	60905	51334	0	0
AGFWEEFESLQK	12	0	1469.68	sp|P29351|PTN6_MOUSE	sp|P29351|PTN6_MOUSE	yes	2	0.00015322	124.81	120630	68578	0	134060	156420	142850	0	0	0	0	0	0	104630	149440	0	148750	133010	319360
AGFYFDGISR	10	0	1131.53	sp|Q08879|FBLN1_MOUSE	sp|Q08879|FBLN1_MOUSE	yes	2	1.408e-06	125.98	695650	497390	588090	618210	664010	662650	54308	53569	49355	55367	61776	70659	316470	377670	550710	580740	305960	536170
AGGAAGLFAK	10	0	861.471	sp|D3Z6Q9|BIN2_MOUSE	sp|D3Z6Q9|BIN2_MOUSE	yes	2	0.043935	49.325	0	0	36337	24395	64234	36547	0	0	0	0	0	0	0	47738	0	51219	30557	87643
AGGAFDPYTLVR	12	0	1265.64	sp|O55100|SNG1_MOUSE	sp|O55100|SNG1_MOUSE	yes	2	0.00026393	99.34	203590	175750	212670	499140	215780	543850	208070	242210	225430	235470	256320	260750	183810	184260	653600	219690	182700	183420
AGGAGVPAFYTSTGYGTLVQEGGSPIK	27	0	2584.28	sp|Q9D0K2|SCOT1_MOUSE	sp|Q9D0K2|SCOT1_MOUSE	yes	2;3	3.3931e-69	188.85	1779700	2422300	1894700	2149700	1753600	1863600	4096000	4228400	4111800	4846800	5268700	5354000	3661900	3573900	2155400	2432000	3699100	2859100
AGGANYDAQSE	11	0	1081.43	sp|Q9CQI6|COTL1_MOUSE	sp|Q9CQI6|COTL1_MOUSE	yes	2	0.026166	43.272	0	0	0	58924	69967	0	0	0	685.26	0	15349	0	0	1507.5	7424.9	71410	0	104150
AGGDAADGSQPALDNK	16	0	1485.67	sp|Q8BRT1|CLAP2_MOUSE	sp|Q8BRT1|CLAP2_MOUSE	yes	2	0.001838	61.042	20046	2378.9	5093.6	554.9	46687	0	17198	1299	10081	0	0	1694.4	0	2004.4	852.07	50819	25378	2496
AGGEAGVTLGQPHLSR	16	0	1548.8	sp|Q9Z0N2|IF2H_MOUSE	sp|Q9Z0N2|IF2H_MOUSE	yes	2	4.9615e-06	100.07	43615	48039	67359	898.21	84462	61696	17060	37482	0	0	130180	102930	57990	88403	83765	84396	83362	75390
AGGEESQFEMDI	12	0	1311.53	sp|Q60876|4EBP1_MOUSE	sp|Q60876|4EBP1_MOUSE	yes	2	0.0040095	60.547	17628	0	12688	0	25728	0	0	0	0	39527	21048	29966	0	0	29255	29890	0	16357
AGGEGGVTLGQPHLSR	16	0	1534.79	sp|Q9Z0N1|IF2G_MOUSE	sp|Q9Z0N1|IF2G_MOUSE	yes	2	1.3628e-06	159.44	367110	243520	367990	278170	543760	455120	95794	70946	66340	68643	167290	201340	367810	500880	409270	518690	384670	518290
AGGFVVGYTPSGNPIFR	17	0	1737.88	sp|Q924C1|XPO5_MOUSE	sp|Q924C1|XPO5_MOUSE	yes	2	6.3629e-06	58.476	82390	0	88824	75182	90904	74033	0	0	0	30368	38218	0	42253	62920	88672	79125	54026	82985
AGGGAAEQEELHYIPIR	17	0	1809.9	sp|Q8K1R7|NEK9_MOUSE	sp|Q8K1R7|NEK9_MOUSE	yes	3	0.00016854	59.731	87589	70646	0	60175	99995	102950	0	0	0	0	0	0	0	59820	0	63842	0	106000
AGGGGGGGGGSSGDYGLVTAGCGFGK	26	0	2158.93	sp|Q6NVE9|PPTC7_MOUSE	sp|Q6NVE9|PPTC7_MOUSE	yes	2	9.5377e-05	53.193	32580	56570	43431	0	27325	41621	183300	150660	144820	163310	221140	267480	95845	101940	80886	46698	117460	51538
AGGIETIANEFSDR	14	0	1478.7	sp|Q61699|HS105_MOUSE	sp|Q61699|HS105_MOUSE	yes	2	0.00034317	83.775	0	0	0	917560	0	0	120430	137990	124500	125240	151880	166080	0	450910	0	0	172410	0
AGGIETIANEYSDR	14	0	1494.7	sp|Q61316|HSP74_MOUSE	sp|Q61316|HSP74_MOUSE	yes	2	1.1209e-13	136.06	501180	429310	460910	330480	699480	538960	0	0	279210	359710	505320	560650	392280	373340	415140	450380	394560	534860
AGGLIYQWDSYSPR	14	0	1611.77	sp|Q9ES56|TPPC4_MOUSE	sp|Q9ES56|TPPC4_MOUSE	yes	2	0.00031399	79.889	46514	40523	74270	55072	63448	62948	63350	70275	69518	70729	114850	121180	69251	76129	83671	64007	63705	83358
AGGMHHVCIEVDNISAAVMDLK	22	0	2366.12	sp|Q9D1I5|MCEE_MOUSE	sp|Q9D1I5|MCEE_MOUSE	yes	3;4	0.00038153	30.959	0	0	0	0	0	0	18282	155540	72335	75393	0	0	0	0	115460	17849	14220	5077.5
AGGPEGPPWLPR	12	0	1232.63	sp|Q3UDE2|TTL12_MOUSE	sp|Q3UDE2|TTL12_MOUSE	yes	2	0.00043986	87.895	40478	0	61370	0	56369	0	0	20375	0	3134.3	0	0	45809	3809.3	0	49945	41705	54176
AGGPGISPLASK	12	0	1053.58	sp|A2AAJ9|OBSCN_MOUSE	sp|A2AAJ9|OBSCN_MOUSE	yes	2	0.047534	40.533	0	0	176550	0	85728	114490	132150	325740	0	124600	0	0	0	0	0	11618	0	0
AGGSASAMLQPLLDNQVGFK	20	0	2003.01	sp|O09061|PSB1_MOUSE	sp|O09061|PSB1_MOUSE	yes	2	2.8253e-22	168.69	709070	693920	823860	603100	898760	756010	755810	759180	749300	931120	1065700	1478900	1121800	1052200	932070	740600	866720	852810
AGGSGSGSAMEEYSVSENSWSNFK	24	0	2467.02	sp|P30933|SVS5_MOUSE	sp|P30933|SVS5_MOUSE	yes	2;3	1.4639e-42	162	0	0	0	0	0	0	0	840580	0	296830	7175700	654880	0	0	0	0	0	0
AGGTESIVAAMTR	13	0	1262.63	sp|Q8BNU0|ARMC6_MOUSE	sp|Q8BNU0|ARMC6_MOUSE	yes	2	0.00024335	71.066	332770	28008	131510	104040	50683	213040	3939.1	359150	0	373570	237830	21516	291610	346960	239770	32401	19256	35223
AGGTWLGISTR	11	0	1117.59	sp|P54797|TNG2_MOUSE	sp|P54797|TNG2_MOUSE	yes	2	0.0055271	72.365	0	0	142860	119140	0	0	472560	426490	0	395780	740400	556650	35297	0	0	117330	0	136580
AGHDQVVVLLK	11	0	1177.68	sp|Q3TYS2|CYBC1_MOUSE	sp|Q3TYS2|CYBC1_MOUSE	yes	2	0.0006648	96.957	95252	66965	88229	47000	100220	109720	0	0	0	0	37819	34721	67061	97183	137430	91328	70258	139660
AGHFPNTQLFDNTVGAYR	18	0	2006.96	sp|Q9CQE2|TM223_MOUSE	sp|Q9CQE2|TM223_MOUSE	yes	3	1.2482e-08	108.5	0	21149	0	8034	0	4701.8	0	102260	0	0	44343	64526	0	0	0	2328.8	0	0
AGHMVPSDQGEMALK	15	0	1569.73	sp|Q920A5|RISC_MOUSE	sp|Q920A5|RISC_MOUSE	yes	2;3	0.0050871	43.306	0	49433	5044.4	75332	106790	6624.2	0	0	0	0	0	0	58596	157420	1341.6	22594	0	129270
AGHNVIALVGGSTALLGDPSGR	22	0	2061.1	sp|Q8BYL4|SYYM_MOUSE	sp|Q8BYL4|SYYM_MOUSE	yes	3	8.4419e-06	73.262	31302	27461	0	0	14714	20800	55766	43388	53733	48551	57350	0	41362	34101	17312	27190	33310	0
AGHPFMWNEHLGYVLTCPSNLGTGLR	26	0	2926.4	sp|P07310|KCRM_MOUSE	sp|P07310|KCRM_MOUSE	yes	3;4	1.4692e-45	177.64	631060	1083400	2310100	820210	930560	832240	1806300	3088600	1510200	622990	763300	1611500	1978600	2069700	1454800	1023600	1679200	1149500
AGHQSAAASNLSGLSLQEAQQILNVSK	27	0	2721.4	sp|Q9CQV1|TIM16_MOUSE	sp|Q9CQV1|TIM16_MOUSE	yes	3	1.8565e-90	196.87	141240	164310	136200	157500	158390	157760	228690	206870	202930	149540	176260	293550	197650	188880	153110	170910	194840	156030
AGHYAASVIIR	11	0	1156.64	sp|P55264|ADK_MOUSE	sp|P55264|ADK_MOUSE	yes	2	0.013667	47.561	239680	351660	1413.4	0	0	0	313570	8040.4	334990	0	0	0	382250	293010	0	0	0	310850
AGIATHFVDSEK	12	0	1273.63	sp|Q8QZS1|HIBCH_MOUSE	sp|Q8QZS1|HIBCH_MOUSE	yes	2;3	5.3891e-40	211.84	122920	156740	156690	68212	120580	111370	2466500	2817200	271310	209310	380960	4183700	2635400	233100	1594100	2275700	2856700	1722000
AGIDGESIGNCPFSQR	16	0	1706.77	sp|Q8BXK9|CLIC5_MOUSE	sp|Q8BXK9|CLIC5_MOUSE	yes	2	1.0035e-05	98.167	100370	155750	206430	0	209060	4237.9	90672	99112	0	66804	98477	67083	151570	165670	225610	0	147770	0
AGIEGPLLASEVER	14	0	1439.76	sp|Q9QX47|SON_MOUSE	sp|Q9QX47|SON_MOUSE	yes	2	0.00030709	47.361	66516	46695	49187	63868	54323	0	0	15245	15454	15227	0	20385	34384	47642	60968	70075	38661	62457
AGIFQSAK	8	0	820.444	sp|Q9CPQ1|COX6C_MOUSE	sp|Q9CPQ1|COX6C_MOUSE	yes	1;2	0.00040479	133.9	14301000	13263000	9042400	7272700	7180600	13610000	6140200	8097700	5913700	6374800	14846000	16564000	10470000	7830700	10739000	13831000	12344000	12864000
AGIFTGGSLLPVR	13	0	1286.73	sp|A1L314|MPEG1_MOUSE	sp|A1L314|MPEG1_MOUSE	yes	2	0.00015615	108.93	223390	54531	120070	230550	248970	329780	0	0	0	0	0	0	96121	151170	215880	241170	102360	249250
AGIGPPSDASNPVLMK	16	0	1552.79	sp|A2ASS6|TITIN_MOUSE	sp|A2ASS6|TITIN_MOUSE	yes	2	2.5056e-05	102.57	1553100	875040	996660	936010	1320100	1445800	460680	338050	169390	304500	109150	178630	650880	1167100	913570	1180000	788670	972770
AGIIASAR	8	0	757.445	sp|P58252|EF2_MOUSE	sp|P58252|EF2_MOUSE	yes	2	0.0096152	67.903	179090	266980	174370	122450	220370	207360	128100	73908	114720	135940	22480	0	186920	13542	150840	122940	71771	122160
AGIICQLNAR	10	0	1114.59	sp|P49717|MCM4_MOUSE	sp|P49717|MCM4_MOUSE	yes	2	0.017502	65.313	50826	0	0	37649	0	65388	0	0	0	0	1433.5	0	0	0	0	0	0	0
AGIISTVEVLK	11	0	1128.68	sp|Q11011|PSA_MOUSE	sp|Q11011|PSA_MOUSE	yes	2	0.0015897	90.263	293870	322590	300030	298670	322330	308080	345950	260890	306400	358900	432820	286780	381650	401850	333350	326580	337610	342280
AGILAIQLK	9	0	925.596	sp|B2RXC1|TPC11_MOUSE	sp|B2RXC1|TPC11_MOUSE	yes	2	0.064282	42.229	22156	11907	0	24947	32662	31552	11169	14046	0	20492	0	0	18130	21018	22191	31306	0	24802
AGILQFTPENSDSTLSR	17	0	1834.91	sp|Q91ZU6|DYST_MOUSE	sp|Q91ZU6|DYST_MOUSE	yes	2	1.5426e-08	82.437	48692	46920	51811	26322	60181	40953	28353	0	41453	0	11892	36858	39145	37668	45142	27995	29630	0
AGIPKEEVK	9	1	969.549	sp|Q8QZT1|THIL_MOUSE	sp|Q8QZT1|THIL_MOUSE	yes	2	0.0067965	100.84	229090	197410	156970	299580	8732.9	6225.3	5516.8	421070	0	172840	0	510330	0	368870	0	10696	393430	16450
AGIPKEEVKEVYMGNVIQGGEGQAPTR	27	2	2856.44	sp|Q8QZT1|THIL_MOUSE	sp|Q8QZT1|THIL_MOUSE	yes	4	0.00065993	27.977	0	10931	0	0	0	0	0	47939	0	0	0	0	23130	0	0	0	19880	0
AGIPVFAWK	9	0	987.554	sp|P50247|SAHH_MOUSE	sp|P50247|SAHH_MOUSE	yes	2	0.0076943	73.637	0	419290	610510	598460	674220	566170	346220	334910	346190	350490	725.8	334130	475570	546190	550390	549810	478150	678190
AGIQTSPPIVPLDR	14	0	1462.81	sp|Q91XC9|PEX16_MOUSE	sp|Q91XC9|PEX16_MOUSE	yes	2	0.0003515	90.689	50218	57294	73930	52998	62854	59421	81170	86432	78078	67326	95156	76652	78014	85666	76507	70573	77567	64966
AGISFIIK	8	0	847.517	sp|Q9ESZ8|GTF2I_MOUSE	sp|Q9ESZ8|GTF2I_MOUSE	yes	2	0.051404	47.349	0	0	0	0	9685.1	0	4414.1	0	0	0	0	0	0	0	0	0	5334.4	0
AGISGKPEPTIEWYK	15	1	1674.86	sp|A2ASS6|TITIN_MOUSE	sp|A2ASS6|TITIN_MOUSE	yes	2;3	0.0026074	47.57	106850	74226	94303	0	110830	91174	0	0	0	0	0	0	49055	104900	167920	95234	69175	101460
AGISGKPEPTIEWYKDDK	18	2	2033.01	sp|A2ASS6|TITIN_MOUSE	sp|A2ASS6|TITIN_MOUSE	yes	3	2.6228e-08	84.266	151120	0	103950	73840	148140	163620	35194	43507	12477	28882	0	14196	65689	130040	133160	141900	119920	130830
AGIVQEDVQPPGLK	14	0	1449.78	sp|D3Z7Q2|SIM20_MOUSE	sp|D3Z7Q2|SIM20_MOUSE	yes	2	1.2281e-13	160.98	204760	312970	267030	0	152030	225160	310290	609840	541090	515770	869990	914450	489320	575280	347480	296930	476370	277970
AGIYYMNYDGFNTFSILK	18	0	2116	sp|P04939|MUP3_MOUSE	sp|P04939|MUP3_MOUSE	yes	2	0.00043132	62.454	39996	24703	22135	0	85623	63777	0	44567	4836.6	12495	15024	0	0	34690	69379	72264	23131	54657
AGKEPGLQIWR	11	1	1253.69	sp|P13020|GELS_MOUSE;CON__Q3SX14	sp|P13020|GELS_MOUSE	yes	3	0.0016519	90.761	109230	0	73927	46604	11687	91681	0	0	0	0	0	0	11444	50665	78297	72590	0	67196
AGKFPSLLTHNENMVAK	17	1	1855.96	sp|P53026|RL10A_MOUSE	sp|P53026|RL10A_MOUSE	yes	3	0.0033404	44.571	0	0	0	0	0	0	0	0	0	0	0	0	0	91021	127350	0	0	0
AGKGEVTFEDVK	12	1	1278.65	sp|Q9QXX4|S2513_MOUSE	sp|Q9QXX4|S2513_MOUSE	yes	2	0.00030229	133.49	155800	108590	110270	193330	131610	171080	191290	193390	145440	106610	12440	400670	174710	223350	302640	157810	0	156320
AGKPVICATQMLESMIK	17	1	1875.96	sp|P52480|KPYM_MOUSE	sp|P52480|KPYM_MOUSE	yes	2;3	2.627e-67	227.95	3402700	5601600	8375100	6571100	8012300	6879300	12476000	9785300	6124100	3433200	5724700	4655000	7456200	8212900	6486300	7341100	8653400	9164700
AGKPVLHYFDGR	12	1	1358.71	sp|P30115|GSTA3_MOUSE	sp|P30115|GSTA3_MOUSE	yes	2;3	0.0015151	63.212	93801	78300	161370	74897	92736	161800	220620	272990	223320	109830	348510	376230	292380	272880	128400	199460	232490	172270
AGKPVLHYFNAR	12	1	1371.74	sp|P13745|GSTA1_MOUSE;sp|P10648|GSTA2_MOUSE	sp|P13745|GSTA1_MOUSE	yes	3	0.00029178	50.834	4812	0	8183.4	2378.4	4857.2	4996.6	0	0	0	6974.2	20689	30533	8886.1	13815	10976	0	0	5563.7
AGKVEAEIK	9	1	943.534	sp|Q8CG47|SMC4_MOUSE	sp|Q8CG47|SMC4_MOUSE	yes	1	0.018615	99.305	310080	259790	512350	614110	501440	566850	1833100	2151900	0	1958600	3012000	0	0	1729100	0	1104200	1630500	967300
AGLANLYGISGSVNVTGDEVK	21	0	2063.05	sp|P70695|F16P2_MOUSE	sp|P70695|F16P2_MOUSE	yes	2	1.1452e-06	81.409	0	119100	122690	87059	0	110240	0	20632	0	0	232020	356550	226390	166410	0	2679.9	300300	182390
AGLAPLEVR	9	0	924.539	sp|Q80X90|FLNB_MOUSE	sp|Q80X90|FLNB_MOUSE	yes	2	0.01192	56.378	209600	259640	235630	193740	287570	186900	560.74	171110	180240	167090	168740	112060	254820	286310	252270	217350	228320	222840
AGLAPVPMIIFAK	13	0	1326.77	sp|P70697|DCUP_MOUSE	sp|P70697|DCUP_MOUSE	yes	2	0.019662	39.01	0	0	0	0	0	0	0	0	0	0	0	0	0	0	0	0	288170	254890
AGLELEQEVVGLEDPR	16	0	1752.89	sp|Q6P5H2|NEST_MOUSE	sp|Q6P5H2|NEST_MOUSE	yes	2	5.2312e-06	84.58	79680	107690	81116	125910	164010	0	0	1546.8	0	0	25536	1904.5	76171	44919	2004.8	150330	0	111460
AGLELLSDQGYR	12	0	1320.67	sp|Q921I9|EXOS4_MOUSE	sp|Q921I9|EXOS4_MOUSE	yes	2	0.00044594	67.881	62949	0	0	0	25610	0	0	0	0	1932.8	0	0	18009	7021.7	83841	0	0	0
AGLEQGSDAGYLAESQK	17	0	1722.81	sp|Q8BMS1|ECHA_MOUSE	sp|Q8BMS1|ECHA_MOUSE	yes	2;3	3.7148e-137	268.44	8061000	9892800	10508000	5199200	6340900	6979300	10870000	15442000	13689000	12461000	26693000	37982000	12214000	10638000	25257000	11526000	2554300	12678000
AGLEQGSDAGYLAESQKFGELALTK	25	1	2582.29	sp|Q8BMS1|ECHA_MOUSE	sp|Q8BMS1|ECHA_MOUSE	yes	3	1.1279e-25	123.14	0	56798	35807	46035	13118	38410	127520	272990	222580	64726	145570	267240	134640	90405	70393	50109	118420	69354
AGLEQGSDAGYLAESQKFGELALTKESK	28	2	2926.46	sp|Q8BMS1|ECHA_MOUSE	sp|Q8BMS1|ECHA_MOUSE	yes	4	0.0004042	36.502	0	0	15688	0	0	15695	51313	69120	61379	0	24704	0	34735	34629	23285	0	39585	14144
AGLGHPSAFGR	11	0	1068.55	sp|Q9CWS0|DDAH1_MOUSE	sp|Q9CWS0|DDAH1_MOUSE	yes	2	0.0061773	57.032	86890	82428	98178	55857	107660	0	44773	68384	41590	59342	87187	98753	85401	0	0	0	96195	86115
AGLGTAESQNSGLGGQLSEVSGR	23	0	2174.06	sp|Q8BWB1|SYP2L_MOUSE	sp|Q8BWB1|SYP2L_MOUSE	yes	2	2.1701e-27	122.16	604340	616550	630940	332480	654960	526440	268080	359820	308430	288010	399020	0	554670	537510	580570	382100	409160	367770
AGLLALEFYTPEAANWR	17	0	1920.97	sp|Q99KK7|DPP3_MOUSE	sp|Q99KK7|DPP3_MOUSE	yes	2	1.713e-05	66.953	106880	104020	115020	162580	166200	166360	0	105880	4332.2	117100	3719.8	5120.7	130560	162100	0	234980	0	240270
AGLLEPEVFHLNPAR	15	0	1661.89	sp|P52825|CPT2_MOUSE	sp|P52825|CPT2_MOUSE	yes	2;3	1.9562e-20	164.31	3962000	5403700	5000200	4040700	3758000	4079500	11334000	13003000	11386000	7361500	12248000	17380000	6641600	6691100	6478700	4648600	8502700	4471100
AGLLGLLEEMR	11	0	1200.65	sp|P13542|MYH8_MOUSE;sp|Q02566|MYH6_MOUSE;sp|Q91Z83|MYH7_MOUSE	sp|Q02566|MYH6_MOUSE	no	2	5.5493e-62	251.23	11808000	10249000	12988000	17778000	17409000	20137000	13432000	8718100	17352000	15524000	10368000	6136300	15105000	13986000	29499000	14483000	14161000	14824000
AGLLGLLEEMRDER	14	1	1600.82	sp|Q02566|MYH6_MOUSE;sp|Q91Z83|MYH7_MOUSE	sp|Q02566|MYH6_MOUSE	no	2;3	3.6666e-78	224.09	33768000	28679000	24247000	36994000	34630000	38647000	27491000	18761000	27720000	10479000	14313000	16656000	34577000	35344000	43015000	38864000	37541000	36799000
AGLLGQPR	8	0	810.471	sp|Q9WV98|TIM9_MOUSE	sp|Q9WV98|TIM9_MOUSE	yes	2	0.018268	58.687	71939	99036	0	84176	132350	112390	140630	249440	254350	220500	267370	138240	209430	129500	378000	99716	176790	155600
AGLLPSGPR	9	0	866.497	sp|Q61578|ADRO_MOUSE	sp|Q61578|ADRO_MOUSE	yes	2	0.013269	53.878	20016	23019	25554	0	36982	11215	27586	55875	0	0	45840	31352	38898	27942	23177	0	28541	27791
AGLLTEQAPGDTLTAVESK	19	0	1899.98	sp|P59016|VP33B_MOUSE	sp|P59016|VP33B_MOUSE	yes	2	0.00061331	59.77	0	19056	0	19087	42657	38028	9692.3	29382	864.37	0	0	48496	32370	21922	33065	35014	18630	0
AGLNCSTETMPIK	13	0	1420.67	sp|Q6ZWX6|IF2A_MOUSE	sp|Q6ZWX6|IF2A_MOUSE	yes	2	0.00016923	101.45	417750	258370	589280	398880	595620	488090	221660	310990	261390	196630	436480	494900	448330	561830	466450	499650	476390	622500
AGLNSLEAVK	10	0	1000.56	sp|Q6IRU2|TPM4_MOUSE	sp|Q6IRU2|TPM4_MOUSE	yes	2	0.00040826	112.8	41619	0	545390	256560	202650	184500	0	0	0	0	73280	0	117250	165470	0	205970	206700	308420
AGLNSLEAVKR	11	1	1156.66	sp|Q6IRU2|TPM4_MOUSE	sp|Q6IRU2|TPM4_MOUSE	yes	2	6.6899e-30	208.6	674220	528750	743030	611160	760160	825430	164640	130660	145180	119760	142750	208730	672370	706520	863720	733820	549670	774990
AGLPCQDLEFVQFHPTGIYGAGCLITEGCR	30	0	3365.56	sp|Q8K2B3|SDHA_MOUSE	sp|Q8K2B3|SDHA_MOUSE	yes	3;4	1.0762e-115	155.17	3299300	2891200	4020200	3830500	3951500	3503600	5981500	5929400	7295500	5472600	7516900	7066300	4250700	5303100	5392300	5093700	6351100	4902900
AGLPGFYDPCVGEEK	15	0	1637.74	sp|Q5U458|DJC11_MOUSE	sp|Q5U458|DJC11_MOUSE	yes	2	0.00019998	78.043	115900	94656	123680	116980	0	100990	175360	175780	184820	263620	220360	187540	129990	2253.9	128900	106790	117530	1952
AGLPLHFFIKPDK	13	1	1481.84	sp|A1L314|MPEG1_MOUSE	sp|A1L314|MPEG1_MOUSE	yes	2;3	0.0010934	85.821	128870	27593	88442	159460	180900	197760	0	0	0	0	0	0	68146	73933	158820	209000	83212	202190
AGLPLPAALAFVPR	14	0	1391.83	sp|Q3U487|HECD3_MOUSE	sp|Q3U487|HECD3_MOUSE	yes	2	0.00074021	46.033	0	12232	18818	10904	18062	20738	9585.7	12893	13984	4824.1	11582	21467	18504	19723	11496	23825	11764	23345
AGLQAFFQVR	10	0	1135.61	sp|Q61147|CERU_MOUSE	sp|Q61147|CERU_MOUSE	yes	2	0.00053724	98.009	451370	300050	390150	616910	418720	398700	94859	81885	54393	76936	116770	76733	0	284190	387120	447670	229580	446540
AGLQFPVGR	9	0	943.524	sp|Q8CGP6|H2A1H_MOUSE;sp|Q8R1M2|H2AJ_MOUSE;sp|Q8CGP7|H2A1K_MOUSE;sp|Q8CGP5|H2A1F_MOUSE;sp|Q8BFU2|H2A3_MOUSE;sp|C0HKE9|H2A1P_MOUSE;sp|C0HKE8|H2A1O_MOUSE;sp|C0HKE7|H2A1N_MOUSE;sp|C0HKE6|H2A1I_MOUSE;sp|C0HKE5|H2A1G_MOUSE;sp|C0HKE4|H2A1E_MOUSE;sp|C0HKE3|H2A1D_MOUSE;sp|C0HKE2|H2A1C_MOUSE;sp|C0HKE1|H2A1B_MOUSE;sp|Q3THW5|H2AV_MOUSE;sp|P0C0S6|H2AZ_MOUSE;sp|P27661|H2AX_MOUSE;sp|Q64523|H2A2C_MOUSE;sp|Q6GSS…	sp|Q8CGP6|H2A1H_MOUSE	no	2	1.5397e-05	134.85	39025000	28572000	36381000	25837000	43588000	44520000	11212000	11800000	17192000	12068000	6732900	12091000	32909000	39827000	39918000	40818000	33907000	45020000
AGLQSLETSGHLEDDFDMFALTR	23	0	2552.19	sp|O88746|TOM1_MOUSE	sp|O88746|TOM1_MOUSE	yes	3	2.3075e-06	52.149	0	44155	27653	18717	58354	38940	0	51963	39054	56995	58950	101390	54409	48099	84914	50177	65670	59885
AGLRPGDVILAIGEK	15	1	1507.87	sp|Q9JIY5|HTRA2_MOUSE	sp|Q9JIY5|HTRA2_MOUSE	yes	3	0.00023551	62.454	74636	94565	92452	83261	84445	0	215980	249120	241640	123990	214350	283450	125870	129210	61832	90559	132460	84890
AGLSLKDMDLIDVNEAFAPQFLSVQK	26	1	2848.47	sp|Q8BWT1|THIM_MOUSE	sp|Q8BWT1|THIM_MOUSE	yes	3	4.5596e-16	92.369	61588	134050	0	49168	42506	98024	21137	146580	104160	65769	34589	277020	98585	92250	126420	80246	195700	36701
AGLSLQQAQEGWFALTGSELR	21	0	2261.14	sp|Q4LDD4|ARAP1_MOUSE	sp|Q4LDD4|ARAP1_MOUSE	yes	3	0.016589	29.408	0	0	11102	9801.8	0	11919	0	0	0	0	0	5472.6	0	56703	0	0	0	22441
AGLSQSLFER	10	0	1106.57	sp|Q9EPU0|RENT1_MOUSE	sp|Q9EPU0|RENT1_MOUSE	yes	2	0.00084572	95.311	67305	72807	121990	0	0	103030	76747	13061	63715	54420	48415	58417	95940	7828.6	0	0	86518	103540
AGLSSGFVGCVR	12	0	1208.6	sp|Q05793|PGBM_MOUSE	sp|Q05793|PGBM_MOUSE	yes	2	1.2989e-14	162.49	281300	274410	442890	274270	335620	371470	355330	0	289070	276160	359380	219300	421210	510720	331580	383930	427240	428690
AGLTDQVSHHAR	12	0	1290.64	sp|Q6PA06|ATLA2_MOUSE	sp|Q6PA06|ATLA2_MOUSE	yes	2	0.030594	44.598	0	0	0	0	0	0	0	0	0	0	0	17708	0	0	24174	0	0	0
AGLTFSHEPPLPQNQR	16	0	1790.91	sp|Q80TL7|MON2_MOUSE	sp|Q80TL7|MON2_MOUSE	yes	3	7.3426e-06	79.889	27875	22438	30710	19466	38276	0	0	0	0	0	11473	0	24928	41909	45283	37791	30364	44745
AGLTHLITMDLHQK	14	0	1576.84	sp|Q8R574|KPRB_MOUSE	sp|Q8R574|KPRB_MOUSE	yes	3	0.00066549	65.879	55783	0	61879	23295	38581	40155	17611	0	0	0	0	40948	32371	51554	54105	0	42802	56829
AGLTMNDIDAFEFHEAFSGQILANFK	26	0	2885.37	sp|Q99JY0|ECHB_MOUSE	sp|Q99JY0|ECHB_MOUSE	yes	3	6.9136e-143	261.16	529340	494110	401150	364380	398190	458230	563650	1429500	1010400	1571700	813500	1508400	729140	708830	601700	559560	880460	651260
AGLTNWHAGHIEVGHGMICK	20	0	2187.05	sp|P97443|SMYD1_MOUSE	sp|P97443|SMYD1_MOUSE	yes	3;4	4.3754e-14	96.78	0	0	0	0	61567	2381.7	2129.8	0	0	0	0	175460	53022	118010	473480	0	86612	90660
AGLVDFQDEEQVK	13	0	1476.71	sp|Q921H9|COA7_MOUSE	sp|Q921H9|COA7_MOUSE	yes	2	0.00020769	76.85	166180	3647.8	142800	35042	0	0	86859	0	98583	215010	0	111480	93276	93858	91636	0	0	0
AGLVELLLR	9	0	982.618	sp|Q61235|SNTB2_MOUSE	sp|Q61235|SNTB2_MOUSE	yes	2	0.0011761	82.716	56692	53517	72858	72019	80558	75629	58938	65229	63494	25725	57899	96265	70926	65053	52868	97104	70042	83820
AGLVGPELHEK	11	0	1148.62	sp|Q9QXS1|PLEC_MOUSE	sp|Q9QXS1|PLEC_MOUSE	yes	2	0.0036715	72.042	344640	267070	379960	0	354210	258100	140670	161770	0	0	0	0	274100	324850	249450	312770	291460	323340
AGLVVEDALFETLPSDVR	18	0	1930	sp|Q8R502|LRC8C_MOUSE	sp|Q8R502|LRC8C_MOUSE	yes	2	5.5426e-07	79.795	23024	0	22089	0	44184	41270	10908	0	0	0	29006	0	44104	33366	72499	61529	51326	64056
AGMAAIADPHSQLDPNSMYQELQK	24	0	2614.22	sp|Q60714|S27A1_MOUSE	sp|Q60714|S27A1_MOUSE	yes	3	2.5905e-17	81.409	86934	117520	69747	55764	66767	79276	183600	206320	168080	239930	269860	326320	198600	160610	152630	127310	180570	124070
AGMGPYSSPSEQVLLGGPNHLASEEESSR	29	0	2985.38	sp|A2AAJ9|OBSCN_MOUSE	sp|A2AAJ9|OBSCN_MOUSE	yes	3	0.052822	2.9208	0	0	0	0	0	0	0	23385	21606	13783	0	38247	19391	18342	14364	0	21596	9366.1
AGMSTAQAQHFLEK	14	0	1517.73	sp|Q9DCM2|GSTK1_MOUSE	sp|Q9DCM2|GSTK1_MOUSE	yes	2;3	9.5827e-229	268.98	1131700	1506700	1508000	691490	1124700	1151700	1898200	3873900	2072300	1711600	4006800	5220900	2083200	2639000	3386800	1404000	2733900	1453400
AGMTATYGSR	10	0	1013.46	sp|Q9CQ73|PKP2_MOUSE	sp|Q9CQ73|PKP2_MOUSE	yes	2	0.0052419	65.404	82803	126220	132370	92721	103630	0	282310	317890	296890	309100	355860	380410	238500	195940	166650	118440	20209	148340
AGMTHIVR	8	0	883.47	sp|P27659|RL3_MOUSE	sp|P27659|RL3_MOUSE	yes	2	0.00090559	117.18	157700	98844	144720	147340	182660	147210	28334	0	18127	20488	14058	0	92061	117910	309330	177900	104970	178730
AGNAPKDEIDSAVK	14	1	1413.71	sp|P32921|SYWC_MOUSE	sp|P32921|SYWC_MOUSE	yes	2	0.0035065	55.604	2460.4	31803	3666.6	34805	45637	43583	34651	50651	0	11518	29629	0	57651	77491	0	43547	80007	87707
AGNEKEEGETADTVGCCSLR	20	1	2181.93	sp|Q04750|TOP1_MOUSE	sp|Q04750|TOP1_MOUSE	yes	3	0.001768	37.774	0	0	4676.9	0	0	5583.1	0	0	0	0	0	0	0	0	9337.8	11754	0	16958
AGNEQSVHQYTISK	14	0	1560.75	sp|Q80XB4|NRAP_MOUSE	sp|Q80XB4|NRAP_MOUSE	yes	2;3	0.00011258	90.156	159030	161020	291360	139520	227190	140530	13134	72664	22332	14973	48003	64827	115850	131420	174890	139700	108900	134640
AGNFYVPAEPK	11	0	1191.59	sp|P14148|RL7_MOUSE	sp|P14148|RL7_MOUSE	yes	2	0.0017623	96.957	1246700	862140	957430	1044200	1360000	1208900	739420	6951.9	549870	339980	0	2025.7	902460	1125300	1273700	1277000	1025100	1270400
AGNGQWASVIR	11	0	1157.59	sp|Q921M3|SF3B3_MOUSE	sp|Q921M3|SF3B3_MOUSE	yes	2	0.0011001	81.099	1397.9	63393	89671	40780	122190	93016	9991.5	0	0	4233.9	31868	0	78460	4337.8	105170	0	0	0
AGNILLNTEGHAK	13	0	1336.71	sp|Q9JI11|STK4_MOUSE	sp|Q9JI11|STK4_MOUSE	no	2	0.00013814	74.849	134880	78196	120790	138480	188140	153480	0	16284	0	0	27533	0	96425	143570	147460	163070	120110	188710
AGNILLTEPGQVK	13	0	1338.75	sp|Q8BYC6|TAOK3_MOUSE;sp|Q5F2E8|TAOK1_MOUSE	sp|Q5F2E8|TAOK1_MOUSE	no	2	0.00026184	72.922	57131	46465	47341	0	87467	86824	0	0	0	0	0	0	50897	83764	90032	78335	44175	68987
AGNLGGGVVTIER	13	0	1241.67	sp|P67984|RL22_MOUSE	sp|P67984|RL22_MOUSE	yes	2	1.0308e-06	160.98	866910	776630	1047500	750170	1184400	1004200	316830	335090	308690	348670	487890	585970	880390	1127100	1208500	1172600	873230	1196500
AGNNMLLVGVHGPR	14	0	1433.76	sp|Q8BTM8|FLNA_MOUSE	sp|Q8BTM8|FLNA_MOUSE	yes	2;3	2.2027e-38	207.88	741770	446700	884750	596030	990130	1008400	37103	95016	49380	0	0	64385	522750	1019600	1141700	935500	640290	1321200
AGNSLAASTAEETAGSAQSR	20	0	1877.87	sp|Q61292|LAMB2_MOUSE	sp|Q61292|LAMB2_MOUSE	yes	2	1.0866e-36	187.01	193080	233870	225830	141680	262790	249680	254750	310200	253280	279860	280550	573180	311470	329410	237690	334150	426080	303580
AGNVLMTLEGDIR	13	0	1387.71	sp|O55098|STK10_MOUSE	sp|O55098|STK10_MOUSE	yes	2	0.00025899	77.358	31559	23338	0	34092	0	38060	0	0	0	0	0	0	31988	32308	32876	44503	39243	57991
AGNWAAIYQDIR	12	0	1376.68	sp|P35821|PTN1_MOUSE	sp|P35821|PTN1_MOUSE	yes	2	0.00076845	92.428	0	182390	262280	267910	278780	239820	3961.8	0	0	0	14471	0	187490	262570	223730	244330	200200	326150
AGPAVPQEAIPLQK	14	0	1417.79	sp|Q61508|ECM1_MOUSE	sp|Q61508|ECM1_MOUSE	yes	2	0.0011305	52.837	235370	152140	176920	153270	177330	159430	0	0	0	0	0	0	47714	152870	59470	180260	86337	185540
AGPDAAGIALYSHEDVCVFK	20	0	2119	sp|Q9WVG6|CARM1_MOUSE	sp|Q9WVG6|CARM1_MOUSE	yes	2	8.3932e-13	86.135	0	0	10564	16683	24788	0	0	0	0	0	10931	30732	0	18979	0	0	13600	14735
AGPGKPSDASK	11	1	1013.51	sp|A2ASS6|TITIN_MOUSE	sp|A2ASS6|TITIN_MOUSE	yes	2	0.065017	41.824	20276	0	13682	0	10277	18876	6783.3	4433.3	0	0	11147	0	0	12393	10305	15537	0	0
AGPVVTDNGNFILDWK	16	0	1744.88	sp|P47968|RPIA_MOUSE	sp|P47968|RPIA_MOUSE	yes	2	0.001838	39.166	0	0	0	0	0	0	0	0	0	8534.1	0	0	0	0	0	0	0	0
AGQAIPGPPLGPILGQR	17	0	1640.94	sp|Q9CQF0|RM11_MOUSE	sp|Q9CQF0|RM11_MOUSE	yes	2	9.2218e-07	79.889	108500	138630	147840	99987	97911	82821	221640	214350	195310	173500	168720	251280	205850	215460	154600	133030	171150	128650
AGQAVDDFIEK	11	0	1191.58	sp|Q9DCD0|6PGD_MOUSE	sp|Q9DCD0|6PGD_MOUSE	yes	2	4.31e-22	175.64	793000	479540	636630	588660	929110	887400	717.46	217780	168110	199630	255820	302040	540510	795780	982960	938890	723050	1284200
AGQCVIGLQMGTNK	14	0	1475.72	sp|Q08093|CNN2_MOUSE	sp|Q08093|CNN2_MOUSE	yes	2	0.00029998	86.838	92099	59090	148030	120240	46020	80372	5033.3	1025.8	4783.2	5222.9	17639	23300	120240	92173	120560	150220	67403	178790
AGQFTLGNMHR	11	0	1230.59	sp|P11672|NGAL_MOUSE	sp|P11672|NGAL_MOUSE	yes	2	4.7958e-05	122.44	781010	64476	435080	469440	390850	903750	1525.9	2569.5	0	0	0	0	15625	282930	769930	634430	410870	1152400
AGQGHVGLALLR	12	0	1190.69	sp|Q8CAK1|CAF17_MOUSE	sp|Q8CAK1|CAF17_MOUSE	yes	2;3	0.00048413	83.623	77194	85574	104910	52082	56551	75572	100630	113180	74625	78362	213290	196840	150710	149990	133490	89281	142430	81476
AGQGPFSNPSEK	12	0	1217.57	sp|Q62407|SPEG_MOUSE	sp|Q62407|SPEG_MOUSE	yes	2	0.0043348	74.849	91488	100640	121870	0	48805	79314	0	6809.4	223150	196740	146370	0	173590	212230	127200	93401	129020	38932
AGQNSFNLELVVAAK	15	0	1559.83	sp|Q9ET54|PALLD_MOUSE	sp|Q9ET54|PALLD_MOUSE	yes	2	8.7067e-29	199.51	38324	63565	67294	71532	103640	68319	23843	38391	33712	32844	30030	41376	89388	85024	83086	0	75200	87994
AGQQEGFLEPGLK	13	0	1372.7	sp|Q8BI84|TGO1_MOUSE	sp|Q8BI84|TGO1_MOUSE	yes	2	0.00016324	71.896	28595	0	4542.4	0	41219	23986	0	0	14088	0	0	15575	0	26704	0	5648.3	6554.9	0
AGQQGLSVAFDLATHR	16	0	1669.85	sp|P16332|MUTA_MOUSE	sp|P16332|MUTA_MOUSE	yes	2;3	2.7443e-21	191.95	225220	326070	293550	237110	249980	250360	746800	788300	717970	433930	557600	750710	529910	562360	578850	369950	576730	404090
AGQSLVECLEQALR	14	0	1572.79	sp|O55026|ENTP2_MOUSE	sp|O55026|ENTP2_MOUSE	yes	2	0.004986	44.045	29934	0	38403	45579	31610	40591	89152	76825	104150	28404	85268	114680	72903	0	70501	54818	73946	40305
AGQSVIGLQMGTNK	14	0	1402.72	sp|Q9DAW9|CNN3_MOUSE	sp|Q9DAW9|CNN3_MOUSE	yes	2	0.00029998	99.589	3188	38219	305210	253260	484620	59834	12530	0	19061	0	80055	1619.4	28409	56093	55858	77909	0	61758
AGQTLVLLDTEGLEDVEK	18	0	1928.99	sp|Q9Z0E6|GBP2_MOUSE;sp|Q01514|GBP1_MOUSE	sp|Q9Z0E6|GBP2_MOUSE	yes	2	1.0793e-07	86.135	0	0	0	0	0	0	856.39	0	0	42800	0	25119	0	45496	48949	38875	619.34	184790
AGQTQPNPGILPIQPALTPR	20	0	2068.14	sp|Q3UHJ0|AAK1_MOUSE	sp|Q3UHJ0|AAK1_MOUSE	yes	2	3.9898e-10	59.171	88025	87679	109970	93705	132770	84504	129800	129440	113820	76673	103410	114990	113000	113910	90998	87375	96841	101100
AGQTTYNGVTDCFR	14	0	1588.69	sp|Q9QXX4|S2513_MOUSE	sp|Q9QXX4|S2513_MOUSE	yes	2	0.00010571	131.54	1104.1	1229200	1823800	0	0	1427600	1476800	2215300	1519200	1407100	2724100	0	1331800	1785100	0	1701200	1552900	1367500
AGQTTYSGVVDCFR	14	0	1559.7	sp|Q8BH59|S2512_MOUSE	sp|Q8BH59|S2512_MOUSE	yes	2	8.549e-51	240.52	1809300	1454900	1900500	1345900	1528500	1554600	2366600	2164500	2504600	2221000	3124400	2830900	1832600	1959700	1619400	1871200	2030000	1580900
AGQTVTVWAAGAGATHSPPSTLVWK	25	0	2492.28	sp|P21619|LMNB2_MOUSE	sp|P21619|LMNB2_MOUSE	yes	3	6.9872e-12	58.061	0	0	0	0	36952	26834	44381	48764	40788	54235	54550	51346	39117	48076	40724	24908	22382	31998
AGQVVTIWASGAGATHSPPTDLVWK	25	0	2548.31	sp|P48678|LMNA_MOUSE	sp|P48678|LMNA_MOUSE	yes	3	8.4291e-45	155.08	449520	390660	513560	516450	776480	552240	0	386000	483200	313110	488000	568710	612340	687820	693020	674660	643930	722090
AGSATVLSGSIAGLEGGSQLALR	23	0	2114.13	sp|Q9JMH9|MY18A_MOUSE	sp|Q9JMH9|MY18A_MOUSE	yes	2	5.0484e-06	70.638	48239	0	48550	0	57111	0	25236	15515	36413	46850	47537	73273	63161	68639	64506	82509	66936	86068
AGSAVDSANHLTYFFGNITR	20	0	2140.03	sp|P48025|KSYK_MOUSE	sp|P48025|KSYK_MOUSE	yes	2;3	1.0473e-06	76.196	142300	95821	159400	128880	192740	207000	31784	14938	20659	1450.2	62912	110400	125870	212070	192810	196280	109180	344850
AGSDAAASRPR	11	1	1057.53	sp|P47911|RL6_MOUSE	sp|P47911|RL6_MOUSE	yes	2	0.00093302	114.39	33006	14430	38793	17501	66208	61269	5463.1	11312	18354	7964.5	0	4937.6	39127	36851	39235	0	32270	43644
AGSDGESIGNCPFSQR	16	0	1680.72	sp|Q9QYB1|CLIC4_MOUSE	sp|Q9QYB1|CLIC4_MOUSE	yes	2	3.2674e-29	156.02	328160	370340	414200	265540	552710	335310	141990	126990	90936	84719	100820	129130	335010	313540	281180	429570	262750	406130
AGSDLVLDAAVGGKPEPK	18	1	1722.92	sp|A2ASS6|TITIN_MOUSE	sp|A2ASS6|TITIN_MOUSE	yes	2	3.3478e-12	135.13	550720	421930	382890	178070	423740	506240	180460	183350	87946	130190	45195	213940	293340	728080	567570	420360	541060	449370
AGSDSFRPGEWDDR	14	1	1593.68	sp|Q8BJZ3|LFG3_MOUSE	sp|Q8BJZ3|LFG3_MOUSE	yes	3	0.00024651	57.003	30731	26872	37066	25169	51279	30598	0	4887	0	0	0	0	0	33802	17662	25994	23234	36235
AGSELLESSAGDDASSLR	18	0	1763.82	sp|Q69ZZ9|K0754_MOUSE;sp|Q9QXZ0|MACF1_MOUSE	sp|Q9QXZ0|MACF1_MOUSE	no	2	0.033221	26.682	47890	0	0	7476.4	515.7	0	24751	0	0	12609	24185	0	0	74334	0	95163	11068	0
AGSGDQGSPPCFLR	14	0	1447.65	sp|D3YYU8|OBSL1_MOUSE	sp|D3YYU8|OBSL1_MOUSE	yes	2	0.00018825	85.821	0	0	0	0	0	0	0	101930	0	2644.1	12420	25896	0	40313	35164	26120	0	0
AGSNMLLIGVHGPTTPCEEVSMK	23	0	2427.16	sp|Q80X90|FLNB_MOUSE	sp|Q80X90|FLNB_MOUSE	yes	3	7.5008e-12	69.613	42427	45145	0	44427	71718	54489	0	0	18154	0	13458	36515	0	70758	74553	64041	0	0
AGSPNPQSSSGELPR	15	0	1482.71	sp|Q3TBD2|HMHA1_MOUSE	sp|Q3TBD2|HMHA1_MOUSE	yes	2;3	0.0063776	39.166	47784	0	31273	1043	76419	30952	0	0	0	0	0	193410	33764	41042	0	62895	36369	80318
AGSPTLLNCLMYK	13	0	1466.73	sp|Q3TDQ1|STT3B_MOUSE	sp|Q3TDQ1|STT3B_MOUSE	yes	2	0.00081739	71.066	104410	0	147230	109950	141270	0	83252	0	33713	109010	0	0	0	0	25059	0	5140.6	0
AGSRYEDSNNLGTSHLLR	18	1	1988.97	sp|Q9DB77|QCR2_MOUSE	sp|Q9DB77|QCR2_MOUSE	yes	3	0.0026466	45.654	26960	12879	0	0	0	0	28337	29529	28076	0	21146	20611	36375	0	26475	0	19947	14509
AGSSAEQAADYR	12	0	1224.54	sp|Q9ER72|SYCC_MOUSE	sp|Q9ER72|SYCC_MOUSE	yes	2	0.001601	47.361	0	0	14991	10311	23082	14578	0	13357	0	0	2073	0	12542	12196	0	0	0	0
AGSSFTMTVPFR	12	0	1299.63	sp|A2ASS6|TITIN_MOUSE	sp|A2ASS6|TITIN_MOUSE	yes	2	0.00032251	112.8	593260	482960	496750	13241	498030	652090	487790	430280	254720	379650	0	0	382700	613830	0	0	477210	553900
AGSSPPSKPTEYVTAR	16	1	1646.83	sp|A2ASS6|TITIN_MOUSE	sp|A2ASS6|TITIN_MOUSE	yes	2;3	2.2272e-06	130.65	965860	424190	536620	755600	706870	1032600	273250	362180	0	200100	0	106060	263010	757050	1004700	903390	602530	788020
AGSTALYWACHGGHK	15	0	1614.74	sp|Q62422|OSTF1_MOUSE	sp|Q62422|OSTF1_MOUSE	yes	2;3	5.3564e-05	66.664	62625	34413	56654	46375	63135	72601	0	0	0	0	0	6090.3	33258	57574	98413	89111	55775	32471
AGSTFTIDVPISGR	14	0	1419.74	sp|A2ASS6|TITIN_MOUSE	sp|A2ASS6|TITIN_MOUSE	yes	2	0.0003515	70.195	288860	245950	248030	305490	241630	337350	218720	225360	83244	230530	0	0	168480	297290	373250	316610	234990	273280
AGSTFTIDVPISGRPAPK	18	1	1812.97	sp|A2ASS6|TITIN_MOUSE	sp|A2ASS6|TITIN_MOUSE	yes	2	0.034353	46.358	319300	203240	203600	109780	179320	247450	184440	126000	50204	36344	0	92529	134810	381070	371330	207680	193920	159370
AGSVADSDAVVK	12	0	1117.56	sp|Q8VED9|LEGL_MOUSE	sp|Q8VED9|LEGL_MOUSE	yes	2	0.0066593	72.042	29420	22132	24309	0	0	35027	40999	38175	0	31214	39599	31731	45914	0	0	0	53339	41342
AGSVELLGAMAYCAPK	16	0	1636.8	sp|E9PVA8|GCN1_MOUSE	sp|E9PVA8|GCN1_MOUSE	yes	2	0.00021799	46.068	28683	25197	40940	41494	44542	6313.8	0	0	0	0	0	0	31177	0	0	0	0	0
AGSVSLDSVLGDVR	14	0	1373.72	sp|Q9JL26|FMNL1_MOUSE	sp|Q9JL26|FMNL1_MOUSE	yes	2	0.0058565	30.068	0	0	0	0	156470	147340	0	0	0	0	0	5021	0	0	0	191280	0	114930
AGTAFYIDQCAVR	13	0	1470.69	sp|Q8CC88|VWA8_MOUSE	sp|Q8CC88|VWA8_MOUSE	yes	2	9.9495e-05	110.88	69924	121690	402120	136210	54447	233970	728040	530960	0	170880	1163700	543830	164470	472990	1138.9	269100	566550	71553
AGTEETILYSDIDLK	15	0	1666.83	sp|Q9JHW2|NIT2_MOUSE	sp|Q9JHW2|NIT2_MOUSE	yes	2	2.4584e-50	160.62	116690	130750	0	113460	121500	130990	159290	0	212910	2438.1	305600	380350	3898.4	153970	191140	175060	188490	163040
AGTEETILYSDIDLKK	16	1	1794.93	sp|Q9JHW2|NIT2_MOUSE	sp|Q9JHW2|NIT2_MOUSE	yes	2	1.1285e-05	103.76	157830	175180	151730	92538	176810	175610	207030	253170	214190	148360	299360	520630	251380	294510	409040	241170	250150	238080
AGTFFWSVSIPHER	14	0	1632.8	sp|Q9R1E6|ENPP2_MOUSE	sp|Q9R1E6|ENPP2_MOUSE	yes	2	0.00030536	67.548	38183	27683	30887	1159.3	0	17949	0	0	0	0	0	0	0	6801.2	0	0	0	12066
AGTFQAFEQFGQQLLAHGHYASPEIK	26	0	2874.41	sp|P16546|SPTN1_MOUSE	sp|P16546|SPTN1_MOUSE	yes	3;4	5.7862e-34	109.82	425000	449610	532780	535110	875650	560130	566560	566030	504310	51622	65542	152490	659990	727160	58764	642930	598080	847430
AGTGVDNVDLEAATR	15	0	1487.72	sp|Q61753|SERA_MOUSE	sp|Q61753|SERA_MOUSE	yes	2	0.00036609	38.14	0	0	0	71645	165420	14623	0	4276.6	0	0	0	0	0	170550	0	174250	0	1473.6
AGTHILCIK	9	0	1011.55	sp|Q05920|PYC_MOUSE	sp|Q05920|PYC_MOUSE	yes	2	5.4232e-05	84.368	26762	24100	38081	19247	29947	7505.7	55195	68139	49846	41765	114740	111260	58894	57709	61877	26674	53055	30061
AGTKAAEGVSAADMAKR	17	2	1632.83	sp|Q8CGC6|RBM28_MOUSE	sp|Q8CGC6|RBM28_MOUSE	yes	3	0.014454	47.361	0	0	0	0	0	0	0	0	0	0	0	0	0	0	0	0	432730	0
AGTLIMALHDASDYLLESAK	20	0	2118.07	sp|Q924Z4|CERS2_MOUSE	sp|Q924Z4|CERS2_MOUSE	yes	2;3	8.1969e-05	48.892	18325	16540	21759	67673	102860	56257	0	2458.7	0	0	0	2861	0	60078	36292	96413	62785	120710
AGTLSITEFADMLSGNAGGFR	21	0	2114.01	sp|Q9QXS1|PLEC_MOUSE	sp|Q9QXS1|PLEC_MOUSE	yes	2	3.5566e-107	213.29	51595	58570	123580	99047	104990	113560	35270	62733	60682	49569	1671.5	10610	0	24102	141750	87028	90869	114610
AGTNMMMVGVHGPK	14	0	1428.67	sp|Q8VHX6|FLNC_MOUSE	sp|Q8VHX6|FLNC_MOUSE	yes	2;3	1.0423e-13	165.09	524880	462930	891530	369370	724640	446670	177520	342740	110180	95565	326090	334320	510590	734670	703970	427230	475370	594200
AGTNVCLDATVFGK	14	0	1451.71	sp|A2ASS6|TITIN_MOUSE	sp|A2ASS6|TITIN_MOUSE	yes	3	0.047241	4.5277	28303	35434	10575	15871	34810	14403	32959	0	16693	0	30182	0	0	31855	0	25191	22484	0
AGTPSLVTYLK	11	0	1148.64	sp|A2AAJ9|OBSCN_MOUSE	sp|A2AAJ9|OBSCN_MOUSE	yes	2	0.0056669	64.064	129830	220440	2800.8	82320	45815	0	406420	427500	417540	342660	243180	236440	199820	242150	132140	89871	186360	32947
AGTQIENIDEDFR	13	0	1506.7	sp|P57780|ACTN4_MOUSE	sp|P57780|ACTN4_MOUSE	yes	2	0.021026	44.82	0	0	0	3166.7	42159	92327	0	0	0	569.2	0	0	0	0	83246	1983.4	0	0
AGTQIENIDEDFRDGLK	17	1	1919.92	sp|P57780|ACTN4_MOUSE	sp|P57780|ACTN4_MOUSE	yes	3	1.0385e-09	142.08	262120	201380	155730	165930	391210	310090	62038	68434	43555	31034	63437	105150	218060	201790	298690	289610	233550	317740
AGTQIENIEEDFR	13	0	1520.71	sp|O88990|ACTN3_MOUSE;sp|Q7TPR4|ACTN1_MOUSE;sp|Q9JI91|ACTN2_MOUSE	sp|Q9JI91|ACTN2_MOUSE	no	2	4.4754e-21	162.23	0	0	29016	6252.2	0	1707.9	86277	10285000	8937800	8381.2	0	11930000	19616	0	5570200	0	1469.8	5231700
AGTQIENIEEDFRDGLK	17	1	1933.94	sp|Q7TPR4|ACTN1_MOUSE	sp|Q7TPR4|ACTN1_MOUSE	yes	3	9.5406e-09	121.69	340430	407920	73693	304530	438690	306940	430390	334660	373950	91757	206490	483170	250340	462940	551830	299360	246380	324880
AGTQIENIEEDFRNGLK	17	1	1932.95	sp|O88990|ACTN3_MOUSE;sp|Q9JI91|ACTN2_MOUSE	sp|Q9JI91|ACTN2_MOUSE	no	2;3	7.7443e-18	178.52	673480	1119500	580770	717340	557040	701340	2754900	3187400	2491300	330550	743890	2315100	2279700	1949300	1813000	840350	2121400	1215200
AGTSLWGGLR	10	0	1016.54	sp|P11688|ITA5_MOUSE	sp|P11688|ITA5_MOUSE	yes	2	0.00020033	110.22	252680	190360	358640	210360	2418.3	264140	26718	0	781.64	4410.6	23236	0	163250	189150	213230	237270	143760	241610
AGTVSMYTK	9	0	956.464	sp|Q61941|NNTM_MOUSE	sp|Q61941|NNTM_MOUSE	yes	2	0.027278	52.591	1640000	1436100	1970900	245800	1281700	1346100	239930	0	2556.2	3681.5	0	0	1347000	1450500	1437200	1721700	1445000	1391200
AGTVVLDDVELR	12	0	1285.69	sp|P25206|MCM3_MOUSE	sp|P25206|MCM3_MOUSE	yes	2	0.00048202	94.804	125540	0	579.36	559590	543410	0	0	0	0	8628.9	0	0	103540	0	198350	0	250370	199120
AGTYLPQSYLIHEHMVITDR	20	0	2343.17	sp|O89051|ITM2B_MOUSE	sp|O89051|ITM2B_MOUSE	yes	3	0.0003974	40.372	39460	30588	31758	30752	70712	59142	0	13764	9686.7	0	14133	15838	39299	68874	116330	73674	57878	84908
AGVAPLQVK	9	0	881.533	sp|Q8BTM8|FLNA_MOUSE	sp|Q8BTM8|FLNA_MOUSE	yes	2	0.0088526	60.709	474730	325750	458960	300480	385880	365820	14429	27027	0	0	0	23844	189950	92012	257710	294480	158760	418990
AGVDPLVPLR	10	0	1035.61	sp|Q9QZ08|NAGK_MOUSE	sp|Q9QZ08|NAGK_MOUSE	yes	2	0.011383	36.211	187390	159880	191940	0	231750	172760	217440	235620	193270	206990	262580	300380	246850	285020	244830	187630	239650	246900
AGVENGKPTHFTVHTK	16	1	1721.88	sp|Q80X90|FLNB_MOUSE	sp|Q80X90|FLNB_MOUSE	yes	3	0.040509	8.3676	22062	18816	20415	23919	24827	24227	0	9624.6	0	0	0	9545.5	0	22283	37416	29569	15081	37838
AGVGAPVTQVTLQSTQR	17	0	1711.92	sp|Q9QXS1|PLEC_MOUSE	sp|Q9QXS1|PLEC_MOUSE	yes	2	1.2844e-12	126.63	568600	468200	430660	463770	757150	658220	219840	225740	239140	243290	276770	333430	540480	692550	852310	605910	491120	575590
AGVGEHADVPGPVMVEEK	18	0	1819.88	sp|A2ASS6|TITIN_MOUSE	sp|A2ASS6|TITIN_MOUSE	yes	2;3	1.5631e-05	53.051	302790	138040	137710	101810	16558	275830	30907	40737	0	0	4696.9	0	70466	248750	373170	269760	145990	225240
AGVIFPVGR	9	0	914.534	sp|Q8CCK0|H2AW_MOUSE;sp|Q9QZQ8|H2AY_MOUSE	sp|Q9QZQ8|H2AY_MOUSE	no	2	0.0011492	84.699	809800	705460	942110	569810	1146300	957390	395410	374660	696460	250280	99145	192130	740250	1021200	1172900	1109100	893350	1156200
AGVIGLTQTAAR	12	0	1156.66	sp|P50171|DHB8_MOUSE	sp|P50171|DHB8_MOUSE	yes	2	0.00048495	108.93	635940	650990	892280	454610	550410	636660	1207900	1223800	1360700	1230100	1935200	2035800	1309700	1218500	1063900	755900	1129200	805500
AGVISALACMVK	12	0	1218.65	sp|Q8CGY6|UN45B_MOUSE	sp|Q8CGY6|UN45B_MOUSE	yes	2	0.00061668	72.042	32011	30372	105200	34957	52836	1853.7	212850	138550	169860	45643	157860	124590	86218	66250	54837	36887	90470	0
AGVLAGHDNR	10	0	1008.51	sp|P62874|GBB1_MOUSE;sp|P62880|GBB2_MOUSE	sp|P62880|GBB2_MOUSE	no	2	3.3467e-08	125.98	679400	570850	793800	787160	679680	654570	782810	456710	509090	437130	603990	669300	709610	769810	309520	615860	613860	597110
AGVLAHLEEER	11	0	1222.63	sp|Q61879|MYH10_MOUSE;sp|Q8VDD5|MYH9_MOUSE	sp|Q8VDD5|MYH9_MOUSE	no	2	2.0051e-15	135.63	304590	128600	165770	293120	342060	223470	684.19	0	8273.3	0	82781	49762	147020	318920	442180	530480	268020	471280
AGVLLVCEPAGPVYTGGLR	19	0	1928.02	sp|Q9D009|LIPT2_MOUSE	sp|Q9D009|LIPT2_MOUSE	yes	2	0.00019347	67.887	0	0	80874	0	0	0	188360	216040	200070	182160	200680	197520	107160	83486	103030	0	110000	0
AGVLPLLTAAITQHGQHADVVR	22	0	2266.25	sp|Q8BNU0|ARMC6_MOUSE	sp|Q8BNU0|ARMC6_MOUSE	yes	3	0.0011007	36.059	36370	35866	52376	40479	63393	36296	15361	17737	10774	0	0	0	38068	46568	0	0	0	48420
AGVLSQADYLNLVQCETLEDLK	22	0	2478.23	sp|P51863|VA0D1_MOUSE	sp|P51863|VA0D1_MOUSE	yes	2;3	4.6328e-20	91.1	28968	25179	27359	34890	78189	36736	0	0	0	0	19743	39549	0	46832	0	83092	48456	86536
AGVMALANLLQIQR	14	0	1496.85	sp|Q9CQE8|RTRAF_MOUSE	sp|Q9CQE8|RTRAF_MOUSE	yes	2	5.0265e-09	146.88	159660	170800	271410	249620	319540	260440	215690	246320	213580	56241	182970	196260	305500	322540	318660	260980	271140	304680
AGVNFSEFTGVWK	13	0	1440.7	sp|P12815|PDCD6_MOUSE	sp|P12815|PDCD6_MOUSE	yes	2	0.00016786	88.24	170570	149600	173490	183410	210800	186470	104250	137090	96972	109920	106470	123190	134900	161240	171420	205170	143590	202240
AGVNTVTTLVENK	13	0	1344.72	sp|P12970|RL7A_MOUSE	sp|P12970|RL7A_MOUSE	yes	2	2.9606e-29	192.14	1279500	834740	1281500	920310	1562300	1604000	420080	439420	508580	311360	183370	245390	1168300	1199700	1112200	1360100	924170	1292100
AGVNTVTTLVENKK	14	1	1472.82	sp|P12970|RL7A_MOUSE	sp|P12970|RL7A_MOUSE	yes	2	2.9949e-28	209.43	227980	151090	204160	190860	292170	288290	57032	104830	69346	18841	0	45055	177570	258610	297990	257260	216200	252140
AGVSFSGHR	9	0	916.452	sp|Q9QXS6|DREB_MOUSE	sp|Q9QXS6|DREB_MOUSE	yes	2	0.0083184	72.492	133870	106970	148530	0	152710	150200	0	3711.8	0	0	0	0	85837	102400	0	123830	0	56071
AGVSVYGIIR	10	0	1033.59	sp|Q8R1G2|CMBL_MOUSE	sp|Q8R1G2|CMBL_MOUSE	yes	2	0.003944	79.059	69411	91484	84449	24518	92123	0	187590	208770	186290	191320	275200	315480	166360	153260	125780	117420	186840	119800
AGVTCIILPAENR	13	0	1412.74	sp|Q8CGK3|LONM_MOUSE	sp|Q8CGK3|LONM_MOUSE	yes	2	0.00026863	103.87	0	0	124810	76092	620670	71256	1611100	1579500	1652300	1643300	152550	1515400	1075100	1033000	16249	588710	1074000	104350
AGVTTEEIDHAVHLACIAR	19	0	2062.03	sp|Q8BP48|MAP11_MOUSE	sp|Q8BP48|MAP11_MOUSE	yes	3	2.0709e-07	94.507	31512	30187	27529	27163	55132	38072	0	0	0	0	0	0	49080	53300	69628	51810	48751	57692
AGVVAALLNVNLR	13	0	1308.79	sp|Q60714|S27A1_MOUSE	sp|Q60714|S27A1_MOUSE	yes	2	0.00023107	76.605	0	29080	25397	30389	25237	26408	57561	58415	38393	43307	47061	47594	41218	47907	43720	48987	50908	34738
AGVVGPELHEK	11	0	1134.6	sp|Q9QXS1|PLEC_MOUSE	sp|Q9QXS1|PLEC_MOUSE	yes	2	0.0018589	78.932	278390	1060	244470	0	354700	247960	114520	125650	110860	91689	106980	135200	198410	278200	305030	272960	247250	317120
AGWIQAQQLQGDALR	15	0	1653.86	sp|P42230|STA5A_MOUSE	sp|P42230|STA5A_MOUSE	yes	2	0.014334	58.476	0	0	0	0	0	0	0	0	0	0	0	0	0	7226	95469	0	0	0
AGWLDSELNMFTHQYLQPSR	20	0	2392.13	sp|Q80U63|MFN2_MOUSE	sp|Q80U63|MFN2_MOUSE	yes	3	0.00050477	28.432	0	0	0	0	0	0	0	0	20358	0	0	0	0	0	0	0	3334.8	0
AGYIPIDEDR	10	0	1147.55	sp|P82349|SGCB_MOUSE	sp|P82349|SGCB_MOUSE	yes	2	0.0073933	48.157	177690	215210	175890	130810	221750	173330	239750	232590	181560	317110	399920	377810	260720	301290	5439.1	197880	279800	220470
AGYIPIDEDRLHK	13	1	1525.79	sp|P82349|SGCB_MOUSE	sp|P82349|SGCB_MOUSE	yes	3	0.022548	39.039	0	0	0	0	0	0	0	0	0	0	0	11614	0	0	0	0	0	0
AGYITPVPGGVGPMTVAMLMK	21	0	2089.08	sp|P18155|MTDC_MOUSE	sp|P18155|MTDC_MOUSE	yes	2	0.0013649	49.487	6115.6	0	7401.4	0	9507.3	11220	0	2572.2	0	0	0	851.93	0	0	0	4315.5	0	11748
AGYKPVAIQTYPVLGEK	17	1	1833	sp|Q8C7V3|UTP15_MOUSE	sp|Q8C7V3|UTP15_MOUSE	yes	2	0.010454	27.467	43224	36252	64027	72537	73226	76931	0	1984.9	0	0	0	0	46531	46002	65979	66642	0	69427
AGYPQYVSEILEK	13	0	1495.76	sp|Q6PB66|LPPRC_MOUSE	sp|Q6PB66|LPPRC_MOUSE	yes	2	6.7836e-05	94.791	0	366140	0	199200	145040	181750	639450	811130	830350	738660	594930	843500	412270	313360	172640	260510	435120	229270
AGYQDMPEYENFK	13	0	1590.67	sp|Q9D662|SC23B_MOUSE	sp|Q9D662|SC23B_MOUSE	yes	2	0.0025591	55.754	0	0	0	0	0	53139	0	0	0	0	0	0	0	0	23688	29188	23596	58001
AGYQSTLTR	9	0	995.504	sp|Q61554|FBN1_MOUSE	sp|Q61554|FBN1_MOUSE	yes	2	0.0014714	76.605	50225	37446	38512	173950	74755	64590	2423.7	1668.4	34591	24609	64608	0	63139	11322	58937	103530	57509	67028
AGYSPIMLTALATLK	15	0	1548.86	sp|Q8BX02|KANK2_MOUSE	sp|Q8BX02|KANK2_MOUSE	yes	2	0.0011574	57.003	1728.9	1640.7	4926.9	8282.8	16500	8932.7	5551.7	9717.2	8746.3	7242	9068.1	17646	9091	12903	14682	14824	13156	13811
AGYSQGATQYTQAQQAR	17	0	1827.85	sp|O88532|ZFR_MOUSE	sp|O88532|ZFR_MOUSE	yes	2	5.3056e-08	81.908	0	15086	38396	22051	30778	25764	0	17123	21056	14149	18961	23963	27632	28724	31855	39630	24225	33072
AGYTDQVVIGMDVAASEFYR	20	0	2191.03	sp|P17182|ENOA_MOUSE	sp|P17182|ENOA_MOUSE	yes	2;3	1.3742e-102	191.98	2221000	2330400	2277700	2577700	3775800	3454300	1035900	2028000	1606900	2510000	2595400	3397100	2610900	3009600	4070600	4058700	3384900	4895500
AGYTTDESSSSSLHTTR	17	0	1798.8	sp|Q9WVR4|FXR2_MOUSE	sp|Q9WVR4|FXR2_MOUSE	yes	2	0.00016866	61.194	20230	16740	39078	21123	53096	25212	19164	27612	20450	0	17911	36652	32841	40910	72986	37416	36163	0
AGYYDLLIDIHLSSYATAR	19	0	2141.08	sp|E9Q401|RYR2_MOUSE	sp|E9Q401|RYR2_MOUSE	yes	3	6.6106e-07	45.654	0	0	0	0	0	0	0	25167	0	33190	11650	87011	0	0	0	8472.5	10633	0
AHAAVWNAQEAQADFAK	17	0	1826.87	sp|O08915|AIP_MOUSE	sp|O08915|AIP_MOUSE	yes	2;3	3.941e-06	77.157	56909	20565	51493	0	60100	95427	0	0	7406.1	0	64668	47642	81212	111530	50999	94221	33694	117000
AHACVDEFLDLVLR	14	0	1656.83	sp|Q8BVZ1|PLIN5_MOUSE	sp|Q8BVZ1|PLIN5_MOUSE	yes	3	0.0012926	48.785	0	0	0	0	0	0	0	58190	46346	0	19389	37654	23096	30488	0	16953	0	19044
AHADEFPLTTDSSEK	15	0	1646.74	sp|Q923B6|STEA4_MOUSE	sp|Q923B6|STEA4_MOUSE	yes	2	0.0006633	66.953	0	0	0	0	0	0	0	65131	0	1015.9	69504	108450	56537	63136	40386	1207.7	68360	44927
AHAFVVQQR	9	0	1054.57	sp|Q9QXS1|PLEC_MOUSE	sp|Q9QXS1|PLEC_MOUSE	yes	2	0.0058871	84.699	180590	139170	243110	205350	334040	184630	64401	0	0	0	0	75188	164590	179620	0	214060	177330	232380
AHAGAYFCQVHDTQGTR	17	0	1917.85	sp|Q62230|SN_MOUSE	sp|Q62230|SN_MOUSE	yes	3	0.0004638	56.938	0	0	0	0	0	0	0	0	0	0	0	0	4024.1	0	0	0	2938	25837
AHAGQVTCVAASPHK	15	0	1532.75	sp|Q99J09|MEP50_MOUSE	sp|Q99J09|MEP50_MOUSE	yes	2;3	0.00083212	76.255	0	0	25121	0	35117	35510	9431.8	12710	0	19959	10262	15744	25429	0	29632	22295	0	52332
AHALQSEFR	9	0	1057.53	sp|Q80XB4|NRAP_MOUSE	sp|Q80XB4|NRAP_MOUSE	yes	2	0.0023425	88.921	151850	176080	6065.1	84254	1055100	1013500	0	34673	12159	44071	0	8299.2	0	4317.5	0	0	0	0
AHAVAQVDAWQQLQTFFHK	19	0	2224.12	sp|Q9QYR9|ACOT2_MOUSE	sp|Q9QYR9|ACOT2_MOUSE	yes	3;4	2.9413e-86	248.24	1171200	1012300	1140300	1233000	1029900	1061300	1990700	2315100	1811800	566940	868070	1171400	1463400	1580700	1447500	1404200	1528900	1335800
AHCLSEVEHDTMPADLPAIAADFVEDQEVCK	31	0	3496.56	sp|P07724|ALBU_MOUSE	sp|P07724|ALBU_MOUSE	yes	3;4	2.7459e-103	222.28	5836000	2981700	2231500	4928000	7463000	7656200	285330	558250	335590	725130	768450	1354500	2396900	2304800	6345000	8250600	3801800	5898400
AHCQTSGWSLTEQDPYNNIVR	21	0	2475.12	sp|P16332|MUTA_MOUSE	sp|P16332|MUTA_MOUSE	yes	2;3	1.0954e-43	164.22	97155	103530	129200	43016	93692	89921	415820	281540	378150	364880	620950	712620	267710	306360	306800	158210	275150	190250
AHCVTLVQLSVSCEHLIDK	19	0	2208.1	sp|Q8C166|CPNE1_MOUSE	sp|Q8C166|CPNE1_MOUSE	yes	3	0.01577	32.6	0	0	0	4009.7	0	0	0	0	0	0	0	0	0	0	0	23203	0	20375
AHDGGIYAISWSPDSTHLLSASGDK	25	0	2584.22	sp|O88342|WDR1_MOUSE	sp|O88342|WDR1_MOUSE	yes	2;3;4	4.4646e-35	126.42	594490	605910	790350	715530	1126800	869070	573750	542220	495560	424310	641190	804360	933800	971000	1200900	998830	830940	1129900
AHEACGPMEIDSALNTVQTLK	21	0	2284.08	sp|Q71LX4|TLN2_MOUSE	sp|Q71LX4|TLN2_MOUSE	yes	3	2.2495e-23	131.06	20472	32774	29349	23493	506.91	27760	64855	86480	61963	65594	84464	116120	0	60853	50961	44733	65046	62652
AHEGEIGDLTLGPDGK	16	0	1607.78	sp|Q9WUQ2|PREB_MOUSE	sp|Q9WUQ2|PREB_MOUSE	yes	2	0.019445	51.569	0	0	0	0	0	0	0	152040	51746	147410	0	64217	33356	0	48926	0	31247	0
AHEILPELVCCSAK	14	0	1625.79	sp|P42932|TCPQ_MOUSE	sp|P42932|TCPQ_MOUSE	yes	2;3	0.00014146	81.799	475290	385780	631040	48002	581740	122910	290970	160780	0	68499	299490	270830	228350	107600	416680	421000	341540	99244
AHEPTYFTVDCTEAGQGDVSIGIK	24	0	2594.2	sp|Q8BTM8|FLNA_MOUSE	sp|Q8BTM8|FLNA_MOUSE	yes	3	9.5905e-29	147.14	110340	73559	101390	88777	209220	158540	10075	0	0	13522	17276	0	116200	176420	252340	213540	170690	295620
AHFFSDKDECSK	12	1	1469.62	sp|P98063|BMP1_MOUSE	sp|P98063|BMP1_MOUSE	no	3	0.024854	44.57	0	0	18951	17015	19357	0	0	0	0	0	0	0	0	0	26419	28859	0	0
AHFFTQGSAHSDTTSDPACHAANR	24	0	2585.11	sp|P50428|ARSA_MOUSE	sp|P50428|ARSA_MOUSE	yes	3	0.0032793	9.5075	0	0	0	0	9170.7	6943.1	0	0	0	0	0	0	0	0	13692	14377	5460	18877
AHFFVEDATTASALK	15	0	1606.8	sp|Q99JX7|NXF1_MOUSE	sp|Q99JX7|NXF1_MOUSE	yes	2	0.00034505	71.219	98541	52801	0	60314	111500	85503	0	0	0	7209.7	0	18024	44680	72426	100810	104480	0	117270
AHFGLPSVEAEDK	13	0	1398.68	sp|P35585|AP1M1_MOUSE	sp|P35585|AP1M1_MOUSE	yes	2	0.0080661	41.824	21944	594.9	0	0	45828	0	0	17060	0	0	0	0	0	99805	0	34874	0	0
AHFLQGAFSEEELAR	15	0	1703.83	sp|Q8R4Y4|STAB1_MOUSE	sp|Q8R4Y4|STAB1_MOUSE	yes	2;3	6.482e-05	83.775	341730	374770	391540	59990	205010	343520	0	0	0	0	0	0	70374	64677	166270	105070	68596	106370
AHFNLDESGVLSLDR	15	0	1671.82	sp|Q9JKR6|HYOU1_MOUSE	sp|Q9JKR6|HYOU1_MOUSE	yes	3	0.00063612	73.891	7483.6	0	0	74171	36061	0	0	0	4055.7	0	0	0	14158	0	100840	0	0	0
AHFQNFPNGVTDFIK	15	0	1733.85	sp|Q8BFY9|TNPO1_MOUSE	sp|Q8BFY9|TNPO1_MOUSE	yes	3	0.0090928	39.293	0	4815.2	0	81130	81946	0	37479	0	0	0	0	39397	0	0	42518	5544.5	42364	0
AHFSPANIVIDSSASR	16	0	1670.84	sp|Q8BND5|QSOX1_MOUSE	sp|Q8BND5|QSOX1_MOUSE	yes	2;3	0.0010182	63.79	527380	414210	483960	428580	438220	190000	0	47029	0	0	0	3223.2	65887	117290	314030	164920	98370	366450
AHFSVMGDILSSAIR	15	0	1602.82	sp|P28665|MUG1_MOUSE	sp|P28665|MUG1_MOUSE	yes	2;3	1.0546e-28	184.27	2538200	1393000	1454400	2392200	2322300	2094700	269530	377350	228220	70202	204110	264430	1009300	1392300	1778200	2749900	1226800	2235700
AHGFTFTR	8	0	935.461	sp|P35486|ODPA_MOUSE	sp|P35486|ODPA_MOUSE	yes	2	0.00036982	138.55	1662300	2798600	2688900	2292300	2302400	2365800	3897200	4758500	4233800	4043000	4541000	7758700	3858100	4098700	4404800	2842600	4396400	2949100
AHGGTNINNAVLLAVELLDR	20	0	2089.13	sp|A6X935|ITIH4_MOUSE	sp|A6X935|ITIH4_MOUSE	yes	2;3	3.3371e-29	175.43	749400	636200	854440	1585700	907370	1176900	7555.2	9370.2	0	0	4453.8	6446.5	322020	646980	855540	851830	609170	1085800
AHGGYSVFAGVGER	14	0	1405.67	sp|P56480|ATPB_MOUSE	sp|P56480|ATPB_MOUSE	yes	2;3	1.3216e-78	216.04	33815000	33975000	34096000	26473000	29517000	30728000	33963000	39654000	35324000	31869000	47527000	50031000	44020000	34810000	27919000	36830000	40543000	35150000
AHGPGLEGGLVGKPAEFTIDTK	22	1	2193.14	sp|Q80X90|FLNB_MOUSE	sp|Q80X90|FLNB_MOUSE	yes	3	9.8919e-06	63.025	152420	117490	121390	81087	184750	160070	34741	30663	24355	0	37933	61516	98133	162630	229540	146310	128070	167140
AHGQDLGTAGSCLR	14	0	1441.67	sp|P02463|CO4A1_MOUSE	sp|P02463|CO4A1_MOUSE	yes	2	0.00032412	65.408	88706	59992	113670	114150	135630	105320	48884	39373	50544	52685	0	102710	115050	132440	169140	139600	86767	129340
AHGSSILACAPLYSWR	16	0	1787.88	sp|P11688|ITA5_MOUSE	sp|P11688|ITA5_MOUSE	yes	2;3	5.8725e-05	68.548	190750	131280	336900	215730	198460	32381	5333.2	4224.4	0	0	6221.7	0	60397	92327	35769	182270	0	127760
AHIAQLCEK	9	0	1068.54	sp|Q68FD5|CLH1_MOUSE	sp|Q68FD5|CLH1_MOUSE	yes	2	0.0001735	96.311	0	447150	559880	0	704800	0	0	0	232050	0	266080	287140	345540	0	674270	0	0	754760
AHIFVYGTLK	10	0	1147.64	sp|Q923B0|GGACT_MOUSE	sp|Q923B0|GGACT_MOUSE	yes	2	0.00071313	72.038	0	1155.1	2823.1	0	10691	0	25359	23323	21196	30766	39961	52920	17237	0	13005	0	0	0
AHILSAEFGK	10	0	1071.57	sp|P15508|SPTB1_MOUSE	sp|P15508|SPTB1_MOUSE	yes	2	0.03675	40.502	77753	64004	65481	0	45837	0	0	30655	0	528.04	36173	0	44148	0	0	54127	0	28511
AHIVFDFHQAADGIQEQQR	19	0	2209.07	sp|P46664|PURA2_MOUSE	sp|P46664|PURA2_MOUSE	yes	4	0.0014109	30.875	4269.9	0	0	0	13361	8534	0	0	0	0	0	0	0	8364	13479	11672	0	16239
AHLGTALK	8	0	809.476	sp|P62267|RS23_MOUSE	sp|P62267|RS23_MOUSE	yes	2	0.00090559	105.04	197380	173830	212110	246970	290960	211160	117400	131760	128520	66710	77804	98112	205030	252520	511050	320950	267850	389760
AHLIELQR	8	0	978.561	sp|Q5SUA5|MYO1G_MOUSE	sp|Q5SUA5|MYO1G_MOUSE	yes	2	0.066982	49.325	32291	0	0	0	45392	36277	0	0	0	0	0	0	946.3	0	33533	41776	29643	40604
AHLLADMAHISGLVAAK	17	0	1716.93	sp|Q9CZN7|GLYM_MOUSE	sp|Q9CZN7|GLYM_MOUSE	yes	2;3	1.4097e-08	91.939	200990	194000	228000	299800	330130	261580	112540	214610	163410	0	0	13520	276600	335090	329460	311700	279590	328320
AHLLAQVIENLECDPK	16	0	1848.94	sp|Q9DAR7|DCPS_MOUSE	sp|Q9DAR7|DCPS_MOUSE	yes	2;3	8.0233e-05	39.702	0	0	0	0	0	0	0	28017	29434	0	14574	28049	50433	43081	23121	66312	75376	55143
AHLMEIQVNGGTVAEK	16	0	1695.86	sp|P27659|RL3_MOUSE	sp|P27659|RL3_MOUSE	yes	2;3	8.6793e-07	115.35	250230	174800	198260	144490	357050	267910	0	0	3178.1	0	0	0	184220	149380	500350	362930	159130	334290
AHLNAQAACTPR	12	0	1308.64	sp|Q6P5H2|NEST_MOUSE	sp|Q6P5H2|NEST_MOUSE	yes	2	0.00030542	103.87	35254	21807	60231	49356	45327	42215	0	0	0	0	0	6650.9	21800	30382	71723	43393	13649	47567
AHLPLDINFR	10	0	1194.65	sp|P97927|LAMA4_MOUSE	sp|P97927|LAMA4_MOUSE	yes	2;3	0.0034835	82.716	117600	97872	175070	112810	122450	137870	106920	103580	87516	2622.4	0	0	109990	120400	278030	100350	89303	86119
AHLSAPVPNTK	11	0	1133.62	sp|P70261|PALD_MOUSE	sp|P70261|PALD_MOUSE	yes	2	0.0061732	65.933	0	0	11857	0	0	0	0	0	0	0	0	0	0	0	0	33694	11029	35800
AHLSQVLLPTLGFSSDTR	18	0	1941.03	sp|Q3U7U3|FBX7_MOUSE	sp|Q3U7U3|FBX7_MOUSE	yes	3	0.0007019	45.17	619.5	0	0	0	0	0	18839	18202	15365	656.53	0	0	14805	18584	0	8263	0	18423
AHLTFPK	7	0	812.454	sp|P62254|UB2G1_MOUSE	sp|P62254|UB2G1_MOUSE	yes	2	0.0057661	76.833	25757	23196	38069	24711	39655	30280	14610	11643	1659.4	16276	16107	43611	25534	30081	51652	0	0	40111
AHLVAVFNEYQR	12	0	1445.74	sp|P97384|ANX11_MOUSE	sp|P97384|ANX11_MOUSE	yes	2;3	0.00012832	106.93	173610	145720	133830	170900	158050	165050	155320	86771	170910	126840	252710	132300	211300	209860	421960	210340	217110	256880
AHLVFDFHQAVDGLQEVQR	19	0	2208.11	sp|P28650|PURA1_MOUSE	sp|P28650|PURA1_MOUSE	yes	2;3;4	4.612e-18	146.48	149330	149530	137170	149360	183220	159220	300820	457450	340790	185290	268250	441530	296540	343620	373030	267600	392980	302270
AHMGMFTELAILYSK	15	0	1710.85	sp|Q68FD5|CLH1_MOUSE	sp|Q68FD5|CLH1_MOUSE	yes	2;3	9.5784e-05	71.066	33461	15499	65823	69773	176700	102930	37453	36400	15044	26774	17028	15445	86966	129430	361910	281050	118790	415020
AHNAFDPSSVLLSR	14	0	1512.77	sp|Q7TMR0|PCP_MOUSE	sp|Q7TMR0|PCP_MOUSE	yes	2;3	3.0789e-05	99.276	198150	122630	216490	139700	245740	231770	14696	26176	3157.6	0	4382.8	0	150070	256200	229390	189480	204020	362790
AHNVAGPGGPIVTK	14	0	1316.72	sp|O70468|MYPC3_MOUSE	sp|O70468|MYPC3_MOUSE	yes	2;3	3.5657e-20	193.94	1552800	2344200	2901900	254060	684540	1614200	4622200	5970200	5094300	4118800	6053700	5665000	892220	3756300	3984800	631190	4688200	3144000
AHPLFTFLR	9	0	1100.61	sp|P11352|GPX1_MOUSE	sp|P11352|GPX1_MOUSE	yes	2	1.4461e-05	113.14	207240	196730	216750	273330	243290	207660	108930	108630	74697	0	0	0	231090	266580	224860	243890	233550	298810
AHPNLPILIR	10	0	1142.69	sp|Q9CQ75|NDUA2_MOUSE	sp|Q9CQ75|NDUA2_MOUSE	yes	2;3	2.6785e-05	133.68	7802000	7121300	8665300	5718600	6375200	6983200	7439200	7488600	7987700	4948500	7695500	8162300	5665200	8153000	6757200	6726000	6932900	5928100
AHPQGLVLVTDAVPALGLGNGR	22	0	2154.19	sp|Q8JZV7|NAGA_MOUSE	sp|Q8JZV7|NAGA_MOUSE	yes	3	8.975e-06	54.912	24074	0	17325	30441	34863	43099	8435.9	6797.5	10531	0	0	9403.8	26781	28700	11633	46347	33961	57505
AHPVFYQGTYSQALNDAK	18	0	2008.96	sp|Q3TDN2|FAF2_MOUSE	sp|Q3TDN2|FAF2_MOUSE	yes	2;3	4.1399e-05	87.573	30733	27253	56432	16645	43900	47398	0	0	0	46409	23981	29407	32214	38697	47393	27656	39863	41191
AHQANQLYPFAISLIESVR	19	0	2156.14	sp|Q9JHU4|DYHC1_MOUSE	sp|Q9JHU4|DYHC1_MOUSE	yes	3	1.6408e-05	63.79	0	0	0	0	170580	120340	0	0	66545	0	0	51774	137510	181340	205210	177920	151890	219350
AHQDALPR	8	0	906.467	sp|P47934|CACP_MOUSE	sp|P47934|CACP_MOUSE	yes	2	0.015056	62.88	0	0	0	0	6811	11605	378820	326440	301210	263190	362190	509790	305020	248980	7516.2	0	287900	0
AHQLSVTSQVQELQNLLR	18	0	2063.11	sp|Q61595|KTN1_MOUSE	sp|Q61595|KTN1_MOUSE	yes	2;3	9.1884e-07	85.081	21117	0	0	21074	152330	67873	6861.5	0	0	0	0	25178	16271	77986	88987	89749	0	95321
AHQLVHEGYK	10	0	1180.6	sp|Q9CQR6|PPP6_MOUSE	sp|Q9CQR6|PPP6_MOUSE	yes	2	0.041632	30.918	22885	0	29083	0	0	34892	6407.6	10655	13470	0	15198	30698	18177	26293	0	0	18688	21198
AHQLVLPPCDVVIK	14	0	1587.88	sp|Q6A0A9|F120A_MOUSE;sp|Q8C3F2|F120C_MOUSE	sp|Q6A0A9|F120A_MOUSE	no	3	0.0043366	20.336	17568	30346	24109	0	0	0	0	0	0	0	33660	431.9	47306	0	31026	14962	34838	0
AHQLVMEGYNWCHDR	15	0	1914.83	sp|P62715|PP2AB_MOUSE;sp|P63330|PP2AA_MOUSE	sp|P63330|PP2AA_MOUSE	no	2;3	4.2586e-21	175.68	479440	322690	552530	332610	585440	461660	294420	625190	302950	181950	716120	874750	494390	825450	859510	598390	658190	699280
AHQLWLSVEALK	12	0	1393.77	sp|Q8CAQ8|MIC60_MOUSE	sp|Q8CAQ8|MIC60_MOUSE	yes	2;3	1.1017e-51	203.8	961280	986030	1087400	1135700	1030000	957850	1766700	1813700	1531800	733970	958140	1217300	1255300	1463800	1066300	1439900	1508300	1208200
AHQTGIHATEELK	13	0	1433.73	sp|Q9Z0P5|TWF2_MOUSE	sp|Q9Z0P5|TWF2_MOUSE	yes	2;3	0.00012613	115.05	49630	28877	32726	37337	84708	59402	7783	12300	0	12803	16336	31997	30159	53153	64766	69104	47961	109780
AHQTGIHATEELKEFFAK	18	1	2056.04	sp|Q9Z0P5|TWF2_MOUSE	sp|Q9Z0P5|TWF2_MOUSE	yes	3	0.045654	31.767	0	0	0	0	2078.6	0	0	0	0	0	269660	0	0	0	82761	0	0	0
AHQVTDESLESTR	13	0	1471.69	sp|O09044|SNP23_MOUSE	sp|O09044|SNP23_MOUSE	yes	2;3	8.227e-05	96.946	33695	40310	33138	68343	55278	36859	18111	39971	14076	21439	22385	26972	23013	32692	55575	86286	43028	90934
AHQVTDESLESTRR	14	1	1627.79	sp|O09044|SNP23_MOUSE	sp|O09044|SNP23_MOUSE	yes	3	0.0006297	60	44394	36719	39018	49583	52300	47101	35172	47211	37513	21797	37384	51944	49996	61536	79685	61747	49758	74665
AHQVVEDGYEFFAK	14	0	1638.77	sp|P62137|PP1A_MOUSE;sp|P62141|PP1B_MOUSE;sp|P63087|PP1G_MOUSE	sp|P62141|PP1B_MOUSE	no	2;3	9.3862e-14	128.41	1316800	1194600	1181000	816560	1548500	1286300	1139000	930420	1063500	666230	1141900	1729600	1486400	1420300	1566200	1211900	1226900	1397600
AHSEYEEALSQGHQAYLLEEDDYSR	25	0	2939.28	sp|Q99KC8|VMA5A_MOUSE	sp|Q99KC8|VMA5A_MOUSE	yes	4	0.0062419	9.5402	13901	0	0	0	19766	136920	0	0	0	0	0	5065.7	0	0	0	0	11678	0
AHSIQIMK	8	0	926.501	sp|P62717|RL18A_MOUSE	sp|P62717|RL18A_MOUSE	yes	2	0.00093697	113.14	287610	250570	360160	274560	420350	299540	90238	136120	132160	0	55026	107080	0	271630	412450	324260	250170	396670
AHSPQGEGEIPLHR	14	0	1526.76	sp|Q4ACU6|SHAN3_MOUSE	sp|Q4ACU6|SHAN3_MOUSE	yes	3	0.0013348	50.116	0	16795	0	0	10797	11937	12822	0	0	29039	21574	16610	42272	31181	25455	10400	0	14502
AHSPVQSGLPGMQNLK	16	0	1662.85	sp|Q99KH8|STK24_MOUSE	sp|Q99KH8|STK24_MOUSE	yes	2	0.00095359	47.57	165390	254560	0	104630	0	0	0	810.82	0	0	1398.6	0	0	212290	0	180330	195180	0
AHSSMVGVNLPQK	13	0	1366.7	sp|P09411|PGK1_MOUSE	sp|P09411|PGK1_MOUSE	yes	2;3	1.0852e-203	307.09	3648000	4007800	4850300	3337100	5617500	4384400	4288900	6518400	4333300	3722200	7267100	7904600	5652300	6757900	5442500	4772300	6461300	5681200
AHSSTQPPEFDSGVETFSVHTDKPK	25	1	2727.28	sp|P39447|ZO1_MOUSE	sp|P39447|ZO1_MOUSE	yes	4	1.9766e-05	58.539	15998	0	10003	1002.4	0	18332	0	0	5471.2	0	0	18866	0	28711	25845	0	0	26961
AHSVEECR	8	0	986.424	sp|Q05793|PGBM_MOUSE	sp|Q05793|PGBM_MOUSE	yes	2	0.021014	49.325	0	5540.1	8979.3	4831.1	8301.3	8270.9	7831.5	7097.2	9353.1	9205	0	6330.2	8970	7023.7	9286.6	5121.7	7886.1	11217
AHSVNGITEEANPTIYSGK	19	0	1986.96	sp|Q91W50|CSDE1_MOUSE	sp|Q91W50|CSDE1_MOUSE	yes	2;3	2.9381e-13	120.75	57468	40931	30853	32441	34870	0	0	31350	0	0	26366	0	61310	51923	119670	70240	52277	48866
AHSWQPGIQNPYR	13	0	1552.75	sp|Q99MS7|EH1L1_MOUSE	sp|Q99MS7|EH1L1_MOUSE	yes	2	0.0017319	33.1	0	0	0	0	0	0	0	0	0	0	0	0	0	0	145580	181900	153130	230770
AHTDFFEAFK	10	0	1211.56	sp|P61202|CSN2_MOUSE	sp|P61202|CSN2_MOUSE	yes	2	2.7191e-14	146.27	137060	145570	131980	0	144210	125760	157850	159150	178620	127270	179360	180610	147720	182280	749.97	135980	164580	134740
AHTLILHPPSEK	12	0	1341.74	sp|Q9EPE9|AT131_MOUSE	sp|Q9EPE9|AT131_MOUSE	yes	2	0.013296	25.613	0	0	0	5497.4	10501	0	0	0	0	0	0	0	3183.9	0	24047	0	3114.8	6023.9
AHTMTDDVTFWK	12	0	1450.66	sp|Q68FD5|CLH1_MOUSE	sp|Q68FD5|CLH1_MOUSE	yes	2;3	9.9472e-52	164.31	549390	555780	483500	365710	735020	735370	62668	60017	310500	293530	446520	641030	563310	513360	705770	554760	540690	718960
AHTSTTQLQEELEK	14	0	1613.79	sp|Q6NZC7|S23IP_MOUSE	sp|Q6NZC7|S23IP_MOUSE	yes	2;3	0.00011763	96.946	39272	23719	89054	30543	105360	81958	0	0	0	0	0	23557	0	42334	860.52	43005	46611	43666
AHTTLLGLANMETR	14	0	1526.79	sp|Q8R0G9|NU133_MOUSE	sp|Q8R0G9|NU133_MOUSE	yes	3	0.0055475	40.533	0	0	0	0	0	0	0	0	0	0	0	0	2613.4	0	12750	12164	0	0
AHTVPAHQDR	10	0	1130.56	sp|P53702|CCHL_MOUSE	sp|P53702|CCHL_MOUSE	yes	2	0.00026991	99.305	0	6388.5	8193.7	0	1717.5	6261.7	16064	0	5841.6	0	0	11680	0	15998	0	0	0	0
AHVAPCFDASK	11	0	1201.56	sp|Q8BTM8|FLNA_MOUSE	sp|Q8BTM8|FLNA_MOUSE	yes	2	0.031633	57.032	258870	211440	418940	33273	852.48	2420.6	0	0	0	0	0	0	308330	427930	528490	425030	373350	0
AHVDEFK	7	0	844.408	sp|Q91ZJ5|UGPA_MOUSE	sp|Q91ZJ5|UGPA_MOUSE	yes	2	0.061089	49.058	7661.9	66339	0	55588	78850	63044	168030	0	167640	158380	174400	668.4	0	105090	65128	32893	125410	111940
AHVEAPIAGSMILAAILLK	19	0	1917.11	sp|P03911|NU4M_MOUSE	sp|P03911|NU4M_MOUSE	yes	2;3	9.3215e-08	93.162	63903	84127	75561	81611	88824	83674	71603	92749	73861	22553	37894	27822	44143	73335	71179	80884	80531	41509
AHVFIELPLSISGVATPQQLFFSGEVK	27	0	2913.56	sp|Q61738|ITA7_MOUSE	sp|Q61738|ITA7_MOUSE	yes	3	0.032536	9.211	0	2206.4	2573.4	5624.4	0	4647.8	0	0	2462.2	12550	0	0	0	0	8502.6	0	0	0
AHVIVMAATNRPNSIDPALR	20	1	2145.15	sp|Q01853|TERA_MOUSE	sp|Q01853|TERA_MOUSE	yes	3	1.4637e-05	46.768	79625	53470	84405	57178	93114	85750	36753	52269	36532	0	89250	106880	116320	147960	207760	94611	96749	141730
AHVLAASVEQATENFLEK	18	0	1956	sp|P26231|CTNA1_MOUSE	sp|P26231|CTNA1_MOUSE	yes	2;3	3.9874e-09	88.42	196330	232510	306330	222070	306510	181560	447590	508930	296790	55131	100780	254270	309340	365140	436010	252090	413930	366310
AHVSFKPTVAQQR	13	1	1467.79	sp|Q61703|ITIH2_MOUSE	sp|Q61703|ITIH2_MOUSE	yes	2;3	0.0028427	64.064	104890	45123	52249	13278	38939	102760	0	0	0	0	0	0	36877	48153	132900	149280	50738	133510
AHVVPWETAADVR	13	0	1449.74	sp|Q8R2H9|PHOP1_MOUSE	sp|Q8R2H9|PHOP1_MOUSE	yes	2	0.0087842	54.584	0	51248	0	0	0	0	40032	63349	70426	53058	161260	148130	104700	0	3129.4	0	106630	0
AHYGGFTVQNEASK	14	0	1507.71	sp|Q8K0E8|FIBB_MOUSE	sp|Q8K0E8|FIBB_MOUSE	yes	2;3	9.2299e-157	282.16	10030000	6208800	7308300	10332000	9078500	9353900	332350	502250	241380	304710	567190	601480	3329900	6259500	11203000	9789200	5847900	9346300
AHYGHSEYQYAWR	13	0	1666.73	sp|Q9CQ73|PKP2_MOUSE	sp|Q9CQ73|PKP2_MOUSE	yes	2;3	4.6398e-65	239.42	116750	106710	134670	57883	154040	96479	218830	296400	220180	172460	266190	566610	259740	346820	234590	135630	259840	191810
AIAAAHTYLLK	11	0	1170.68	sp|Q9CYD3|CRTAP_MOUSE	sp|Q9CYD3|CRTAP_MOUSE	yes	2	0.065513	43.272	71220	57290	99657	60341	112370	83914	0	0	0	0	5265.9	0	53092	67546	54737	87977	51509	85979
AIACLLFGGSR	11	0	1163.61	sp|P49718|MCM5_MOUSE	sp|P49718|MCM5_MOUSE	yes	2	0.014836	34.953	0	0	0	75679	73817	0	0	0	0	0	0	0	0	0	55048	0	0	0
AIACVVTACSTELEK	15	0	1650.8	sp|Q6PDI5|ECM29_MOUSE	sp|Q6PDI5|ECM29_MOUSE	yes	2	0.0013687	44.82	253390	266190	7661.9	127860	332320	2486.6	117840	98856	102110	138910	0	99414	0	0	2659.6	0	391920	0
AIADHIR	7	0	794.44	sp|P14152|MDHC_MOUSE	sp|P14152|MDHC_MOUSE	yes	2	0.0056053	113.85	3384800	4588900	4204500	2862000	3185700	3133000	8447100	11185000	25861	8849700	10354000	12908000	5901200	6435300	7229000	4299900	7469800	5034200
AIADMLR	7	0	788.421	sp|P26039|TLN1_MOUSE	sp|P26039|TLN1_MOUSE	yes	2	0.041264	72.355	98936	88624	131260	3690.7	180670	137970	0	0	0	0	25137	0	0	0	0	127360	83460	166920
AIAELGIYPAVDPLDSTSR	19	0	1987.03	sp|P56480|ATPB_MOUSE	sp|P56480|ATPB_MOUSE	yes	2;3	2.5061e-21	176	35254000	38097000	37154000	32029000	32474000	32745000	38017000	40491000	41597000	49425000	1648500	35912000	43321000	35961000	30281000	37067000	12766000	24162000
AIAFTQYPQYSCSTTGSSLNAIYR	24	0	2698.27	sp|P22315|HEMH_MOUSE	sp|P22315|HEMH_MOUSE	yes	2;3	1.6405e-05	56.943	0	21119	0	17337	17960	0	0	88372	128090	155550	17788	111170	63565	60993	11280	25828	46073	41731
AIAGIINQPYYNYQAGPDAALGR	23	0	2435.22	sp|Q9Z0S1|BPNT1_MOUSE	sp|Q9Z0S1|BPNT1_MOUSE	yes	2	9.3737e-06	45.17	51587	0	68721	779.31	73904	66216	39827	27430	0	61898	0	0	68933	70737	62585	69132	22697	84712
AIAGTGANVIVTGGK	15	0	1327.75	sp|P42932|TCPQ_MOUSE	sp|P42932|TCPQ_MOUSE	yes	2	4.2779e-05	121.71	529440	565470	749350	529020	681460	522530	232210	153430	170390	124160	362510	354790	444030	361780	505160	504240	381790	757910
AIAGVSGFGYDHLILNVEWAKPSTN	25	1	2658.34	sp|Q9Z1D1|EIF3G_MOUSE	sp|Q9Z1D1|EIF3G_MOUSE	yes	3	0.046131	4.05	0	0	0	0	0	0	0	29785	0	0	0	0	22025	38940	0	0	0	6347.9
AIAHYEQSADYYK	13	0	1557.71	sp|Q9DB05|SNAA_MOUSE	sp|Q9DB05|SNAA_MOUSE	no	3	8.2797e-05	73.655	22639	17993	22712	19035	29007	26117	15598	25304	18048	11453	16456	21817	27261	28922	26012	33123	26886	32607
AIAHYEQSADYYKGEESNSSANK	23	1	2561.13	sp|Q9DB05|SNAA_MOUSE	sp|Q9DB05|SNAA_MOUSE	no	3	0.00094555	37.769	92114	53568	63697	74095	133740	95212	35843	73541	31238	37921	56014	106840	65945	119700	198040	133030	107810	151580
AIAIMEVAHGK	11	0	1138.62	sp|Q8R5A0|SMYD2_MOUSE	sp|Q8R5A0|SMYD2_MOUSE	yes	2	0.0027525	54.436	43586	42593	46867	6267.7	36938	42669	34048	22862	31742	34341	74657	76964	56260	57082	81408	40246	51632	42833
AIAMSLGQDIPMDQR	15	0	1644.8	sp|Q7TMY8|HUWE1_MOUSE	sp|Q7TMY8|HUWE1_MOUSE	yes	2	0.0020907	50.116	3333.3	5229.4	0	101900	0	138380	0	143650	102590	150530	167330	247880	131940	137840	0	130990	118840	0
AIANECQANFISIK	14	0	1577.79	sp|Q01853|TERA_MOUSE	sp|Q01853|TERA_MOUSE	yes	2	2.311e-38	202.72	1466800	1092300	1943300	1099800	1943200	1519300	1466500	1096100	1306300	1131100	1696400	1574100	1578300	1986300	1948000	1682600	1573800	1926000
AIAPPYSLCQTGEDLPK	17	0	1858.91	sp|B2RRE7|OTUD4_MOUSE	sp|B2RRE7|OTUD4_MOUSE	yes	2	0.0033071	31.801	0	17954	0	18133	53738	0	0	56604	0	0	799.28	84792	0	0	56364	0	4881	45975
AIASATEGGSVPQIR	15	0	1455.77	sp|Q9Z0X1|AIFM1_MOUSE	sp|Q9Z0X1|AIFM1_MOUSE	yes	2	2.0578e-64	228.13	527510	764300	660450	595560	881320	610340	1053900	1745900	1499500	1206200	988820	767990	908170	551860	439650	626750	908600	1075900
AIATPVQGVWDMR	13	0	1442.73	sp|Q8CJG0|AGO2_MOUSE	sp|Q8CJG0|AGO2_MOUSE	yes	2	0.0015282	67.548	93356	74761	0	0	160160	127810	71910	82572	2666.7	0	0	0	0	0	194720	107060	0	0
AIAVLTSGGDAQGMNAAVR	19	0	1800.92	sp|P47857|PFKAM_MOUSE	sp|P47857|PFKAM_MOUSE	yes	2	8.5385e-57	181.9	506490	970020	723310	425310	753810	479110	1210400	1174900	1047200	1141900	980100	1345300	1040800	928160	872510	701490	1028000	544590
AIAVTVQEMVTK	12	0	1288.71	sp|P26039|TLN1_MOUSE	sp|P26039|TLN1_MOUSE	yes	2	0.0027299	60.547	789300	716040	819700	626180	1065800	243950	0	0	0	0	0	0	1948.3	316340	0	0	0	0
AIAYLFPSGLFEK	13	0	1454.78	sp|Q9D7N3|RT09_MOUSE	sp|Q9D7N3|RT09_MOUSE	yes	2	0.0011436	36.514	0	43016	0	0	0	191720	0	0	0	0	0	0	3751.9	0	260030	0	609.15	0
AICTEAGLMALR	12	0	1304.66	sp|P62192|PRS4_MOUSE	sp|P62192|PRS4_MOUSE	yes	2	0.012346	47.561	72353	115120	138000	704.31	34482	0	84964	0	89963	116290	34693	2909.1	186650	63087	72071	0	62463	112520
AIDAALAAR	9	0	870.492	sp|Q8CHT0|AL4A1_MOUSE	sp|Q8CHT0|AL4A1_MOUSE	yes	2	7.0632e-05	109.36	3275.4	398080	465150	328560	441800	413720	519200	723210	519950	518050	586010	352590	489350	361980	311090	426730	557910	428650
AIDIYEQVGTSAMDSPLLK	19	0	2050.03	sp|Q9DB05|SNAA_MOUSE	sp|Q9DB05|SNAA_MOUSE	yes	2	3.2921e-13	104.86	160790	136830	121750	224900	301300	212860	87246	103440	99052	106670	127550	221360	184090	199450	326290	334020	203390	324470
AIDLEQPNCADGR	13	0	1457.66	sp|Q61738|ITA7_MOUSE	sp|Q61738|ITA7_MOUSE	yes	2	0.00015028	88.24	0	149890	172490	203760	208810	166520	159190	299370	149690	173320	329060	376840	0	204380	238020	179190	269330	193130
AIDLFTDAIK	10	0	1105.6	sp|Q99L47|F10A1_MOUSE	sp|Q99L47|F10A1_MOUSE	yes	2	0.00026658	108.3	717280	732870	986890	924950	1168700	380.17	805440	896990	827870	624260	859520	1006200	709960	836920	666690	864930	831450	922620
AIDMCPNNASYYGNR	15	0	1744.73	sp|Q9QYI3|DNJC7_MOUSE	sp|Q9QYI3|DNJC7_MOUSE	yes	2	0.0017536	33.751	43983	31768	84230	45610	85648	45168	485.89	50481	0	0	44728	52216	0	82830	99226	73006	56845	84064
AIDMFNK	7	0	837.405	sp|Q9CZW5|TOM70_MOUSE	sp|Q9CZW5|TOM70_MOUSE	yes	2	0.062022	61.494	0	0	108770	52080	108600	90135	90759	125130	0	88001	62510	53785	102140	37977	0	76323	66303	115500
AIDMSNVTLSR	11	0	1205.61	sp|E9Q401|RYR2_MOUSE	sp|E9Q401|RYR2_MOUSE	yes	2	0.0082912	62.271	293900	448520	378700	12126	0	0	454230	387510	569400	498850	2632.8	269080	2256.2	0	0	220240	2852.5	374630
AIDTIYQTTDFSGIR	15	0	1699.84	sp|O35598|ADA10_MOUSE	sp|O35598|ADA10_MOUSE	yes	2	0.00024892	77.157	190060	177070	189400	145630	20524	229340	0	87816	0	100020	0	124390	198850	192510	147810	230530	0	0
AIDVEQGQTR	10	0	1115.56	sp|P35505|FAAA_MOUSE	sp|P35505|FAAA_MOUSE	yes	2	0.00064966	81.099	64031	9013.3	13090	0	0	0	157310	130310	10849	10752	0	86586	116220	147780	257420	71626	174520	0
AIDVSMMAGGSTLAK	15	0	1450.72	sp|Q60992|VAV2_MOUSE	sp|Q60992|VAV2_MOUSE	yes	2	0.011842	57.293	1737900	1949400	2627200	1668000	1501300	688390	6241200	6048200	7555	5878300	2063.1	6573200	2980500	0	2824200	1871600	2646700	2156200
AIEALHGHELRPGR	14	1	1554.84	sp|Q8C2Q3|RBM14_MOUSE	sp|Q8C2Q3|RBM14_MOUSE	yes	3	0.00029489	77.358	59236	47379	64007	75170	89905	71172	20646	23473	20654	7755.3	26420	34307	56026	83524	96579	84255	62920	89124
AIEALKEFNEDGALAVLQQFK	21	1	2333.23	sp|Q7TMK9|HNRPQ_MOUSE	sp|Q7TMK9|HNRPQ_MOUSE	yes	3	1.3385e-05	52.201	27731	21131	33978	52050	72199	51781	20320	19194	19364	0	0	34801	72006	76953	61834	85801	69567	85515
AIEAYNQGR	9	0	1020.5	sp|O08692|NGP_MOUSE	sp|O08692|NGP_MOUSE	yes	2	1.2597e-05	105.81	1236400	574490	575810	903040	722900	802210	13541	0	0	2472.1	0	24436	258330	588470	922760	896270	585230	1157100
AIEDADWIMNK	11	0	1304.61	sp|Q3UN90|LYRM9_MOUSE	sp|Q3UN90|LYRM9_MOUSE	yes	2	0.0032005	65.933	13512	60094	2171.4	1844.4	0	2300	134940	117330	100730	141510	243200	312380	92930	6570.5	105870	50295	92237	1439.1
AIEDMTEEAFQK	12	0	1410.63	sp|Q9JHR7|IDE_MOUSE	sp|Q9JHR7|IDE_MOUSE	yes	2	0.0062288	48.785	0	0	0	46699	111010	0	0	13279	0	0	5742.9	25232	69652	71735	68702	82009	1907.4	78937
AIEEAPSVHHVNPSCKD	17	1	1888.87	sp|Q8BWM0|PGES2_MOUSE	sp|Q8BWM0|PGES2_MOUSE	yes	2;3	2.1997e-06	90.156	128760	141000	121230	108090	142340	102070	231750	323420	246870	224910	288750	393470	154760	163650	255860	203430	238500	195080
AIEEGVNHMWTVSAFQQHPR	20	0	2336.11	sp|O88958|GNPI1_MOUSE	sp|O88958|GNPI1_MOUSE	yes	3;4	0.000207	44.571	181160	82250	158610	91221	210240	174160	37998	20898	0	0	93867	69330	159470	219990	218640	194810	180410	268090
AIEEQHAALLR	11	0	1249.68	sp|P08032|SPTA1_MOUSE	sp|P08032|SPTA1_MOUSE	yes	2;3	0.0010957	79.311	114510	100880	144090	113730	95739	124190	31084	0	0	19041	30900	35380	75992	106230	134430	98844	89212	82325
AIEFCIAR	8	0	978.496	sp|Q64514|TPP2_MOUSE	sp|Q64514|TPP2_MOUSE	yes	2	0.01659	60.709	56662	41307	69453	64045	796.93	0	0	0	0	0	0	0	52296	0	0	0	0	76186
AIEFLNNPPEEAPR	14	0	1595.79	sp|Q05CL8|LARP7_MOUSE	sp|Q05CL8|LARP7_MOUSE	yes	2	0.013379	31.801	0	0	0	0	104040	0	0	0	0	0	0	0	0	0	0	78613	0	0
AIEHAYQYGGTANSR	15	0	1636.76	sp|P97927|LAMA4_MOUSE	sp|P97927|LAMA4_MOUSE	yes	3	0.0061417	23.149	24607	16235	31761	18388	41571	28466	0	0	0	0	2576.8	0	11732	14988	23673	34554	14952	31073
AIEINPDSAQPYK	13	0	1444.72	sp|Q99L47|F10A1_MOUSE	sp|Q99L47|F10A1_MOUSE	yes	2	0.00019133	85.821	0	550620	1045200	576120	934950	0	473350	632240	423520	0	0	887070	905860	0	525690	0	919270	1056900
AIELATTLDGSLTNR	15	0	1573.83	sp|Q80UM3|NAA15_MOUSE	sp|Q80UM3|NAA15_MOUSE	yes	2	0.0016632	52.837	6929.8	7781.5	23354	0	6314.9	8801.6	10966	48029	32106	47835	59669	0	76672	0	0	0	0	0
AIELNPANAVYFCNR	15	0	1750.85	sp|Q8BJU0|SGTA_MOUSE	sp|Q8BJU0|SGTA_MOUSE	yes	2	2.6749e-05	128.97	158990	149690	226000	191100	265300	166050	223720	214610	193770	140080	242170	202850	181060	211010	219430	179780	191290	201240
AIELQPHFPDAYCNLANALK	20	0	2284.13	sp|Q8CGY8|OGT1_MOUSE	sp|Q8CGY8|OGT1_MOUSE	yes	3	0.041012	9.5132	55160	80822	18629	105440	116170	56934	68950	0	0	0	0	84179	77984	85534	0	62283	8232.6	0
AIEMLGGELGSK	12	0	1203.62	sp|P97807|FUMH_MOUSE	sp|P97807|FUMH_MOUSE	yes	2	1.2803e-05	138.23	6585800	8467700	7125700	6960300	7799800	8004500	9443500	11974000	11048000	10543000	13626000	13705000	11373000	10511000	10035000	10344000	11130000	8966800
AIEPNEYK	8	0	962.471	sp|Q9D7X8|GGCT_MOUSE	sp|Q9D7X8|GGCT_MOUSE	yes	2	0.051089	34.931	73665	0	90661	0	0	70382	111830	131650	0	117750	161440	3013.1	114480	0	137230	120230	130040	115890
AIEQADLLQEDAK	13	0	1442.73	sp|Q9DB50|AP1S2_MOUSE	sp|Q9DB50|AP1S2_MOUSE	yes	2	0.017606	58.889	2013200	846420	2158800	3075300	2166100	2430800	2937.9	0	26738	0	0	0	151220	912540	802350	1150400	970570	1588500
AIEQADLLQEEDESPR	16	0	1841.86	sp|P61967|AP1S1_MOUSE	sp|P61967|AP1S1_MOUSE	yes	2	0.00026113	52.662	0	0	0	11899	19730	0	0	0	2333	1081.9	0	6581.2	0	0	0	1085	0	0
AIESMEQQLSELK	13	0	1504.74	sp|F6ZDS4|TPR_MOUSE	sp|F6ZDS4|TPR_MOUSE	yes	3	0.032637	7.5574	0	932.53	0	0	0	0	324240	0	270980	146270	0	0	0	0	0	0	0	0
AIESMEQQLSELKK	14	1	1632.84	sp|F6ZDS4|TPR_MOUSE	sp|F6ZDS4|TPR_MOUSE	yes	2;3	0.002983	51.531	0	0	42004	20057	57111	0	0	2973	0	0	0	26233	0	0	0	10044	39671	54966
AIESQCYVIAAAQCGR	16	0	1795.83	sp|Q8VDK1|NIT1_MOUSE	sp|Q8VDK1|NIT1_MOUSE	yes	2	2.8179e-09	123.92	103630	118460	140780	71624	101900	86905	0	1051.8	204300	0	275850	196310	152470	165090	90005	104710	153630	128360
AIETLLVSPAK	11	0	1140.68	sp|P70670|NACAM_MOUSE	sp|P70670|NACAM_MOUSE	yes	2	0.0016837	74.849	0	82206	0	0	0	0	43882	0	183940	128770	2817.5	5494.3	54153	37589	0	0	15020	0
AIETYQEAADLPDAPTDLVK	20	0	2159.06	sp|Q8BSY0|ASPH_MOUSE	sp|Q8BSY0|ASPH_MOUSE	yes	2	4.7404e-13	87.251	78363	88711	62739	81507	145820	109390	53605	80229	70217	123010	108640	167180	121840	94769	138490	142930	125240	137480
AIEVLQSSGLPVDGFYTQEVR	21	0	2307.17	sp|Q9CQA9|NTPCR_MOUSE	sp|Q9CQA9|NTPCR_MOUSE	yes	2	0.0090252	42.977	0	0	8878.8	0	13809	0	0	0	0	0	30923	44032	25934	12341	0	11000	0	7820.4
AIFASGSPFDPVTLPDGR	18	0	1845.93	sp|P06801|MAOX_MOUSE	sp|P06801|MAOX_MOUSE	yes	2	4.3563e-32	174.72	351340	427060	424630	357450	436430	381430	745980	874770	703100	865470	1000800	1230600	676100	578070	454080	403560	627230	459700
AIFEIVLNR	9	0	1073.62	sp|Q6P4T2|U520_MOUSE	sp|Q6P4T2|U520_MOUSE	yes	2	0.0085972	58.286	0	0	54160	68394	79660	56749	0	0	2775.4	0	0	0	54925	81430	61554	71764	24921	0
AIFHEEEPR	9	0	1126.54	sp|O54774|AP3D1_MOUSE	sp|O54774|AP3D1_MOUSE	yes	2	0.013269	37.722	147240	126240	0	33100	124810	51020	175140	2233.3	147620	2380.2	3255.8	259210	0	210340	2829	45632	0	2332.6
AIFIFLSNAGGDLITK	16	0	1678.93	sp|Q9ER41|TOR1B_MOUSE	sp|Q9ER41|TOR1B_MOUSE	yes	2	0.00040282	50.116	0	0	0	0	43276	34034	15915	19084	17334	10214	11922	8067	33105	28277	57638	32667	28471	44614
AIFLADGNVFTTGFSR	16	0	1714.87	sp|Q9WUM4|COR1C_MOUSE	sp|Q9WUM4|COR1C_MOUSE	yes	2	4.3307e-06	117.41	388330	44767	401320	557380	628680	561780	40308	0	0	95376	0	0	52656	439290	683020	547030	351250	585450
AIFMIPTNPPPTFR	14	0	1600.84	sp|Q9JI11|STK4_MOUSE	sp|Q9JI11|STK4_MOUSE	no	2	0.013006	44.598	168250	131550	188120	232850	243700	200600	21384	0	0	0	53742	0	10814	0	190340	237070	167560	246120
AIFQAIAAK	9	0	931.549	sp|Q9DCD0|6PGD_MOUSE	sp|Q9DCD0|6PGD_MOUSE	yes	2	0.021338	51.43	110850	269700	2265.4	0	273300	0	0	0	0	0	0	0	278950	227750	0	266270	231770	403660
AIFQANADLELLQELSR	17	0	1930.02	sp|Q99MR9|PPR3A_MOUSE	sp|Q99MR9|PPR3A_MOUSE	yes	2	0.0018618	54.556	0	19837	4327.8	0	6795.5	9105.1	21132	35001	47594	5235.2	0	0	27174	0	1418.8	0	24065	0
AIFQTIQNR	9	0	1089.59	sp|Q9EPL8|IPO7_MOUSE	sp|Q9EPL8|IPO7_MOUSE	yes	2	0.0047743	75.243	422620	338290	576580	312300	535300	435580	160380	181540	156370	130670	251170	225430	440720	436020	368910	387530	366690	421510
AIFTTGQGASAVGLTAYVQR	20	0	2010.05	sp|P97310|MCM2_MOUSE	sp|P97310|MCM2_MOUSE	yes	2	0.0024845	42.977	0	0	60095	77091	3153.8	0	0	0	0	0	0	0	0	0	47616	0	0	0
AIGAVPLIQGEYMIPCEK	18	0	1988.01	sp|P18242|CATD_MOUSE	sp|P18242|CATD_MOUSE	yes	2	1.1685e-41	160.07	6464200	6071000	7042500	7787000	9345900	8747200	8276700	8436900	7084600	7597500	8874400	11311000	9583400	10350000	9739900	9673400	10527000	12804000
AIGDVFQKPYVSGEADAASR	20	1	2080.02	sp|Q8CGA0|PPM1F_MOUSE	sp|Q8CGA0|PPM1F_MOUSE	yes	3	6.6381e-07	59.171	16031	26213	12743	0	21535	21282	0	13704	5208.1	0	3557.2	46100	0	28057	18270	25899	15604	0
AIGFVVGQTDWEK	13	0	1448.73	sp|Q9R0I7|YLPM1_MOUSE	sp|Q9R0I7|YLPM1_MOUSE	yes	2	0.055192	16.759	0	0	0	0	0	0	0	0	0	0	0	0	0	0	29631	0	0	0
AIGGELASIK	10	0	957.549	sp|Q61830|MRC1_MOUSE	sp|Q61830|MRC1_MOUSE	yes	2	0.018097	50.834	91644	90108	97301	53316	123760	102350	0	0	0	0	441.55	0	0	100870	110150	109000	97638	148450
AIGGIILTASHNPGGPNGDFGIK	23	0	2205.15	sp|Q9D0F9|PGM1_MOUSE	sp|Q9D0F9|PGM1_MOUSE	yes	2;3	3.9445e-59	219.59	533070	1031400	903140	732360	906570	565230	1926200	2400600	1698400	1299500	2325800	1670500	1415500	1599700	1010900	718850	1314100	1020900
AIGGYPFLNGQYFIQCSK	18	0	2062	sp|O09043|NAPSA_MOUSE	sp|O09043|NAPSA_MOUSE	yes	2	0.00064495	44.571	0	0	0	20393	0	3055.6	0	0	0	3122.2	0	0	0	0	0	45978	0	95811
AIGIVAQGTCR	11	0	1144.6	sp|A2AAJ9|OBSCN_MOUSE	sp|A2AAJ9|OBSCN_MOUSE	yes	2	0.016598	34.953	0	0	0	0	0	0	216960	315160	240700	142870	0	301460	253740	304260	0	179450	250290	155400
AIGMSLAK	8	0	789.442	sp|Q9JLZ3|AUHM_MOUSE	sp|Q9JLZ3|AUHM_MOUSE	yes	2	0.039572	51.43	0	34917	0	0	0	8447.9	45008	554.19	56587	90444	21353	24368	0	0	0	0	0	0
AIGNEVTVDKWEPLLNNLGHVCR	23	1	2633.34	sp|Q8R349|CDC16_MOUSE	sp|Q8R349|CDC16_MOUSE	yes	3	0.01627	11.363	20328	0	21733	28626	37464	22793	7748.1	0	0	0	0	0	23895	31636	40501	0	0	0
AIGNIELGIR	10	0	1054.61	sp|P14873|MAP1B_MOUSE	sp|P14873|MAP1B_MOUSE	yes	2	0.0018749	79.059	29686	30441	42777	0	52937	36741	1871.8	0	0	1501.2	0	0	29558	34026	41677	43954	0	39422
AIGPHDVLATLLNNLK	16	0	1687.96	sp|Q99NB9|SF3B1_MOUSE	sp|Q99NB9|SF3B1_MOUSE	yes	3	0.00053476	66.953	9910.2	8160.8	6717.1	14598	28153	18416	1548.2	0	0	0	0	0	10881	18906	7384.3	25710	12374	33389
AIGSASEGAQSSLQEVYHK	19	0	1960.95	sp|Q9Z2U1|PSA5_MOUSE	sp|Q9Z2U1|PSA5_MOUSE	yes	2;3	9.9172e-163	271.8	730830	637610	753990	632140	1074500	818720	381740	645310	371770	324930	655270	750240	847420	1024700	1196400	893260	902950	1075100
AIGTAYAVLSNPEK	14	0	1432.76	sp|Q9QYI4|DJB12_MOUSE	sp|Q9QYI4|DJB12_MOUSE	yes	2	0.0003515	70.195	45946	23978	55206	32883	74556	0	31851	24620	28806	21725	24099	23954	50186	58908	56486	53669	51592	58688
AIGTDEDLAHSSIR	14	0	1483.73	sp|Q9Z1J3|NFS1_MOUSE	sp|Q9Z1J3|NFS1_MOUSE	yes	2;3	8.5152e-05	105.94	227700	199390	223170	134090	185640	206650	340310	439140	211720	281800	557270	663510	339410	400630	271080	255530	427890	273470
AIGTEPDSDVLSEIMHSFAK	20	0	2146.03	sp|Q8BKC5|IPO5_MOUSE	sp|Q8BKC5|IPO5_MOUSE	yes	2;3	0.00020346	45.17	102690	96148	109600	138770	281870	132990	99689	98829	62772	62593	78934	139050	126570	167730	260060	183630	143110	275990
AIGVKPPR	8	1	836.523	sp|Q01853|TERA_MOUSE	sp|Q01853|TERA_MOUSE	yes	2	0.048675	92.319	358630	320230	413270	353580	532690	341540	288230	391020	341640	287380	407260	442060	378990	368300	582690	331240	479780	482200
AIGVLTSGGDAQGMNAAVR	19	0	1786.9	sp|P12382|PFKAL_MOUSE;sp|Q9WUA3|PFKAP_MOUSE	sp|Q9WUA3|PFKAP_MOUSE	no	2	8.2084e-46	189.13	2523.6	848120	890790	652570	1062900	808190	332490	450240	425490	358210	490190	536380	729310	801190	802270	816190	704040	873860
AIGVTFPQDKR	11	1	1230.67	sp|Q9DBB8|DHDH_MOUSE	sp|Q9DBB8|DHDH_MOUSE	yes	2	0.033568	49.16	0	0	0	0	0	0	0	0	0	0	21447	35737	0	0	0	0	5182.6	0
AIGYLIPLMDAEYANYYTR	19	0	2236.09	sp|Q99NB9|SF3B1_MOUSE	sp|Q99NB9|SF3B1_MOUSE	yes	2	0.0018933	28.277	29463	22050	36255	42687	62494	843.76	0	0	0	2079.4	646.93	0	35161	36830	0	63343	35275	61398
AIHEVFEVGVTSHR	14	0	1579.81	sp|Q99K70|RRAGC_MOUSE	sp|Q99K70|RRAGC_MOUSE	yes	2;3	0.00034286	61.194	48827	37209	23025	29452	87793	54349	0	34734	0	0	14937	0	56655	46084	80010	48612	77541	46663
AIHMALDCCGIAGPLEQFISDTCPK	25	0	2803.28	sp|P40240|CD9_MOUSE	sp|P40240|CD9_MOUSE	yes	3	1.5949e-24	106.29	0	87129	61413	6846.5	239300	288250	44410	1325.2	0	38531	53906	132810	175320	636510	292170	656700	221900	187140
AIHSWLTR	8	0	982.535	sp|P99026|PSB4_MOUSE	sp|P99026|PSB4_MOUSE	yes	2	0.010547	65.313	128160	126290	138110	115880	238130	157640	61936	113470	66306	53617	89776	95303	122150	162570	237440	163650	138990	154040
AIHYLHYIER	10	0	1313.69	sp|Q99N87|RT05_MOUSE	sp|Q99N87|RT05_MOUSE	yes	2	5.3531e-05	69.716	25651	23428	25804	16751	21264	33069	23609	61155	28848	0	0	31515	43481	57104	45178	34814	49178	0
AIIAMDTAGMILGWK	15	0	1589.83	sp|Q5XJY4|PARL_MOUSE	sp|Q5XJY4|PARL_MOUSE	yes	2	0.00012218	78.043	5006.3	5970.4	5711.4	10454	0	12096	8119.3	12947	17801	8541.3	11124	15334	10398	10736	19387	968.4	0	0
AIIASNIMYIVGQYPR	16	0	1807.97	sp|Q6P5F9|XPO1_MOUSE	sp|Q6P5F9|XPO1_MOUSE	yes	2;3	4.3269e-07	117.45	66293	56887	116660	87357	212730	126280	36579	25692	37948	9488.6	47026	44473	90057	138660	165690	125150	97578	180290
AIIDAIEEFVQK	12	0	1374.74	sp|Q2EMV9|PAR14_MOUSE	sp|Q2EMV9|PAR14_MOUSE	yes	2	0.0020781	43.168	0	0	0	0	27752	0	0	0	0	0	546.28	0	11973	0	0	0	0	0
AIIDNTESYSLLIVDK	16	0	1792.95	sp|A2ASS6|TITIN_MOUSE	sp|A2ASS6|TITIN_MOUSE	yes	2	2.2311e-10	148.69	482940	420640	330040	430590	427010	523110	246120	264300	146990	320010	71505	184350	262560	374630	540580	487690	414380	471710
AIIEEYLHLNDMK	13	0	1587.8	sp|Q6NZJ6|IF4G1_MOUSE	sp|Q6NZJ6|IF4G1_MOUSE	yes	2	0.00010089	124.46	213810	199400	228760	267330	268140	204850	0	0	3065.2	0	0	108620	0	293720	336480	235860	251990	257600
AIIFQGNTNPTDVVLGVFSK	20	0	2119.13	sp|P97333|NRP1_MOUSE	sp|P97333|NRP1_MOUSE	yes	2	4.196e-07	69.224	40966	32817	44323	23696	53864	58209	14396	0	0	13470	17123	15336	0	34719	0	57302	24748	46917
AIIGLYNYAHEMTHGASDR	19	0	2118	sp|P28660|NCKP1_MOUSE	sp|P28660|NCKP1_MOUSE	yes	3	0.0029531	33.456	0	51090	57451	2438.7	73236	61230	34416	31391	24687	0	14536	22494	42349	67154	65085	68106	431.23	70231
AIIIFVPVPQLK	12	0	1336.85	sp|P62082|RS7_MOUSE	sp|P62082|RS7_MOUSE	yes	2	0.00028804	74.486	308130	287760	488510	373720	585720	475500	189480	172170	183790	142850	151030	0	382790	417890	441270	463410	308420	521090
AIIKPQYVDQIPK	13	1	1511.87	sp|P61222|ABCE1_MOUSE	sp|P61222|ABCE1_MOUSE	yes	2;3	0.0065322	69.276	211530	201620	139410	69728	277000	226720	87708	42590	100900	47542	132700	84256	168050	273110	317380	243120	198920	263440
AIILNTPHNPLGK	13	0	1386.8	sp|Q71RI9|KAT3_MOUSE	sp|Q71RI9|KAT3_MOUSE	yes	2;3	1.2861e-29	167.76	295330	369050	418500	178920	187750	336220	535150	563830	544850	504420	810390	764940	543460	466480	462590	369380	512950	371450
AIINLAVYGK	10	0	1060.63	sp|Q9WVJ3|CBPQ_MOUSE	sp|Q9WVJ3|CBPQ_MOUSE	yes	2	0.0087862	39.324	8461.7	0	0	51819	36429	0	42508	0	36788	38184	0	0	0	10121	0	22906	0	13429
AIINSTITPNMTFTK	15	0	1650.87	sp|Q9Z2Y3|HOME1_MOUSE	sp|Q9Z2Y3|HOME1_MOUSE	yes	2	0.002911	54.309	0	0	13867	0	0	0	65145	71678	75490	35744	0	0	26434	0	0	480.2	0	0
AIISCSFSK	9	0	1011.51	sp|P08607|C4BPA_MOUSE	sp|P08607|C4BPA_MOUSE	yes	2	0.06419	29.31	0	0	0	462140	533620	0	0	0	0	0	9315.1	0	277600	399990	0	388410	330970	437660
AIIVEFAQQGLNAALFYENKDPR	23	1	2606.35	sp|Q05D44|IF2P_MOUSE	sp|Q05D44|IF2P_MOUSE	yes	3	8.1966e-05	58.539	25155	21385	28631	41123	0	43036	0	28770	0	0	7806.1	27019	41125	535.08	0	72545	0	0
AILAELTGR	9	0	942.55	sp|P35486|ODPA_MOUSE	sp|P35486|ODPA_MOUSE	yes	2	1.4905e-14	125.5	4854400	6956100	6596800	3387100	5209400	5173300	8819700	8659100	9702400	8227600	10167000	8587700	9640100	8172700	4881800	5929800	9309400	6764100
AILAQDVQR	9	0	1012.57	sp|G5E8Q8|AGRF5_MOUSE	sp|G5E8Q8|AGRF5_MOUSE	yes	2	0.057876	33.396	29489	0	26849	30963	35069	37339	0	0	0	0	16928	20737	25549	0	761.67	38630	25718	32570
AILCLLLGGVER	12	0	1312.75	sp|P25206|MCM3_MOUSE	sp|P25206|MCM3_MOUSE	yes	2	0.0016309	57.888	71796	0	97984	102030	128350	112530	0	0	0	0	0	0	66831	101920	135570	173140	78621	149520
AILDDLLK	8	0	899.533	sp|P41216|ACSL1_MOUSE	sp|P41216|ACSL1_MOUSE	yes	2	0.0064838	97.033	1118200	1484600	1496800	1480500	1341100	1303800	3398100	4031700	4022100	3162600	3655400	4293400	1943900	1911300	1139700	1673300	2185800	1554300
AILDEVTHVQDLFLR	15	0	1767.95	sp|E9Q555|RN213_MOUSE	sp|E9Q555|RN213_MOUSE	yes	2;3	0.00063613	47.57	39060	31871	46344	65037	100380	80754	0	0	0	0	0	1888.2	55791	74577	82115	115160	57782	178320
AILEGAGQNVEQECSLLAK	19	0	2029.02	sp|Q2EMV9|PAR14_MOUSE	sp|Q2EMV9|PAR14_MOUSE	yes	2	0.021033	28.432	16212	0	0	0	31234	598.98	0	0	0	0	0	0	12887	29458	0	0	11911	0
AILEQQVLAEELTTK	15	0	1684.92	sp|Q9QXZ0|MACF1_MOUSE	sp|Q9QXZ0|MACF1_MOUSE	yes	2	0.00019658	68.108	33944	54781	55923	0	91207	73952	2181.2	18576	0	0	0	1315.8	54290	61881	76197	78033	55193	81444
AILESGSSNAPWAVK	15	0	1528.79	sp|Q03311|CHLE_MOUSE	sp|Q03311|CHLE_MOUSE	yes	2	0.00043141	58.476	91876	51225	72803	55479	70308	66387	84907	0	0	0	58736	59863	0	66207	2076.9	0	50369	55884
AILGAAAEVSLSDGVSTSSLQK	22	0	2103.11	sp|Q8C8U0|LIPB1_MOUSE	sp|Q8C8U0|LIPB1_MOUSE	yes	2	4.757e-08	74.62	0	28026	32030	46070	69986	47659	6231.3	0	0	0	0	3063.2	35044	46173	52543	56227	0	52074
AILGSVER	8	0	843.481	sp|Q8BLY2|SYTC2_MOUSE;sp|Q9D0R2|SYTC_MOUSE	sp|Q9D0R2|SYTC_MOUSE	no	2	0.0087462	58.286	134150	1690.6	0	0	0	129990	0	0	0	0	0	0	0	0	0	0	0	0
AILILDNDGDR	11	0	1213.63	sp|P61924|COPZ1_MOUSE	sp|P61924|COPZ1_MOUSE	yes	2	0.012932	28.647	0	174600	0	151680	0	0	0	0	124720	131000	2209.2	0	159470	0	252440	204950	0	252550
AILILDNDGDRLFAK	15	1	1672.91	sp|P61924|COPZ1_MOUSE	sp|P61924|COPZ1_MOUSE	yes	2;3	0.0016352	55.578	63506	38543	41950	84545	69441	17681	33193	49827	43530	0	35408	64909	12466	89497	69830	78433	66839	90078
AILITGCDSGFGFSLAK	17	0	1755.89	sp|Q80XN0|BDH_MOUSE	sp|Q80XN0|BDH_MOUSE	yes	2	1.8607e-08	123.99	431250	1037200	597150	0	0	0	3086000	1765900	2121200	1747200	1989500	2646600	1125700	0	1319900	0	0	361.91
AILNLQWPYK	10	0	1244.69	sp|P43406|ITAV_MOUSE	sp|P43406|ITAV_MOUSE	yes	2	0.018595	53.878	177150	0	0	0	0	0	0	0	0	0	0	0	0	0	0	0	0	0
AILNPLCQVDYR	12	0	1460.74	sp|Q9D662|SC23B_MOUSE	sp|Q9D662|SC23B_MOUSE	yes	2	0.00055913	72.922	83777	0	29112	161540	46695	116950	0	13374	25309	0	0	0	0	23787	0	0	0	188770
AILNYIASK	9	0	991.57	sp|P30115|GSTA3_MOUSE	sp|P30115|GSTA3_MOUSE	yes	2	0.023576	48.157	51772	47019	46577	44827	7507.8	55079	0	3123.8	92188	0	12678	91058	0	57578	0	0	0	0
AILPCQDTPSVK	12	0	1327.68	sp|P24527|LKHA4_MOUSE	sp|P24527|LKHA4_MOUSE	yes	2	0.0028127	60.547	466180	1706.7	0	0	456260	475800	149950	274540	0	191850	322930	300350	343700	450270	498780	0	387370	529330
AILQQLGLNSTCDDSILVK	19	0	2087.09	sp|P17710|HXK1_MOUSE	sp|P17710|HXK1_MOUSE	yes	2	2.3538e-36	153.05	524120	475340	571060	475220	599610	540120	535100	478170	498030	698000	650190	349270	555190	697710	482140	597240	537320	610020
AILSELPNEVSNVPSHGISPISNSSEVR	28	0	2931.49	sp|Q91ZU6|DYST_MOUSE	sp|Q91ZU6|DYST_MOUSE	yes	3	0.0017771	14.852	0	13286	14445	0	28599	16837	0	0	8944.7	0	9812.5	0	17288	0	0	0	0	0
AILSTKPPGTFLLR	14	1	1512.9	sp|P42227|STAT3_MOUSE	sp|P42227|STAT3_MOUSE	yes	2	0.013031	51.531	0	0	34164	31305	39035	33224	0	0	0	0	6028.9	6620.8	25066	30858	45144	28350	18224	35395
AILSYLAAK	9	0	948.564	sp|P24472|GSTA4_MOUSE	sp|P24472|GSTA4_MOUSE	yes	2	0.024924	45.489	65973	148760	105170	0	104910	96138	404260	369100	361800	284880	322480	187890	236750	143520	84921	88013	227150	128040
AILTFALDSAEQK	13	0	1405.75	sp|Q9CRA8|EXOS5_MOUSE	sp|Q9CRA8|EXOS5_MOUSE	yes	2	0.0002185	54.584	0	38644	0	0	40610	0	8297.4	13240	11240	13036	7770.2	0	33669	0	41961	33249	0	59355
AILTPNHVEFSR	12	0	1382.73	sp|Q9CZ42|NNRD_MOUSE	sp|Q9CZ42|NNRD_MOUSE	yes	3	0.0011202	47.334	3875.5	102300	116840	52317	74208	98660	116750	166160	140050	89760	220450	258000	171510	207950	131120	111700	173910	131970
AILTTIGVLEEPLGNAR	17	0	1765.99	sp|Q8R3Q2|PP6R2_MOUSE	sp|Q8R3Q2|PP6R2_MOUSE	yes	2	3.1013e-06	66.953	0	0	0	12232	0	0	0	0	19239	15105	22083	71645	25412	27972	25703	22584	25972	20525
AILVDLEPGTMDSVR	15	0	1614.83	sp|Q9ERD7|TBB3_MOUSE;sp|P99024|TBB5_MOUSE;sp|Q7TMM9|TBB2A_MOUSE;sp|Q9CWF2|TBB2B_MOUSE	sp|P99024|TBB5_MOUSE	no	2	9.0221e-21	186.27	2743300	3176900	4047300	3160000	4742700	5476800	1199600	305710	284150	1471200	1580600	1929900	4062800	3960100	4414900	5557100	3774700	4471600
AILVVFANK	9	0	973.596	sp|P61211|ARL1_MOUSE	sp|P61211|ARL1_MOUSE	yes	2	0.019456	60.709	119320	0	132430	75910	156610	0	85122	84650	0	57588	81976	0	39469	0	63328	106890	69665	139650
AIMAHMTVEEIYKDR	15	1	1805.88	sp|O08917|FLOT1_MOUSE	sp|O08917|FLOT1_MOUSE	yes	3	0.0028478	55.578	599.83	12407	0	0	0	0	0	10918	0	0	0	34762	0	37929	43552	0	26241	0
AIMAQLPQEQK	11	0	1255.66	sp|P26231|CTNA1_MOUSE	sp|P26231|CTNA1_MOUSE	yes	2	0.0073437	69.915	26724	0	221460	12270	30785	121670	5667.2	23976	0	0	75506	0	73627	124410	39257	70145	45880	52594
AIMHHEGHMDDGLNLSR	17	0	1931.87	sp|E9Q401|RYR2_MOUSE	sp|E9Q401|RYR2_MOUSE	yes	3;4	4.013e-09	113.86	69533	82583	96632	61064	95458	83007	205530	267680	233330	54252	212870	388920	191220	273900	227580	117880	257220	147300
AIMLLEGQK	9	0	1001.56	sp|Q5M8N4|D39U1_MOUSE	sp|Q5M8N4|D39U1_MOUSE	yes	2	0.020779	67.464	525000	446110	513630	328230	672680	0	404920	550500	645890	462790	690840	919560	0	642880	0	0	0	0
AIMMASQSLMCGHQDVMVAGGMESMSNVPYVMSR	34	0	3704.61	sp|Q8QZT1|THIL_MOUSE	sp|Q8QZT1|THIL_MOUSE	yes	3	2.8254e-243	227.15	0	302540	344700	357470	488920	394430	776100	1008700	1162500	864810	1156900	2177300	726460	957510	1083100	816950	1072000	865950
AIMNLDVEQYR	11	0	1350.66	sp|Q64521|GPDM_MOUSE	sp|Q64521|GPDM_MOUSE	yes	2	0.0013578	64.906	165480	128160	192340	115140	145950	12186	159600	209870	192740	186770	206800	218880	174990	199820	161670	156000	174280	168090
AIMTLVSGIPMGPPR	15	0	1538.83	sp|Q9DCJ9|NPL_MOUSE	sp|Q9DCJ9|NPL_MOUSE	yes	2	0.031209	31.425	75464	0	85275	39791	0	1272.8	0	0	0	0	5650.2	0	0	158100	0	56931	0	0
AIMTYVSCFYHAFAGAEQAETAANR	25	0	2778.25	sp|O88990|ACTN3_MOUSE;sp|Q9JI91|ACTN2_MOUSE	sp|Q9JI91|ACTN2_MOUSE	no	3;4	1.8533e-207	292.67	915410	1353000	1624800	1047800	1459300	1217600	5200900	5377200	4898300	495860	1021600	1704400	2349800	3255500	2553600	1745200	3758900	2446600
AIMTYVSSFYHAFSGAQK	18	0	2006.96	sp|P57780|ACTN4_MOUSE;sp|Q7TPR4|ACTN1_MOUSE	sp|Q7TPR4|ACTN1_MOUSE	no	2;3	0.0086827	22.395	33871	36925	62000	53035	84538	36715	4971.6	772.57	2280.2	0	0	0	0	31515	12667	34823	22545	26223
AINEAYKEDYHK	12	1	1479.7	sp|P14824|ANXA6_MOUSE	sp|P14824|ANXA6_MOUSE	yes	2;3	6.1653e-06	136.94	1200500	855530	1016200	1218300	1215700	1084300	868190	993860	818130	664970	934070	1281900	898490	1161100	2053700	1360600	1325100	1503400
AINGPTSASGDEIPK	15	0	1455.72	sp|Q61584|FXR1_MOUSE	sp|Q61584|FXR1_MOUSE	yes	2	0.01663	41.87	0	0	0	7957.5	0	0	0	0	0	0	0	0	39090	49505	35434	0	51582	40730
AINGPTSASGDEIPKLPR	18	1	1821.96	sp|Q61584|FXR1_MOUSE	sp|Q61584|FXR1_MOUSE	yes	3	0.002965	38.839	0	24656	13900	0	23648	8297.7	0	0	0	0	26597	32088	0	7245.6	13306	0	49224	0
AINIAGETSSHAFLLVQAK	19	0	1969.06	sp|A2ASS6|TITIN_MOUSE	sp|A2ASS6|TITIN_MOUSE	yes	2;3	4.3574e-07	65.212	250380	228790	251500	335640	300060	290440	232890	256030	147050	105480	120530	178220	201510	394170	530960	341060	274010	345460
AINILLEGNSDTTSWETVGGK	21	0	2204.1	sp|Q91VX2|UBAP2_MOUSE	sp|Q91VX2|UBAP2_MOUSE	yes	2	0.0010904	21.823	0	0	20293	27157	40322	22386	25602	32272	0	0	28184	40915	29912	5467	35503	0	0	0
AINQGGLTSVAVR	13	0	1284.71	sp|Q9QUM9|PSA6_MOUSE	sp|Q9QUM9|PSA6_MOUSE	yes	2	5.6576e-05	117.45	716950	589090	757410	568130	786960	836640	332030	312250	302440	366600	465670	473250	658760	676860	848750	716450	614640	753640
AINQIAAALFTIHK	14	0	1509.87	sp|P28660|NCKP1_MOUSE	sp|P28660|NCKP1_MOUSE	yes	2;3	0.0003048	92.707	37767	32264	49539	53293	79388	52235	5028.4	23295	6854.9	0	0	5411.3	11347	31495	42481	42496	33227	43192
AINQQTGAFVEISR	14	0	1532.79	sp|Q3U0V1|FUBP2_MOUSE	sp|Q3U0V1|FUBP2_MOUSE	yes	2	0.00015238	91.245	153130	462.37	149620	0	2920.5	140790	0	0	0	0	45985	0	0	129230	134040	0	131900	183690
AINVGTDYEYGVLNIHLTAYDMSLAESYAQYVHR	34	0	3875.85	sp|Q8JZS9|RM48_MOUSE	sp|Q8JZS9|RM48_MOUSE	yes	4	6.1202e-05	24.906	15685	0	0	0	0	0	9087.7	21708	22053	68971	301840	50737	6742.2	11746	0	0	0	19986
AINVLLEGNPDTHSWEMVGK	20	0	2209.08	sp|Q80X50|UBP2L_MOUSE	sp|Q80X50|UBP2L_MOUSE	yes	2;3	0.00044365	42.495	32483	29480	41913	42119	70193	30992	20463	35669	32004	23319	43912	92960	55056	56280	29553	77481	46028	72037
AINVQEEK	8	0	929.482	sp|P16546|SPTN1_MOUSE	sp|P16546|SPTN1_MOUSE	yes	2	0.022414	45.489	0	0	0	0	0	0	0	0	0	0	0	0	0	0	0	130440	0	188360
AINYLISGYQR	11	0	1296.68	sp|Q61838|PZP_MOUSE	sp|Q61838|PZP_MOUSE	yes	2	0.00033565	124.81	4526700	3070200	3696300	5217300	5451200	4776600	665570	463210	290360	415680	581260	481400	2223600	2475300	2793200	4071600	2304500	4471100
AIPDLTAPVAAVQAAVSNLVR	21	0	2075.17	sp|Q64727|VINC_MOUSE	sp|Q64727|VINC_MOUSE	yes	2;3	2.1589e-08	118.87	86818	111610	108910	30635	191640	72546	89027	161800	29726	33450	109080	79082	23188	163810	140460	118210	106120	125960
AIPGEAGDAAILPSLSQEGQEK	22	0	2180.1	sp|Q3UJU9|RMD3_MOUSE	sp|Q3UJU9|RMD3_MOUSE	yes	2	0.0013429	24.172	5085.5	0	0	0	4416.1	0	27959	32881	15351	0	30562	0	0	0	0	0	0	0
AIPSLHGPLMVLNHVVR	17	0	1852.05	sp|P46061|RAGP1_MOUSE	sp|P46061|RAGP1_MOUSE	yes	3	0.053622	13.218	0	0	0	0	0	0	0	0	0	0	0	0	8602	10160	29144	0	0	0
AIPVLADVLQDTSQEPMVR	19	0	2081.08	sp|Q99LN9|DOHH_MOUSE	sp|Q99LN9|DOHH_MOUSE	yes	2	0.0072868	18.396	25926	778.12	0	0	3754.9	0	9453	0	6505.2	0	0	0	0	0	0	0	0	7271.9
AIQANINIPMGAFR	14	0	1514.8	sp|Q9DC77|SMPX_MOUSE	sp|Q9DC77|SMPX_MOUSE	yes	2	0.00033215	87.895	47076	47558	74827	20945	0	51895	0	205120	0	118420	33077	0	342680	53138	18014	18807	67247	34172
AIQDAGCQVLK	11	0	1201.61	sp|P40936|INMT_MOUSE	sp|P40936|INMT_MOUSE	yes	2	0.004866	67.507	2060.8	51519	59368	48754	60216	29827	108250	0	97391	0	105800	0	72964	74373	37194	55533	134310	65490
AIQDMFPNMDR	11	0	1336.59	sp|Q9QZ06|TOLIP_MOUSE	sp|Q9QZ06|TOLIP_MOUSE	yes	2	0.0053018	54.584	94626	81113	92720	34590	0	0	0	0	122460	0	187030	1218.1	0	126490	4543.7	0	0	19190
AIQEFQTLFVDSK	13	0	1524.78	sp|Q3UUI3|THEM4_MOUSE	sp|Q3UUI3|THEM4_MOUSE	yes	2	8.1416e-05	104.04	117470	122390	88135	124560	97210	151250	0	255560	214820	177110	4516.8	320740	43409	116630	140720	52722	77674	103590
AIQESLLTNMEGR	13	0	1460.73	sp|Q80UP5|AN13A_MOUSE	sp|Q80UP5|AN13A_MOUSE	yes	2	0.00031492	72.846	0	1216.7	0	1623.3	92027	61814	0	0	0	0	0	0	12305	2088.6	0	0	49480	0
AIQGATSHHLGQNFSK	16	0	1694.85	sp|Q8CGC7|SYEP_MOUSE	sp|Q8CGC7|SYEP_MOUSE	yes	2;3	4.1365e-06	70.598	187250	166960	198650	172390	253030	178290	139150	209040	130710	141110	186240	245930	158950	211750	304180	264090	228290	247990
AIQIMYQNLQQDGLENVHLEQVR	23	0	2738.38	sp|Q9WVJ3|CBPQ_MOUSE	sp|Q9WVJ3|CBPQ_MOUSE	yes	3	1.1844e-17	72.075	0	0	0	0	106440	0	50709	29681	32438	9923.1	22584	50768	80525	87146	107690	115190	117200	125020
AIQINPAFADAHSNLASIHK	20	0	2117.1	sp|Q8CGY8|OGT1_MOUSE	sp|Q8CGY8|OGT1_MOUSE	yes	3;4	7.8836e-07	66.509	65585	81949	88499	0	99690	85330	38117	47318	43176	0	69298	77685	82636	109920	96887	86335	80958	105400
AIQLEYSEAR	10	0	1178.59	sp|P14685|PSMD3_MOUSE	sp|P14685|PSMD3_MOUSE	yes	2	0.019607	46.033	227550	207000	212690	0	21185	0	0	0	0	0	125870	133990	0	208630	0	0	145500	173420
AIQLNPTYIR	10	0	1187.67	sp|Q91Z38|TTC1_MOUSE	sp|Q91Z38|TTC1_MOUSE	yes	2	0.0016992	81.642	85355	86063	114940	76989	127590	0	40793	10801	0	0	29296	20240	95007	59019	43654	93973	74607	98410
AIQLSGTEQLEALK	14	0	1499.82	sp|O88544|CSN4_MOUSE	sp|O88544|CSN4_MOUSE	yes	2	0.00010364	112.7	67075	145510	84621	118880	227670	192640	171090	182800	167670	140310	155440	210660	209980	230560	297820	274080	254480	249600
AIQTESDLGVK	11	0	1159.61	sp|Q9EQI8|RM46_MOUSE	sp|Q9EQI8|RM46_MOUSE	yes	2	0.019729	47.561	0	32148	31219	0	0	0	66663	73499	0	73346	87152	77974	74899	42075	8205.5	0	39010	0
AIQTLGYFPVGDGVFPHQK	19	0	2073.07	sp|Q6PDI5|ECM29_MOUSE	sp|Q6PDI5|ECM29_MOUSE	yes	2;3	3.9637e-12	81.908	138850	139580	136870	164090	107610	141560	132900	150950	136570	84299	181220	257830	115110	125700	152450	100030	106910	130280
AIQTLQMELQQIMK	14	0	1673.88	sp|Q9Z2Z9|GFPT2_MOUSE	sp|Q9Z2Z9|GFPT2_MOUSE	yes	2	0.0001701	101.64	141590	2433	165580	143310	180290	170940	6482.8	0	0	1210.5	2459.9	0	112370	148520	141640	186730	76664	203570
AIQVYYNPDQPPKPGMIDSATQK	23	1	2560.26	sp|Q8VCM7|FIBG_MOUSE	sp|Q8VCM7|FIBG_MOUSE	yes	2;3	5.9273e-29	155.96	9221900	6659300	7527800	7212800	9303600	9161500	217280	249190	111430	154180	543690	405430	192170	7293300	8738000	8601000	5039900	9117300
AIQYGASAHDWMFR	14	0	1651.76	sp|O35855|BCAT2_MOUSE	sp|O35855|BCAT2_MOUSE	yes	2;3	2.5571e-38	179.98	1679800	1772400	2053700	873000	1513900	1529500	4418100	3522400	3450200	1903100	4007700	5255400	2993700	2933800	1990400	1666900	3214700	1880100
AIQYGASAHDWMFRV	15	1	1750.83	sp|O35855|BCAT2_MOUSE	sp|O35855|BCAT2_MOUSE	yes	2	0.006711	45.183	0	0	0	13319	21481	17089	66089	46926	0	0	0	61033	33644	22570	0	0	49016	0
AIRDEAIEHFR	11	1	1355.69	sp|Q9CWX2|CIA30_MOUSE	sp|Q9CWX2|CIA30_MOUSE	yes	3	0.0044656	83.438	53056	64329	61534	43677	43679	51305	90083	137850	99779	55939	144790	188500	115160	114530	112220	71919	116780	61103
AISAANLHLR	10	0	1064.61	sp|Q99PV0|PRP8_MOUSE	sp|Q99PV0|PRP8_MOUSE	yes	2	0.0057462	74.486	44355	32405	44746	0	59734	58600	0	0	0	0	0	462.42	28592	52830	48790	50311	34392	60958
AISCLNCMTQLSPAR	15	0	1720.81	sp|P56695|WFS1_MOUSE	sp|P56695|WFS1_MOUSE	yes	2	5.0879e-05	91.032	0	138080	186480	3421	76123	0	235510	235580	263030	227580	298410	366410	192530	190570	155100	127130	153920	142080
AISCVGHLVGHLGDR	15	0	1589.81	sp|Q6ZQ73|CAND2_MOUSE	sp|Q6ZQ73|CAND2_MOUSE	yes	2;3	4.1103e-05	99.589	84359	80935	130300	51397	120240	87471	117950	174220	96302	37083	228630	236800	172310	157940	206690	122810	179860	143360
AISEELDHALNDMTSI	16	0	1757.81	sp|P58771|TPM1_MOUSE	sp|P58771|TPM1_MOUSE	yes	2	7.0568e-96	260.83	11913000	15678000	11157000	12333000	11970000	13241000	18240000	23198000	22024000	25371000	24706000	32575000	16669000	17468000	15313000	17805000	22835000	16525000
AISEPNFSVAYANMCR	16	0	1828.82	sp|Q6NZJ6|IF4G1_MOUSE	sp|Q6NZJ6|IF4G1_MOUSE	yes	2	4.9794e-05	90.156	0	0	0	5177.1	0	0	0	0	1218.6	0	0	0	60609	118500	149520	0	0	168110
AISESGVVINTNVGK	15	0	1486.8	sp|P23953|EST1C_MOUSE	sp|P23953|EST1C_MOUSE	yes	2	2.8024e-14	154.94	2124900	1144400	1389400	1386300	1893400	1972700	342890	212070	135250	221790	557500	510080	1069900	1564400	1720200	2219200	1444400	1923000
AISESGVVINTNVGKK	16	1	1614.89	sp|P23953|EST1C_MOUSE	sp|P23953|EST1C_MOUSE	yes	2	0.026994	42.446	21967	3970.4	0	18202	0	14083	0	0	0	0	0	0	10645	20326	20283	13473	0	0
AISFVGSNQAGEYIFER	17	0	1886.92	sp|Q9EQ20|MMSA_MOUSE	sp|Q9EQ20|MMSA_MOUSE	yes	2	1.3474e-263	313.9	2002500	2482100	2217000	1967300	2008900	2141100	6585100	6894200	6275200	6396300	7410900	9295400	4162100	3857700	3105600	2716200	4263000	2831100
AISGVHTVR	9	0	938.53	sp|Q9Z0N1|IF2G_MOUSE;sp|Q9Z0N2|IF2H_MOUSE	sp|Q9Z0N1|IF2G_MOUSE	no	2	0.0075609	56.378	65096	62655	71358	71828	87163	61729	38059	41986	37540	36199	49233	44912	56095	51438	107800	72310	64593	85269
AISHEHSPSDLEAHFVPLVK	20	0	2212.13	sp|Q76MZ3|2AAA_MOUSE	sp|Q76MZ3|2AAA_MOUSE	yes	3;4	4.5276e-18	153.05	870970	873500	856950	597980	1158500	920350	690980	780260	666540	244640	715730	1061400	980280	1188500	1395600	924240	1114600	1058000
AISPDKDNFHFEVK	14	1	1645.81	sp|Q61941|NNTM_MOUSE	sp|Q61941|NNTM_MOUSE	yes	2;3	6.935e-05	156.73	3095100	2587900	3157000	1904800	2508300	2628400	2016500	25551	0	3013.5	4337.8	0	2619700	3240900	3931700	3345300	2805000	2412600
AISPDKDNFHFEVKDDFDFGTMSHVIR	27	2	3166.48	sp|Q61941|NNTM_MOUSE	sp|Q61941|NNTM_MOUSE	yes	4	7.3573e-152	212	925020	886570	595370	1132300	884240	1099300	693640	17418	13042	0	0	0	1251700	1297200	2149600	1375900	1450300	1267500
AISPQYQPVVMLEK	14	0	1601.85	sp|Q5FWI3|CEIP2_MOUSE	sp|Q5FWI3|CEIP2_MOUSE	yes	2	0.017475	27.357	0	0	38238	42255	51184	0	1778.5	0	0	0	0	0	29411	0	34609	34061	0	23722
AISQGVESVK	10	0	1016.55	sp|O35857|TIM44_MOUSE	sp|O35857|TIM44_MOUSE	yes	2	0.019575	37.591	175780	60907	914.79	0	39350	0	60974	3766.9	78435	53140	66467	91487	52554	50708	45554	29333	630.56	38026
AISQGVESVKK	11	1	1144.65	sp|O35857|TIM44_MOUSE	sp|O35857|TIM44_MOUSE	yes	2	0.035618	55.235	44974	55787	43569	39175	33790	49662	109160	130790	117880	117130	138480	199470	87272	82897	108820	58278	93003	67163
AISSASSPQSPGDALR	16	0	1542.76	sp|O88532|ZFR_MOUSE	sp|O88532|ZFR_MOUSE	yes	2	3.7049e-05	84.102	55040	0	62383	0	70422	56966	0	0	0	0	20712	40307	972.8	61730	8436.3	0	31080	0
AISSQHLTLR	10	0	1124.63	sp|P49222|EPB42_MOUSE	sp|P49222|EPB42_MOUSE	yes	2	0.011533	63.397	95810	48077	92962	84727	63405	78653	0	0	0	0	0	0	35864	51012	59040	74616	44276	80223
AISSYFVSTMSSSIK	15	0	1606.79	sp|Q9QZQ8|H2AY_MOUSE	sp|Q9QZQ8|H2AY_MOUSE	yes	2	0.00012246	86.838	91870	43014	103900	66805	257980	103580	14831	28162	29779	30971	0	44119	60580	96559	100100	98146	46468	139960
AISTLNGLR	9	0	943.545	sp|P70372|ELAV1_MOUSE	sp|P70372|ELAV1_MOUSE	yes	2	0.015706	60.589	129290	101250	126700	109690	157090	157260	0	50333	35720	7114.4	60511	0	0	95393	148910	137950	104790	145140
AISTTCIPNYPDR	13	0	1506.71	sp|Q8BVF2|PDCL3_MOUSE	sp|Q8BVF2|PDCL3_MOUSE	yes	2	0.0036638	44.82	148560	631.7	193300	0	0	107580	9975.7	34270	3022.8	0	0	77997	0	182820	19278	176810	0	197910
AITAATLQFAEGK	13	0	1319.71	sp|P15508|SPTB1_MOUSE	sp|P15508|SPTB1_MOUSE	yes	2	0.0077525	34.193	186200	84408	175410	124770	981.07	0	54208	42917	47762	39278	0	0	0	127790	0	0	75861	151940
AITDAAMMAEELK	13	0	1392.66	sp|A2AQP0|MYH7B_MOUSE;sp|P13541|MYH3_MOUSE;sp|P13542|MYH8_MOUSE;sp|Q02566|MYH6_MOUSE;sp|Q5SX39|MYH4_MOUSE;sp|Q91Z83|MYH7_MOUSE	sp|Q02566|MYH6_MOUSE	no	2	1.0957e-14	184.27	2365300	2864700	1865700	1237300	1807900	1723300	1784700	1235400	2088600	5112300	2751800	816780	2107600	1819100	670700	1618400	1589900	1643700
AITDAAMMAEELKK	14	1	1520.76	sp|A2AQP0|MYH7B_MOUSE;sp|P13541|MYH3_MOUSE;sp|P13542|MYH8_MOUSE;sp|Q02566|MYH6_MOUSE;sp|Q5SX39|MYH4_MOUSE;sp|Q91Z83|MYH7_MOUSE	sp|Q02566|MYH6_MOUSE	no	2;3	3.9155e-77	253.1	47418000	51540000	46571000	32700000	43167000	40180000	51076000	34262000	47911000	51107000	66982000	47420000	53590000	56407000	48762000	38927000	54943000	44242000
AITDAAMMAEELKKEQDTSAHLER	24	2	2687.29	sp|A2AQP0|MYH7B_MOUSE;sp|P13541|MYH3_MOUSE;sp|P13542|MYH8_MOUSE;sp|Q02566|MYH6_MOUSE;sp|Q5SX39|MYH4_MOUSE;sp|Q91Z83|MYH7_MOUSE	sp|Q02566|MYH6_MOUSE	no	3;4	7.4082e-17	89.459	232770	362700	106880	37450	112150	262420	144580	134400	221510	27695	246980	247290	369020	443010	180500	221860	414200	196230
AITDGQAGFGNDTLSK	16	0	1593.76	sp|Q8BYK6|YTHD3_MOUSE	sp|Q8BYK6|YTHD3_MOUSE	yes	2	0.00070081	66.619	134370	70789	1248.5	103050	123090	153840	1804.7	17486	0	0	87214	118000	116120	132180	98448	85218	91688	121840
AITEIYLTR	9	0	1078.6	sp|B2RXS4|PLXB2_MOUSE	sp|B2RXS4|PLXB2_MOUSE	yes	2	0.045315	32.14	0	0	0	0	92844	140510	0	61829	48503	0	63844	81866	121730	0	0	0	0	144130
AITGASLADIMAK	13	0	1260.67	sp|Q8BP67|RL24_MOUSE	sp|Q8BP67|RL24_MOUSE	yes	2	7.8263e-05	108.4	1188300	1151100	1050700	1478000	1917800	1133900	856400	805510	626730	507950	76139	14514	1093300	1262600	1386800	1477800	1135800	1284400
AITGIQAFTVGK	12	0	1204.68	sp|Q60759|GCDH_MOUSE	sp|Q60759|GCDH_MOUSE	yes	2	0.00092322	73.655	89323	119330	101960	95472	65149	91237	212500	186920	236810	277250	177530	15170	193750	113990	0	85438	116420	100290
AITHLNNNFMFGQK	14	0	1633.8	sp|Q8R081|HNRPL_MOUSE	sp|Q8R081|HNRPL_MOUSE	yes	2;3	4.7934e-09	141.29	819760	752740	1139700	554510	1311300	1109500	569780	204350	479710	263860	739130	689460	957340	1217000	936590	1120400	915890	1374300
AITHYEEQMNQK	12	0	1490.68	sp|Q9Z0E6|GBP2_MOUSE	sp|Q9Z0E6|GBP2_MOUSE	yes	2;3	0.0003103	101.82	43377	32129	46245	43976	92853	50540	15514	43707	44251	25368	62583	86618	54266	173020	194360	78665	210320	418940
AITIAGIPQSIIECVK	16	0	1711.95	sp|Q61990|PCBP2_MOUSE	sp|Q61990|PCBP2_MOUSE	yes	2	4.5701e-06	91.939	1014200	853130	1391700	1172800	1578500	1492700	772430	547380	789140	604610	765010	1011000	1141200	1381600	1208400	1439800	1106300	1630000
AITIAGVPQSVTECVK	16	0	1671.89	sp|P60335|PCBP1_MOUSE	sp|P60335|PCBP1_MOUSE	yes	2	8.8497e-08	151.52	1020900	967810	1159900	1221700	1411500	1251600	802250	779580	741110	765670	807890	557950	962040	1068300	1225500	1266300	970880	1348800
AITKDENEWKEFEQR	15	2	1921.92	sp|Q4VAA2|CDV3_MOUSE	sp|Q4VAA2|CDV3_MOUSE	yes	3	0.015092	46.358	20068	938.54	0	15785	26566	0	0	22453	0	0	0	36757	26218	28687	30709	2746.5	25634	49063
AITLVGSTFQNSK	13	0	1364.73	sp|Q3UIZ8|MYLK3_MOUSE	sp|Q3UIZ8|MYLK3_MOUSE	yes	2	1.3487e-06	139.78	0	0	0	0	0	0	13542	602370	490020	570380	720070	855970	0	0	0	0	3482.2	0
AITQELPSLLGSIGLGK	17	0	1695.98	sp|Q7TQ48|SRCA_MOUSE	sp|Q7TQ48|SRCA_MOUSE	yes	2;3	3.1211e-81	256.4	1722900	2261800	2048800	2177100	2275300	2170100	5100200	4072100	4904200	3304500	4163200	4856200	3690400	3700000	3876000	2735300	4002600	2863500
AITSGGITYQDQPWHAECFVCVTCSK	26	0	3014.34	sp|P97447|FHL1_MOUSE	sp|P97447|FHL1_MOUSE	yes	3	1.463e-38	89.459	206110	203630	296030	191310	282340	216130	93120	119310	130540	170630	238950	250010	264530	301850	317850	209160	216370	286610
AITVASQTNCPLYVTK	16	0	1764.91	sp|Q62188|DPYL3_MOUSE	sp|Q62188|DPYL3_MOUSE	yes	2	5.6886e-51	172.09	424090	257920	730920	350120	629040	502560	105010	66548	0	74637	199260	151500	418070	734030	597220	564850	446220	670130
AITVFSPDGHLFQVEYAQEAVK	22	0	2448.23	sp|Q9Z2U0|PSA7_MOUSE;sp|Q9CWH6|PSMA8_MOUSE	sp|Q9Z2U0|PSA7_MOUSE	yes	3	5.2615e-11	91.1	339740	298180	376020	365810	510080	420040	250030	224650	247970	199390	231750	256210	379750	407190	437510	486210	406290	537400
AITVFSPDGHLFQVEYAQEAVKK	23	1	2576.33	sp|Q9Z2U0|PSA7_MOUSE;sp|Q9CWH6|PSMA8_MOUSE	sp|Q9Z2U0|PSA7_MOUSE	yes	3	4.0933e-28	130.12	215470	156630	163950	238200	240510	234480	138180	127770	120370	46939	67713	85635	257980	263820	369870	293030	226420	339070
AIVAGDQNVEYK	12	0	1305.66	sp|P97447|FHL1_MOUSE	sp|P97447|FHL1_MOUSE	yes	2	0.00027038	106	6849.4	1442600	1938200	1095800	1813700	1177800	480040	607950	476780	485160	1053.4	854180	1420500	1280200	1206700	1109600	1005700	1167900
AIVAIENPADVSVISSR	17	0	1739.94	sp|P14206|RSSA_MOUSE	sp|P14206|RSSA_MOUSE	yes	2	3.8214e-17	172.09	2495600	2400600	2921300	3327400	4226900	3535900	1633200	1679400	1560800	1716200	1888900	2008700	2873100	2942800	3112600	3470200	2521400	3517800
AIVDALPPPCESACSLPTDVDKWFHQQK	28	1	3208.53	sp|Q9D819|IPYR_MOUSE	sp|Q9D819|IPYR_MOUSE	yes	3;4	2.4283e-05	57.053	44685	55636	72998	64314	324450	67038	86037	51395	65306	18423	54884	125810	161380	151350	121860	70311	198150	208160
AIVDCGFEHPSEVQHECIPQAILGMDVLCQAK	32	0	3650.7	sp|Q8VDW0|DX39A_MOUSE;sp|Q9Z1N5|DX39B_MOUSE	sp|Q9Z1N5|DX39B_MOUSE	no	4	4.3757e-05	15.559	47245	56674	39152	23765	52629	44780	0	0	0	0	0	0	0	42800	0	52741	47521	26127
AIVDCIISIVEENPESK	17	0	1914.96	sp|Q9QXK3|COPG2_MOUSE	sp|Q9QXK3|COPG2_MOUSE	yes	2	0.0010807	46.768	0	0	0	22086	46054	38061	45157	3834	0	9720.3	11529	0	36874	43093	65879	59209	0	0
AIVGNNDLLWEDYEEK	16	0	1906.89	sp|D3Z6Q9|BIN2_MOUSE	sp|D3Z6Q9|BIN2_MOUSE	yes	2	1.3134e-05	86.729	174240	92089	99384	171760	214050	200080	0	0	0	0	0	0	100230	149010	131910	199810	148000	318750
AIVNVIGMHK	10	0	1080.61	sp|Q99NB9|SF3B1_MOUSE	sp|Q99NB9|SF3B1_MOUSE	yes	2	0.0054483	51.864	0	0	30569	0	54800	31406	0	0	0	0	0	0	25900	35567	56123	38336	29990	41937
AIVQDQGCLPGLILFMDHPNPPVVHSALLALR	32	0	3490.86	sp|Q9D7A8|ARMC1_MOUSE	sp|Q9D7A8|ARMC1_MOUSE	yes	4	0.0014416	17.682	4454.2	6904.2	6182.9	10121	8081.8	9351.4	15706	28768	20595	10824	0	13719	11680	16153	20944	21294	21660	19458
AIVQEATR	8	0	886.487	sp|Q8CHT0|AL4A1_MOUSE	sp|Q8CHT0|AL4A1_MOUSE	yes	2	0.0046443	78.178	3401.7	404980	388180	272590	286120	273980	875110	1019800	836930	864860	850380	1059000	532060	501410	12512	418850	661930	433700
AIVTLAGYNATTQEILRPSELLAGVK	26	1	2727.52	sp|Q8K1X4|NCKPL_MOUSE	sp|Q8K1X4|NCKPL_MOUSE	yes	3	0.02643	32.113	0	0	38024	16980	59863	33768	0	0	0	0	0	0	0	31786	33259	61223	27441	76749
AIVWGMQTR	9	0	1060.55	sp|Q91V92|ACLY_MOUSE	sp|Q91V92|ACLY_MOUSE	yes	2	0.033398	36.211	0	0	0	0	0	0	0	0	0	0	0	0	0	0	196250	0	0	0
AIWAALQTQASSSAK	15	0	1531.8	sp|Q6P5E4|UGGG1_MOUSE	sp|Q6P5E4|UGGG1_MOUSE	yes	2	2.5553e-06	121.96	280990	208850	327920	181620	420750	353190	75906	0	117740	49445	91105	94336	271870	333020	282750	0	284880	420100
AIWGYCDQLK	10	0	1252.59	sp|Q91YE6|IPO9_MOUSE	sp|Q91YE6|IPO9_MOUSE	yes	2	0.068395	29.31	0	0	0	0	0	0	0	0	0	0	0	0	0	0	0	104700	0	108980
AIWHAFTALDLDR	13	0	1527.78	sp|Q6A028|SWP70_MOUSE	sp|Q6A028|SWP70_MOUSE	yes	3	8.9876e-05	94.66	32273	27998	38316	51729	48088	45159	0	15572	8087.9	0	0	0	39317	36787	43935	57403	42240	68054
AIWNVINWENVTER	14	0	1742.87	sp|P09671|SODM_MOUSE	sp|P09671|SODM_MOUSE	yes	2;3	6.6447e-79	252.59	17650000	15973000	20092000	22009000	17855000	18000000	28534000	25132000	28597000	14524000	19567000	24608000	23164000	21929000	20894000	22024000	24378000	19379000
AIWSAPELAYEEHR	14	0	1670.81	sp|A3KG59|P20D2_MOUSE	sp|A3KG59|P20D2_MOUSE	yes	2;3	0.00012357	86.243	70659	110780	114880	31805	84998	71779	467090	441340	426960	282940	472480	516600	230570	234610	156370	92327	208990	130740
AIYAYALQVFPSK	13	0	1469.79	sp|Q91YR7|PRP6_MOUSE	sp|Q91YR7|PRP6_MOUSE	yes	2	0.0063493	38.1	0	0	29532	34531	38510	21840	8124.1	4675.6	6550.8	0	0	38988	21642	24270	23191	22571	15187	34865
AIYDIERPDLITYEPFYTSGYEDK	24	1	2897.36	sp|Q8K4G5|ABLM1_MOUSE	sp|Q8K4G5|ABLM1_MOUSE	yes	3	0.00081953	35.225	0	140070	104770	0	146490	96591	1176.1	239650	107210	281050	308000	0	188320	210670	0	130970	340060	0
AIYDIERPDLITYEPFYTSGYEDKQER	27	2	3310.57	sp|Q8K4G5|ABLM1_MOUSE	sp|Q8K4G5|ABLM1_MOUSE	yes	4	0.00055435	43.764	28589	36225	26852	20413	22353	23170	63433	56814	74757	41130	51548	56928	70921	64281	33556	36919	0	51541
AIYDTPCIQAESDKWQQALK	20	1	2364.14	sp|Q9D8W5|PSD12_MOUSE	sp|Q9D8W5|PSD12_MOUSE	yes	3	0.00090871	43.518	0	110820	161730	130490	189180	132690	109990	108260	110510	108970	156430	212270	187250	202690	148340	0	174050	228320
AIYEVLFR	8	0	1009.56	sp|Q9QXS1|PLEC_MOUSE	sp|Q9QXS1|PLEC_MOUSE	yes	2	0.029425	44.767	774.54	42931	0	64537	60480	0	0	8692.4	44289	0	0	23608	0	0	9371.5	48996	15684	61581
AIYFDGDFGQIVR	13	0	1499.74	sp|Q8K0D5|EFGM_MOUSE	sp|Q8K0D5|EFGM_MOUSE	yes	2	0.0016395	79.889	96241	112470	107730	0	9741.6	0	221810	275130	306580	278960	336600	373830	154010	194290	172190	130800	178440	211750
AIYHTLNLCNIDVTQK	16	0	1901.97	sp|Q9Z1G4|VPP1_MOUSE	sp|Q9Z1G4|VPP1_MOUSE	yes	3	0.0030405	58.313	0	0	0	0	14239	0	22426	13176	7854.3	5046.9	0	0	0	13726	15404	16395	0	0
AIYNNMK	7	0	852.416	sp|O55143|AT2A2_MOUSE;sp|Q8R429|AT2A1_MOUSE;sp|Q64518|AT2A3_MOUSE	sp|O55143|AT2A2_MOUSE	no	2	0.0091609	88.201	2766300	3444100	2553300	1774600	2412700	2349100	3470900	4107600	3972300	3110000	2882100	2595700	2413500	1733500	1806800	2341700	2239500	1906300
AIYQATYR	8	0	984.503	sp|O55234|PSB5_MOUSE	sp|O55234|PSB5_MOUSE	yes	2	0.030932	58.286	125810	118460	141960	123840	168250	156400	120940	78034	121140	137120	0	150960	90301	257380	22895	145180	150660	124230
AIYQVYNALQEK	12	0	1438.75	sp|Q3TCJ1|ABRX2_MOUSE	sp|Q3TCJ1|ABRX2_MOUSE	yes	2	0.00040647	106.35	228290	196670	151740	117960	159040	144190	102260	6708.8	110930	74843	128040	105460	165690	158600	127560	134640	154680	167190
AKACVAGTSDAEAVK	15	1	1476.72	sp|Q61595|KTN1_MOUSE	sp|Q61595|KTN1_MOUSE	yes	3	0.015979	14.975	389080	205880	272380	186780	402340	414640	0	0	0	0	0	0	174250	0	0	308150	171940	255700
AKADIQDIFYQEDQIR	16	1	1951.96	sp|Q8VE22|RT23_MOUSE	sp|Q8VE22|RT23_MOUSE	yes	3	0.018363	27.467	0	0	0	0	0	0	0	0	0	0	0	20700	0	0	0	0	7684.4	0
AKAEAAEQAALAANQESNIAR	21	1	2126.07	sp|Q9ET78|JPH2_MOUSE	sp|Q9ET78|JPH2_MOUSE	yes	3	1.7322e-10	121.39	55001	125400	0	19724	61386	0	102000	279890	204630	174230	244150	377590	179670	176870	57982	73561	153840	79729
AKAEGLWNLFLPLETDPEKK	20	2	2298.23	sp|Q8K370|ACD10_MOUSE	sp|Q8K370|ACD10_MOUSE	yes	3;4	0.0010573	49.485	0	0	0	112820	0	0	148650	171170	131330	0	0	101570	154630	137940	125460	98762	144150	90568
AKCELSSSVQTDINLPYLTMDASGPK	26	1	2824.36	sp|P38647|GRP75_MOUSE	sp|P38647|GRP75_MOUSE	yes	3	3.5137e-07	79.508	48249	63873	44220	69747	76928	56503	151650	149480	158450	118790	147630	228000	163020	155870	156090	101560	170510	133360
AKDDQTPLHISAR	13	1	1450.75	sp|G5E8K5|ANK3_MOUSE	sp|G5E8K5|ANK3_MOUSE	yes	3	0.029852	18.098	0	0	0	0	0	0	19835	41253	0	0	24265	0	28131	28523	26504	0	31927	0
AKDEQSAVSMLK	12	1	1305.66	sp|Q62261|SPTB2_MOUSE	sp|Q62261|SPTB2_MOUSE	yes	2	0.0028908	108.24	1260600	1731.9	5696.5	0	10937	0	252350	284510	227200	0	324940	0	0	0	0	0	1997.4	8846.1
AKDFSLILDDVAITELSFSR	20	1	2239.17	sp|O35129|PHB2_MOUSE	sp|O35129|PHB2_MOUSE	yes	3	1.9611e-05	61.503	27643	22679	16244	24698	23286	27030	15363	36023	20887	39015	15555	43919	22131	23256	38484	49759	33483	40194
AKDINQEVYNFLATAGAK	18	1	1952	sp|Q99KI0|ACON_MOUSE	sp|Q99KI0|ACON_MOUSE	yes	2;3	4.2256e-41	181.08	3676300	4554000	4057700	4530700	2580200	3431500	11291000	11020000	11295000	4836900	8291500	14583000	7942800	7312400	6255900	4264600	7190400	5007200
AKDIVPGDIVEIAVGDK	17	1	1737.95	sp|O55143|AT2A2_MOUSE	sp|O55143|AT2A2_MOUSE	yes	3	0.00083245	56.08	90012	178850	90866	27900	165090	109480	318280	400800	292420	277470	222270	606430	123390	201010	173210	244190	311760	215930
AKDIVPGDIVEIAVGDKVPADIR	23	2	2389.32	sp|O55143|AT2A2_MOUSE	sp|O55143|AT2A2_MOUSE	yes	3;4	1.4419e-27	163.25	3197500	3215800	2002900	2625200	3073600	3541600	5761800	4604700	4460700	2908300	3728700	7086800	5304800	5135400	5620700	4243000	5746400	4323100
AKDPFAHLPK	10	1	1122.62	sp|Q9D8N0|EF1G_MOUSE	sp|Q9D8N0|EF1G_MOUSE	yes	2	0.010556	102.55	659800	616150	611170	449830	705220	626500	225950	257540	246850	257920	357870	531410	501900	629800	774130	622370	486030	596210
AKDQNESLDEEMFYK	15	1	1845.81	sp|Q8CIB5|FERM2_MOUSE	sp|Q8CIB5|FERM2_MOUSE	yes	3	9.322e-05	106.11	12542	0	21755	0	44984	0	0	0	0	0	0	60363	29760	0	22571	32409	41501	29984
AKEEGSWK	8	1	933.456	sp|P14094|AT1B1_MOUSE	sp|P14094|AT1B1_MOUSE	yes	2	0.054563	56.014	0	0	0	0	0	0	31401	36990	37071	14476	30615	0	0	0	14078	0	0	0
AKEEQQDDTVYMGK	14	1	1640.74	sp|O08788|DCTN1_MOUSE	sp|O08788|DCTN1_MOUSE	yes	2	0.0054383	71.219	0	21770	42327	29618	64962	32017	31536	35201	33330	30072	0	59887	27270	51040	91153	59435	62746	64683
AKEFGASECISPQDFSK	17	1	1899.87	sp|P28474|ADHX_MOUSE	sp|P28474|ADHX_MOUSE	yes	3	1.9606e-06	83.474	32692	49793	41771	0	32786	38110	81017	89761	69914	46886	151720	206990	85693	128870	96739	3962.6	101200	83771
AKEFTNVYIK	10	1	1211.65	sp|P29341|PABP1_MOUSE	sp|P29341|PABP1_MOUSE	yes	2	0.0091752	88.181	78234	58751	101730	77540	62216	102150	458.66	32592	22425	33799	57451	73105	101620	117640	0	83097	5318.3	0
AKEIAAPELEPLHLR	15	1	1685.95	sp|A2ASS6|TITIN_MOUSE	sp|A2ASS6|TITIN_MOUSE	yes	3	9.0969e-05	78.157	51188	70730	48504	33467	50371	74840	80636	76060	49864	0	28048	69758	95334	168080	160720	54099	99302	66730
AKEILQEEEDLAEIVQLVGK	20	1	2253.21	sp|P50516|VATA_MOUSE	sp|P50516|VATA_MOUSE	yes	3	7.8165e-05	57.279	0	0	0	6886.5	44543	28007	0	0	0	0	0	0	21532	27379	47113	59487	36240	55390
AKELDPTNMTYITNQAAVHFEK	22	1	2520.23	sp|Q60864|STIP1_MOUSE	sp|Q60864|STIP1_MOUSE	yes	3;4	1.805e-05	78.75	136380	128910	109190	134050	179250	142660	0	64511	0	0	78324	155490	153160	180680	213520	163370	163080	199830
AKELWQSIHNLEAEKFDLQEK	21	2	2555.3	sp|P50752|TNNT2_MOUSE	sp|P50752|TNNT2_MOUSE	yes	3;4	5.1819e-76	211.07	1114400	2039100	1384400	1526900	1615000	1777600	3787700	4052000	4117000	552020	510260	1128100	4020700	4031300	4672900	2300200	4542800	3162300
AKESLDLR	8	1	930.513	sp|P48787|TNNI3_MOUSE	sp|P48787|TNNI3_MOUSE	yes	2	0.0043718	146.27	1723400	3121300	1931200	1687100	1564000	71961	6164500	4679100	6597400	4528700	6048300	9166200	3149400	3575600	12140	0	3748.2	3930600
AKESWEMSSAEK	12	1	1381.62	sp|P30416|FKBP4_MOUSE	sp|P30416|FKBP4_MOUSE	yes	2	0.039151	60	152720	103360	108230	91912	166480	132740	0	158750	131790	130220	138930	169230	125830	3248.6	0	113310	0	129330
AKEVGEVLCTDPLVSK	16	1	1743.91	sp|Q8BWF0|SSDH_MOUSE	sp|Q8BWF0|SSDH_MOUSE	yes	2	0.00055679	55.354	18972	0	0	0	0	23284	29478	16243	22409	0	55715	75382	48064	43098	45556	28873	54132	24509
AKFEELNMDLFR	12	1	1511.74	sp|P20029|BIP_MOUSE	sp|P20029|BIP_MOUSE	yes	2;3	0.00019322	129.28	608950	495450	913400	1161200	902290	728940	416550	527810	541450	130420	280690	257290	560970	581050	317170	705950	716290	4370200
AKFENLCK	8	1	1008.51	sp|P11499|HS90B_MOUSE	sp|P11499|HS90B_MOUSE	yes	2	0.0090722	121.67	355910	0	631320	0	0	358960	1396.8	626100	610150	577280	760270	802880	573280	760180	0	0	0	854950
AKFESLAEEK	10	1	1150.59	sp|P49710|HCLS1_MOUSE	sp|P49710|HCLS1_MOUSE	yes	2	0.032491	85.622	57357	44369	65302	78963	94735	84058	0	0	0	0	63739	0	33308	0	102020	0	50698	128130
AKFESLAEEKR	11	2	1306.69	sp|P49710|HCLS1_MOUSE	sp|P49710|HCLS1_MOUSE	yes	3	0.034906	56.202	8956	3654.4	8467.2	16119	15046	12436	0	0	0	0	0	0	8243.7	11354	16423	20602	11477	29922
AKFYPEDVSEELIQDITQR	19	1	2280.13	sp|P26041|MOES_MOUSE	sp|P26041|MOES_MOUSE	yes	3	6.0593e-06	51.577	81865	68026	45439	118020	152050	94478	0	0	20849	0	0	0	155500	139840	207720	154940	140770	212620
AKGHSLSDGLDEVQK	15	1	1582.8	sp|O88441|MTX2_MOUSE	sp|O88441|MTX2_MOUSE	yes	3	0.00021691	56.938	0	11748	0	0	0	11775	33427	33063	24222	8804.3	0	42188	24949	35124	30217	18848	34316	20245
AKIELLGSYDPQK	13	1	1460.79	sp|Q9D358|PPAC_MOUSE	sp|Q9D358|PPAC_MOUSE	yes	2	0.020943	71.896	0	2885.7	2029.9	46504	0	0	53372	56905	0	0	35152	0	109370	97725	0	0	0	81495
AKLDALQDTGMNHHLLLK	18	1	2017.08	sp|P81117|NUCB2_MOUSE	sp|P81117|NUCB2_MOUSE	yes	3	0.00025705	47.27	12360	0	11782	0	12998	6570.5	0	0	0	0	0	0	6137.5	18017	24141	15167	6484.7	17693
AKLEATLQEEAAIQQEHLEELKR	23	2	2676.41	sp|Q9Z2I0|LETM1_MOUSE	sp|Q9Z2I0|LETM1_MOUSE	yes	4	2.1687e-35	149.57	131840	126910	60230	57729	120040	126550	168240	165410	106220	33535	85837	0	188860	189860	183960	165860	245650	142170
AKLELAAAPK	10	1	1010.61	sp|A2ASS6|TITIN_MOUSE	sp|A2ASS6|TITIN_MOUSE	yes	2	0.030701	54.584	193600	194660	170020	150100	145540	239030	93490	114000	43431	87745	10210	67100	104170	198600	228140	159940	164780	151780
AKLEQALSPEVLELR	15	1	1694.96	sp|Q9D8S9|BOLA1_MOUSE	sp|Q9D8S9|BOLA1_MOUSE	yes	2;3	7.6392e-05	94.507	236480	227550	262350	319080	383040	312800	586970	635570	564040	114820	737200	848850	415920	481950	483790	349760	457440	353030
AKLQEEIQLR	10	1	1226.7	sp|P31001|DESM_MOUSE	sp|P31001|DESM_MOUSE	yes	2	2.295e-05	115.86	89321	91704	81118	119820	112240	91042	69959	76602	56140	0	22186	73406	192130	147510	192820	78644	105970	89729
AKLQTENGELAR	12	1	1328.7	sp|Q02566|MYH6_MOUSE	sp|Q02566|MYH6_MOUSE	yes	2;3	1.1476e-50	207.67	656380	494060	418280	872160	375020	471810	1070500	575710	974110	330550	825250	730680	1194600	1198600	1067900	618510	1223400	958880
AKNEILDEVISLSQVTPK	18	1	1983.09	sp|P58281|OPA1_MOUSE	sp|P58281|OPA1_MOUSE	yes	3	0.00021224	93.649	87423	126910	99269	76880	131510	87883	291310	273660	272150	134920	207320	319470	205830	170110	119500	153480	245280	152810
AKPAAQSEEETATSPAASPTPQSAER	26	1	2611.24	sp|Q8JZQ9|EIF3B_MOUSE	sp|Q8JZQ9|EIF3B_MOUSE	yes	3	0.00018897	25.664	22811	18272	10862	0	51098	26134	0	0	0	0	0	0	20043	0	49130	0	39221	34379
AKPAETPAPAHK	12	1	1216.66	sp|Q9D2G2|ODO2_MOUSE	sp|Q9D2G2|ODO2_MOUSE	yes	2	0.0047221	94.66	0	162460	170740	181120	124890	168950	288280	368140	290720	194050	326300	434370	212770	0	174290	200170	0	87676
AKPLATTQPAK	11	1	1124.66	sp|P27546|MAP4_MOUSE	sp|P27546|MAP4_MOUSE	yes	2	0.037384	51.531	119410	110790	145900	122130	191660	127120	97839	82842	84706	66284	68988	104260	119640	125380	104800	127460	111300	153450
AKPLILQLPIGEAR	14	1	1517.93	sp|Q8R2Q4|RRF2M_MOUSE	sp|Q8R2Q4|RRF2M_MOUSE	yes	2;3	0.0004292	68.548	151310	202090	217810	166600	179090	138570	552380	560050	449400	208730	433000	501840	304690	319650	138260	213460	262300	238300
AKPLTDQEK	9	1	1028.55	sp|Q9ET01|PYGL_MOUSE	sp|Q9ET01|PYGL_MOUSE	yes	2	0.062388	26.947	159450	0	118300	138930	141200	132220	0	0	0	0	0	0	74019	0	0	157020	119680	233750
AKPLTDSER	9	1	1015.53	sp|Q8CI94|PYGB_MOUSE	sp|Q8CI94|PYGB_MOUSE	yes	2	1.6227e-05	138.26	760090	986140	1002900	762000	0	0	1677000	1752200	1477200	1444900	1635600	2236400	1308900	1466200	1245200	1050100	1543800	1157000
AKPNEVVFLDDFGSNLK	17	1	1891.97	sp|P34914|HYES_MOUSE	sp|P34914|HYES_MOUSE	yes	3	0.020889	26.682	0	522.84	6510.7	0	0	0	0	25951	3004.6	0	0	1975.1	4045	0	0	0	10728	7189.3
AKPNEVVFLDDFGSNLKPAR	20	2	2216.16	sp|P34914|HYES_MOUSE	sp|P34914|HYES_MOUSE	yes	3;4	4.9694e-17	157.98	1158200	1697400	1290600	989180	1114900	1088600	3606300	4362800	3470800	1363300	2406200	3106500	2287400	2162500	1741000	1185500	2324000	1549200
AKPSPEHAPTISAPDASGPQK	21	1	2085.05	sp|Q8VCI5|PEX19_MOUSE	sp|Q8VCI5|PEX19_MOUSE	yes	3	8.5123e-07	68.127	0	20300	33289	13307	50444	18565	44213	66964	29859	20820	31307	58764	36626	36568	53161	38565	53973	43230
AKPVVSFIAGITAPPGR	17	1	1679.97	sp|Q9WUM5|SUCA_MOUSE	sp|Q9WUM5|SUCA_MOUSE	yes	2;3	1.1615e-09	162.52	2893100	3568800	3534100	3255500	2511000	2819900	8651100	10619000	7282400	4153700	7627000	11301000	5714200	5905900	5017300	3482300	5508700	4130100
AKQEYQALSAAEK	13	1	1435.73	sp|Q8BK72|RT27_MOUSE	sp|Q8BK72|RT27_MOUSE	yes	2	0.0024995	79.795	56166	54495	2702.5	66737	70587	56530	74522	90635	85486	66635	89133	116670	1057.3	58415	0	0	63378	64573
AKTEIVSTDYTTTLTVK	17	1	1869.99	sp|A2ASS6|TITIN_MOUSE	sp|A2ASS6|TITIN_MOUSE	yes	2	0.020227	54.912	125360	81488	79768	91470	117280	151710	27278	28741	14753	20347	0	28497	68483	173450	286580	161560	118170	128020
AKTQLMSMLMMNLESR	16	1	1882.91	sp|Q9DC61|MPPA_MOUSE	sp|Q9DC61|MPPA_MOUSE	yes	2	0.0010521	24.744	0	0	0	0	0	0	0	0	15634	0	96908	57847	0	0	0	0	0	26640
AKTYDYLFK	9	1	1147.59	sp|P55258|RAB8A_MOUSE;sp|P61028|RAB8B_MOUSE	sp|P61028|RAB8B_MOUSE	no	2	0.010465	67.903	0	17747	0	34681	27257	0	0	22320	0	0	29693	49751	0	57913	58154	0	39910	0
AKVDEFPLCGHMVSDEYEQLSSEALEAAR	29	1	3280.5	sp|Q6ZWV3|RL10_MOUSE;sp|P86048|RL10L_MOUSE	sp|Q6ZWV3|RL10_MOUSE	yes	4	0.0062071	15.727	0	8755.6	0	0	11622	12035	0	0	0	0	0	0	0	0	10891	191620	11339	11231
AKWDAWNALGSLPK	14	1	1555.81	sp|Q9WUR2|ECI2_MOUSE	sp|Q9WUR2|ECI2_MOUSE	yes	3	0.0016588	46.068	0	0	0	3228.8	0	0	8908.9	6231.6	12072	7350	0	18066	0	0	0	0	0	0
AKWDSWNK	8	1	1033.5	sp|P31786|ACBP_MOUSE	sp|P31786|ACBP_MOUSE	yes	2	0.047209	88.921	0	0	0	257630	0	309670	0	352960	322870	325150	401240	681330	13283	4707.8	336880	306910	432920	298920
AKYESDMVIGGYAALINLCCR	21	1	2403.14	sp|Q6PB66|LPPRC_MOUSE	sp|Q6PB66|LPPRC_MOUSE	yes	3	0.0010607	36.96	0	0	0	0	0	0	5316.5	0	0	15118	15077	3587.4	12440	3396	11770	0	16487	0
AKYPDYEVTWADDGY	15	1	1791.76	sp|Q9DAK9|PHP14_MOUSE	sp|Q9DAK9|PHP14_MOUSE	yes	2	6.9855e-09	166.65	258690	361870	248190	252360	243340	265680	513900	564600	537630	649800	700070	914850	528610	504730	422520	282260	476710	372040
AKYWELIYEDCMDLIAK	17	1	2160.03	sp|Q9CZU6|CISY_MOUSE	sp|Q9CZU6|CISY_MOUSE	yes	2;3	9.6395e-10	139.7	525660	598020	267350	385320	347540	317850	1147900	1551500	2247800	869610	567750	1634700	1473600	1015800	1604900	742660	1895100	1226400
ALAAAGYDVEK	11	0	1106.56	sp|P15864|H12_MOUSE;sp|P43274|H14_MOUSE;sp|P43277|H13_MOUSE	sp|P43274|H14_MOUSE	no	2	0.00033565	112.8	5280800	4678600	4673900	5564000	6924500	6539200	3035900	3205400	3103700	2118500	2722200	1857900	5308300	6057100	6672600	6445800	5904700	6830200
ALAAAGYDVEKNNSR	15	1	1577.78	sp|P15864|H12_MOUSE;sp|P43274|H14_MOUSE;sp|P43277|H13_MOUSE	sp|P43274|H14_MOUSE	no	2	0.00053242	80.623	41671	45804	106380	41824	109060	164570	61144	65228	58040	8184.8	22256	32492	96450	98634	117250	143910	152400	342540
ALAAGDAIAEIR	12	0	1169.64	sp|Q6NT99|DUS23_MOUSE	sp|Q6NT99|DUS23_MOUSE	yes	2	0.0037509	70.389	46708	50136	11373	0	43883	40138	3001.4	74421	0	77939	99249	73645	0	45986	0	38118	76934	47508
ALAAGGVGSIVR	12	0	1069.62	sp|Q9CPW4|ARPC5_MOUSE	sp|Q9CPW4|ARPC5_MOUSE	yes	2	0.00091365	70.389	0	0	0	527720	793180	735880	102050	127170	100190	74749	140670	0	529450	584340	724.77	665130	535870	849530
ALAAGGYDVEK	11	0	1092.55	sp|P43276|H15_MOUSE	sp|P43276|H15_MOUSE	yes	2	0.00096418	99.855	1970800	1260400	1647300	1586400	2635100	2286900	370940	408350	377600	228660	405650	219640	1477800	2008600	2121400	2218700	1560100	2534500
ALAAGGYDVEKNNSR	15	1	1563.76	sp|P43276|H15_MOUSE	sp|P43276|H15_MOUSE	yes	2	0.0043025	52.863	0	0	17693	0	17580	23927	0	0	0	0	0	0	8985.9	5441.3	22810	26407	0	59322
ALAAHPWK	8	0	892.492	sp|P19258|MPV17_MOUSE	sp|P19258|MPV17_MOUSE	yes	2	0.039431	51.456	78719	99977	114150	0	95287	109510	180220	0	158840	231930	0	320680	42244	215650	205620	0	145450	0
ALAAQNIVEDMEQR	14	0	1586.77	sp|Q91YN5|UAP1_MOUSE	sp|Q91YN5|UAP1_MOUSE	yes	2	0.00032476	61.194	256420	231550	201440	0	298100	216730	101290	8378.4	95196	0	80441	0	12733	169960	0	205380	219920	184130
ALACHHDVDVK	11	0	1263.6	sp|Q9D0L7|ARM10_MOUSE	sp|Q9D0L7|ARM10_MOUSE	yes	2	0.0073675	44.57	822.04	10342	12876	7465	23354	0	0	32712	32892	0	38107	393.67	22823	0	22720	2512.1	31670	30464
ALADDDFLTVTGK	13	0	1364.68	sp|P49717|MCM4_MOUSE	sp|P49717|MCM4_MOUSE	yes	2	0.00041118	78.043	178280	0	153660	153990	158680	196580	0	0	0	948.33	0	0	101010	138030	107860	178900	2532.2	154940
ALADDVELYCFQFLPFGK	18	0	2132.03	sp|Q924X2|CPT1B_MOUSE	sp|Q924X2|CPT1B_MOUSE	yes	2	3.0149e-98	229.4	0	0	94288	88773	84346	0	149520	229520	275600	273470	0	148410	0	142270	158020	90182	0	108390
ALADENEFVR	10	0	1162.56	sp|E9PVA8|GCN1_MOUSE	sp|E9PVA8|GCN1_MOUSE	yes	2	0.068395	43.734	112050	22110	0	67085	115240	146060	0	0	32809	61612	104210	0	112230	54773	0	0	87924	0
ALADHSMAQTPR	12	0	1296.62	sp|Q9DBG7|SRPRA_MOUSE	sp|Q9DBG7|SRPRA_MOUSE	yes	2;3	0.00013472	83.438	21258	29912	63560	35586	62121	33274	0	23062	0	14251	0	0	39631	39879	60855	48065	41184	60825
ALADLVHSHIQSNK	14	0	1531.81	sp|P22315|HEMH_MOUSE	sp|P22315|HEMH_MOUSE	yes	2;3	0.00010652	82.437	205950	224300	299740	107890	216200	144230	246490	456180	345480	183660	548730	499510	340350	499110	427990	311130	445110	343480
ALADTENLR	9	0	1001.51	sp|Q99LP6|GRPE1_MOUSE	sp|Q99LP6|GRPE1_MOUSE	yes	2	0.0017899	90.308	3119.8	437310	0	1245.1	566070	0	709060	0	38667	0	610260	782220	0	432270	497560	0	4407.2	425230
ALADYIR	7	0	820.444	sp|Q9D1Q6|ERP44_MOUSE	sp|Q9D1Q6|ERP44_MOUSE	yes	2	0.0080175	69.093	31524	107150	37368	56713	68174	60869	60006	44951	63585	57147	0	0	99156	0	29472	47954	50259	60094
ALAEEVEVQDGPNDDGEMFMR	21	0	2351	sp|Q9D0M3|CY1_MOUSE	sp|Q9D0M3|CY1_MOUSE	yes	2	6.6482e-10	61.503	545540	411510	410840	482800	880100	794940	205490	333040	259270	558510	534640	602490	472010	474170	857840	869930	713380	722530
ALAEEVEVQDGPNDDGEMFMRPGK	24	1	2633.17	sp|Q9D0M3|CY1_MOUSE	sp|Q9D0M3|CY1_MOUSE	yes	2;3	1.1754e-70	236.82	2625400	1826700	1031700	1146800	2334000	2544600	1253400	1420300	1173300	1380100	1911300	3459600	1807300	1902500	2861200	3362600	2954700	2285100
ALAEEWGCPFMETSAK	16	0	1825.8	sp|Q80ZJ1|RAP2A_MOUSE	sp|Q80ZJ1|RAP2A_MOUSE	yes	2	0.0047584	42.446	0	0	0	0	34881	0	0	4533.6	0	8294	0	0	29996	4757.9	56078	0	0	37924
ALAEEWSCPFMETSAK	16	0	1855.81	sp|P61226|RAP2B_MOUSE	sp|P61226|RAP2B_MOUSE	yes	2	7.2743e-05	73.891	62459	0	0	101990	154190	112080	0	25300	0	0	0	0	68762	112910	128480	137610	86259	768.08
ALAEGVLLR	9	0	940.571	sp|P51855|GSHB_MOUSE	sp|P51855|GSHB_MOUSE	yes	2	0.0040734	65.313	138880	135820	173740	60831	131790	115420	119000	115760	110430	73261	146010	151040	179380	186190	145080	144300	173550	165600
ALAEILGPYGMK	12	0	1261.67	sp|Q8K1X4|NCKPL_MOUSE	sp|Q8K1X4|NCKPL_MOUSE	yes	2	0.01204	53.517	0	5232.5	0	0	0	0	0	0	0	0	0	0	0	0	111300	0	0	0
ALAELFGLLVK	11	0	1172.72	sp|Q7TMY8|HUWE1_MOUSE	sp|Q7TMY8|HUWE1_MOUSE	yes	2	0.013726	26.947	6523.8	3968.2	6836.2	0	13171	3684.6	2012.6	0	0	0	0	0	0	0	4107.5	11516	0	4018.8
ALAESWNAAFLESSAK	16	0	1693.83	sp|Q921J2|RHEB_MOUSE	sp|Q921J2|RHEB_MOUSE	yes	2	4.2273e-06	113.34	429300	311330	343170	388090	600670	401820	198410	0	206570	207010	253710	1318.7	322250	328420	346200	373930	299450	404730
ALAEYVVQQEGAK	13	0	1404.72	sp|Q922J9|FACR1_MOUSE	sp|Q922J9|FACR1_MOUSE	yes	2	0.044002	24.689	0	0	0	94310	0	135940	0	0	0	0	0	1842.4	0	124660	169880	95661	92379	173320
ALAFHPIEPVLITASEDHTLK	21	0	2301.24	sp|O55106|STRN_MOUSE	sp|O55106|STRN_MOUSE	yes	3	0.00031129	57.279	0	0	0	0	136810	0	0	31762	23943	9586.5	0	0	89537	107060	103590	111650	99166	147820
ALAFHPVEPVLVTASEDHTLK	21	0	2273.21	sp|Q9ERG2|STRN3_MOUSE	sp|Q9ERG2|STRN3_MOUSE	yes	3	2.4372e-05	74.733	155130	151180	142140	135770	202930	59528	198580	202460	166890	0	177300	187810	200250	218100	186260	122130	186710	190560
ALAGCDFLTISPK	13	0	1391.71	sp|Q93092|TALDO_MOUSE	sp|Q93092|TALDO_MOUSE	yes	2	8.6935e-10	157.77	1190700	955510	1556300	1403700	1666400	1251100	868970	864690	895510	837890	1053000	1063200	1115100	1412400	1384500	1459900	1157200	1878700
ALAGGPMISIYDAK	14	0	1405.73	sp|Q64311|NTAN1_MOUSE	sp|Q64311|NTAN1_MOUSE	yes	2	0.0015124	52.837	29581	0	39685	33936	48448	47796	19994	0	16773	0	26070	0	38248	45253	52629	41870	26126	46992
ALAIDHLNEDQLR	13	0	1506.78	sp|P50752|TNNT2_MOUSE	sp|P50752|TNNT2_MOUSE	yes	2;3	7.5812e-21	188.6	9750600	13292000	10122000	4872700	8915500	8568900	15990000	19766000	18822000	16091000	26483000	30852000	14946000	18552000	18174000	10589000	19753000	11228000
ALAIDHLNEDQLREK	15	1	1763.92	sp|P50752|TNNT2_MOUSE	sp|P50752|TNNT2_MOUSE	yes	3	0.00098092	50.116	28730	50280	34902	31316	19134	34082	48212	124630	79729	0	59120	154500	85548	66080	57531	36954	94141	54063
ALAILEEHVTDENLK	15	0	1693.89	sp|Q9CR10|OXLD1_MOUSE	sp|Q9CR10|OXLD1_MOUSE	yes	2;3	3.7822e-05	108.24	29843	40323	5720.8	5059.2	13103	26976	33715	88288	34101	75151	74523	217910	34643	34982	49513	15870	41976	26542
ALAITFTNFVTEPLK	15	0	1663.92	sp|Q99LI2|CLCC1_MOUSE	sp|Q99LI2|CLCC1_MOUSE	yes	2	0.0052007	37.504	9165.5	29027	46776	0	0	84065	776.52	0	0	0	0	0	71915	90021	102240	128660	65809	0
ALAIYESQLGPDNPNVAR	18	0	1926.98	sp|Q9DBS5|KLC4_MOUSE	sp|Q9DBS5|KLC4_MOUSE	yes	2	3.8602e-06	53.051	0	0	6004.8	2892.3	19611	0	107830	0	0	0	11888	20285	12271	61638	20078	10628	1155	12385
ALALAQEILPQAPIAVR	17	0	1773.05	sp|Q3TLP5|ECHD2_MOUSE	sp|Q3TLP5|ECHD2_MOUSE	yes	2	1.58e-08	124.06	163390	259960	274420	179770	225200	245590	808950	814150	804960	780870	829060	1010300	584810	503130	361540	287510	516660	250140
[truncated: 45,313 more rows]
