# Supplementary material for: Proteomic results indicate inhibition of complement cascades is one of the mechanisms underlying the protective effects of Tongxinluo against myocardial infarction
Source: Front Pharmacol. 2026 Jul 10;17:1866207. doi: 10.3389/fphar.2026.1866207 (PMC13395653; doi:10.3389/fphar.2026.1866207)
Supplement: Supplementary file 2 [file Table3.xlsx]

## Sheet: Sheet1
Protein_Name	Gene_Name	LFQ_intensity_ns1	LFQ_intensity_ns2	LFQ_intensity_ns3	LFQ_intensity_ns4	LFQ_intensity_ns5	LFQ_intensity_ns6	LFQ_intensity_sham1	LFQ_intensity_sham2	LFQ_intensity_sham3	LFQ_intensity_sham4	LFQ_intensity_sham5	LFQ_intensity_sham6	NS/SHAM_FC	t_test_p_value	q_value	Log2(FC)	LOG10(q)
Tenascin	Tnc	11909000	10698000	13237000	10301000	14235000	13747000	4264	3258.6	6253.6	23298	2945.7	5855.3	1615.84	4.67878e-09	1.62907e-07	10.6581	6.78806
Arginase-1	Arg1	15487000	18042000	12986000	20937000	12820000	6531000	3570.2	18311	1242.6		5888.1	16857	1577.01	0.000119005	0.000317724	10.623	3.49795
Heme oxygenase 1	Hmox1	7546100	3093300	7355900	8452600	9748400	9389600	4227.7	17146	4211.4	3526.5	5212.9	5571	1142.63	1.58554e-05	5.79207e-05	10.1581	4.23717
Lactotransferrin	Ltf	8526200	7784500	5432300	8273100	4690600	6652100	28247	3023.7	615.9	2428.1	3069.9	2516.5	1036.53	8.46759e-07	5.6098e-06	10.0176	5.25105
Serum amyloid P-component	Apcs	11545000	9319400	15601000	8513400	1550500	1297600		2163	1463.8	923.69	35347	738.73	980.794	0.0121202	0.0189854	9.93781	1.72158
Myeloperoxidase	Mpo	4093100	1915900	3025400	5665600	1449200	2753600	4036.2	1770.5	2820	4468			962.364	0.00387619	0.00683891	9.91044	2.16501
Neutrophilic granule protein	Ngp	15439000	8005300	7818700	8847300	2203600	10968000	32417			1764.4	2476.2	8615.5	784.6	0.00388659	0.00685112	9.61581	2.16424
Complement C1r-A subcomponent	C1ra	1453600	1824700	2316200	3402100	3320000	2490100	2811.6	4028.4			3827.7	5169.5	623.288	0.000269013	0.000644386	9.28375	3.19085
Complement C1s-1 subcomponent	C1s1	3329100	2292400	2389900	4773600	3424800	3342400	915.24	2384.1	21270	4486.3		401.27	553.13	2.13894e-05	7.4278e-05	9.11147	4.12914
C4b-binding protein	C4bpa	17341000	12940000	13086000	22112000	16441000	15128000	23790	12818	34106	59265	40141	40405	460.981	3.92204e-07	3.19111e-06	8.84856	5.49606
Plasminogen activator inhibitor 1	Serpine1	1307300	2996800	3081000	3178400	2354900	2206600	10777	9358.2	1488.2	2141.3	2054.4	27850	281.82	6.35591e-06	2.76876e-05	8.13863	4.55771
Retinal dehydrogenase 2	Aldh1a2	2354900	1922400	1772200	1093000	3014300	2428400	4771.9		775.71	2916.8	13138	17850	265.831	6.04576e-05	0.000177541	8.05436	3.7507
Vitamin K-dependent protein S	Pros1	1037000	478920	800420	1066800	818500	592550	10133	2292	2347.5	1263.7		1307.7	230.349	3.57259e-05	0.00011457	7.84768	3.94093
Galectin-3	Lgals3	4755400	3259100	4875200	5125600	7600500	8107100	25432	46275	406.51	6886	74588	21012	193.144	2.37648e-05	8.13789e-05	7.59354	4.08949
Fermitin family homolog 3	Fermt3	2215200	1548500	2568900	1659800	1551000	2291600	15080	17225	12091	2218.5	19538	3774.1	169.249	7.21204e-07	5.03786e-06	7.403	5.29775
Coagulation factor X	F10	5468400	6206400	7313000	5626600	6017600	4904000	11680	45357	93935	26646	2246.4	30598	168.847	7.48528e-09	2.00325e-07	7.39957	6.69826
Brain acid soluble protein 1	Basp1	495290	249850	33019	538610	760940	1013500	1142.1		6767.4	3257	1506.3	3804.3	156.339	0.010152	0.016166	7.28853	1.7914
Apolipoprotein B-100	Apob	8288400	7354700	7499700	10531000	5901800	8643700	40162	12398	64243	35427	64649	92346	155.936	1.78688e-07	1.76359e-06	7.28481	5.7536
Receptor-type tyrosine-protein phosphatase C	Ptprc	865150	661970	889940	1039100	2076600	1993600	11729	4882.9	6749.1	17339		1325.3	149.243	0.00154709	0.00305233	7.22152	2.51537
Integrin beta-2	Itgb2	5418600	4637600	4456900	4595400	4185200	5469800	6382.9	9114.9	127610	35212	3693	12819	147.632	8.4736e-10	1.05873e-07	7.20587	6.97522
UDP-glucose 6-dehydrogenase	Ugdh	2251500	1083900	1871400	2417300	3130100	2236900	22663	20832	4048.9	12575	11356	16565	147.559	1.4204e-05	5.30194e-05	7.20515	4.27557
Protein S100-A8	S100a8	9269300	4032000	6509500	11357000	6445500	7988400	107060	33237			48666	29906	138.901	0.000397506	0.000909047	7.11791	3.04141
Xin actin-binding repeat-containing protein 2	Xirp2	2649700	3109300	3790000	2340700	3964900	2716700	25371	61297	19746	10543	9427.9	8517.3	137.665	4.45625e-07	3.50746e-06	7.10502	5.45501
Neutrophil cytosol factor 2	Ncf2	1723100	585080	380650	310920	1720900	1220100	6167.5			2870.6	19109	2082.8	131.013	0.0182541	0.0275737	7.03356	1.5595
Fibulin-2	Fbln2	8848900	6561400	8815200	9957200	11579000	11112000	6551.5	209200	1809.5	6462.4	6754.6	242120	120.266	1.85619e-07	1.80778e-06	6.91009	5.74285
Integrin alpha-M	Itgam	3245700	2207200	3335600	3150500	2763300	3132800	28412	43512	12037	27811	25053	14141	118.14	1.00139e-08	2.3473e-07	6.88435	6.62943
Alpha-mannosidase 2	Man2a1	1188000	1047800	1143200	972150	1860000	1348200	12248	3939.8	6279.6	1621.8	6499.4	37257	111.42	2.47555e-06	1.29637e-05	6.79986	4.88727
Protein S100-A9	S100a9	41834000	22015000	24884000	45346000	21387000	27939000	596760	365190	263580	112800	226840	96458	110.377	3.19706e-05	0.000104395	6.78629	3.98132
High affinity immunoglobulin epsilon receptor subunit gamma	Fcer1g	328040	283280	286660	389360	493940	433730	5230.2	2675.2	3094.1	2929	3083.6		108.502	5.25348e-06	2.3725e-05	6.76157	4.62479
Pleckstrin	Plek	1350900	493700	522520	796710	1008500	1062200	4118.2	9800.8	4943.8		6816.4	15110	106.943	0.000277406	0.000663684	6.74069	3.17804
Tyrosine-protein phosphatase non-receptor type 6	Ptpn6	1258300	833040	1456500	1507800	2021700	1371400	17872	1246.2	16656	7128.6	26360	10206	106.315	4.76589e-06	2.19241e-05	6.7322	4.65908
Thrombospondin-1	Thbs1	8106900	6492400	7430700	8787000	6462100	5643400	102220	86256	42622	90326	66065	25368	103.965	3.91976e-08	5.82491e-07	6.69995	6.23471
Vitronectin	Vtn	85890000	55157000	70986000	84362000	70875000	79031000	720540	723250	979580	607610	656720	735480	100.9	2.04832e-08	3.73757e-07	6.65679	6.42741
Inter-alpha-trypsin inhibitor heavy chain H3	Itih3	16322000	15322000	14971000	19059000	13269000	14025000	102480	178260	49332	14455	309850	333720	94.0879	4.92325e-09	1.64303e-07	6.55594	6.78435
Collagen alpha-1(III) chain	Col3a1	586810	605900	767480	850700	1046700	914100	22855	3770.4	10531	1521.6			82.2464	2.61802e-05	8.78924e-05	6.36188	4.05605
Procollagen C-endopeptidase enhancer 1	Pcolce	1311600	1079100	1609900	1775000	1392500	1642100	14902	37018	15529	8685.8	21187	10511	81.7024	7.25162e-08	9.41116e-07	6.35231	6.02636
Chitinase-like protein 3	Chil3	12641000	7481300	7161000	11485000	7514300	10547000	113250	101280	119540	122860	177660	86364	78.8256	2.28024e-06	1.21675e-05	6.30059	4.9148
Carboxypeptidase N catalytic chain	Cpn1	1575600	1085300	432850	788130	1735900	1356600		17905	8236.6	7362.4		26247	77.816	0.00185037	0.00359484	6.282	2.44432
Fibronectin	Fn1	93705000	67301000	73655000	108320000	76065000	96164000	975000	817250	877370	996170	2052000	1191300	74.5699	1.314e-07	1.41215e-06	6.22052	5.85012
Cathelicidin antimicrobial peptide	Camp	3291400	2212600	2015000	2085700	1260300	2630800	3169.9	9171.9	1583.3	124270	2189.3	41982	74.0038	1.16969e-05	4.51591e-05	6.20953	4.34525
Ras-related C3 botulinum toxin substrate 2	Rac2	1752300	479850	1084700	1146100	1203300	1452800	31479	18563	8808.1		7785.5	14643	72.9902	0.000178998	0.000455063	6.18963	3.34193
Coagulation factor XIII B chain	F13b	2933300	1072600	1566100	2822100	1424000	2594900		13852	15186	44140	66354	6303.9	70.9302	0.000333844	0.000781152	6.14833	3.10726
Extracellular matrix protein 1	Ecm1	3240900	1028000	1795300	1840900	2006500	2070700			42372	15085	33193	22896	70.3521	0.00065042	0.00141121	6.13652	2.85041
Complement C4-B	C4b	54562000	39231000	32257000	64927000	46312000	52917000	602900	777040	547930	403800	1043400	767780	70.0498	1.5773e-06	9.0943e-06	6.13031	5.04123
Plasminogen	Plg	440900000	288010000	350630000	405890000	285560000	349740000	5084800	4967300	3655600	4382000	7075300	5611400	68.9077	8.17374e-08	1.01861e-06	6.10659	5.99199
C-type mannose receptor 2	Mrc2	583250	804900	904920	819320	1140300	1193800	34109			4867	6010.1	9418.2	66.7409	5.84563e-05	0.000172177	6.0605	3.76402
Hexokinase-3	Hk3	1469600	316510	771030	1592600	931460	1018200	9843.8	8685.6	4908.8	19712	3729.2	45158	66.2709	0.000379603	0.000874709	6.0503	3.05814
Mannan-binding lectin serine protease 2	Masp2	1242700	262090	306680	987520	481680	1012800	8718.7	2782.3	48087	2725.9	1650.2	3053	64.0653	0.00201853	0.00388893	6.00147	2.41017
DNA replication licensing factor MCM4	Mcm4	1220600	496160	687130	647190	1420700	1358200	34169	23132	1589.1	24209	2926.1	5618	63.6161	0.000181972	0.000461433	5.99132	3.33589
D-3-phosphoglycerate dehydrogenase	Phgdh	381840	226470	586430	434560	386190	1428200	5433.4	5065.2	11428	4216.7	17472	11492	62.4906	0.00971121	0.0155712	5.96557	1.80768
DNA replication licensing factor MCM3	Mcm3	1098000	463500	906740	739080	840410	1204300	4479.6	2510	27148	28440			55.9522	0.000213965	0.000530935	5.80612	3.27496
Stabilin-1	Stab1	1441900	1211000	1169200	1332500	2083600	1673300	10418	3765.7	41739	47122	21387	37462	55.0454	1.15624e-06	7.11446e-06	5.78255	5.14786
Prolyl 3-hydroxylase 1	P3h1	769120	385480	556160	560570	871380	986000	20417	6059.5		3602.9	8576.3	24721	54.288	9.55469e-05	0.000263121	5.76256	3.57984
Clusterin	Clu	98700000	77974000	82762000	105460000	91107000	94933000	2159100	1709700	1561300	1551600	1853500	2039300	50.6631	9.79111e-10	1.10164e-07	5.66286	6.95796
Proliferating cell nuclear antigen	Pcna	1613600	1111000	1638100	2005800	3584600	1653300	16517	60962	53021	1732.3	91860	6514.9	50.3297	0.000296507	0.000702977	5.65334	3.15306
DNA replication licensing factor MCM2	Mcm2	355090	224270	624370	1491400	1347900	1165900	27851	17931	14105	20726	11128	16053	48.323	0.0030875	0.00561596	5.59464	2.25058
Cathepsin S	Ctss	1869000	1180900	1670200	2607000	2178300	2539800	73824	1167.7	33588	36430	54716	52298	47.7939	4.9804e-06	2.26215e-05	5.57876	4.64548
Nucleolar RNA helicase 2	Ddx21	2110900	793810	2110600	1834000	2022800	2650700	57083	5950.5	96372	53463	28340	1954.9	47.3871	2.13177e-05	7.41599e-05	5.56642	4.12983
DNA replication licensing factor MCM7	Mcm7	634270	435340	846990	461220	1365200	962880	62953	4645.7	3504.4	9547.4	18811	4236.3	45.3809	0.00033974	0.000793061	5.50401	3.10069
Glutamine--fructose-6-phosphate aminotransferase [isomerizing] 2	Gfpt2	1741200	733900	1258500	1015700	967780	1730200	10288	24457	10055	62792	13968	46882	44.2127	3.27869e-05	0.000106442	5.46639	3.97288
Serine protease inhibitor A3M	Serpina3m	1611400	1747700	2990800	2136300	1281700	2330000		34251	13997	66863	26359	87564	44.0178	5.11985e-05	0.00015344	5.46002	3.81406
Microtubule-associated protein 1B	Map1b	1497200	999490	1597800	1904900	1445100	967240	10787	9835.2	23314	31057	17416	100420	43.6227	3.25917e-06	1.61037e-05	5.44701	4.79308
Procollagen-lysine,2-oxoglutarate 5-dioxygenase 2	Plod2	687070	400540	380930	846050	376630	407250	3095	4999.6	32891			7483.2	42.6181	0.00116208	0.0023699	5.41339	2.62527
DNA replication licensing factor MCM6	Mcm6	703570	238440	465410	384920	1122800	509780	16291	16801	15114		3830.4	15485	42.2696	0.00322597	0.00583281	5.40155	2.23412
Serum amyloid A-4 protein	Saa4	3553900	1915500	2163400	3794200	3001700	3727600	3234.2	65293	31705	45699	114490	174080	41.7865	4.9205e-06	2.24866e-05	5.38497	4.64808
Inter alpha-trypsin inhibitor, heavy chain 4	Itih4	63572000	44029000	72499000	86355000	45126000	56664000	1303200	1101000	872460	1133200	2644800	1815200	41.5164	4.32459e-06	2.02801e-05	5.37561	4.69293
Beta-glucuronidase	Gusb	1891400	850870	2248500	2260500	2948000	3602900	12802	42551	32426	89182	45692	112270	41.21	0.000158616	0.000409325	5.36492	3.38793
Cysteine and glycine-rich protein 2	Csrp2	479620	370580	302830	500560	752260	866290		25229	3811.3		14899	9920.6	40.5019	0.00146366	0.00289934	5.33992	2.5377
Complement C1q subcomponent subunit B	C1qb	3247800	906560	2402300	3119700	1575400	3798300	9254.4	1652.8			86828	150890	40.3554	0.00241622	0.0045353	5.33469	2.34339
C-reactive protein	Crp	138050	710610	1205800	1261400	474090	183840	2566	33990		23062	3089.3	21368	39.3872	0.0169357	0.02577	5.29966	1.58889
Apolipoprotein E	Apoe	63772000	42012000	51543000	72578000	49755000	60916000	1265800	1708800	1156900	1082100	1838600	1655700	39.1112	2.39371e-07	2.21278e-06	5.28951	5.65506
Multifunctional procollagen lysine hydroxylase and glycosyltransferase LH3	Plod3	1302000	1120600	1415800	1437600	1713600	1574800	48700	31446	40040	18432	25326	55548	39.0192	1.4451e-08	2.95099e-07	5.28611	6.53003
Bisphosphoglycerate mutase	Bpgm	3297300	2060700	2935100	2447400	1701800	2066900	119050	115960	16759	8464.2	57521	63015	38.105	2.37518e-06	1.2555e-05	5.25191	4.90118
Glutamine--fructose-6-phosphate aminotransferase [isomerizing] 1	Gfpt1	728080	484970	1148000	999300	846800	1244700	7860.9	2252.9	44051	46880	37969	4221.5	38.0622	1.65247e-05	5.9921e-05	5.25029	4.22242
Phosphoserine aminotransferase	Psat1	915220	526470	579480	688810	1099700	407840	4759.6	5704.1		15776	36055	30641	37.8175	0.000246619	0.000599126	5.24098	3.22248
Mannosyl-oligosaccharide glucosidase	Mogs	558550	483630	296460	544530	746090	640070		34642	1010.2	1233.1	31056	5395.1	37.1499	2.993e-05	9.87137e-05	5.21529	4.00562
Delta-1-pyrroline-5-carboxylate synthase	Aldh18a1	773850	889630	1043100	1278300	1826600	1109600	39746	2027.5	25477	28848	17907	72485	37.1122	2.44967e-05	8.36671e-05	5.21382	4.07745
Pyrroline-5-carboxylate reductase 2	Pycr2	701950	220890	600490	386680	603890	602540	37021	6987.9		9818.4	7571.1	9193.7	36.7893	0.000152801	0.000395095	5.20121	3.4033
Complement component C9	C9	5527700	3785000	3591400	6227100	4363400	4295700	169700	31782	181680	167610	92586	133860	35.7561	8.80376e-07	5.7782e-06	5.16012	5.23821
Complement C2	C2	605530	115460	55722	808380	398820	391510	4847.7	22201	33047	4298.1	3371.8	5206.9	32.5523	0.00821229	0.0134288	5.02469	1.87196
Myoferlin	Myof	1366000	825070	2402200	1673900	2228900	2057200	37730	31083	74198	10167	96365	76366	32.381	3.57536e-05	0.00011457	5.01708	3.94093
Carbonic anhydrase 1	Ca1	3351400	3642700	5380300	7268500	3872800	6055700	405810	223980	1019.4	140920		8769.2	31.5732	8.49104e-05	0.000239525	4.98063	3.62065
Coagulation factor V	F5	1067200	706370	758040	808200	399640	740380	36142	3990.3	9727.2	55248	13742		31.4111	3.85873e-05	0.000122152	4.9732	3.9131
Haptoglobin	Hp	62282000	53260000	83191000	78312000	41293000	43506000	320110	2223100	1280400	1041200	4971500	2710200	28.8402	1.08356e-05	4.24584e-05	4.85001	4.37204
Transmembrane protein 214	Tmem214	410920	548300	872000	854190	811940	424160	17506	20725	15532			38522	28.329	0.000460968	0.0010385	4.82421	2.9836
Coactosin-like protein	Cotl1	1843300	1729000	1398900	2706900	2830500	2676600	21600	44316	34794	58916	163260	151720	27.7814	7.37341e-06	3.11217e-05	4.79605	4.50694
5-3 exonuclease PLD4	Pld4	645520	296650	480530	823620	982520	886570			26919	4732.5	15469	52567	27.5221	0.0011358	0.00232232	4.78252	2.63408
Complement C1q subcomponent subunit A	C1qa	2103800	1586800	1475600	2141500	1909400	2873400	50629	81864	39173	90938	106180		27.3206	1.23086e-05	4.70137e-05	4.77192	4.32778
Follistatin-related protein 1	Fstl1	239440	370620	539110	392840	739830	181300	27391			10015	10638	12618	27.0696	0.00530956	0.00909484	4.7586	2.04121
Collagen alpha-1(I) chain	Col1a1	2071300	1829700	3469200	2356500	6077700	4747100	8438.7	75022	4898.8	864.06	666600	7048.4	26.9396	0.000818721	0.0017426	4.75166	2.7588
Gelsolin	Gsn	104940000	56424000	66612000	114850000	71003000	89225000	3148400	2951500	2658500	3825700	3685900	2665800	26.5663	6.3168e-06	2.75477e-05	4.73152	4.55992
SPARC	Sparc	1887300	1533800	2315300	1959200	2142500	2395000	15856	52577	86007	63590	108420	134550	26.536	3.30497e-08	5.18525e-07	4.72988	6.28523
Pentraxin-related protein PTX3	Ptx3	739640	45145	211710	396750	622030	1078500		41556	3438.6	26520	6728.2	19727	26.3157	0.0169642	0.0258011	4.71785	1.58836
Coronin-1A	Coro1a	7243000	4143900	5324700	7158500	8419400	7491200	503110	224400	66950	52631	365530	300880	26.2839	1.86463e-06	1.03276e-05	4.71611	4.986
Mannose-binding protein C	Mbl2	1438200	840580	775510	1766900	981300	1463300	58210	65043	28442	18533	39648	76777	25.347	3.31737e-05	0.000107521	4.66374	3.96851
Cathepsin Z	Ctsz	1766300	894860	1170000	1424300	2104200	1796900	41953	39958	4829.1	59355	129360	88979	25.1254	1.19683e-05	4.59818e-05	4.65108	4.33741
Fibrinogen beta chain	Fgb	193090000	148110000	151350000	207750000	146160000	162830000	6942500	6382000	4840700	6551200	9851900	6992400	24.2847	3.17293e-08	5.07927e-07	4.60198	6.2942
Prostaglandin reductase 1	Ptgr1	326840	385450	299130	357830	317840	353410	17133	3554.1	11578		20496	17636	24.1546	3.00487e-09	1.29579e-07	4.59423	6.88747
Prothrombin	F2	53258000	36223000	39104000	52387000	30907000	39047000	1803400	1767600	978160	1701700	2215200	1933000	24.1297	7.4295e-07	5.15094e-06	4.59274	5.28811
Collagen triple helix repeat-containing protein 1	Cthrc1	199450	274700	691020	608220	320600	315920	23862	22141	11100	9881.9			23.9846	0.00527239	0.00904298	4.58404	2.04369
Tyrosine-protein phosphatase non-receptor type 1	Ptpn1	308680	226000	633280	811180	633120	548110	8144.8	11728		45388	28561	18736	23.3981	0.000673343	0.00145774	4.54832	2.83632
Fibrinogen gamma chain	Fgg	129430000	101720000	112830000	156260000	100080000	105630000	4727600	5005000	3010500	4693500	7899200	4953900	23.3066	1.75806e-07	1.75717e-06	4.54267	5.75519
Arachidonate 5-lipoxygenase-activating protein	Alox5ap	298650	357980	356400	401250	686700	906520			24674	10188	40360	11398	23.1471	0.00460669	0.00800226	4.53276	2.09679
Lymphocyte-specific protein 1	Lsp1	1180200	899630	1052600	1265900	2963000	1416600	36848	856.97		10450	35417	236920	22.8241	0.00278619	0.0051387	4.51249	2.28915
Leukocyte elastase inhibitor A	Serpinb1a	6985500	5688300	6876100	7219800	9585200	6978700	335530	77526	212470	358650	410270	513240	22.7153	1.24359e-07	1.3718e-06	4.50559	5.86271
Uridine-cytidine kinase 2	Uck2	208430	231140	383430	356560	537160	234040	2351.7	9566.2	8439.8		15369	35918	22.6902	0.000422795	0.000960742	4.504	3.01739
Complement component C8 beta chain	C8b	4473700	3631800	3217500	4066200	3609000	3259500	109520	136010	9386.2	27297	472810	238020	22.4136	1.10491e-08	2.49646e-07	4.4863	6.60268
Reticulocalbin-3	Rcn3	1422800	1414200	1727700	1621600	2103900	1505800	33494	53724	223850	11923	50182	65431	22.3345	6.41456e-08	8.53396e-07	4.4812	6.06885
Apolipoprotein C-I	Apoc1	13901000	7898900	9141800	14277000	7601300	11147000	411960	582750	573030	537510	427830	376720	21.9833	7.0047e-06	2.99832e-05	4.45834	4.52312
Fibulin-1	Fbln1	3303600	2571900	2355500	3080700	3121000	2823200	179640	110940	97631	118790	105910	185480	21.6133	4.56115e-09	1.60373e-07	4.43385	6.79487
CD5 antigen-like	Cd5l	703500	240430	301940	973400	380000	643510	15158	20107	20833	3741.9	89118	1708.5	21.5229	0.0012371	0.00250744	4.4278	2.60077
Prolyl 4-hydroxylase subunit alpha-1	P4ha1	2693700	3488600	3643300	4475900	4293300	3186200	284930	78068	161710	64862	262600	185380	20.9927	1.97177e-07	1.89849e-06	4.39182	5.72159
Hematopoietic lineage cell-specific protein	Hcls1	1383100	632270	1020500	2093700	1936400	1695000	135600	7173.9	39754	55206	126710	53434	20.9654	0.000122388	0.000324773	4.38994	3.48842
Disabled homolog 2	Dab2	1531100	740630	1621100	1908800	2654100	1722900	53751	108910	16550	55536	20749	231410	20.9047	8.3669e-05	0.000236872	4.38576	3.62549
SNW domain-containing protein 1	Snw1	53996	1791.4	137280	66270	112720	102610		1778.5		1797.9	5527.9	6087.7	20.8297	0.0162894	0.0248538	4.38057	1.60461
Peptidyl-prolyl cis-trans isomerase FKBP10	Fkbp10	2040900	1894200	2366500	3041800	3214400	2056100	78629	149720	126970	74673	118280	173090	20.2588	1.46173e-06	8.5532e-06	4.34047	5.06787
Lysosomal Pro-X carboxypeptidase	Prcp	322500	145110	225520	230770	432940	472440	25567	21572	6130.1		6072.3	16357	20.1378	0.000738809	0.00158898	4.33183	2.79888
Fibrinogen alpha chain	Fga	128550000	113510000	109680000	152510000	102940000	112360000	5350400	5736400	3577100	5861900	8839400	6581000	20.0174	2.72019e-08	4.6116e-07	4.32318	6.33615
Prolyl 4-hydroxylase subunit alpha-2	P4ha2	966220	1407000	636020	792590	1293100	1021000	47428	89938	33041		66734	17683	20.0005	4.47014e-05	0.000137098	4.32196	3.86297
Monofunctional C1-tetrahydrofolate synthase, mitochondrial	Mthfd1l	280100	146510	198890	362600	423540	427400	20825	17105		29948	7546.3	3019.9	19.5366	0.000403689	0.000921048	4.28811	3.03572
Periostin	Postn	3533700	3728400	5392500	3712900	4061000	5991100	134650	300420	237290	350300	103160	233700	19.433	1.75792e-06	9.90373e-06	4.28044	5.0042
Neutrophil cytosol factor 4	Ncf4	578730	80663	411970	301860	434970	740720	42205		13497	25591	10529	17877	19.3629	0.00345823	0.00619586	4.27523	2.2079
Minor histocompatibility antigen H13	Hm13	413580	615660	842720	1154400	897910	966880	94720	1298.5	39179	43387	74146	1164.1	19.2645	3.23431e-05	0.000105349	4.26787	3.97737
Complement component C8 alpha chain	C8a	4997000	3939500	3678300	5250200	3426500	3951600	211750	73280	41904	156270	644660	193410	19.1051	1.76553e-07	1.76016e-06	4.25589	5.75445
SWI/SNF-related matrix-associated actin-dependent regulator of chromatin subfamily A member 5	Smarca5	645830	430040	399100	781020	785550	998960	30795	63019	57679	16814	18731	24911	19.0635	4.98727e-05	0.000150382	4.25274	3.8228
Dedicator of cytokinesis protein 2	Dock2	676520	167800	337300	401700	690070	458760	43245	13104	2863.3	21519		41091	18.6894	0.00109078	0.00224307	4.22415	2.64916
Thymosin beta-10	Tmsb10	2496100	2253800	2928100	2599500	2963600	1085200	167130		117210	175100	5230.5	175190	18.6581	5.06748e-05	0.000152567	4.22173	3.81654
Complement C5	C5	20706000	12206000	12442000	21146000	12171000	12131000	919390	658210	491880	214070	1623200	998880	18.5098	1.52895e-05	5.63763e-05	4.21021	4.2489
Glutathione peroxidase 7	Gpx7	541270	539170	654720	654410	1053700	1097900	40119	52618	27503	35301	80995	10645	18.3718	4.15942e-05	0.00012928	4.19942	3.88847
Galectin-3-binding protein	Lgals3bp	651590	694190	680040	901010	1593000	1454900	86401	147370	26280	33151	4824.6	28117	18.3193	0.000286252	0.000681124	4.19529	3.16677
Beta-hexosaminidase subunit alpha	Hexa	528050	398830	465560	478220	1394700	799060		77821	6772.1	7037.7	23994	69391	18.3066	0.00460338	0.00800005	4.19429	2.09691
Coagulation factor VII	F7	692350	289520	504750	596600	342610	598300	16493	48347	26198	3134.3	13322	59265	18.1347	2.5733e-05	8.66866e-05	4.18068	4.06205
Drebrin	Dbn1	961940	1010800	770550	1068500	1209800	1191000	135210	4360.8	21532		114310	11567	18.0401	4.99908e-07	3.80781e-06	4.17314	5.41932
Phosphatidylinositol-glycan-specific phospholipase D	Gpld1	5430000	1323700	1308700	2010600	2033300	3684000	64000	116000	35306	398280	125070	146210	17.8448	0.00383811	0.0067778	4.15744	2.16891
H-2 class II histocompatibility antigen gamma chain	Cd74	372220	545110	579020	386620	884670	452830	24545	26531	22860	7490.2	63082	36678	17.7744	6.75619e-05	0.000196064	4.15173	3.7076
Phosphatidylcholine-sterol acyltransferase	Lcat	1463000	631290	1074700	1723800	524500	1087400	29773	47491	8465.6	100970	123410	59584	17.5948	0.000306657	0.000724424	4.13708	3.14001
Protein AMBP	Ambp	5803700	4633800	6149400	4777200	3268400	4598900	190300	311740	157280	278710	418780	305970	17.5798	6.71796e-07	4.78397e-06	4.13585	5.32021
Thymidine kinase 2, mitochondrial	Tk2	471560	457160	500210	629650	13972	388650	15141	31743	12646	38505	20830	22988	17.3504	0.00112179	0.00229725	4.11689	2.63879
Protein kinase C delta type	Prkcd	139000	361660	159470	247340	663630	266950			19706	7295.6	22632	21193	17.3009	0.018804	0.0282958	4.11278	1.54828
2-5-oligoadenylate synthase 1A	Oas1a	251240	68325	109920	110300	344610	240200	6682.4	22498	20493	4263	1404.1		16.9345	0.00552397	0.00942929	4.08189	2.02552
Beta-2-glycoprotein 1	Apoh	67708000	36227000	44444000	60142000	31909000	49691000	2790100	2470200	1877000	3194700	4045500	3681900	16.0648	1.11213e-05	4.31911e-05	4.00583	4.36461
Complement factor H	Cfh	64664000	43145000	53264000	70375000	41358000	51433000	2619500	2635000	2329900	3721800	4947900	3999300	16.0091	8.47595e-07	5.6098e-06	4.00082	5.25105
Serum paraoxonase/arylesterase 1	Pon1	6295900	3771100	5348800	7229700	4007800	6140000	345710	444180	166500	433200	357220	310650	15.9387	3.42121e-06	1.67571e-05	3.99446	4.7758
Plasma protease C1 inhibitor	Serping1	28929000	19032000	22608000	27401000	22717000	28159000	3082200	1089300	869330	1011500	1584600	1715300	15.9156	6.06749e-08	8.24514e-07	3.99237	6.0838
Glucose-6-phosphate 1-dehydrogenase X	G6pdx	4831700	3345500	4111100	5913600	5088100	5322100	41681	311090	315520	276880	362410	493070	15.8899	3.37479e-07	2.86161e-06	3.99003	5.54339
Insulin-like growth factor-binding protein 7	Igfbp7	417800	339520	415330	735030	914820	567440	93090	55223	31157	2650.2	13367	20975	15.6607	0.000179117	0.000455073	3.96907	3.34192
Fatty acid synthase	Fasn	2226200	1732200	2027900	2361000	2472100	2544500	138380	93321	214990	64569	229470	117350	15.5742	1.48931e-08	2.9926e-07	3.96109	6.52395
Uridine 5-monophosphate synthase	Umps	361760	266780	466920	547670	551920	718840	39635	29325	4370	14516	26031	75614	15.3775	4.1102e-05	0.000128155	3.94275	3.89226
Immunoglobulin kappa chain variable 9-120	Igkv9-120	40688	115250	29010	35285	188880	157160		6025.4	355.88	564.84	23430	858.2	15.1082	0.0207693	0.0308059	3.91726	1.51137
Adhesion G protein-coupled receptor E5	Adgre5	243790	123520	272400	483050	468010	507220	5108.3	5711	45153		56257	3579.7	15.0966	0.00142703	0.00283391	3.91615	2.54761
ERO1-like protein alpha	Ero1a	1056300	1228600	1049400	1760200	1251400	1149600	168910	151450	92263	15589	35223	33263	15.0907	1.01219e-06	6.43943e-06	3.91558	5.19115
Stimulator of interferon genes protein	Sting1	836380	482180	839930	710260	923700	910270		66696	30017		71301	40675	15.0231	2.59287e-05	8.72712e-05	3.90911	4.05913
Alpha-2-antiplasmin	Serpinf2	25091000	14821000	15405000	27127000	21672000	26815000	1697200	1458000	1032500	1179700	1640300	1800500	14.8647	4.26107e-06	2.00719e-05	3.89382	4.69741
ADP-dependent glucokinase	Adpgk	1202900	413500	483100	760070	559830	588800	27972	48849	29774	19085	19701	125910	14.7745	0.000365808	0.000846388	3.88504	3.07243
Protein 4.2	Epb42	1179900	470520	994060	855560	468540	470320	21313	21068	21325	89125	94383	55701	14.6539	0.000319705	0.00075164	3.87322	3.12399
Histone H1.1	H1-1	2932000	1410700	2138000	3117400	3673800	3118700	374880	235900	232310	90012	138660	56369	14.529	1.91563e-05	6.82074e-05	3.86086	4.16617
Ankyrin-1	Ank1	4151600	2724400	3311600	4495600	3097400	4122500	628620	280330	111790	26285	241040	240510	14.3291	4.87743e-07	3.74412e-06	3.84088	5.42665
Transcription activator BRG1	Smarca4	271330	176970	160870	236150	368660	173570		16594	4422.7	6686.4	10852	42289	14.3027	0.000230501	0.000566612	3.83822	3.24671
Tubulin beta-6 chain	Tubb6	4441700	4692400	6556100	6333700	5347600	4668100	611680	514330	93359	207350	570760	291590	13.9968	1.38301e-07	1.45234e-06	3.80702	5.83793
Integrin alpha-5	Itga5	2523700	1797700	4055600	3088600	3071000	2302000	175100	163600	229360	155960	279760	207970	13.8961	1.0139e-05	4.03714e-05	3.79661	4.39393
Rho GDP-dissociation inhibitor 2	Arhgdib	3099600	1868200	2107200	3471200	3549100	4112900	214170	42783	112630	316000	192320	448050	13.7322	1.54213e-05	5.6756e-05	3.77949	4.24599
Insulin-like growth factor-binding protein complex acid labile subunit	Igfals	1273400	1077700	1121700	1735900	1161000	1304400	43286	51961	59472	20656	58432	332760	13.5449	7.50913e-07	5.197e-06	3.75968	5.28425
Importin subunit alpha-1	Kpna2	498110	360540	427560	604100	618910	594870	48970	67931	15563	5789.1	44039	47786	13.4915	8.15864e-07	5.46407e-06	3.75397	5.26248
V-type proton ATPase subunit H	Atp6v1h	235060	301110	715110	346690	602420	977360	25435	21559	32232	60873	51315	44633	13.4624	0.00190432	0.00369238	3.75086	2.43269
Coagulation factor XII	F12	633520	418060	512400	980360	520970	567120	66341	82970	48348	9699.4	25505	38252	13.3981	4.15393e-05	0.000129212	3.74396	3.8887
FACT complex subunit SPT16	Supt16h	455400	718510	676190	728690	1023600	808610	52412	12540	57231	36303		115880	13.3976	2.16559e-05	7.49395e-05	3.7439	4.12529
LIM/homeobox protein Lhx2	Lhx2	848420	978610	392240	400840	1488900	982700	159010	64920	38355	29199		25504	13.3857	0.00237466	0.00446581	3.74262	2.3501
Complement component C8 gamma chain	C8g	3258500	2490900	1977300	3281300	2402100	2804400	219210	226840	119120	189320	286220	182280	13.2581	3.25475e-07	2.79852e-06	3.7288	5.55307
Rho guanine nucleotide exchange factor 2	Arhgef2	566940	334290	593210	531570	925390	566120	38810	87026	72824	9676	33392	29603	12.9639	4.39549e-05	0.000135019	3.69643	3.86961
Protein Z-dependent protease inhibitor	Serpina10	4781200	3805300	3801600	5882200	3771000	3977600	273840	235470	221900	487470	167010	640010	12.8444	5.24471e-07	3.96423e-06	3.68307	5.40184
Band 3 anion transport protein	Slc4a1	11529000	8693000	10958000	13941000	8251300	10061000	2285000	1227100	448460	459080	337610	213590	12.7611	8.35621e-07	5.57741e-06	3.67368	5.25357
Plasma kallikrein	Klkb1	3781500	2593000	2194500	3985600	2455100	3480200	340790	152780	73572	109600	628960	154290	12.6644	4.94923e-06	2.25579e-05	3.66271	4.6467
Sulfhydryl oxidase 1	Qsox1	3740500	2821700	4196100	3936400	2621200	2408600	219380	214460	39772	83114	704070	309430	12.5616	3.04739e-06	1.52353e-05	3.65094	4.81715
EGF-containing fibulin-like extracellular matrix protein 1	Efemp1	2018100	1084100	1563400	1901100	1551900	1879600	49628	309770	97918	77894	32150	230270	12.5349	1.08437e-06	6.79973e-06	3.64788	5.16751
Complement C3	C3	157330000	102190000	122720000	171950000	96032000	131160000	13481000	10046000	6736000	10875000	12152000	9565700	12.4314	1.98198e-06	1.08403e-05	3.63591	4.96496
Lysosomal alpha-mannosidase	Man2b1	656900	514160	710680	1216400	703790	771670	72078	52638	10405	64459	97972	79421	12.1324	3.21808e-05	0.000104907	3.6008	3.97919
14-3-3 protein sigma	Sfn	127610	31723	206460	307900	258210	121940	21417	22746	7551.3		13337	7572.8	12.0924	0.00649901	0.0108768	3.59603	1.9635
Adaptin ear-binding coat-associated protein 2	Necap2	450510	29146	385170	757130	521250	368570	34031		6612.3	16027	48327	70966	11.8954	0.00608006	0.0102541	3.57233	1.9891
4F2 cell-surface antigen heavy chain	Slc3a2	1468200	1289400	1673300	2373200	1918700	1893400	175440	143440	123930	129600	165530	156250	11.8724	1.15418e-06	7.1129e-06	3.56954	5.14795
Serine protease inhibitor A3N	Serpina3n	12129000	12959000	23813000	20600000	9996700	12428000	2216000	483650	1593300	793510	1063100	1659700	11.7714	0.000104461	0.000285079	3.55721	3.54503
Lysyl oxidase homolog 3	Loxl3	155960	125830	199770	157020	415580	113900	1984.4	46031	5684.4		12930		11.6871	0.0151597	0.0232835	3.54684	1.63295
Carbonic anhydrase 2	Ca2	18425000	13507000	16021000	17191000	12798000	16472000	2747500	1878100	630870	1255100	735140	950990	11.5171	3.10807e-08	5.03768e-07	3.52571	6.29777
Glycogen phosphorylase, liver form	Pygl	1117700	418460	954150	1155200	1204100	1197300	53654	68526	13234	335020	11969	43115	11.5066	4.22116e-05	0.000130786	3.52439	3.88344
Myosin-9	Myh9	26825000	12722000	19856000	40320000	41573000	24278000	1144100	903230	2026100	962970	5983700	3386400	11.493	0.000332062	0.000777443	3.52268	3.10933
Carboxypeptidase N subunit 2	Cpn2	7631100	4418200	4837300	6723900	5512700	6981800	706440	432050	319090	613670	414000	656740	11.4911	1.10097e-06	6.88196e-06	3.52245	5.16229
Ubiquitin-like protein ISG15	Isg15	1279500	959180	1174400	1259200	1715100	1071900	248260	83656	112660	35296	113940	56576	11.469	1.25965e-06	7.64332e-06	3.51966	5.11672
PC4 and SFRS1-interacting protein	Psip1	352830	201720	239860	244140	488730	412960	9924.8	53947		36532		13447	11.3613	0.000993681	0.00207263	3.50606	2.68348
Cytosolic phospholipase A2	Pla2g4a	1030100	679100	787620	907020	1168200	1377300	7603.4	174260	34853	210600		11926	11.2871	4.074e-05	0.000127127	3.49661	3.89576
Inter-alpha-trypsin inhibitor heavy chain H1	Itih1	12194000	9563500	9492100	13199000	11209000	12079000	993090	909910	721800	1174800	1295800	962960	11.1807	1.31746e-08	2.80441e-07	3.48294	6.55216
Apolipoprotein C-III	Apoc3	7692200	4988600	4565400	6634200	4754400	5694700	162970	647920	314180	667510	672040	616890	11.1405	1.28345e-06	7.75188e-06	3.47774	5.11059
Pigment epithelium-derived factor	Serpinf1	3329200	2597000	2277100	3900900	3305000	3639700	313270	492260	73115	239080	317710	283940	11.079	5.84766e-07	4.30431e-06	3.46975	5.3661
C-terminal-binding protein 2	Ctbp2	245350	99649	195390	142200	384390	362880		24876		30155	19576	12474	10.9466	0.00644586	0.010797	3.45241	1.9667
Polypeptide N-acetylgalactosaminyltransferase 2	Galnt2	217720	157340	523220	458420	602830	298090	52074	41559	38097	47281	12294	15126	10.9364	0.000870907	0.00184092	3.45107	2.73497
Ig heavy chain V-III region ABE-47N		325520	458450	150620	351890	283060	184970	20451		34587	5360.4		47020	10.8889	0.001832	0.00356267	3.44479	2.44822
Beta-hexosaminidase subunit beta	Hexb	1526800	727350	1306600	1672900	2097700	2027600	122860	162400	178050	23912	158160	218050	10.8392	4.74789e-05	0.000144492	3.43819	3.84016
Selenoprotein P	Selenop	1632500	687460	922930	1710600	1056800	1092300	109270	125920	24605	133460	207590	71073	10.5706	7.66327e-05	0.000218998	3.40199	3.65956
Peptidyl-prolyl cis-trans isomerase C	Ppic	690030	557410	403640	898650	1021900	1246500	79996	57366		98463	81201	68736	10.4083	0.000601654	0.00131922	3.37966	2.87968
Protein Noxp20	Fam114a1	224880	216130	330400	374430	516810	350630	37901	41524	29161		23977	28678	10.4051	0.000186532	0.00047178	3.37922	3.32626
Protein Niban 1	Niban1	401730	208710	520230	427770	787280	762570	23994	51459	42720	8525.2	91974	80308	10.3963	0.000477298	0.001071	3.378	2.97021
Versican core protein	Vcan	905020	655780	863540	655150	1192300	822150	87535	52663	72503	71006	42541	164480	10.3804	3.22699e-06	1.60453e-05	3.37579	4.79465
Alpha-1-acid glycoprotein 1	Orm1	7165000	8486200	9623000	11349000	6769400	6485200	744690	913480	693940	615230	867410	989060	10.3399	2.16916e-06	1.17176e-05	3.37015	4.93116
Nestin	Nes	4195800	2801700	3522100	4217700	4259700	3915200	957000	264010	276330	113350	225250	400260	10.246	1.28647e-07	1.4005e-06	3.35699	5.85372
Mannan-binding lectin serine protease 1	Masp1	733220	318930	542850	929690	330490	295230	94307	27079	43399	14874	80795	47717	10.2229	0.00130273	0.00261742	3.35374	2.58213
H-2 class II histocompatibility antigen, A-U alpha chain (Fragment)	H2-Aa	281210	186540	225750	420430	471720	198770	45182	3440.7	10006	67858	19048		10.2176	0.000937451	0.0019668	3.35299	2.70624
TBC1 domain family member 15	Tbc1d15	411560	394730	346480	332170	562040	524600	25682	6708.6	54073	25416	49816	92494	10.1168	2.41462e-06	1.26996e-05	3.33868	4.89621
Natriuretic peptides A	Nppa	1122400	1099700	2374500	1002200	1390500	1486000	168210	120550	39824	120830	339330	61314	9.97026	0.000129469	0.00034264	3.31763	3.46516
Reticulocalbin-1	Rcn1	532920	600370	530870	458750	1064000	799380	63461	78052			28728	98065	9.90484	0.000914485	0.00192271	3.30813	2.71609
Plastin-2	Lcp1	33038000	22656000	28898000	34862000	40258000	37887000	3789800	3161400	3206000	3405600	3651500	2883000	9.83212	4.98873e-07	3.80729e-06	3.2975	5.41938
Ectonucleotide pyrophosphatase/phosphodiesterase family member 2	Enpp2	376330	161410	248720	626600	321910	340120	66037	16542			52100	6978.3	9.76578	0.00502353	0.00864249	3.28773	2.06336
H-2 class I histocompatibility antigen, Q10 alpha chain	H2-Q10	9286900	7000400	6382800	10906000	7375600	7794500	818700	902000	606030	868660	955130	870080	9.70924	9.14027e-07	5.92013e-06	3.27936	5.22767
Tyrosine-protein phosphatase non-receptor type substrate 1	Sirpa	221180	163590	210260	276380	384850	291690	1081.4	59715	31728	17035	25054	26982	9.57917	3.38725e-05	0.000109246	3.2599	3.96159
Liprin-beta-1	Ppfibp1	274540	251290	337540	492960	926000	447940	34234	39568	35008	105750	11190	60488	9.53846	0.00266052	0.00493507	3.25376	2.30671
Apolipoprotein A-IV	Apoa4	43306000	33927000	30339000	44470000	36100000	40809000	5422300	3925900	3250100	3013600	4787100	4223800	9.29833	4.22053e-08	6.15571e-07	3.21697	6.21072
Tumor protein D52	Tpd52	1094600	843420	1291300	1043600	1721100	1357700	61149	27570	53044	287590	212930	148770	9.29359	8.24349e-06	3.40281e-05	3.21624	4.46816
Hemopexin	Hpx	156710000	146120000	196310000	180470000	118420000	123990000	15176000	14930000	11537000	12028000	24472000	21089000	9.29156	7.99021e-07	5.38792e-06	3.21592	5.26858
Alpha-1,2-mannosyltransferase ALG9	Alg9	47490	16537	41884	11207	43257	59684		2462.7	2675.3	6945.1		3803.1	9.23481	0.00945737	0.0152261	3.20708	1.81741
Integrin alpha-IIb	Itga2b	420540	367580	500670	454090	482840	291990		17422	18297	127770	55350	10170	9.16161	7.03699e-06	3.00235e-05	3.1956	4.52254
Na(+)/H(+) exchange regulatory cofactor NHE-RF1	Slc9a3r1	507470	72820	226090	222750	657430	249320	73352		6997.5	7215.3	39259	49717	9.13802	0.0168472	0.0256509	3.19188	1.5909
60S ribosomal protein L22-like 1	Rpl22l1	217280	153740	223860	420950	321150	245090	6234.6	35613	26172		47657		9.11778	0.00128419	0.00258942	3.18868	2.5868
Gamma-aminobutyric acid receptor-associated protein-like 2	Gabarapl2	192200	269230	350920	171910	314670	263840		7285.1	14472		44795	49138	9.0055	0.000206824	0.000514837	3.17081	3.28833
Procollagen galactosyltransferase 1	Colgalt1	631400	863400	1178000	1243900	1055900	999880	142150	88464	70383	53715	115910	203910	8.85426	2.74836e-06	1.40742e-05	3.14637	4.85158
Inter-alpha-trypsin inhibitor heavy chain H2	Itih2	10051000	7159200	7686700	10894000	7926000	8983700	1631300	777120	656350	660630	1115700	1152300	8.79311	1.80211e-07	1.76975e-06	3.13637	5.75209
Ceramide synthase 2	Cers2	327260	156720	304320	243120	574290	408410	36406	3553.4	25369	37114	58346	71933	8.65464	0.000556354	0.00123224	3.11347	2.9093
Immunoglobulin heavy constant mu	Ighm	13946000	12256000	14769000	23435000	14148000	13252000	1804500	951500	2703400	1502200	2921700	771440	8.61645	1.25568e-05	4.77766e-05	3.10709	4.32079
Bifunctional 3-phosphoadenosine 5-phosphosulfate synthase 2	Papss2	329110	233710	348890	248580	347060	250790	108070	13098	13429	1496			8.61244	6.03198e-05	0.000177268	3.10642	3.75137
Pregnancy zone protein	Pzp	137380000	94836000	96868000	168790000	110610000	122730000	20574000	13108000	8544000	14778000	15046000	13520000	8.54521	3.02476e-06	1.51739e-05	3.09512	4.8189
Myosin-11	Myh11	266140	10931	86570	509540	349230	205890	3406.6	11372	38422	4836	108890	1166.2	8.4971	0.0194416	0.0290555	3.08697	1.53677
DNA (cytosine-5)-methyltransferase 1	Dnmt1	191460	111500	249840	338070	482400	363300		6752.2	12961	145010	1372.6	4368.3	8.48942	0.00343061	0.0061632	3.08567	2.21019
NAD-dependent malic enzyme, mitochondrial	Me2	616020	590330	661720	668330	634150	767190	120450	40770	87337	35787	74458	110740	8.38634	2.15357e-09	1.26944e-07	3.06804	6.89639
CCN family member 2	Ccn2	449540	135900	562670	285810	272710	230500	68546			20005	25901	39714	8.37681	0.00738086	0.0121767	3.0664	1.91447
55 kDa erythrocyte membrane protein	Mpp1	1007000	877190	1072500	1297900	1011800	1077600	181210	101900	115760		123430	119840	8.23287	1.42387e-07	1.48732e-06	3.0414	5.8276
Annexin A1	Anxa1	15851000	12612000	12259000	18103000	15058000	16493000	1881800	1987900	1621700	2142800	2239800	1384400	8.02743	6.3987e-08	8.53396e-07	3.00494	6.06885
Ribonucleoside-diphosphate reductase large subunit	Rrm1	338220	186850	438370	342670	522800	792670	57020	14974	32334	125720	63645	33149	8.02094	0.00125779	0.00254322	3.00377	2.59462
Myc box-dependent-interacting protein 1	Bin1	121170	100990	84103	179690	233730	122810		26565	23413	11705	12018	14458	7.96376	0.000930711	0.0019537	2.99345	2.70914
Cyclin-dependent kinase 1	Cdk1	1057500	609820	1796200	1726700	863480	680200	285300	168550	24067	78697	276950	21746	7.87305	0.00113866	0.00232696	2.97692	2.63321
Exosome complex exonuclease RRP44	Dis3	128610	115750	129010	182370	190680	105650	4046.6		2942.7	22093	36647	24626	7.85851	4.85384e-05	0.00014726	2.97426	3.83191
Protein RCC2	Rcc2	339740	254720	407190	404750	397810	422910	25928	31215	61293	77435	27417	60643	7.84388	3.53204e-07	2.9594e-06	2.97157	5.5288
Importin-4	Ipo4	307840	565270	875290	758080	778970	541860	75256	86211	87749	36360	155550	50394	7.78668	7.32499e-05	0.000210861	2.96101	3.676
Argininosuccinate synthase	Ass1	1037000	528570	809850	675980	1100000	948570	86881	239690	149040	88376	1877.7	90002	7.77592	1.54861e-05	5.68697e-05	2.95901	4.24512
Reticulon-4	Rtn4	12642000	13853000	17423000	16233000	23069000	13280000	2289100	2135500	1914500	1489400	2390200	2200900	7.76998	4.98844e-06	2.26319e-05	2.95791	4.64528
Proto-oncogene vav	Vav1	359300	65321	168320	200680	331630	293850		79748		6718.8	6575.9	30483	7.65887	0.00805983	0.0131973	2.93713	1.87951
Legumain	Lgmn	1058500	715880	889690	1101100	1541500	1436900	136480	122770	132080	140900	170690	180010	7.63772	1.93077e-05	6.85606e-05	2.93314	4.16393
60S ribosomal protein L35a	Rpl35a	1193500	726650	610400	268950	588270	519560	51387	97663	135840	150130	29430	48082	7.62358	0.00120403	0.00244532	2.93047	2.61166
Major facilitator superfamily domain-containing protein 10	Mfsd10	64375		67355	134190	115870	27672		5767.2	2576.8		11633	23427	7.54699	0.0147784	0.0227244	2.9159	1.64351
Coagulation factor IX	F9	1382200	838410	1227800	958860	959480	1050800	9788.6	238250			249780	69521	7.5411	3.58864e-05	0.000114895	2.91478	3.9397
Allograft inflammatory factor 1	Aif1	211150	125200	174360	250730	355560	172580	4658.4			29036	46060	34709	7.51087	0.00210606	0.00403585	2.90898	2.39407
Prolow-density lipoprotein receptor-related protein 1	Lrp1	4198600	3242400	4389400	4941900	5934000	6113400	356270	608610	304930	787820	750510	1033200	7.50251	3.99774e-06	1.90364e-05	2.90737	4.72042
Heparin cofactor 2	Serpind1	1203000	896910	733330	1273600	1012800	1244700	131320	151180	132160	74401	143440	216340	7.49768	1.38778e-06	8.23054e-06	2.90644	5.08457
Phospholipase A2 group XV	Pla2g15	118200	205610	278030	314330	146240	305510		3539.6	9852	8367.6	77967	52493	7.48876	0.000825722	0.00175483	2.90473	2.75577
ATP-dependent RNA helicase DDX39A	Ddx39a	229060	107250	85746	203630	255150	234340	10341		38486	16365	22735	38033	7.37784	0.000825167	0.00175459	2.8832	2.75582
Lysosomal acid lipase/cholesteryl ester hydrolase	Lipa	562230	449910	660370	690540	1031000	746980	77625	58748		95555	85077	152060	7.35689	9.72906e-05	0.000267363	2.8791	3.5729
Transmembrane emp24 domain-containing protein 3	Tmed3	242330	190010	293230	156590	194750	204910		25779		25020	29081	37519	7.27899	6.73829e-05	0.000195689	2.86374	3.70843
Ig gamma-3 chain C region		4061200	6454900	15866000	8603500	2861600	3233300	1198500	728690	650010	661680	1422400	1104300	7.12513	0.0152766	0.0234448	2.83292	1.62995
Structural maintenance of chromosomes protein 4	Smc4	2405800	1815300	1922700	1550800	3104800	2546600	254650	524020	222920	463690	272900	136720	7.11825	1.24517e-05	4.74226e-05	2.83152	4.32401
Sister chromatid cohesion protein PDS5 homolog A	Pds5a	252430	213340	309230	315370	404440	373790	48224	2704.4	30832		66829	70698	7.10103	2.67398e-05	8.95419e-05	2.82803	4.04797
Caspase-8	Casp8	334770	448800	606990	514380	600350	538340	29881		12364	274550	29423	11622	7.08797	9.12056e-05	0.00025347	2.82537	3.59607
Complement factor I	Cfi	7439100	4976200	5191000	9702300	5169700	6322900	1125600	791980	591880	1140500	1198200	677880	7.02152	2.60313e-05	8.75415e-05	2.81178	4.05779
Tetranectin	Clec3b	101120	236110	128890		78121	137610		29492	13429	9065.5	36008	9309.7	7.00742	0.00286858	0.00526642	2.80888	2.27848
Tyrosine-protein kinase BAZ1B	Baz1b	183760	63935	122230	137860	167890	175280	34806	4102.8	31559		20423	11263	6.94178	0.000255302	0.000616796	2.79531	3.20986
Hemoglobin subunit alpha	Hba	603730000	507210000	580990000	612910000	388430000	529820000	162540000	116010000	45252000	59682000	37980000	43468000	6.93239	4.36263e-07	3.44981e-06	2.79335	5.4622
Proteoglycan 4	Prg4	685570	459470	1098500	771240	483050	662550	13551	33971	24608	267170	161850		6.91806	0.000564358	0.00124786	2.79037	2.90383
Nucleobindin-2	Nucb2	412660	458600	805890	489340	704470	615420	8466.3	39823	129540		201110	41631	6.90804	0.000112911	0.000304175	2.78828	3.51688
SH2 domain-containing protein 4A	Sh2d4a	1053300	681530	1045200	911190	785450	918760	3785.6	570470	26167	35091	76808	69036	6.9052	2.92444e-05	9.67769e-05	2.78768	4.01423
Serpin H1	Serpinh1	40341000	41897000	50591000	44841000	53139000	45334000	8080200	7837400	6735000	4757300	6569400	6477600	6.82561	3.74617e-09	1.43227e-07	2.77096	6.84397
Complement factor B	Cfb	11546000	8389900	9896900	13757000	8657100	9638600	1128600	1506900	1143300	1430800	2437100	1474200	6.78502	1.1434e-06	7.06864e-06	2.76235	5.15066
Probable 28S rRNA (cytosine-C(5))-methyltransferase	Nop2	149390	121810	160710	89292	330730	187730			15930	37704	19204	29382	6.78055	0.00902738	0.0145995	2.7614	1.83566
Protein disulfide isomerase Creld2	Creld2	289570	299460	368840	454510	533430	370490	68703	44836	6978.3	71272	70457	80007	6.76779	8.77116e-06	3.59585e-05	2.75869	4.4442
Transforming growth factor-beta-induced protein ig-h3	Tgfbi	2595900	987160	1784900	1764600	1654900	2620000	224560	264950	170060	215710	394730	418910	6.75429	8.84429e-05	0.000247131	2.7558	3.60707
Spectrin alpha chain, erythrocytic 1	Spta1	4843400	3231900	4334400	4946300	3371900	4749000	1217400	390830	482980	408560	676540	608490	6.73137	7.9723e-07	5.38506e-06	2.7509	5.26881
Macrophage-capping protein	Capg	39814000	33889000	42764000	65091000	43388000	55266000	6777700	6656300	6322200	6229600	7365900	8451000	6.7032	6.78006e-06	2.92121e-05	2.74485	4.53444
Serine protease HTRA1	Htra1	171490	161950	217330	296930	293070	197710	46133	40522			27658	18916	6.69764	0.000254346	0.000615242	2.74365	3.21095
Hemoglobin subunit beta-1	Hbb-b1	666680000	580120000	601860000	776930000	457270000	631360000	205040000	128740000	62854000	72364000	35193000	50759000	6.69289	1.02566e-06	6.48323e-06	2.74263	5.18821
Golgi-associated PDZ and coiled-coil motif-containing protein	Gopc	105550	47648	106400	40157	186880	108640	11489	10879		4455	25970	21356	6.69008	0.00678403	0.0113105	2.74202	1.94652
Histidine-rich glycoprotein	Hrg	9441200	5205200	6149800	8693200	5565100	7185400	1344800	1030200	970830	965220	1142700	879850	6.66918	7.152e-06	3.03171e-05	2.73751	4.51831
Stathmin	Stmn1	351720	599850	289670	226360	1650600	1449200	101800	14927	70007	24725	128060	353320	6.5923	0.032875	0.0469745	2.72078	1.32814
Protein PRRC2C	Prrc2c	115630	97514	70660	105150	157740	103380		16863	15772	8497.4	5784.6	35480	6.57461	8.78386e-05	0.000246023	2.71691	3.60902
Probable ATP-dependent RNA helicase DDX46	Ddx46	141080	196750	202290	164440	418980	243570	74956	40698	10463	13141	2944	67066	6.53282	0.00111055	0.00227779	2.70771	2.64249
Apolipoprotein M	Apom	587490	619840	519160	790550	163310	501860	81902		55882	133640	81187	56263	6.48572	0.00103979	0.00215487	2.69727	2.66658
Atlastin-3	Atl3	484890	479940	502760	756510	884080	737710	63639		100950	17995	123600	192130	6.4315	0.000106723	0.000290648	2.68516	3.53663
Interleukin-1 receptor accessory protein	Il1rap	858420	223820	235980	231840	327850	287100	15090	87224	117900	23441	16272	78287	6.4013	0.0139847	0.0216222	2.67837	1.6651
Serine/arginine repetitive matrix protein 2	Srrm2	421380	239660	435470	311560	541450	399180	28152	43721	25035	33566	122650	113900	6.39931	3.27824e-05	0.000106442	2.67792	3.97288
NPC intracellular cholesterol transporter 2	Npc2	861940	698820	1137600	944170	1289600	1362100	364220	9859.4	250990	42669	161390	157520	6.37941	2.0889e-05	7.30559e-05	2.67342	4.13634
Polypeptide N-acetylgalactosaminyltransferase 1	Galnt1	237360	115650	318400	414960	401740	321990	12524	1696.5		149890	25082		6.37834	0.00379996	0.00671946	2.67318	2.17267
Proline-, glutamic acid- and leucine-rich protein 1	Pelp1	107130	94879	98534	137200	150200	106010		19834	5669.9	11700	19618	33988	6.36818	1.00959e-05	4.02405e-05	2.67088	4.39534
von Willebrand factor	Vwf	2504100	1000900	1703100	1931200	1856900	1554100	110030	91185	230250	524310	290730	412610	6.35899	3.88303e-05	0.000122527	2.6688	3.91177
Ig lambda-2 chain C region	Iglc2	185780	206580	303430	346610	171300	192720	42368	18682		80101		6519.2	6.34937	0.000989435	0.00206486	2.66661	2.68511
Protein Niban 2	Niban2	4616600	3358900	5003300	5246100	6109900	4839000	819960	873160	758240	417620	854010	894730	6.31779	6.98462e-07	4.92047e-06	2.65942	5.30799
Epidermal growth factor receptor	Egfr	3482700	2596400	2395200	4034800	2850100	2699100	395760	573590	458630	569800	379400	483950	6.3116	1.8074e-06	1.00815e-05	2.65801	4.99647
Dipeptidyl peptidase 1	Ctsc	2027600	1200000	1845600	2267700	2195500	1819500	254810	266500	213050	223140	494010	351680	6.29767	1.94622e-06	1.06794e-05	2.65482	4.97145
Fatty acyl-CoA reductase 1	Far1	218850	154540	239660	336070	247060	276120	52254	33966		42508	39742	27236	6.26918	3.65529e-05	0.000116555	2.64828	3.93347
Metallothionein-2	Mt2	372800	320160	625050	502100	327520	302960	48503		49445	55210	96112	76709	6.26469	0.000240065	0.000587554	2.64724	3.23095
Filamin-A	Flna	42878000	35200000	40803000	45115000	50874000	47913000	7459000	8166700	6434000	6281800	6660400	7161400	6.23251	1.69001e-08	3.20563e-07	2.63981	6.49409
Spermidine synthase	Srm	1964200	1753000	2587700	2653900	2783200	1984400	365910	339640	282150	379720	409800	449430	6.1646	8.78018e-07	5.77244e-06	2.62401	5.23864
60S ribosomal protein L3	Rpl3	6270600	5483000	6137700	5589400	7445800	6646400	1149500	1133900	1102900	821470	909820	993010	6.14881	8.1613e-09	2.04738e-07	2.62031	6.6888
FACT complex subunit SSRP1	Ssrp1	181960	233300	322560	224740	347840	243620			60377	64395	33836	12422	6.05749	0.000202598	0.000506881	2.59872	3.29509
Retinol-binding protein 1	Rbp1	1792800	1543100	2000500	1734800	2076300	2047300	447130	354880	389560	161550	228410	281680	6.00834	1.72917e-08	3.24261e-07	2.58697	6.48911
CD180 antigen	Cd180	197690	70389	192750	274270	451060	449890	39072	44722		83038	16672		5.94374	0.0202729	0.0301552	2.57137	1.52064
Murinoglobulin-1	Mug1	67933000	39260000	34451000	67872000	53925000	55810000	7275600	11074000	7218600	11075000	8762000	8568900	5.91489	1.72689e-05	6.239e-05	2.56435	4.20488
Cohesin subunit SA-2	Stag2	49581	30673	60207	180550	143010	138720	8601.3	6232.4	8244.3	13912	35713	29402	5.90315	0.00844424	0.0137695	2.56148	1.86108
Ras GTPase-activating-like protein IQGAP1	Iqgap1	14175000	11145000	13399000	14349000	17642000	17275000	2432000	2535900	2344000	2541600	2655900	2469400	5.87397	2.5899e-07	2.34805e-06	2.55434	5.62929
Alpha-1-antitrypsin 1-2	Serpina1b	6221100	4534500	3057900	3652800	4646800	5320800	723870	214390	530680	899910	970980	1340500	5.86153	1.54556e-05	5.68293e-05	2.55128	4.24543
Zinc-alpha-2-glycoprotein	Azgp1	2135300	1453400	1239900	2351700	1718800	1828700	179670	278250	310770	368220	474400	220860	5.85524	6.92098e-06	2.9657e-05	2.54973	4.52787
Interferon-induced transmembrane protein 3	Ifitm3	935440	645960	743560	625340	1118200	784010	110190	112360	75236	191300	189050	153530	5.83469	7.12924e-06	3.03171e-05	2.54466	4.51831
Switch-associated protein 70	Swap70	98206	125470	139280	178270	200350	188970	19422	50443	31427		12344	19507	5.82423	8.74229e-05	0.000245208	2.54207	3.61047
CAD protein	Cad	1348600	964790	1614700	1605300	1640300	1623200	187980	200900	264710	296410	276360	286160	5.81605	7.17888e-07	5.03032e-06	2.54004	5.2984
Protein sel-1 homolog 1	Sel1l	205570	130190	204950	112260	338650	183530	94042	13216	17677	7439.9	22211	47477	5.81576	0.000985414	0.00205865	2.53997	2.68642
Vitamin K-dependent gamma-carboxylase	Ggcx	50979	21540	20281	105150	55004	79316	6324.6	19209	10989	7772.4	3403.3		5.80506	0.0140959	0.021777	2.53731	1.662
Nuclear pore glycoprotein p62	Nup62	207550	184810	405950	143200	576080	316770		18585		72296	49211	70677	5.80212	0.0168509	0.0256509	2.53658	1.5909
Alpha-2-HS-glycoprotein	Ahsg	27795000	17448000	18605000	21444000	18408000	22297000	3464900	3284600	2351100	2945200	4938600	4827900	5.77642	8.28152e-07	5.53695e-06	2.53018	5.25673
Fetuin-B	Fetub	4574600	2844500	2308700	3332300	3219100	3438000	80587	749040	667620	849430	289770	777100	5.77616	9.81997e-06	3.92599e-05	2.53011	4.40605
Myb-binding protein 1A	Mybbp1a	2494600	2349400	2930300	3490600	3609900	3327400	651500	675460	632330	279370	334130	591570	5.75225	6.40772e-07	4.60427e-06	2.52413	5.33684
Ig alpha chain C region		3456200	3094800	1736400	4297700	3090300	2134600	2698000	84512	76960	104950	84407	78427	5.69509	0.00168342	0.00329325	2.50972	2.48238
CTP synthase 1	Ctps1	2819400	2334700	3123900	2802100	3604200	2938300	432190	582430	519020	488480	647850	431360	5.68227	7.33408e-08	9.41116e-07	2.50647	6.02636
ADP-ribosylation factor 4	Arf4	1905400	1446500	1937000	1640400	2216300	2064000	331390	268220	282920	396420	372060	323590	5.6769	1.18247e-07	1.34195e-06	2.5051	5.87226
Leucine-rich repeat-containing protein 59	Lrrc59	2329100	2649700	3274700	4624100	3588400	3332000	591400	511060	744890	257660	669420	717980	5.66886	1.04181e-05	4.11808e-05	2.50306	4.38531
Vitamin D-binding protein	Gc	25419000	16857000	18001000	24720000	17449000	20671000	2920500	3099800	2871100	4137600	4726700	4063300	5.64265	8.09468e-07	5.44903e-06	2.49637	5.26368
Leucine-rich repeat flightless-interacting protein 1	Lrrfip1	338600	412950	347640	552330	676730	453650	2257.3	33566	139290	120030	129270	70038	5.62624	6.26723e-05	0.000183225	2.49217	3.73702
PRA1 family protein 2	Praf2	241390	186660	194030	274730	369400	363150	81079	7774.7	72799	53772		28118	5.5752	0.00024965	0.000605094	2.47902	3.21818
Exosome RNA helicase MTR4	Mtrex	306070	273390	363320	443880	659560	539120	46098	92278	45474	170890	55935	53910	5.56484	0.000239618	0.000586825	2.47634	3.23149
Actin-related protein 2/3 complex subunit 1B	Arpc1b	4149900	2442900	3447800	4107500	4884300	4045200	740300	688880	584500	509930	789820	850130	5.54276	3.24549e-06	1.60562e-05	2.4706	4.79436
Calcium-binding mitochondrial carrier protein SCaMC-1	Slc25a24	548430	292940	608850	443170	565360	501610	84921	45524	94065	93413	127930	89844	5.52618	6.88334e-06	2.95924e-05	2.46628	4.52882
Transmembrane 9 superfamily member 3	Tm9sf3	775440	389600	702740	69966	872980	703760	75597	114570	79246	49394	143110	174360	5.52352	0.00312269	0.00567212	2.46559	2.24625
Nck-associated protein 1-like	Nckap1l	173610	64614	156790	301630	399230	158530		2404.6	8932	95789	50769	33329	5.46657	0.0141402	0.0218288	2.45064	1.66097
Nucleoplasmin-3	Npm3	77831	95235	139840	161920	156440	172510	15768	22003	18759	42298	25574	22992	5.45325	5.07838e-05	0.000152778	2.44712	3.81594
UDP-N-acetylhexosamine pyrophosphorylase	Uap1	831980	491660	523570	469540	596640	854080	148740	86434	252960	9537.6	139650	57292	5.42384	6.61131e-05	0.000192569	2.43931	3.71541
Protein disulfide-isomerase A4	Pdia4	9064900	8131600	8956500	9895400	11442000	9887000	1842200	1974400	1888700	1513400	1725900	1682100	5.39936	1.25662e-08	2.74101e-07	2.43279	6.56209
SWI/SNF complex subunit SMARCC2	Smarcc2	222480	304310	347990	699170	594860	420550	123340	24826	16646	123990	117310	74490	5.38774	0.00102936	0.00213573	2.42968	2.67045
H-2 class I histocompatibility antigen, Q8 alpha chain	H2-Q8		48114	60225	175010	86308	153400		28629		23676	4300.3	21088	5.38586	0.0220881	0.0326023	2.42918	1.48675
Arf-GAP with coiled-coil, ANK repeat and PH domain-containing protein 2	Acap2	75700	65424	71865	61409	83325	81545		1140.9	1362.4	23340	28838		5.35549	3.64657e-05	0.000116371	2.42102	3.93415
Prostacyclin synthase	Ptgis	2277400	2357100	2553300	3201600	2902600	2281000	550610	462000	495130	327630	461330	628610	5.32354	1.23258e-07	1.3673e-06	2.41239	5.86414
Leukemia inhibitory factor receptor	Lifr	1490300	1023200	1440600	2264600	1261400	1287300	610010	205770	231900	263600	206320	131570	5.31625	8.54447e-05	0.000240414	2.41041	3.61904
Coronin-1C	Coro1c	1815000	991980	1959300	1982500	2089000	2081300	389230	176960	220440	418140	505600	350350	5.29867	8.50655e-06	3.50773e-05	2.40563	4.45497
Lysosomal acid glucosylceramidase	Gba1	222820	269640	368860	412150	480530	529150	72178	57932	150990	28903	41795	79777	5.29027	0.000134124	0.000352826	2.40334	3.45244
Chromodomain-helicase-DNA-binding protein 4	Chd4	909490	737420	792420	932730	1575100	841410	210420	149270	211240	105500	130740	292560	5.26363	0.000119768	0.000319545	2.39606	3.49547
Caspase-3	Casp3	450530	356280	359670	251830	452670	39611	217000	16642	91757	27535	8631.6	1628.4	5.26052	0.00498559	0.00858472	2.39521	2.06627
N-acetylmuramoyl-L-alanine amidase	Pglyrp2	455070	323780	300030	513420	336200	368720	90471	75530	43930	41108	91520	94286	5.25866	5.51109e-06	2.45228e-05	2.3947	4.61043
Procathepsin L	Ctsl	658060	587680	654020	574830	1015600	891840	224780	25177	110390	117810	178090	178510	5.24947	2.12511e-05	7.40281e-05	2.39217	4.1306
Protein diaphanous homolog 1	Diaph1	1258700	664820	826300	940340	1277500	1091500	238250	183220	217680	151410	196420	172380	5.2263	1.02259e-05	4.05943e-05	2.38579	4.39153
Aldehyde dehydrogenase family 3 member B1	Aldh3b1	340200	234060	160920	334410	373770	220560		3159.7	98267		48463	62697	5.21801	0.00115907	0.00236578	2.3835	2.62603
SH3 domain-binding glutamic acid-rich-like protein 3	Sh3bgrl3	2055600	1065300	1288800	807150	1750800	1498000	455620	21585		297100	187590	401660	5.17376	0.000535478	0.00119069	2.37121	2.9242
Thioredoxin domain-containing protein 5	Txndc5	2966300	2441800	3139700	4157200	4148600	3657100	761170	690760	619400	572850	573920	748870	5.17037	2.03549e-06	1.10868e-05	2.37027	4.95519
Protein transport protein Sec23B	Sec23b	434640	274860	331700	328130	473510	451400		35751	65275	56249	114590	98587	5.1609	2.34439e-05	8.049e-05	2.36762	4.09426
Myelin expression factor 2	Myef2	253550	294650	74445	168140	311240	118610	43289		49047	41453	60329	4750.5	5.11492	0.00529675	0.0090808	2.35471	2.04188
Ran GTPase-activating protein 1	Rangap1	1390000	959530	1504300	1608700	1464100	1402000	322770	287230	287950	63610	363940	305020	5.10796	6.47994e-07	4.63963e-06	2.35275	5.33352
Kininogen-1	Kng1	27152000	19092000	20404000	24196000	17637000	21938000	5402500	4148000	2951000	4145000	4774600	4148300	5.10059	3.0744e-07	2.67263e-06	2.35066	5.57306
Polypyrimidine tract-binding protein 3	Ptbp3	315310	244070	534950	657430	686220	633600	61117	65816	97173		125470	152560	5.09752	0.00102863	0.00213534	2.3498	2.67053
Solute carrier family 2, facilitated glucose transporter member 1	Slc2a1	2243800	2178100	2911000	3533600	2423800	2230200	946100	502040	583730	70261	384990	558780	5.09554	7.83055e-06	3.26452e-05	2.34923	4.48618
Protein transport protein Sec61 subunit alpha isoform 1	Sec61a1	890710	927420	1015800	1118500	1179000	1079100	303340	216660	157580	148040	202920	191640	5.08985	1.54708e-08	3.01982e-07	2.34762	6.52002
Cysteine--tRNA ligase, cytoplasmic	Cars1	121920	322540	397500	302500	615600	498290	75976	84139	13636	17525	91472	162770	5.06904	0.00205291	0.00395129	2.34171	2.40326
CD63 antigen	Cd63	874230	750390	915150	709880	967980	937810	188260		114910	164940	249010	135680	5.03776	3.2985e-07	2.81545e-06	2.33278	5.55045
Actin, cytoplasmic 1	Actb	195230000	143370000	163500000	231190000	230440000	231230000	41158000	29781000	34393000	49846000	47385000	35505000	5.01941	1.69762e-06	9.64679e-06	2.32752	5.01562
Interferon-activable protein 205-B	Mnda	443720	308520	328270	261910	495910	366290	67648	72000	77988	78859	68232	77256	4.98802	9.57556e-06	3.84781e-05	2.31847	4.41479
DnaJ homolog subfamily C member 3	Dnajc3	487210	310750	294760	461280	728350	753260	56166	137730	41148	78773	26484	269050	4.98171	0.00105743	0.0021859	2.31664	2.66037
Ras-related protein Rap-2b	Rap2b	230540	147220	252810	323840	327540	475260		66966		22189	68061	79817	4.94224	0.003714	0.00658817	2.30516	2.18124
Protein mono-ADP-ribosyltransferase PARP9	Parp9	155980	82974	87354	139590	191690	156170	3409.8	25226	34240	31826	34984	35682	4.9209	0.000139783	0.000366	2.29892	3.43652
Myosin light polypeptide 6	Myl6	7665500	5760500	7407000	10371000	10353000	7999300	1525300	1485100	1669700	1679800	2174900	1626900	4.87677	4.85103e-06	2.22391e-05	2.28593	4.65288
Protein SON	Son	66309	101280	58878	197840	276980	201240	17152	22835	34279	50761	17291	43963	4.84498	0.00828704	0.0135412	2.27649	1.86834
Collagen alpha-2(I) chain	Col1a2	2267000	879850	1235200	1934000	2017300	2241300	647770	855820	13803	54133	579400	34525	4.83866	0.000525008	0.00116961	2.27461	2.93196
Alpha-1-antitrypsin 1-3	Serpina1c	132700000	106120000	83529000	132200000	109880000	123290000	22191000	23789000	18326000	28417000	23087000	26689000	4.82613	3.95709e-07	3.21299e-06	2.27087	5.49309
Retinoid-inducible serine carboxypeptidase	Scpep1	557520	614250	570930	842240	749760	723560	230640	154740	6875.7	122840	216860	110460	4.81741	2.78428e-06	1.42211e-05	2.26826	4.84707
Nucleolar protein 58	Nop58	864150	905460	1144300	764500	939180	841270	209570	96345	322160	151690	183260	170760	4.81472	3.46541e-07	2.92222e-06	2.26745	5.53429
Plasmalemma vesicle-associated protein	Plvap	378180	227040	513260	420210	460890	394260	100610	84015	59455		59398	110920	4.81389	6.09032e-05	0.000178716	2.2672	3.74784
Phosphoribosylformylglycinamidine synthase	Pfas	282890	196750	276840	293710	440900	507940	80941	39167	46737	76509	108290	63683	4.81315	0.000293425	0.000696089	2.26698	3.15734
Calponin-2	Cnn2	1052800	852890	1358800	1596600	1308600	1069700	454390	396290	132910	129470	199270	195130	4.80238	1.47086e-05	5.45925e-05	2.26375	4.26287
Inhibitor of carbonic anhydrase	Ica	6321900	3686900	3673800	5954100	4095100	4839100	1264900	944740	670260	607150	1413200	1065700	4.78899	1.61769e-05	5.88224e-05	2.25972	4.23046
Ig gamma-1 chain C region secreted form	Ighg1	6439200	6471100	3472500	9691400	5734300	4361900	1437400	1255200	598870	881420	2795500	609890	4.7729	0.000489451	0.00109639	2.25487	2.96003
DnaJ homolog subfamily A member 1	Dnaja1	860840	897110	1173700	942830	1474900	886670	187940	266640	240680	51483	163380	398080	4.76688	2.05404e-05	7.2157e-05	2.25305	4.14172
Golgin subfamily A member 5	Golga5	153790	153410	238850	313580	340770	291920	18475	5998.9	9899.5	71767	17683	189390	4.76455	0.00121263	0.00246151	2.25234	2.6088
Arfaptin-1	Arfip1	596120	732390	671840	493480	731870	633760	161560	176170	71949	79021	216330	106440	4.75613	4.2715e-07	3.39137e-06	2.24979	5.46963
Translocon-associated protein subunit delta	Ssr4	1178300	707850	1069900	1544300	1383500	1415200	195710	219870	97021	112190	369390	552390	4.71951	5.14195e-05	0.000153985	2.23864	3.81252
Procollagen-lysine,2-oxoglutarate 5-dioxygenase 1	Plod1	1976700	1680900	1821800	2274400	2494700	1922700	317070	339950	525940	463900	467680	482300	4.68693	2.02039e-07	1.93114e-06	2.22864	5.71419
Clathrin light chain A	Clta	497890	640290	1099200	890260	1280500	912050	44518	216210	182900	234680	202330	258140	4.67184	0.000186474	0.00047178	2.22399	3.32626
Reticulocalbin-2	Rcn2	301110	316890	247270	395940	418490	336970	58570	38097	29380	128800	146150	31385	4.66409	1.29053e-05	4.89607e-05	2.2216	4.31015
Serotransferrin	Tf	352170000	260440000	281340000	329620000	246660000	275070000	68779000	58337000	43377000	57068000	73545000	73117000	4.6638	1.30088e-07	1.40539e-06	2.2215	5.8522
Proteasome subunit beta type-8	Psmb8	907830	325770	971900	647650	1007700	993440	105590	61074	94127	205750	339130	247910	4.60742	0.000342461	0.000798467	2.20396	3.09774
U1 small nuclear ribonucleoprotein 70 kDa	Snrnp70	1086300	631000	967530	874030	1593300	1091500	176350	259060	190480	247240	156670	330350	4.59042	0.000113852	0.000306459	2.19863	3.51363
Treacle protein	Tcof1	224210	103390	170410	186060	264040	235740	53118	39153	22806	23694	69516	49668	4.58937	8.84852e-05	0.000247131	2.19829	3.60707
Nucleoredoxin	Nxn	61361	57211	69634	167430	144470	113570	29579	23580		16208	38632	4433.9	4.54846	0.00515223	0.00884844	2.18538	2.05313
Protein canopy homolog 4	Cnpy4	180700	133580	177690	252990	228650	174120	68874	26913			43258	29453	4.54102	0.000196026	0.00049263	2.18302	3.30748
Conserved oligomeric Golgi complex subunit 3	Cog3	184780	212950	45849	112600	62290	37548	32313	18757	20953	18230	30999		4.50863	0.0328686	0.0469745	2.17269	1.32814
Ectonucleotide pyrophosphatase/phosphodiesterase family member 1	Enpp1	262560	332610	561080	437440	297670	312630	133710	26509	120920	48493			4.45748	0.00156216	0.00307589	2.15623	2.51203
Guanine deaminase	Gda	5067200	3780400	4144800	5507200	4888900	4733800	1389800	1105000	1234300	728470	1036600	845910	4.43564	1.19722e-07	1.3509e-06	2.14914	5.86938
ATP-citrate synthase	Acly	1989200	2133900	2114000	2748900	2923200	2061700	553480	460110	447390	306720	612510	779490	4.42159	1.29624e-06	7.81308e-06	2.14457	5.10718
AP-3 complex subunit sigma-1	Ap3s1	293500	199660	239440	172690	271940	194280	26967	34787		27865	85268	84215	4.4111	5.36222e-05	0.000159731	2.14114	3.79661
Gasdermin-D	Gsdmd	47852	105510	129690	125750	95117	100640	9041.3	27743	6002.1	23007	38592	32925	4.40286	0.000143878	0.00037473	2.13844	3.42628
Apoptotic chromatin condensation inducer in the nucleus	Acin1	482130	597480	439140	597270	547080	690380	253750	80426	83473	9864.1	216060	119400	4.39528	9.12911e-06	3.70286e-05	2.13595	4.43146
Elongation factor 1-alpha 1	Eef1a1	66858000	64979000	69705000	80193000	82853000	82001000	19363000	14159000	15376000	17791000	15693000	19414000	4.3871	1.23574e-08	2.74101e-07	2.13327	6.56209
Coagulation factor XIII A chain	F13a1	8124600	5750000	6293900	8935500	7461800	7636800	1605700	1911500	1528900	1533900	1792700	1769200	4.35841	3.56737e-07	2.97634e-06	2.1238	5.52632
Ribosome-binding protein 1	Rrbp1	5158800	4453000	5262000	5702600	7337100	5571000	1237300	1119300	1199900	1353100	1225600	1580300	4.3399	8.12173e-07	5.45791e-06	2.11766	5.26297
Eukaryotic translation initiation factor 6	Eif6	650080	552980	727820	650760	727690	627020	115090	75539	124880	173840	303740	122290	4.30024	3.28238e-07	2.81e-06	2.10442	5.55129
Immunoglobulin kappa constant	Igkc	5091700	5532400	5806700	6312000	4518800	4298000	1734500	592880	655690	748480	2892400	719740	4.29751	9.25744e-06	3.73522e-05	2.1035	4.42768
1-phosphatidylinositol 4,5-bisphosphate phosphodiesterase gamma-2	Plcg2	648210	510050	579510	836360	818760	876420	208980	190050	31493	178070	147480	239520	4.28821	1.29892e-05	4.91367e-05	2.10037	4.30859
U5 small nuclear ribonucleoprotein 40 kDa protein	Snrnp40	398740	217890	290810	293740	326920	332760	77286	51767	78964	23984	70272	131790	4.28707	7.83386e-06	3.26452e-05	2.09999	4.48618
Histone H1.5	H1-5	5757900	3152900	4304200	4757600	6067600	6221900	1254000	1764200	1368700	755450	1280100	671210	4.26608	2.09614e-05	7.32441e-05	2.09291	4.13523
GTP-binding protein 4	Gtpbp4	188660	99017	131150	168050	148570	125080	49172	40960	45922	19307		12912	4.26156	7.09928e-05	0.000205114	2.09138	3.68801
Septin-9	Septin9	1095200	984500	1186700	1412500	1430000	1259700	407230	198190	300630	304670	98881	420570	4.25889	8.37538e-07	5.58075e-06	2.09048	5.25331
Ribonucleoprotein PTB-binding 1	Raver1	136360	116850	212690	226940	345470	171800	31736	73569		30829	21750	79361	4.25056	0.00315707	0.00572664	2.08765	2.2421
NmrA-like family domain-containing protein 1	Nmral1	176430	79071	143880	114480	232020	122320	43375	9184.5		79992	3719		4.24744	0.00693881	0.0115295	2.08659	1.93819
Anaphase-promoting complex subunit 4	Anapc4	277310	239820	404060	264500	287280	346610	103630		65458		68646	49592	4.22187	9.6018e-05	0.000264049	2.07788	3.57831
Structural maintenance of chromosomes protein 1A	Smc1a	273060	139160	424640	120660	407310	382180	46348	61410	54356		90663	92863	4.21202	0.00584267	0.00990889	2.07451	2.00397
5-3 exoribonuclease 2	Xrn2	195420	22291	42096	168590	164280	218930	11518	45733	2732.3	107370	20505	4871.3	4.21112	0.0202759	0.0301552	2.0742	1.52064
Unconventional myosin-Ig	Myo1g	311380	93202	176830	264080	415390	394290		18523	115930	70676	56955		4.21028	0.0125974	0.0196704	2.07392	1.70619
ADP-ribosylation factor GTPase-activating protein 3	Arfgap3	141540	82291	300130	95356	290730	153440	7941.3	71914	16927	61036	63670	31415	4.20511	0.00752862	0.0123842	2.07214	1.90713
F-actin-capping protein subunit alpha-1	Capza1	2220900	1554000	1570000	1643900	1803900	2543700	285800	108010	479140	334010	1069500	439590	4.17386	5.08922e-05	0.000152871	2.06138	3.81568
Adenylyl cyclase-associated protein 1	Cap1	7667400	5883700	7213300	8347200	9051500	8959900	2045100	1941100	1752700	1818600	2011700	1738600	4.1673	2.72791e-07	2.44704e-06	2.05911	5.61136
Alpha-1-antitrypsin 1-1	Serpina1a	1280100	713290	452470	670610	435580	500320	160900	188230	121540	279260	45283	177720	4.16511	0.00324625	0.00586679	2.05835	2.2316
WD repeat and FYVE domain-containing protein 1	Wdfy1	265820	265320	341000	359040	386920	293210	188070	99992	4081.8	68597	3823.4	94825	4.16055	4.24229e-05	0.000131266	2.05677	3.88185
Protein S100-A6	S100a6	1329900	1410000	929760	1620200	1282300	1575500	294610	454620	411010	107160	331120	366280	4.14681	3.6704e-06	1.78225e-05	2.052	4.74903
Synapse-associated protein 1	Syap1	44693	97719	82264	81637	33668	71471	25747	2367.7			9636.6	28409	4.14601	0.00476982	0.00825651	2.05172	2.0832
Ankyrin repeat domain-containing protein 13A	Ankrd13a	102430	92261	111110	127970	224660	148160	36229	31724	37140		24718		4.14239	0.00338553	0.00609056	2.05046	2.21534
Integrin beta-5	Itgb5	701220	415410	397920	306910	943630	882890		66223	75666	73354	346670	173020	4.13641	0.00674591	0.0112613	2.04838	1.94841
Interferon-induced transmembrane protein 2	Ifitm2	204640	106190	170680	72692	206620	200260		9008.7	1254.3		63427	81578	4.12655	0.0064345	0.0107826	2.04494	1.96728
Coronin-7	Coro7	385250	174800	300410	472250	459000	660330	16873	38780	98303	56431	266760	117410	4.12415	0.00242171	0.00454128	2.0441	2.34282
DNA topoisomerase 2-alpha	Top2a	33933	25912	48179	68409	98338	93332	14142			9255.3	20729	15559	4.1116	0.0178411	0.0270432	2.0397	1.56794
Chloride intracellular channel protein 1	Clic1	7480300	6046500	7534100	7436000	7999600	7522700	1925800	1619900	1771200	2052700	1891100	1528200	4.08005	2.65637e-09	1.26944e-07	2.02859	6.89639
Ferritin light chain 1	Ftl1	35861000	28205000	23504000	27864000	33109000	42498000	7178500	9862000	7098300	6720300	8344500	7682100	4.07461	6.4975e-06	2.81487e-05	2.02666	4.55054
Rabankyrin-5	Ankfy1	487020	455680	529770	686360	637620	795140	143670	152640	125730	68579	221750	170870	4.06639	1.33357e-05	5.01587e-05	2.02375	4.29965
Apolipoprotein A-II	Apoa2	11019000	8424900	7651200	8864100	6912900	8200500	893860	3405400	1434700	1720500	1490200	3646500	4.05623	5.63324e-06	2.49255e-05	2.02014	4.60336
Dihydropyrimidinase-related protein 3	Dpysl3	5794000	4897500	6636500	6281000	7356000	6566700	1834800	1341500	1589800	1575000	1504700	1447300	4.03866	9.63233e-08	1.14253e-06	2.01388	5.94213
Tropomyosin alpha-4 chain	Tpm4	7622300	7259300	7431700	9016700	10042000	8871300	2104600	2018800	1989600	2109300	2168700	2067500	4.03285	7.26183e-08	9.41116e-07	2.0118	6.02636
Transketolase	Tkt	14270000	10491000	11493000	16091000	14314000	14887000	3706800	3420000	3399100	2834000	3512700	3395600	4.02335	4.09324e-07	3.30311e-06	2.0084	5.48108
Serum paraoxonase/arylesterase 2	Pon2	336370	276700	225270	249300	346600	256960	64525	95366	96559	45790		50553	3.99479	1.10484e-05	4.30353e-05	1.99812	4.36618
Nuclear autoantigenic sperm protein	Nasp	201570	177410	317030	327080	702870	352950	96789	23962	32425	272460	45126	50334	3.9895	0.0129988	0.020241	1.99621	1.69377
Calcium-regulated heat stable protein 1	Carhsp1	558540	491930	466250	743680	592370	655200	228760	171350	142230	97358	105500	134170	3.98919	2.81581e-06	1.4345e-05	1.9961	4.8433
Apolipoprotein A-I	Apoa1	93080000	71647000	62075000	117630000	81374000	92111000	18812000	25074000	18284000	19562000	23444000	24833000	3.9837	1.11726e-05	4.33475e-05	1.99411	4.36304
Transcription intermediary factor 1-beta	Trim28	2151600	1748600	2300800	2772100	3092300	2827700	879740	188800	714100	716540	663890	577000	3.98204	9.20187e-06	3.71661e-05	1.99351	4.42985
Actin-binding protein WASF2	Wasf2	4358500	2240600	6312100	7100700	7179400	6242000	281350	441650	249770	1916300	5271400	280470	3.96085	0.00426398	0.00746956	1.98581	2.12671
Pro-cathepsin H	Ctsh	1315500	840090	893120	1369800	1697600	1583600	500160	491620	264160	151390	157250	380730	3.95809	0.000116301	0.000310925	1.9848	3.50734
N-acetylglucosamine-6-sulfatase	Gns	423520	123860	171220	139350	280110	228590	72505	86350		27125		44329	3.95599	0.0191563	0.0287382	1.98404	1.54154
Afamin	Afm	2137200	1264300	1233000	2558300	1676500	1950800	512000	377780	209090	594660	475210	568710	3.95262	0.00010779	0.000293148	1.98281	3.53291
Tropomodulin-3	Tmod3	357340	230020	381570	472080	289140	364960	30316	37607	36153	86287	265410	74657	3.94983	0.000382254	0.000879788	1.98179	3.05562
Cystatin-B	Cstb	2628900	2007300	2687800	2473000	3206900	3214800	553880	573490	510580	869260	864180	737440	3.94728	1.39252e-06	8.24625e-06	1.98086	5.08374
ADP-ribosylation factor GTPase-activating protein 1	Arfgap1	342190	210070	397080	331440	464550	285920	30079	85651	68406	34383	129150	168610	3.9344	0.000135136	0.000355013	1.97614	3.44976
60S ribosomal protein L27	Rpl27	2238700	2531800	2130800	1619300	2446700	2246900	585420	614620	730760	439100	433370	575630	3.9108	3.4575e-07	2.92181e-06	1.96746	5.53435
RNA cytosine C(5)-methyltransferase NSUN2	Nsun2	551080	562320	669540	854960	785560	760760	77547	164430	48744	292520	206480	282570	3.90213	1.29572e-05	4.9063e-05	1.96426	4.30925
Ubiquitin conjugation factor E4 B	Ube4b	158390	340260	287250	385010	736300	401140	258310	61579	146250	6680	14558	104250	3.9017	0.00859274	0.0139885	1.9641	1.85423
Activated RNA polymerase II transcriptional coactivator p15	Sub1	510440	494960	580830	566910	475750	515310	132130	117470	163080	123590	161950	110270	3.88898	1.88935e-09	1.25156e-07	1.95939	6.90255
Transcription and mRNA export factor ENY2	Eny2	167550	122430	132850	119040	155760	144670	37206		4236.1		60097	43515	3.8712	5.53646e-05	0.000164052	1.95278	3.78502
Golgi-resident adenosine 3,5-bisphosphate 3-phosphatase	Bpnt2	46556	34391	32145	63343	47285	47083	10748	11324	10176		15960	10168	3.86579	0.000111213	0.00030046	1.95076	3.52221
Transgelin-2	Tagln2	24156000	21646000	26100000	29798000	27600000	26573000	6591900	6744800	6538900	6538700	7031800	6907900	3.86264	1.24392e-08	2.74101e-07	1.94959	6.56209
Vasodilator-stimulated phosphoprotein	Vasp	1608600	1236600	1529100	1541200	1758500	1636900	384700	401890	360340	234940	521420	507290	3.86251	7.78934e-08	9.89497e-07	1.94954	6.00459
Rho-related GTP-binding protein RhoG	Rhog	1538100	1402700	896510	1534100	1628100	2033800	287810	617160	393320	450110	376910	220210	3.8513	3.95735e-05	0.000124176	1.94535	3.90596
Ataxin-2-like protein	Atxn2l	412010	423510	568460	449750	765350	479820	143810	75430	79671	68786	230440	207440	3.84681	0.000106595	0.000290498	1.94366	3.53686
Cytochrome b-245 heavy chain	Cybb	2263400	1706100	1546900	1772600	906810	1837800	51334	9374.6	1412200	648070	57436		3.83827	0.00359001	0.00639704	1.94046	2.19402
Protein S100-A11	S100a11	1028400	935230	1247200	1514000	1170600	1202700	303360	269440	337550	362710	348180	232970	3.82812	1.11459e-06	6.95213e-06	1.93663	5.15788
Abl interactor 1	Abi1	169040	156470	57630	165410	220550	243860	29395	63600	78317	27542	22385		3.81548	0.00293146	0.00536684	1.93187	2.27028
Protein disulfide-isomerase A6	Pdia6	9793000	8635700	10584000	11434000	12100000	10728000	2798600	2843300	3096500	2263100	2888300	2708000	3.81223	3.04699e-08	4.99708e-07	1.93064	6.30128
Protein enabled homolog	Enah	606390	592720	1167800	360260	1100900	383640	152640	369960	124770	69587	205400	187040	3.7964	0.00606982	0.0102456	1.92463	1.98946
Y+L amino acid transporter 2	Slc7a6	98074	35814		52819	71988	52654	15464	12016	16095	28501	10048		3.79121	0.00330084	0.00595725	1.92266	2.22495
Serine protease inhibitor A3K	Serpina3k	90518000	74711000	57210000	86143000	75072000	78083000	17791000	21704000	16585000	25621000	18668000	21738000	3.78141	4.25355e-07	3.38394e-06	1.91893	5.47058
Inosine-5-monophosphate dehydrogenase 2	Impdh2	3151800	1893600	2962300	3088200	2959400	3910900	766140	823430	793370	598000	856690	915690	3.77972	9.14902e-06	3.70286e-05	1.91828	4.43146
Sequestosome-1	Sqstm1	488730	497720	698340	611750	617320	415970	137290	167300	42326	73250	231990	229090	3.77855	1.75114e-05	6.30923e-05	1.91783	4.20002
F-box-like/WD repeat-containing protein TBL1X	Tbl1x	201820	120930	293600	194580	336270	206830	64010	76581	23182	26653	94707	74349	3.76661	0.000593562	0.00130511	1.91327	2.88435
Metastasis-associated protein MTA1	Mta1	57337	26310	143260	156850	244690	182240	53975	37211	16378	14882	27974	64819	3.76645	0.0153574	0.0235505	1.91321	1.628
Translocation protein SEC63 homolog	Sec63	440590	399240	529070	626940	644260	573410	136400	132570	169610	60443	110740	243550	3.76592	8.90461e-06	3.6263e-05	1.913	4.44054
60S ribosomal protein L36a	Rpl36a	227270	397250	363320	463830	586170	272500	205300	152150	134280	44955	23331	55242	3.75508	0.000906783	0.00190847	1.90884	2.71931
V-type proton ATPase subunit D	Atp6v1d	162140	134410	151160	107040	182850	174820	28481	48621	48257	37345	50417	29931	3.75401	3.34618e-06	1.64716e-05	1.90843	4.78326
CTTNBP2 N-terminal-like protein	Cttnbp2nl	91533	73919	106420	99739	130950	80942	33329			3228.1	49238	18225	3.73968	0.000585334	0.0012899	1.90292	2.88945
Integrin-linked kinase-associated serine/threonine phosphatase 2C	Ilkap	1173400	493830	10455	1467600	781910	1188600	13968	347550	462330	217220	68607	259040	3.73766	0.0214637	0.0317521	1.90214	1.49823
Beta-adrenergic receptor kinase 1	Grk2	166070	58797	133180	275920	281760	155120	81573	34955	41144	5520.1	69713	53746	3.73572	0.0053552	0.00916904	1.90138	2.03768
Sorting nexin-9	Snx9	1021400	910960	1075100	1024100	1171900	1141300	391890	256420	343700	153590	406320	147060	3.73445	1.67375e-07	1.69006e-06	1.9009	5.7721
Rho guanine nucleotide exchange factor 1	Arhgef1	808740	619850	437330	649080	965530	1006600	330910	322560	127210	109320	129460	183350	3.73054	0.000243168	0.000593432	1.89938	3.22663
Dipeptidyl peptidase 2	Dpp7	81444	186100	98156	94878	79849	125530	44192	29413	20371		10940	43966	3.72754	0.00214917	0.00410648	1.89823	2.38653
Vitamin K epoxide reductase complex subunit 1	Vkorc1	252580	206310	306980	244340	337.5	312110		54427	39743	96113		46323	3.72675	0.0267069	0.0387658	1.89792	1.41155
Prothymosin alpha	Ptma	3418100	2807500	1936100	3404100	4582300	3532500	704980	763550	609800	1203600	960760	1041600	3.72436	6.82784e-05	0.000197852	1.89699	3.70366
Nucleosome assembly protein 1-like 1	Nap1l1	2484100	1933100	2188700	3303300	3215700	2931300	676430	769330	789280	545680	655540	888400	3.71271	8.14671e-06	3.37643e-05	1.89247	4.47154
Ion channel TACAN	Tmem120a		21459	19733	41444	39415	43171		9607.6	5249.6	8511.8		12256	3.71025	0.00482068	0.00832625	1.89152	2.07955
EF-hand domain-containing protein D2	Efhd2	3335800	2897000	3611200	3726200	4724900	3439900	852240	1138300	978040	786700	1052100	1056500	3.70659	1.15397e-06	7.1129e-06	1.89009	5.14795
Dynein light chain Tctex-type 1	Dynlt1	252800	211910	254290	283490	338540	296550	92511	70525	76787	71649	60851	69688	3.70484	7.12107e-07	4.99871e-06	1.88941	5.30114
Fascin	Fscn1	3245200	2693000	3171700	3745500	4061100	3814900	1005800	851710	783400	987010	892280	1078000	3.70323	3.14293e-07	2.72019e-06	1.88878	5.5654
Peptidyl-prolyl cis-trans isomerase FKBP9	Fkbp9	432470	408930	570610	524030	549080	689500	32226	109010	97962	15788	267390	334980	3.7028	0.00018667	0.000471827	1.88862	3.32622
Protein canopy homolog 2	Cnpy2	774540	751860	962810	776650	779500	795700	212240	195150	218810	167800	243100	277160	3.68349	1.27522e-08	2.75925e-07	1.88107	6.55921
Peroxiredoxin-4	Prdx4	8668200	7538700	9818500	9361300	11629000	10740000	2483800	2834100	2823100	2062800	2709800	2773400	3.68176	4.22863e-07	3.37092e-06	1.88039	5.47225
Cofilin-1	Cfl1	26615000	23850000	27118000	30431000	32302000	34329000	7637000	7086200	6361000	9535100	8349400	8476300	3.681	1.68645e-07	1.69852e-06	1.8801	5.76993
Nucleolar transcription factor 1	Ubtf	413030	575910	917760	371100	640100	818700	99173	488010	81309	26430	51993	269750	3.67535	0.00269945	0.00499786	1.87788	2.30122
Ceruloplasmin	Cp	16642000	12581000	14998000	19974000	12609000	13778000	4267400	4031300	3468100	4493000	4446600	3942400	3.67491	2.84855e-06	1.44557e-05	1.87771	4.83996
Protein disulfide-isomerase	P4hb	34521000	32568000	34297000	39316000	42409000	36403000	10310000	10872000	10620000	8664100	9441600	9839900	3.67402	8.41423e-09	2.08398e-07	1.87736	6.68111
Disintegrin and metalloproteinase domain-containing protein 10	Adam10	471450	233340	392220	378050	420700	517600	44510	99924	45084	58672	241360	168870	3.66538	0.000204444	0.000510204	1.87396	3.29226
Protein FAM3C	Fam3c	172330	187720	231560	192570	186110	62162	48117	61857	71928	28733	24075	47218	3.66211	0.000477237	0.001071	1.87268	2.97021
Uridine phosphorylase 1	Upp1	130880	85222	181760	160020	182850	233470		51724		8484.2	46435	70869	3.65872	0.00282643	0.00520116	1.87134	2.2839
Formin-binding protein 1	Fnbp1	120730	65853	98389	151340	158060	225200	11514	43460	35118	11343		85434	3.65484	0.00600892	0.0101602	1.86981	1.9931
Translocon-associated protein subunit alpha	Ssr1	1149600	1254200	1440400	1393200	1575800	1639400	455780	360930	380320	372330	410740	334800	3.65139	1.25596e-07	1.38156e-06	1.86845	5.85963
Disintegrin and metalloproteinase domain-containing protein 9	Adam9	54791	103870	124140	147700	129620	135940	11427	12693	972.1	112290		21800	3.64395	0.00628806	0.0105687	1.8655	1.97598
Dolichyl-diphosphooligosaccharide--protein glycosyltransferase subunit STT3A	Stt3a	1630600	1770700	2250400	2262200	2430100	2020000	558370	504510	503680	499920	651730	675140	3.6436	4.68812e-07	3.63326e-06	1.86536	5.4397
Ribosome biogenesis protein WDR12	Wdr12	111980	74140	63564	58417	75046	110120	7205.4	8040	9662.1		82157	5995.5	3.63573	0.0067685	0.0112942	1.86225	1.94714
Metastasis-associated protein MTA2	Mta2	447360	316510	273430	492310	700340	397400	225200	57458	78595	141330	89181	130990	3.63519	0.00077168	0.00165067	1.86203	2.78234
Cytochrome b-245 chaperone 1	Cybc1	202700	182270	232220	229720	206120	184930	39549	57382			68220	61895	3.63498	1.51152e-06	8.79229e-06	1.86195	5.0559
Beta-actin-like protein 2	Actbl2	1977500	1111800	1817500	1803500	1413800	2018800	409940	440720	218870	590360	653490	482090	3.62833	1.52847e-05	5.63763e-05	1.85931	4.2489
Corticosteroid-binding globulin	Serpina6	1077200	652980	634730	1170200	893040	1026400	460530	187000	16021	295200	220200	325390	3.62587	0.000134712	0.000354136	1.85833	3.45083
Nebulin-related-anchoring protein	Nrap	15206000	17299000	21574000	13274000	15140000	13857000	3789400	5049800	4623800	3851700	4729400	4560300	3.62158	3.24034e-06	1.60562e-05	1.85662	4.79436
Low affinity immunoglobulin gamma Fc region receptor II	Fcgr2	345840	532120	538360	806510	609350	505680		50043	15504	435050	113950		3.62094	0.00578768	0.00982408	1.85637	2.00771
MARCKS-related protein	Marcksl1	282440	75570	184390	337430	97284	281390	33605		29632	30437	138340		3.61617	0.0328212	0.0469316	1.85446	1.32853
Sorting nexin-18	Snx18	81482	45024	63599	107790	72383	86733	24846	24013	7754.7	28023	20683		3.61606	0.000418095	0.00095116	1.85442	3.02175
Nucleophosmin	Npm1	4457500	3805200	4454800	6222000	5750800	5044900	1247500	1437300	1506500	1394000	1222300	1420400	3.6139	2.17748e-06	1.17282e-05	1.85356	4.93077
Zyxin	Zyx	2338200	1940200	2600800	2800300	3409500	2517400	817490	651020	729670	601750	795670	730400	3.60758	3.24352e-06	1.60562e-05	1.85103	4.79436
Tyrosine-protein kinase CSK	Csk	385460	262020	386510	398870	447720	580600	93242	94749	84585	92910	117890	199930	3.60187	7.29989e-05	0.000210292	1.84875	3.67718
Polypyrimidine tract-binding protein 1	Ptbp1	4916100	3783200	4919400	6181200	6680500	5754500	1766700	1261500	1625400	1312600	1417400	1567400	3.60126	4.35053e-06	2.03715e-05	1.8485	4.69098
Small nuclear ribonucleoprotein Sm D1	Snrpd1	360060	320530	331790	296120	393340	401520	134150	131720	110950	130070	34586	45161	3.58545	1.59631e-06	9.15932e-06	1.84216	5.03814
Unconventional myosin-Id	Myo1d	92383	46385	168440	152570	146620	160900			31435	25831	36165	50096	3.56401	0.00611007	0.0102959	1.8335	1.98734
DnaJ homolog subfamily C member 10	Dnajc10	513890	602900	665980	867480	1100500	754480	149810	257170	121710	210450	176190	349720	3.56131	0.000161027	0.000413649	1.83241	3.38337
V-type proton ATPase subunit d 1	Atp6v0d1	321260	215120	342230	509850	561280	386200	135380	50256	130600	95493	131040	113310	3.56046	0.000394988	0.000904339	1.83206	3.04367
Protein disulfide-isomerase A3	Pdia3	40257000	36997000	41592000	46323000	48550000	43472000	11793000	11439000	12187000	10778000	13152000	12974000	3.55614	7.34319e-09	1.99431e-07	1.83031	6.70021
Latexin	Lxn	547680	307090	555930	570960	607640	593180	138380	118520	98093	108730	234660	197710	3.55151	2.05013e-05	7.21261e-05	1.82843	4.14191
Endoplasmic reticulum resident protein 29	Erp29	4675100	4183600	4996100	5746000	5671000	5376400	1082600	1739400	1483400	1140400	1558200	1628900	3.55016	9.43752e-08	1.12881e-06	1.82789	5.94738
Neutral alpha-glucosidase AB	Ganab	5497100	4629800	5061400	6494600	6049200	5925200	1654000	1547100	1510400	1303600	1923300	1546100	3.54866	7.7576e-08	9.89497e-07	1.82728	6.00459
NAD(P) transhydrogenase, mitochondrial	Nnt	145580000	149940000	150100000	168990000	96323000	132270000	227420000	2922300	4629100	1200200	1351400	1093000	3.53372	0.0268107	0.0389022	1.82119	1.41003
Heat shock 70 kDa protein 1B	Hspa1b	4990800	5740800	7360100	6344500	6765100	5072600	1100700	2143700	1969600	1147400	2055400	1881100	3.52246	1.5331e-06	8.89151e-06	1.81658	5.05102
rRNA 2-O-methyltransferase fibrillarin	Fbl	568170	439020	553540	602550	625050	698250	146580	144450	229650	115210	74768	279850	3.51999	4.71251e-06	2.1772e-05	1.81557	4.6621
Hypoxia up-regulated protein 1	Hyou1	5353600	4863900	5811200	6034100	6536600	5978900	1480400	1755100	1622600	1312500	1732500	1937300	3.51391	1.65258e-08	3.17456e-07	1.81308	6.49832
Protein BUD31 homolog	Bud31	250950	153880	280450	352230	71293	328250	97518	81409	75843	5357.8	63864	89102	3.47876	0.00404751	0.0071125	1.79857	2.14798
E3 SUMO-protein ligase RanBP2	Ranbp2	474740	317520	593940	319220	557600	560630	85015	107440	21912	45182	271820	281520	3.4736	0.000643162	0.00139855	1.79643	2.85432
Aldehyde dehydrogenase family 16 member A1	Aldh16a1	208600	128870	160540	181300	294540	165170	81432	93825	27307	7849.5	51146	66416	3.47288	0.000536031	0.00119125	1.79613	2.924
Plasma membrane calcium-transporting ATPase 4	Atp2b4	421190	420320	446480	327770	394730	835750	135670	137670	8172.1	201640	221050	115440	3.47254	0.00180488	0.0035161	1.79599	2.45394
Purine nucleoside phosphorylase	Pnp	5688300	4212000	4751400	6263000	5964700	6314600	1588800	1556500	1466100	1591400	1698600	1683400	3.46319	5.88913e-07	4.31067e-06	1.7921	5.36546
Coatomer subunit gamma-1	Copg1	2986400	2608400	3416900	3674900	3779800	3514300	1065200	961970	1059100	944170	957910	791640	3.45687	1.78279e-07	1.76359e-06	1.78947	5.7536
SEC23-interacting protein	Sec23ip	220550	312160	266990	585390	629780	301230	78738	101920	96595	119810	141890	131060	3.4568	0.00346859	0.0062116	1.78944	2.2068
Golgi phosphoprotein 3	Golph3	87118	64527	114960	117810	110620	103010		37636	50535	6601.2	10285	39157	3.45577	0.000239199	0.000586485	1.78901	3.23174
Cytoskeleton-associated protein 4	Ckap4	6651300	6171700	6375000	7330000	9149900	7476400	2159900	2065100	1885000	1540800	2597800	2258100	3.45049	7.08146e-07	4.97979e-06	1.7868	5.30279
CYFIP-related Rac1 interactor B	Cyrib	3219400	2531200	3391200	3864100	4010300	3704600	1032800	1190100	1181600	858180	791650	957720	3.44654	8.81958e-07	5.77896e-06	1.78515	5.23815
DNA-directed RNA polymerases I and III subunit RPAC1	Polr1c	312940	268810	192710	777440	528990	639450		82316	133910		127790	182370	3.4453	0.0269478	0.0390724	1.78463	1.40813
Cleavage stimulation factor subunit 2	Cstf2	117630	71034	172940	156070	186340	266340	39528	106940	59829	19947	50910	4990.9	3.4392	0.00384024	0.00677851	1.78207	2.16887
RNA-binding protein 12	Rbm12	139020	79503	72262	45804	202280	158840	16243	24017	10888	47734	33523	70617	3.43662	0.0102093	0.0162441	1.78099	1.7893
Thy-1 membrane glycoprotein	Thy1	544130	406610	703960	455510	585060	565700	39442	56967	181130	11740	380230	279590	3.43586	0.000402143	0.000918052	1.78067	3.03713
Flavin reductase (NADPH)	Blvrb	4612200	3837100	4212000	4912900	4091100	4706100	1361500	1352900	1073000	1270000	1234200	1386800	3.43449	6.63606e-09	1.84034e-07	1.7801	6.7351
60S ribosomal protein L26	Rpl26	2476200	2484900	2766000	2632100	2192600	2302400	995460	1061500	933810	747200	12938	585360	3.42557	2.06285e-06	1.12049e-05	1.77635	4.95059
Importin-9	Ipo9	777380	788130	824870	1036800	1074900	996550	409030	211270	201670	295260	200480	289190	3.42189	1.43652e-06	8.45594e-06	1.77479	5.07284
Proteasome activator complex subunit 3	Psme3	655700	706680	484620	910860	906710	526380	252200	179830	87236	204120	242080	261150	3.41668	9.40494e-05	0.00025936	1.77259	3.5861
Tubulin-specific chaperone D	Tbcd	242500	222080	243230	252460	488300	237920	98596	155250	17987	157530	35321	29064	3.41569	0.00234149	0.00442032	1.77218	2.35455
Nucleolar protein 56	Nop56	916080	899020	882850	1100700	1346400	925300	372450	292880	440200	234060	179970	263280	3.40488	6.73054e-06	2.90305e-05	1.7676	4.53715
Protein PBDC1	Pbdc1	155960	71214	145830	135920	222760	159940	20740		72125	45710	36293		3.39923	0.00397657	0.00699719	1.76521	2.15508
Casein kinase II subunit alpha	Csnk2a2	231020	75171	116940	84851	134440	278100	50757	40105	53221	20962	27012	79071	3.39516	0.0110084	0.0174101	1.76348	1.7592
Transcription factor p65	Rela	139330	119800	72992	157320	123240	154720	60397	39927	25664	14588	44709	40756	3.39497	8.45642e-05	0.000238891	1.7634	3.6218
Vimentin	Vim	173330000	160150000	166620000	183510000	192580000	189640000	50684000	54121000	51402000	51871000	52544000	53898000	3.38875	4.54811e-10	9.3019e-08	1.76075	7.03143
Lupus La protein homolog	Ssb	1431600	1171400	1557000	1070600	2015900	1800400	491510	424640	658050	389380	243640	467380	3.38252	5.20664e-05	0.000155685	1.7581	3.80775
Protein O-glucosyltransferase 3	Poglut3	39090	115420	158170	186030	172030	100230	36225	15390	54029	47690	16170	58569	3.38037	0.00336259	0.00605481	1.75718	2.2179
Alpha-1-antitrypsin 1-4	Serpina1d	19583000	16143000	11832000	21964000	17189000	16758000	5768500	5222400	4152800	5610200	4695600	5230000	3.37258	6.49448e-06	2.81487e-05	1.75385	4.55054
Actin-related protein 2/3 complex subunit 5	Arpc5	2113400	1689700	1621700	2100100	2445000	2326300	659850	711120	767220	460260	633120	414760	3.37221	1.93138e-06	1.06226e-05	1.7537	4.97377
Myristoylated alanine-rich C-kinase substrate	Marcks	1050200	856960	712460	917990	1274000	1268400	299340	345360	265130	326530	256620	310170	3.37188	1.85491e-05	6.6165e-05	1.75355	4.17937
Alpha-actinin-1	Actn1	18353000	18100000	22349000	22375000	25767000	20680000	7208700	6858900	6469700	5538900	5648500	6280500	3.35807	2.17997e-07	2.04574e-06	1.74763	5.68915
SUMO-activating enzyme subunit 1	Sae1	363200	211230	607520	548540	627260	546590	166080	15068	38622	194660	214210	237450	3.35339	0.00129645	0.00260879	1.74562	2.58356
[F-actin]-monooxygenase MICAL1	Mical1	334990	191710	268620	426470	443040	368540	92357	64710	41346	25770	258870	123780	3.35079	0.00106502	0.00219929	1.7445	2.65772
Tyrosine-protein kinase SYK	Syk	563820	498530	473130	484180	456060	586960	128220	89812	88469	27962	249170	331020	3.34846	3.86959e-05	0.000122299	1.7435	3.91258
Complement factor D	Cfd	1224300	960220	915690	1213100	900310	1043000	385050	217000	162250	337960	377530	392950	3.34089	1.30944e-06	7.87265e-06	1.74023	5.10388
Hepatocyte growth factor-regulated tyrosine kinase substrate	Hgs	254830	176900	443360	401180	353160	479090	153360	99965	26515	72072	94943	184450	3.33994	0.000868029	0.00183582	1.73982	2.73617
Beta-galactosidase	Glb1	271550	352600	491250	315290	443520	373470	133560	51748	147130	85237	172790	82805	3.33845	4.27037e-05	0.000131792	1.73918	3.88011
H-2 class II histocompatibility antigen, A beta chain	H2-Ab1	304720	145780	112880	424220	445130	281310	23535	26101	17205	364600	21213	61641	3.3328	0.0304491	0.0436984	1.73673	1.35953
Probable ATP-dependent RNA helicase DDX17	Ddx17	1236200	1109600	1492100	1564200	1516300	1293100	432060	327200	513790	207820	567770	424990	3.31962	1.03094e-06	6.50616e-06	1.73102	5.18668
Tubulin alpha-1C chain	Tuba1c	417950	389320	366300	498700	445460	515190	143620	84566	133770	135410	133330	165000	3.30895	4.19085e-07	3.35438e-06	1.72637	5.47439
Polyadenylate-binding protein 2	Pabpn1	436360	574950	397740	352390	429750	409880	126850	149530	153360	76370	169790	110660	3.30689	4.32586e-06	2.02801e-05	1.72548	4.69293
DnaJ homolog subfamily B member 11	Dnajb11	866170	799900	674620	762200	940330	836410	241830	293090	204560	53773	351980	331240	3.30492	1.94714e-06	1.06794e-05	1.72462	4.97145
Serine/arginine repetitive matrix protein 1	Srrm1	167810	59044	159630	260780	184400	171980	75198	60327	66439	21732	41678	38537	3.30243	0.00175321	0.00341789	1.72353	2.46624
Antithrombin-III	Serpinc1	22615000	16717000	13818000	22075000	16179000	22791000	4789500	5876000	5354300	6013400	5857000	6715800	3.29986	9.75514e-06	3.91199e-05	1.72241	4.4076
RNA-binding protein 3	Rbm3	2245600	1523100	2000000	2780000	2472000	2914100	817230	808190	785000	540420	655970	627540	3.29089	2.07354e-05	7.26478e-05	1.71848	4.13878
60S ribosomal protein L34	Rpl34	1328800	1777500	1717300	1603900	1717500	1533600	601130	657940	791300	296850	139220	455950	3.28937	2.82138e-06	1.43548e-05	1.71781	4.843
Lysosomal acid phosphatase	Acp2	128500	147050	199420	164130	234480	190500	102620	54639	78656		26938	7507.8	3.27981	0.000492567	0.00110275	1.71361	2.95752
Protein SET	Set	1876600	1534100	1542800	1792700	2104500	1992400	99204	602820	589280	901700	592390	530730	3.26981	4.91176e-06	2.24866e-05	1.70921	4.64808
Retinol-binding protein 4	Rbp4	789300	497370	293400	711730	642860	573250	113160	194000	197760	325300	151080	91566	3.26966	0.000452846	0.00102371	1.70914	2.98982
Transcription elongation regulator 1	Tcerg1	160000	112050	130900	161750	182550	172700	75810	70735	67310	4116.8	54178	9300.9	3.2686	9.38085e-05	0.000259059	1.70867	3.5866
Nuclear pore complex protein Nup133	Nup133	151220	89195	90543	315090	186710	115190	73860	45725	41388	10150	49480	69959	3.26246	0.0127376	0.0198735	1.70596	1.70173
Calreticulin	Calr	19650000	17155000	18642000	20114000	24669000	20185000	6461800	5972600	5642000	6172600	6471500	6231300	3.2587	1.03533e-07	1.19916e-06	1.7043	5.92112
Pre-mRNA-processing-splicing factor 8	Prpf8	2447100	1687900	3335900	2759200	3181800	3077900	1075300	506380	892370	352770	1101400	1136500	3.25582	5.33582e-05	0.000159163	1.70302	3.79816
Osteoclast-stimulating factor 1	Ostf1	1059400	917430	1218000	1398200	1393100	1289800	402580	410160	357420	358030	416290	295310	3.24849	1.07811e-06	6.77129e-06	1.69977	5.16933
eIF5-mimic protein 2	Bzw1	1095300	907470	1263900	1047100	1284300	1144200	354600	368950	394270	168900	406330	397490	3.22513	4.90241e-07	3.75597e-06	1.68936	5.42528
Angiotensinogen	Agt	283560	230850	269330	466820	245590	275910	93681	104190	95712	121620	88424	46497	3.2212	0.00024322	0.000593432	1.6876	3.22663
Twinfilin-1	Twf1	1195300	1016400	1216400	1328700	1468500	1395700	382000	324630	404040	441290	472720	341400	3.22094	2.01356e-07	1.93114e-06	1.68748	5.71419
Lysosomal protective protein	Ctsa	2180700	1379500	1958700	1905100	2196400	2490900	586450	634590	632260	570740	716480	621810	3.2191	4.18157e-06	1.97684e-05	1.68666	4.70403
Integral membrane protein 2B	Itm2b	117220	105810	115140	81417	210990	149440		50057	28052	14716	78957	31645	3.19532	0.00350457	0.0062618	1.67596	2.2033
Striatin	Strn	985400	792160	671610	492120	606590	575570	353290	244110	283050	20321	99433	291600	3.19201	0.000353396	0.000821046	1.67446	3.08563
Thymosin beta-4	Tmsb4x	2948100	1896800	2822100	4538000	2667200	3151600	1027500	931400	946410	783320	866770	1108800	3.18206	0.000178867	0.000455025	1.66996	3.34196
Carboxylesterase 1C	Ces1c	19498000	12208000	11335000	20321000	15230000	17616000	6194600	4757400	3363400	5335200	5367000	5247000	3.1789	3.87755e-05	0.000122452	1.66853	3.91203
Tubulin beta-3 chain	Tubb3	682810	579660	686160	777140	836070	797290	158190	81004	731410	133010	140130	128820	3.1759	0.000978986	0.00204631	1.66717	2.68903
Alpha-1-antitrypsin 1-5	Serpina1e	28932000	26184000	16625000	31581000	24154000	16285000	6238200	7541800	5496500	8640600	8768400	8738900	3.16484	0.000103187	0.000281796	1.66213	3.55007
E3 ubiquitin-protein ligase RNF213	Rnf213	4595200	2493700	3540500	6285400	7141200	6336900	2552800	2083300	568020	285880	2442800	1681600	3.16119	0.00208626	0.00399986	1.66047	2.39796
Tubulin beta-5 chain	Tubb5	13268000	12817000	13077000	18031000	18354000	18187000	4406100	4641500	4811400	5757400	5092200	4992700	3.15589	3.5679e-06	1.73891e-05	1.65805	4.75972
Syntenin-1	Sdcbp	1126200	747830	1152500	1277200	1595200	2034900	24814	614880	91936	659800	222420	906480	3.14793	0.00302547	0.00551844	1.6544	2.25818
Polyadenylate-binding protein 1	Pabpc1	9927800	8266300	10499000	8420500	9425600	11334000	2923800	2713300	3643700	4389100	2154700	2638100	3.1346	5.6599e-07	4.21336e-06	1.64828	5.37537
Neuroplastin	Nptn	143980	151610	239050	133680	221070	282690	58022	43685	17590	31711	112390	111610	3.12548	0.00124453	0.00252106	1.64408	2.59842
DNA topoisomerase 1	Top1	492400	572710	121160	733700	181500	757070	287140	200180	185360	66853	152050	23359	3.12429	0.0201201	0.0299897	1.64353	1.52303
Splicing factor 3B subunit 5	Sf3b5	221310	137490	183060	389500	239540	223580	124180	56516	35665	79045	57896	95735	3.10549	0.00171458	0.00334589	1.63482	2.47549
Active breakpoint cluster region-related protein	Abr	144190	99831	126580	116230	165800	141450	41062	30941	45442		53139	42605	3.10398	1.84672e-05	6.59328e-05	1.63412	4.1809
Oxysterol-binding protein-related protein 11	Osbpl11	15778	127510	242900	175760	188580	195680	80608	13229	61887	8794.7	57176	83730	3.09801	0.0118768	0.0186413	1.63134	1.72952
Nuclear pore complex protein Nup98-Nup96	Nup98	118130	122720	185360	45324	168330	163570	39993	89331	14861	30903	31490	54020	3.08304	0.00304022	0.0055402	1.62435	2.25647
Protein wntless homolog	Wls	151970	111720	188730	165660	254480	229420	65906	66679	42637	34788	65253	82316	3.08178	0.000256183	0.000618252	1.62376	3.20883
Protein O-glucosyltransferase 1	Poglut1	162190	156930	189110	117730	187860	181640	23483	81263	18872	44119	67782	87890	3.07802	4.47388e-05	0.000137106	1.622	3.86294
Transmembrane emp24 domain-containing protein 5	Tmed5	139080	350770	720090	585150	797420	787030	217140	24090	221720	215480	180240	240660	3.07418	0.00743452	0.0122601	1.6202	1.91151
Phosphatidylinositol 3,4,5-trisphosphate 5-phosphatase 1	Inpp5d	598110	208780	566830	495660	1007600	764560	46001	47019	102930	256780	35036	696950	3.07377	0.022455	0.0331067	1.62001	1.48008
Extracellular superoxide dismutase [Cu-Zn]	Sod3	558560	309450	519660	377510	424450	456610	175630	99737	73958	82684	189870	240550	3.06836	7.91954e-05	0.000225504	1.61747	3.64685
Nucleolin	Ncl	5770600	5960100	5803700	6160200	7388100	6678400	2328300	2145300	2558900	2212600	1394900	1669000	3.06776	9.16767e-08	1.11233e-06	1.61719	5.95377
Lipase maturation factor 2	Lmf2	191610	198580	239400	250190	257450	229400	116420	43008	115690	42561	64766	65295	3.05228	5.688e-06	2.51396e-05	1.60989	4.59964
Mitotic checkpoint protein BUB3	Bub3	416110	341330	475630	432860	645890	537450	165970	80685	135350	196250	153580	202610	3.04916	4.78067e-05	0.000145377	1.60841	3.83751
EMILIN-1	Emilin1	340340	155420	390160	301770	316650	321960	69394	67839	61632			201390	3.04189	0.00291978	0.00535044	1.60497	2.27161
Centromere/kinetochore protein zw10 homolog	Zw10	62214	63968	65078	59180	79391	81575		18189	21427	5619.1	36600	30977	3.03902	5.51832e-05	0.000163638	1.60361	3.78612
N-acetylglucosamine-6-phosphate deacetylase	Amdhd2	100910	65465	51514	151310	124070	189540	35586	23193	66249		28573	33954	3.03382	0.0124928	0.0195254	1.60113	1.7094
Acetyl-CoA carboxylase 1	Acaca	108660	68089	81185	89127	109200	74535	24663	26045			26175	39833	3.03184	0.000211547	0.000525266	1.60019	3.27962
60S ribosomal protein L21	Rpl21	2255900	2381400	2581300	2005000	2934100	2925700	1063400	831970	1020700	739250	435430	887790	3.02968	2.65116e-06	1.36832e-05	1.59917	4.86381
Tubulin beta-2B chain	Tubb2b	4362500	4064100	4520200	3876500	5271900	4909200	1209800	1601000	1460600	1270100	1444600	1939300	3.02557	1.79201e-07	1.76423e-06	1.59721	5.75344
Cyclin-dependent kinase 11B	Cdk11b	95983	103360	103200	89339	121010	97761	38862	21876	74266	28969	17716	20357	3.02235	3.75634e-05	0.000119487	1.59567	3.92268
Neurabin-2	Ppp1r9b	150030	99809	170910	99327	164130	101750	14008	66688			62403	30419	3.01969	0.00247417	0.00462863	1.5944	2.33455
Endothelin-converting enzyme 1	Ece1	125240	101380	124600	208990	164090	26049	53090	70556		19554		23210	3.00603	0.0347075	0.0493779	1.58786	1.30647
Protein transport protein Sec61 subunit beta	Sec61b	948460	868510	924670	1099300	1035800	1061000	42639	367880	374310	398010	395050	402320	2.99854	2.18291e-06	1.17282e-05	1.58426	4.93077
Mesencephalic astrocyte-derived neurotrophic factor	Manf	500010	453700	441650	617580	735540	574730	135010	214070	111050	202450	218460	228190	2.99596	2.38713e-05	8.16728e-05	1.58302	4.08792
Calponin-3	Cnn3	1787100	1769300	2210800	2802100	2839100	2348900	674560	656180	681540	864170	806340	910450	2.99512	1.50744e-05	5.57399e-05	1.58261	4.25383
Vacuolar protein sorting-associated protein 4B	Vps4b	457790	392980	499870	405100	574350	534840	184080	146070	64486	101200	224930	236320	2.99339	1.40323e-05	5.24281e-05	1.58178	4.28044
Translocating chain-associated membrane protein 1	Tram1	204310	206950	267500	244780	230050	245200		34748	4713.4	179570	92566		2.99273	0.0015002	0.00296873	1.58146	2.52743
Sphingosine-1-phosphate lyase 1	Sgpl1	882310	670510	755340	715480	1124900	1023600	181900	147700	248720	277970	389570	484730	2.98866	8.63074e-05	0.000242597	1.5795	3.61511
Selenoprotein F	Selenof	230180	227760	214920	295130	292360	278860	35197	108510	67021	99357	83212	121980	2.98715	5.41674e-06	2.42675e-05	1.57877	4.61498
GPI-anchor transamidase	Pigk	221220			95909	226730	101360	20669	71733	41382	17209	87149	86190	2.98407	0.011572	0.0182209	1.57728	1.73943
Tapasin	Tapbp	230240	232870	294570	226260	372940	287370	123310	39896	28803	51180	116690	191940	2.97969	0.000379191	0.00087427	1.57516	3.05835
Interferon-induced, double-stranded RNA-activated protein kinase	Eif2ak2	53684	129540	176190	84803	223560	206170	18221	27663	31484	77218	17188	121550	2.97946	0.0140651	0.0217379	1.57505	1.66278
Small ubiquitin-related modifier 1	Sumo1	131110	121430	237550	215210	262930	237500	67864	81986			14036	107360	2.96344	0.00465745	0.00808688	1.56727	2.09222
Acidic leucine-rich nuclear phosphoprotein 32 family member B	Anp32b	1544000	1404400	1534200	2071500	1903400	1989200	904990	604250	63010	522390	795390	636030	2.96271	3.78381e-05	0.00012004	1.56692	3.92067
Ubiquitin-associated protein 2	Ubap2	174850	263850	729230	402080	560520	351200	57480	108320	146030	14039	110210	404910	2.95097	0.020936	0.0310181	1.56119	1.50839
Cyclin-dependent kinase 4	Cdk4	72781	52954	69351	113600	62018	72505	24351	31741	17326	6706.1	28007	42124	2.94971	0.000580539	0.00128076	1.56057	2.89253
Sorting nexin-4	Snx4	138940	151190	181230	209360	217400	145450	65675	63407	43904	34631	73524	72775	2.94864	2.05133e-05	7.21261e-05	1.56005	4.14191
Elongator complex protein 3	Elp3	161040	118830	148970	190390	266010	139890	46447	69331	58494	15689	39523	118610	2.94498	0.00133824	0.00267649	1.55826	2.57244
CCR4-NOT transcription complex subunit 1	Cnot1	354690	306940	423710	566650	457290	416340	187510	145550	179490	86420	102870	159490	2.93223	4.15302e-05	0.000129212	1.552	3.8887
Peptidyl-prolyl cis-trans isomerase FKBP5	Fkbp5	202630	220570	111150	315710	182090	112040		30014	56961	78056	102810	58064	2.92567	0.00709239	0.011755	1.54877	1.92978
Replication factor C subunit 4	Rfc4	239060	340160	313430	762730	453480	435290	390510	34832	48655	51430	310210	34399	2.92419	0.018987	0.0285275	1.54804	1.54474
Kinesin-like protein KIF2A	Kif2a	330970	109580	218010	301880	218810	108970	55434	58778	110500	148900	19286	48075	2.92131	0.00786323	0.0129076	1.54662	1.88915
Nicastrin	Ncstn	276220	252280	433160	458180	564940	451270	145860	63699	109230	161810	98683	254710	2.92095	0.000739245	0.00158905	1.54644	2.79886
Ataxin-10	Atxn10	1103100	1117800	1453500	1402800	1584600	1121800	537690	473540	438850	288970	443090	489630	2.91327	3.2374e-06	1.60562e-05	1.54264	4.79436
Myosin-10	Myh10	477990	95723	190240	717640	1386500	319350	46905	10486	3440.1		89121	46484	13.522	0.0471297	0.0647355	3.75723	1.18886
Ig kappa chain V-V region L6 (Fragment)		416580	802410	1950500	1033500	252350	192390	109600	9750.1	32350	4502.3	238340		9.81671	0.0463488	0.0637741	3.29524	1.19536
Sideroflexin-1	Sfxn1	55356	41449	106400	149970	262980	128980			4136.2	8605.3	19247	55352	5.68759	0.0398432	0.0556984	2.50782	1.25416
Platelet-activating factor acetylhydrolase IB subunit alpha1	Pafah1b3	135350	136440	119890	239440	181280	213620	51719	67897	63421	51454	67892	49869	2.91274	0.000227035	0.00055984	1.54238	3.25194
Endoplasmin	Hsp90b1	34988000	34806000	36522000	38235000	44542000	36794000	12986000	12302000	12927000	12350000	14167000	12916000	2.90912	1.3968e-08	2.89567e-07	1.54058	6.53825
Pyridoxal-dependent decarboxylase domain-containing protein 1	Pdxdc1	576930	492100	572220	666840	681110	663400	194240	272900	199530	176320	202890	213460	2.90041	2.88677e-07	2.55463e-06	1.53626	5.59267
60S ribosomal protein L14	Rpl14	3660800	3025300	3503600	3336700	3944600	3677100	1738100	1632100	2027100	903700	406140	593140	2.89689	1.78759e-05	6.41707e-05	1.5345	4.19266
Small nuclear ribonucleoprotein Sm D2	Snrpd2	720200	502450	734550	545810	606410	696970	16811	172170	220720	382000	324000	198720	2.89587	8.37638e-05	0.00023697	1.534	3.62531
Histone H2A.V	H2az2	333750	304710	318540	294740	401460	341380	95747	21848	116580	164560	99587	192690	2.88646	2.00482e-05	7.06802e-05	1.5293	4.1507
Actin, aortic smooth muscle	Acta2	1290000	1129300	1521800	1453000	2199400	1767100	599150	968220	660020	96989	486290	437680	2.88165	0.000378865	0.000874031	1.52689	3.05847
CDP-diacylglycerol--inositol 3-phosphatidyltransferase	Cdipt	429400	585100	599640	672710	810440	309430	405950	300340	238120	82625	94148	61573	2.88032	0.0024411	0.00457111	1.52623	2.33998
Cation-independent mannose-6-phosphate receptor	Igf2r	1926900	1708800	2270900	2487900	2728700	2053000	826760	798570	611430	504580	945470	893410	2.87676	6.82348e-06	2.93671e-05	1.52445	4.53214
Progranulin	Grn	1640000	966720	2054600	1759600	1466900	1490300	586390	580200	312730	454710	774970	561940	2.8671	8.51806e-05	0.000239944	1.51959	3.61989
Immunoglobulin heavy constant gamma 2B	Ighg2b	5010600	3142400	3282400	5043000	3001000	3059700	976450	457580	458490	986860	4718500	288450	2.858	0.0122206	0.0191199	1.515	1.71851
Protein NipSnap homolog 3B	Nipsnap3b	276870	148370	318300	185030	287240	329140	136710	89331	91864	83958	45679	94042	2.85265	0.000422361	0.00096031	1.5123	3.01759
ATP-dependent RNA helicase DHX15	Dhx15	1543300	1140700	1317800	1750700	1884200	1740100	574230	498000	602950	429600	597120	597610	2.84188	7.4679e-06	3.14324e-05	1.50684	4.50262
N-acylethanolamine-hydrolyzing acid amidase	Naaa	201290	66764	84250	135390	216280	208530	42854	48768	51561	10528	51455	116940	2.83293	0.0090748	0.0146582	1.5023	1.83392
Intersectin-2	Itsn2	110540	95673	67685	412330	227940	133860	58039	25047	40618	64152	35323	56601	3.7459	0.0360331	0.0509692	1.90531	1.29269
Actin, cytoplasmic 2	Actg1	3399300	2863500	2671900	3878500	4284900	4359500	801350	636440	805680	2566600	1744500	1032000	2.82837	0.000274013	0.000655965	1.49997	3.18312
60S ribosomal protein L18a	Rpl18a	2771000	2551200	3194800	3117700	3659600	2899500	1315800	1468800	1544800	768240	464210	872770	2.82749	8.82911e-06	3.6037e-05	1.49952	4.44325
Ig gamma-2A chain C region secreted form		5379700	6490800	8068800	7166700	4561900	4894200	1942700	620210	1079000	1230400	7357300	727880	2.8217	0.00821482	0.0134288	1.49656	1.87196
Extended synaptotagmin-1	Esyt1	3908100	3211300	3836400	4208500	5013100	4776100	1499700	1400200	1386800	1353800	1554900	1653500	2.81996	1.89064e-06	1.04276e-05	1.49567	4.98181
Cell division cycle 5-like protein	Cdc5l	259670	239990	278080	362630	503790	425650	130000	142230	182830	120550	111540	48898	2.81206	0.000727717	0.00156856	1.49163	2.8045
Lymphocyte antigen 6E	Ly6e	245340	219590	214920	201360	202400	74526	132310			17334	65026	59915	2.81185	0.00864421	0.0140607	1.49152	1.85199
Transcriptional regulator QRICH1	Qrich1	47176		56478	119720	63326	70316	10741	32982	24971	25165	30960	27563	2.81148	0.00395208	0.00696032	1.49133	2.15737
Galectin-9	Lgals9	324970	219690	276260	240160	216880	335960	62912	4057.4	36998	2620.2	279900	190710	2.79613	0.00694888	0.0115414	1.48343	1.93774
Lactadherin	Mfge8	1842600	1547600	1808500	2148600	2110100	1969200	458950	756440	738590	617070	713840	802780	2.79538	3.54393e-07	2.96305e-06	1.48305	5.52826
Transthyretin	Ttr	11531000	7712600	4972900	10982000	10708000	11312000	2431900	3442800	2186400	3868100	3460100	5127500	2.78886	0.000360928	0.00083657	1.47968	3.0775
Apoptosis inhibitor 5	Api5	1082700	1034200	1267900	1056400	1189600	1309400	411290	417300	446220	211520	486230	518840	2.78566	4.49521e-07	3.51931e-06	1.47802	5.45354
A-kinase anchor protein 2	Akap2	1918700	2147500	2638200	2449900	3002900	1724500	858590	843220	912890	565260	870320	937760	2.783	2.45974e-05	8.38338e-05	1.47664	4.07658
C-type lectin domain family 2 member D	Clec2d	117080	64603	117670	104370	146600	134570	34587	28838	61367		56648	24198	2.77548	0.000709159	0.00153191	1.47274	2.81477
Deoxynucleoside triphosphate triphosphohydrolase SAMHD1	Samhd1	2629700	1991100	2404400	2945900	2952500	2962000	1042600	981230	939190	599190	1178700	987310	2.77322	2.59821e-06	1.34628e-05	1.47156	4.87086
PDZ and LIM domain protein 7	Pdlim7	1032800	754510	896530	1047800	1060600	1011000	255460	543250	300100	298640	371720	340380	2.75094	2.33066e-06	1.23563e-05	1.45992	4.90811
Dolichyl-diphosphooligosaccharide--protein glycosyltransferase subunit 2	Rpn2	2956900	2599400	2903100	3736700	4144800	4072800	1123600	1040800	1005500	1549800	1411700	1311200	2.74282	1.89383e-05	6.74923e-05	1.45566	4.17075
Pre-mRNA-processing factor 40 homolog A	Prpf40a	295390	224200	375800	507200	422750	409880		138030	153720	94017	133980	160390	2.73869	0.00064132	0.00139531	1.45349	2.85533
Sorting nexin-1	Snx1	1507900	1237300	1450400	1149300	1698700	1120300	446870	422490	140470	302690	851810	817890	2.73752	0.000171257	0.000437361	1.45287	3.35916
Macrophage colony-stimulating factor 1 receptor	Csf1r	592560	237470	314100	578720	645130	638210		45443	195640	172460	402460	99269	2.73706	0.00975627	0.0156053	1.45263	1.80673
Replication protein A 70 kDa DNA-binding subunit	Rpa1	346670	319830	441270	439120	714460	484940	6314.8	154350	124550	386800	125910	207860	2.73049	0.00369031	0.00655205	1.44916	2.18362
Cytoplasmic FMR1-interacting protein 1	Cyfip1	2256400	1737000	2227300	2795600	2666500	2300300	1249500	1139000	1028900	182330	814410	719600	2.72376	5.11895e-05	0.00015344	1.4456	3.81406
Heterogeneous nuclear ribonucleoprotein A1	Hnrnpa1	7013800	6157100	6892200	8404200	8300400	8177900	2525400	2400600	2653800	3022400	3237900	2667700	2.72269	3.37899e-07	2.86161e-06	1.44503	5.54339
CCR4-NOT transcription complex subunit 9	Cnot9	59152	40834	108600	121000	107440	68112	42681	10643	9426.7	19173	59128	45017	2.71479	0.00693395	0.0115263	1.44084	1.93831
60S ribosomal protein L7a	Rpl7a	6729000	6375400	7172500	7227100	8423600	7601600	4087400	3907600	4589600	1639600	677380	1165700	2.70918	0.000120574	0.000320826	1.43786	3.49373
60S ribosomal protein L32	Rpl32	1943600	2143000	2328500	2215000	2960900	2122900	1277700	1244900	1271500	524270	404500	341110	2.70813	0.000124491	0.000330131	1.4373	3.48131
Nuclear cap-binding protein subunit 1	Ncbp1	171900	71793	241250	286640	170850	226390	73699	15352	98166	13644	188200	44496	2.69589	0.0128841	0.0200861	1.43076	1.6971
Protein phosphatase 1G	Ppm1g	348020	460920	270890	509000	568920	463240	190450	69956	134770	234570	127200	216210	2.69329	0.000319563	0.00075164	1.42937	3.12399
Protein mago nashi homolog 2	Magohb	296190	231930	249900	265440	295610	314150	156580	102820	168660	61169	35117	91335	2.68519	4.02326e-05	0.000125943	1.42502	3.89983
60S ribosomal protein L23a	Rpl23a	1868500	2510100	2427400	2376700	2979800	1999600	1312400	1395200	1358700	509310	372130	330020	2.68335	0.000256218	0.000618252	1.42404	3.20883
Cathepsin B	Ctsb	10340000	8032300	9408500	11037000	13015000	12893000	4142300	3849000	3772300	3611300	4486000	4427200	2.66492	8.55643e-06	3.5246e-05	1.41409	4.45289
Exportin-5	Xpo5	272100	256440	317050	327340	321030	252810	48879	102200	96225	181700	134080	92993	2.66245	1.32181e-05	4.98112e-05	1.41275	4.30267
Transmembrane 9 superfamily member 1	Tm9sf1	84038	53437	83427	68815	96434	75954		37035	19932	15348	31027	41311	2.66215	0.000204411	0.000510204	1.41259	3.29226
Sigma non-opioid intracellular receptor 1	Sigmar1	34265	27123	31961	37315	30205	49429			8145	8213.6	22644	13714	2.65948	0.00193328	0.00373932	1.41114	2.42721
Prostaglandin F2 receptor negative regulator	Ptgfrn	326520	248170	364710	204380	267190	261690	97997	127210	49548	90486	208520	57332	2.65042	0.000398789	0.000910922	1.40622	3.04052
Myosin regulatory light polypeptide 9	Myl9	355470	257520	269010	378690	424790	374120	186840	164040	51953		111390	134880	2.64416	0.000244918	0.000596099	1.40281	3.22468
Splicing factor 45	Rbm17	99771	75308	86448	98547	93674	89216	19390	28324	41386	43335		38729	2.64349	4.4564e-06	2.07518e-05	1.40244	4.68294
Pro-interleukin-16	Il16	267100	123890	258070	86334	326630	227820	32343	80990	65634	155050	123780	30647	2.64072	0.0106244	0.0168297	1.40093	1.77392
Protein O-glucosyltransferase 2	Poglut2	59661	44466	55046	134620	120980	49555	25119	25762	8535.6	36726	35237	44748	2.63632	0.0178292	0.0270356	1.39852	1.56806
Actin-related protein 2/3 complex subunit 3	Arpc3	3757200	3056700	3994400	4124100	4624200	4473900	1320900	1378800	1399100	1456500	1761200	1805900	2.63423	1.38172e-06	8.20698e-06	1.39738	5.08582
Nuclear factor NF-kappa-B p105 subunit	Nfkb1	194270	152900	248790	253580	358920	287980	17592	110380	153220	81564	118340	87401	2.63227	0.00123717	0.00250744	1.39631	2.60077
Glucosidase 2 subunit beta	Prkcsh	1954600	1692100	1854700	1984500	1943600	1702100	598360	729360	667380	725680	833460	691190	2.62202	4.48815e-09	1.60373e-07	1.39068	6.79487
40S ribosomal protein S24	Rps24	1731500	1732200	2095000	1577900	2268100	1885300	994940	935670	1095600	686520	207360	389280	2.61987	7.11515e-05	0.000205421	1.3895	3.68735
Dolichyl-diphosphooligosaccharide--protein glycosyltransferase subunit 1	Rpn1	9482300	8099900	9327600	10895000	10775000	10838000	3872300	3864600	4146900	3039800	3739100	4125300	2.60742	2.0401e-07	1.94056e-06	1.38262	5.71207
Histone H4	H4c16	106000000	75181000	102980000	96636000	88669000	122420000	36931000	38678000	65327000	45333000	15784000	25837000	2.59724	8.32299e-05	0.000236138	1.37698	3.62683
Peptidyl-prolyl cis-trans isomerase FKBP2	Fkbp2	519050	400970	614060	453560	477940	489950	120470	102900	178580	202150	265390	269810	2.59416	2.34438e-05	8.049e-05	1.37527	4.09426
60S ribosomal protein L27a	Rpl27a	2832200	3344600	3640700	3467600	4049600	3417100	2766500	1749500	2612300	72734	183570	618490	2.59297	0.00215982	0.00411882	1.37461	2.38523
Talin-1	Tln1	39812000	35749000	41665000	44069000	47987000	42575000	16966000	15732000	15547000	14907000	17057000	17034000	2.58998	3.53854e-08	5.46461e-07	1.37294	6.26244
40S ribosomal protein S26	Rps26	745700	799590	894200	1137300	1268600	958360	445040	506870	470100	299670	190500	329290	2.58926	0.000102007	0.00027896	1.37254	3.55446
UDP-N-acetylhexosamine pyrophosphorylase-like protein 1	Uap1l1	687320	328000	539480	682700	705250	719580	216780	310220	308730	172630	211900	196610	2.5848	0.000228825	0.000563548	1.37005	3.24907
Rho GTPase-activating protein 1	Arhgap1	1581200	1294100	1868700	2154900	2135900	1871500	871870	774850	823970	574080	513040	662240	2.5844	1.94348e-05	6.87638e-05	1.36983	4.16264
Uncharacterized protein C4orf3 homolog		159910	176200	215190	91841	154280	97109	50681	68590		36337	89644	43360	2.58285	0.00331318	0.00597403	1.36896	2.22373
Transcription elongation factor SPT5	Supt5h	245630	154530	247130	242780	303580	242280	35267		64441		161110	110450	2.57842	0.00205565	0.00395463	1.36649	2.40289
C-C motif chemokine 8	Ccl8	161090	144570	95733	269700	142250	165460	68053	59863	61129	59041	58296	73561	2.57618	0.00180537	0.0035161	1.36524	2.45394
Signal recognition particle subunit SRP68	Srp68	495730	387140	428010	574200	576860	594430	266200	109180	140080	279990	126380	265790	2.57353	7.40354e-05	0.00021271	1.36375	3.67221
Torsin-1B	Tor1b	173610	175310	157270	195530	290560	144980	118440	85189	39807	42658	104170	51717	2.5731	0.00104372	0.00216097	1.36351	2.66535
Sorting nexin-5	Snx5	1633100	1396600	1577400	1739300	2088000	1802700	670350	749650	698630	523550	759440	582850	2.56925	1.4216e-06	8.39321e-06	1.36135	5.07607
CKLF-like MARVEL transmembrane domain-containing protein 6	Cmtm6	32950		42233	14256	30553	61680		3354.3		4579.7	7781.6	26213	3.46631	0.0359492	0.0508871	1.7934	1.29339
Integrin alpha-V	Itgav	854510	642020	969310	1156800	1514400	1054800	465940	280970	383000	542340	304340	434740	2.56781	0.000576975	0.00127433	1.36054	2.89472
Mitogen-activated protein kinase kinase kinase kinase 4	Map4k4	44359	92811	59201	14658	57498	64890	4949.7	32574	11869		22286	36619	2.56559	0.0263242	0.0382526	1.35929	1.41734
Ras-related protein Rab-8B	Rab8b	489410	287100	282000	384950	490160	537830	162950	122810	141680	158860	170430	206880	2.56478	0.000305429	0.000721955	1.35884	3.14149
Farnesyl pyrophosphate synthase	Fdps	539080	364070	418180	531260	707200	486060	187510	123680	295780	95111	178840	307520	2.5629	0.000434377	0.000984788	1.35777	3.00666
Coronin-1B	Coro1b	1733600	1243000	1497000	1605600	1860700	1907300	725780	438810	520090	572660	1100800	494900	2.5557	3.64445e-05	0.000116371	1.35372	3.93415
Splicing factor 3A subunit 3	Sf3a3	357100	343400	502980	579870	495530	547400	127430	144490	151590	208570	259570	217130	2.549	8.82352e-05	0.000246783	1.34993	3.60769
Macrophage mannose receptor 1	Mrc1	3554900	3259600	4047600	4544900	4621800	3825200	1116300	1609800	1701600	1882400	1461100	1601800	2.54497	1.79249e-06	1.00553e-05	1.34765	4.9976
60S ribosomal protein L15	Rpl15	4399800	5206400	5102400	6029600	6179700	5053700	2715100	2210700	3019300	1700000	1667200	1279700	2.53904	7.97503e-06	3.31633e-05	1.34428	4.47934
Pumilio homolog 2	Pum2	51414	48825	55397	64446	97272	63541	32854		30488	13396		23310	2.53808	0.00408676	0.00717506	1.34374	2.14417
PEST proteolytic signal-containing nuclear protein	Pcnp	209000	206310	152760	240680	305150	336470	123160	116240	62306	82168	65207	122720	2.53649	0.000673866	0.00145807	1.34284	2.83622
Staphylococcal nuclease domain-containing protein 1	Snd1	6092200	5702500	6573100	7030400	8313800	7748000	2372800	2549500	2860700	3024700	2923600	2622100	2.53525	1.573e-06	9.0943e-06	1.34213	5.04123
Transmembrane 9 superfamily member 4	Tm9sf4	734760	667530	834680	923690	951600	934370	433490	358310	265800	215470	310540	408190	2.5337	6.0282e-06	2.64989e-05	1.34125	4.57677
60S ribosomal protein L17	Rpl17	2109500	2075400	2203000	2825900	3132700	2368400	1166100	1210800	1455200	689900	268070	1025200	2.53039	0.000133244	0.000351216	1.33936	3.45443
Pre-mRNA-processing factor 6	Prpf6	18274	129970	228560	270080	235550	210130	68864	40315	79457	70409	90677	82784	2.52612	0.0171903	0.026107	1.33693	1.58324
6-phosphogluconate dehydrogenase, decarboxylating	Pgd	9258300	7198500	8102200	9412600	9733000	9789500	3015600	3340800	3233200	3553300	3994200	4053200	2.52446	3.52293e-07	2.95806e-06	1.33598	5.52899
SWI/SNF-related matrix-associated actin-dependent regulator of chromatin subfamily E member 1	Smarce1	110380	100580	83745	141650	188610	221520	51546	30584	36882	64286	48063	104150	2.52297	0.00603218	0.0101864	1.33512	1.99198
Myosin regulatory light chain 12B	Myl12b	9106400	8653100	8416800	9850900	9595700	10010000	4031300	3806300	3459700	3505100	3847900	3421400	2.52055	2.59668e-09	1.26944e-07	1.33374	6.89639
N-alpha-acetyltransferase 50	Naa50	562790	156190	523130	393290	588990	530600	95567	216410	135040	162640	259440	224180	2.51994	0.00300113	0.0054776	1.33339	2.26141
Far upstream element-binding protein 2	Khsrp	1547400	1516900	1729900	1972800	2090700	1891100	588890	407030	920150	792500	806720	751060	2.51944	4.4581e-06	2.07518e-05	1.3331	4.68294
Double-strand-break repair protein rad21 homolog	Rad21	113000	61588	81026	99224	155740	171830	37062	37851	55447	56896	26179	58149	2.5127	0.00381849	0.00674618	1.32924	2.17094
Ubiquitin-like modifier-activating enzyme 6	Uba6	611720	434010	708190	923990	820390	655820	288340	327880	337660	193670	216240	289500	2.51264	0.000206368	0.000514276	1.3292	3.2888
Dedicator of cytokinesis protein 7	Dock7	65470	20560	65981	57277	73009	77488	61575	2251.2	31579	2563.3	41157	4110	2.51184	0.0207414	0.0307876	1.32875	1.51162
LIM and SH3 domain protein 1	Lasp1	1076300	649950	848740	1213500	1206900	1060100	321820	103180	228580	726850	805770	230230	2.50597	0.0022543	0.00427006	1.32537	2.36957
Replication protein A 32 kDa subunit	Rpa2	86299	87640	90113	160320	194040	156960	68179	56766	32661	53596	50088	49971	2.49107	0.00288688	0.00529262	1.31676	2.27633
Actin-related protein 2/3 complex subunit 2	Arpc2	6558800	4794000	5777900	5555400	6657300	6777700	2415700	2131900	2203700	2367100	2604500	2787600	2.48931	7.96228e-07	5.38506e-06	1.31574	5.26881
Glutamine amidotransferase-like class 1 domain-containing protein 1	Gatd1	29596		75969	106650	100290	99811	44632		22980	12434	28903	56749	2.48836	0.0161713	0.0247023	1.31519	1.60726
Rap1 GTPase-GDP dissociation stimulator 1	Rap1gds1	638710	770400	904110	721480	1102600	668460	521450	544550	69092	138430	280330	378320	2.48723	0.00120037	0.00243915	1.31454	2.61276
mRNA cap guanine-N7 methyltransferase	Rnmt	295830	170740	338910	441150	382680	286160	50797	166390	157310	100870	168970	127590	2.48141	0.00113273	0.00231723	1.31116	2.63503
Serrate RNA effector molecule homolog	Srrt	400340	259950	471890	501380	590980	436050	187340	91126	214010	184850	173720	223940	2.475	0.000313866	0.000740121	1.30743	3.1307
Albumin	Alb	1206000000	770240000	789880000	1296100000	986790000	1162200000	467230000	406980000	316200000	452600000	409100000	461590000	2.47094	6.13925e-05	0.000180018	1.30506	3.74468
Septin-2	Septin2	2885200	2439500	2749900	2791800	3315600	3035700	1270000	847180	1374200	1000200	1082400	1399600	2.46899	4.85717e-07	3.74315e-06	1.30392	5.42676
Ubiquitin carboxyl-terminal hydrolase 47	Usp47	495940	514890	785150	545960	805480	552940	342570	147570	219480	143620	307920	337810	2.4686	0.000317636	0.000747669	1.30369	3.12629
Heterogeneous nuclear ribonucleoproteins C1/C2	Hnrnpc	3759700	3314000	4182100	5041800	4475300	4653800	1608300	1322700	1720100	2175800	1746300	1731500	2.46749	4.03782e-06	1.91623e-05	1.30304	4.71755
Dolichyl-diphosphooligosaccharide--protein glycosyltransferase subunit STT3B	Stt3b	769090	916230	679960	706940	763830	653670	308370	399920	417980	453280	61542	181850	2.4629	0.000125143	0.000331638	1.30036	3.47934
Protein BRICK1	Brk1	290930	247360	311290	399020	357980	339840	122580	105230	128720	165640	106020	162670	2.46114	1.28084e-05	4.86399e-05	1.29933	4.31301
DNA-(apurinic or apyrimidinic site) endonuclease	Apex1	125040	355870	78695	57610	162080	155090	12804	37571	30584	31102	65757	104570	3.30887	0.0379957	0.0534001	1.72634	1.27246
Heterogeneous nuclear ribonucleoprotein F	Hnrnpf	3981300	3108100	3906400	4231000	4822800	4071300	1636100	1468700	1631900	1469500	1728300	1907200	2.45089	1.48983e-06	8.69259e-06	1.2933	5.06085
Putative RNA-binding protein Luc7-like 2	Luc7l2	469200	497720	379240	545660	680960	576960	225450	257040	265630	97439	232380	209720	2.4461	8.10903e-05	0.000230732	1.29048	3.63689
Huntingtin-interacting protein 1	Hip1	333420	305550	430580	286180	571330	481790	151560	178720	172820	102560	206330	173430	2.44449	0.00059309	0.0013048	1.28953	2.88446
Cell cycle and apoptosis regulator protein 2	Ccar2	196980	327360	200300	669970	571380	573320	203160	286550	72788	179930	130390	166960	2.44217	0.0192061	0.0288019	1.28816	1.54058
E3 ubiquitin-protein ligase TRIM47	Trim47	441680	165630	216050	66779	372170	400540		39848	46093		123880	126700	3.2942	0.0395458	0.0553417	1.71993	1.25695
Translocon-associated protein subunit gamma	Ssr3	307930	282330	270360	321260	349480	336230	101370	109490	127500	188990	122230	115400	2.44136	1.28184e-06	7.75188e-06	1.28768	5.11059
Serine/threonine-protein kinase PAK 2	Pak2	2315500	2054900	2208200	2768000	2968900	2542200	1125000	1315200	1172300	557170	956670	967580	2.43812	9.38062e-06	3.78105e-05	1.28577	4.42239
Selenoprotein M	Selenom	72420	71675	73204	138030	119370	101610	66942	24518	34773		38580	32210	2.43757	0.00338905	0.00609409	1.28544	2.21509
60S ribosomal protein L29	Rpl29	676110	858370	909050	809050	951550	783390	612630	474630	452680	209990	206070	91552	2.43585	0.000314717	0.000741684	1.28442	3.12978
Bcl-2-associated transcription factor 1	Bclaf1	120560	113480	121940	97133	143260	85092	32766	51153	42222		56058	51006	2.43514	8.47126e-05	0.000239138	1.28401	3.62135
Mothers against decapentaplegic homolog 2	Smad2	194760	62648	198520	306600	182120	180660	98667	91401	92984	3739.6		99097	2.43012	0.0190848	0.0286417	1.28103	1.543
Zinc finger ZZ-type and EF-hand domain-containing protein 1	Zzef1	44081	87817	57568	85974	28878	44575	17476	39442		17458	8426.3	36950	2.42788	0.020277	0.0301552	1.2797	1.52064
Nuclear factor NF-kappa-B p100 subunit	Nfkb2	108440	73292	72298	79551	94144	74552	44751	33775	32646	25758	34708	35908	2.42008	1.80569e-05	6.47025e-05	1.27505	4.18908
Myosin light chain 1/3, skeletal muscle isoform	Myl1	2234700	3752600	2109700	2502000	1457300	1782900	1243900	1196300	946370	614950	907060	811390	2.41945	0.00255511	0.00476197	1.27468	2.32221
Rho GTPase-activating protein 18	Arhgap18	24136	83389	162980	89926	129950	190580	21588	65171	17268	68526	46734	62250	2.41873	0.0295408	0.0425345	1.27425	1.37126
Transmembrane emp24 domain-containing protein 9	Tmed9	1729700	2061200	1919300	1634500	1805400	1764100	831760	733230	720870	850390	835660	544040	2.41681	8.28028e-08	1.02219e-06	1.2731	5.99047
Splicing factor 3B subunit 3	Sf3b3	1318400	1134400	1347800	1698300	1912100	1564000	730260	587450	644810	554330	639600	557490	2.41657	2.41491e-05	8.25513e-05	1.27296	4.08328
Histone H3.3	H3-3b	14598000	14680000	9541700	12167000	11081000	13009000	5158100	5754600	9837900	6857000	93932	3366400	2.41653	0.000892649	0.00188034	1.27294	2.72576
GTPase-activating protein and VPS9 domain-containing protein 1	Gapvd1	267380	176630	305710	313400	359330	328490	48999	163250	106570	38124	178310	189880	2.41465	0.00107097	0.0022081	1.27181	2.65598
Chromobox protein homolog 3	Cbx3	944880	803340	1136700	1059100	1346200	1100900	356840	356720	434390	126120	656400	724720	2.40703	0.000330735	0.000775259	1.26725	3.11055
SAFB-like transcription modulator	Sltm	55377	55288			112010	158190			36058	4187.4	28358	50682	3.19289	0.049917	0.0680891	1.67486	1.16692
Nuclear pore complex protein Nup107	Nup107	113240	88681	145510	102570	162330	172890	53741	21472		55403	55199	86397	2.40383	0.00217113	0.00413438	1.26533	2.38359
Cell surface glycoprotein MUC18	Mcam	2755600	2157600	2478900	2809900	3014600	2882400	1249000	960370	930710	1028400	1217600	1323600	2.39937	7.60341e-07	5.24383e-06	1.26266	5.28035
Coatomer subunit beta	Copb1	4529700	4491800	4811000	5146000	5796400	5086800	2244300	1992200	1890600	2055000	2173400	2100700	2.39734	5.98869e-08	8.21724e-07	1.26143	6.08527
Translin-associated protein X	Tsnax	252160	228350	238480	263250	287460	285720	63429	98850	99794		71993	206790	2.39654	0.000231729	0.000569276	1.26095	3.24468
60S ribosomal protein L18	Rpl18	5105600	5259900	4656800	4799300	5659000	4789900	2165000	2546100	3052100	1688900	1806500	1380000	2.39508	1.57643e-06	9.0943e-06	1.26008	5.04123
Protein MON2 homolog	Mon2	244220	189700	259730	255190	288120	270440	119510	83363	96665	69283	128280	132300	2.39498	7.15082e-06	3.03171e-05	1.26001	4.51831
Splicing factor 3B subunit 1	Sf3b1	1554400	1313600	1896300	1993300	2212800	1835000	896180	575750	817340	756560	597960	887980	2.38437	2.5651e-05	8.64843e-05	1.25361	4.06306
GDP-mannose 4,6 dehydratase	Gmds	235730	104430	262110	217480	143250	247510	101780	82407	104290	47066		87955	2.38197	0.00363396	0.00646657	1.25215	2.18933
Actin-related protein 2/3 complex subunit 4	Arpc4	5418100	3897700	4897600	5935900	4663400	5574800	1640100	1796800	2005100	2409100	2611600	2301400	2.3807	5.47089e-06	2.43991e-05	1.25139	4.61263
60S ribosomal protein L6	Rpl6	7025900	6676100	7135700	7803500	8383000	7429600	3761300	3786800	4878600	2813400	1897900	1538500	2.3802	2.11404e-05	7.37385e-05	1.25108	4.13231
Peptidyl-prolyl cis-trans isomerase B	Ppib	3729100	3855900	4535200	3941200	4846100	4092500	1543700	1647500	1412900	1916000	1935400	2052600	2.37912	3.48669e-07	2.93389e-06	1.25043	5.53256
40S ribosomal protein S8	Rps8	6804300	6947400	7541100	7307200	8491700	7715000	4633500	3940500	4852600	2792400	1192600	1421800	2.37911	9.85784e-05	0.000270524	1.25042	3.56779
Calumenin	Calu	3551300	3926300	3401500	4150200	4655800	4224500	1658000	1581800	1399900	1672500	1708600	2039400	2.37665	5.80143e-07	4.27828e-06	1.24893	5.36873
U2 small nuclear ribonucleoprotein A	Snrpa1	485060	553480	495990	682970	585790	591720	167510	145390	286930	286990	272520	269250	2.37648	8.57932e-06	3.53034e-05	1.24882	4.45218
Histone H1.3	H1-3	9152500	7067300	7465800	5847500	7948400	10170000	4756900	4699100	3918200	2367500	2814600	1497300	2.37621	0.000244511	0.000595845	1.24866	3.22487
Nuclear pore complex protein Nup155	Nup155	633000	550230	659840	667470	808180	713330	325310	354460	363630	89084	301490	263840	2.37485	3.05517e-05	0.00010026	1.24784	3.99887
HEAT repeat-containing protein 3	Heatr3	140440	74556	84886	113290	133850	77508	53198	36973		49026	53989	26204	2.37222	0.00199373	0.00384679	1.24624	2.4149
Double-stranded RNA-binding protein Staufen homolog 1	Stau1	146860	150910	160420	54586	124150	125320	21971	5859.6	60965	93803	83708	55490	2.36872	0.0057276	0.00974311	1.24411	2.0113
Histone-binding protein RBBP7	Rbbp7	80263	57856	95801	156820	124870	99447		45860	8529.5	66434	48803	46808	2.36814	0.00886727	0.0143938	1.24376	1.84182
Splicing factor U2AF 65 kDa subunit	U2af2	966870	701750	1075900	1120500	1167500	1107400	305680	361170	533450	543830	366780	483120	2.36694	2.63992e-05	8.85519e-05	1.24302	4.0528
NHL repeat-containing protein 3	Nhlrc3	25115	24884	28874	33880	41756	48160	29008	11598	6708.5	1961.9	15695	20832	2.36202	0.00568537	0.00968383	1.24002	2.01395
Macrophage-expressed gene 1 protein	Mpeg1	4447000	977320	1385700	2901400	4775800	3664000	3022800	2627400	102500	74990	93599	11315	3.05957	0.0408673	0.0569896	1.61333	1.2442
Coatomer subunit delta	Arcn1	2645300	2267600	3052100	3094900	3033500	2403100	1250800	1268400	1198700	696750	1289100	1283000	2.36111	3.97978e-06	1.89738e-05	1.23947	4.72185
ELAV-like protein 1	Elavl1	1516800	1248600	1384600	1290400	1643900	1604800	385200	585290	513170	835920	800950	561380	2.35994	6.63009e-06	2.866e-05	1.23875	4.54272
Alpha-actinin-4	Actn4	13225000	12134000	12977000	12441000	15968000	14230000	6403400	5479300	5769500	5452400	5222900	5990800	2.35953	1.4622e-07	1.51133e-06	1.2385	5.82064
U2 snRNP-associated SURP motif-containing protein	U2surp	165790	155580	167760	300280	226320	219520	98235	91494	37300	96013	107080	94045	2.3566	0.00071893	0.00155131	1.2367	2.8093
Putative adenosylhomocysteinase 3	Ahcyl2	34499	36737	26657		38951	41361	15483	17889		18756	17908	5605.6	2.35591	0.000384357	0.000883079	1.23629	3.054
Cytosolic non-specific dipeptidase	Cndp2	5782300	5278800	5854600	6696600	7693700	7192200	2802100	3051000	2517100	2145800	2916100	2935200	2.35214	3.63307e-06	1.76848e-05	1.23397	4.7524
Endoplasmic reticulum resident protein 44	Erp44	2021300	1789100	2336400	2134500	2234500	2227800	683000	930700	1020100	733030	1019600	1032500	2.35168	3.03684e-07	2.65168e-06	1.23369	5.57648
SLIT-ROBO Rho GTPase-activating protein 2	Srgap2	68613	42459	97244	69362	114180	81116	56339		11585		61572	4670	2.35019	0.0305992	0.0438978	1.23278	1.35756
Glutamate--cysteine ligase catalytic subunit	Gclc	140020	101480	130090	181300	154090	156760	89665	71665	84955	40009	80539	792.72	2.34951	0.000957544	0.00200468	1.23236	2.69795
Ras-related protein Rab-31	Rab31	441500	253320	407840	549890	577560	462260	242980	103850	223050	263470	175910	140630	2.34142	0.000729912	0.00157243	1.22738	2.80343
Translin	Tsn	498740	465860	545780	624920	718010	632860	364460	264840	78796	289240	178140	315000	2.33896	0.000169783	0.00043444	1.22587	3.36207
Ubiquitin-like modifier-activating enzyme ATG7	Atg7	324530	127760	297740	194480	285320	328130	51825	227380	70245	123510		83805	2.33186	0.0105851	0.0167811	1.22148	1.77518
TBC1 domain family member 13	Tbc1d13	64686	60584	119460	75028	72564	119030	34910	44575	53752	35926	14640		2.31839	0.00575846	0.00978293	1.21312	2.00953
Interferon-induced very large GTPase 1	Gvin1	578910	525020	581490	836300	737000	864540	325970	324920	28339	195780	444650	459430	2.31762	0.00135562	0.00270712	1.21265	2.56749
Ubiquitin-like-conjugating enzyme ATG3	Atg3	258720	287900	381230	418170	426790	240380	104380	237880		158580	191490	36282	2.30254	0.00376275	0.00666264	1.20323	2.17635
Phospholipase B-like 1	Plbd1	437590	215580	335650	451930	395190	445580	82484	109940	210820	114720	201060	272250	2.3016	0.00118925	0.00242131	1.20264	2.61595
FK506-binding protein 15	Fkbp15	136010	55602	131830	215050	201040	179860	54711	48389	45970		71253	112590	2.30138	0.0143591	0.022123	1.2025	1.65516
Neuropilin-1	Nrp1	1398900	1108000	1293100	1487000	1420900	1538200	627090	522770	503700	381250	797400	751070	2.30127	6.26591e-06	2.73888e-05	1.20243	4.56243
Annexin A2	Anxa2	40666000	40389000	40527000	43745000	41028000	41221000	17400000	17115000	17636000	19086000	17311000	19101000	2.29984	5.12218e-12	2.01711e-08	1.20154	7.69527
Coatomer subunit beta	Copb2	3524700	3386200	3814500	4104100	4529100	3864700	1748800	1738800	1541300	1574400	1624000	1875900	2.29861	2.06673e-07	1.95644e-06	1.20076	5.70853
ADP-sugar pyrophosphatase	Nudt5	378770	301150	446410	425960	437920	420680	153020	141120	151680	138260	217210	248960	2.29554	1.54955e-05	5.68697e-05	1.19883	4.24512
40S ribosomal protein S9	Rps9	9589800	8763000	10139000	7765200	9585300	9897100	4432300	5056300	4154400	3885400	3213100	3541300	2.29543	3.70921e-07	3.06867e-06	1.19876	5.51305
Septin-11	Septin11	1656600	1484900	1925600	1887100	2228500	2050800	755180	756200	692720	694480	958580	1038000	2.29482	7.0227e-06	3.00221e-05	1.19838	4.52256
Major urinary protein 3	Mup3	254080	205870	211740	270650	277260	244810	76015	275810	57631	83820	88429	57129	2.29232	0.00358065	0.0063836	1.19681	2.19493
Death-associated protein kinase 3	Dapk3	89361	56503	120140	54817	96409	55971	16791	53554	62104	29451		10169	2.29172	0.0176877	0.0268417	1.19643	1.57119
Protein IWS1 homolog	Iws1	68385	49222	43610	63233	71019	57459	26080	33935	25860		21078	21455	2.29041	0.000151559	0.0003924	1.1956	3.40627
Stromal interaction molecule 1	Stim1	118190	87977	117900	206000	160770	153240	52998	53287	76319	59006		65768	2.28838	0.00254793	0.00475404	1.19433	2.32294
Sister chromatid cohesion protein PDS5 homolog B	Pds5b	248130	247380	242580	315030	243840	324940	115090	85548	116760		129460	144900	2.28401	2.79251e-05	9.28008e-05	1.19157	4.03245
Deoxyribose-phosphate aldolase	Dera	116240	105360	223800	233300	215730	227870	146590	100660		36107	77662	48532	2.2836	0.00973827	0.0155891	1.19131	1.80718
Eukaryotic translation initiation factor 3 subunit G	Eif3g	670470	429450	613120	492360	608080	796180	410720	413700	212940	71591	58240	418370	2.27658	0.00337864	0.00608093	1.18687	2.21603
NHP2-like protein 1	Snu13	1095800	987220	1289900	955340	1213200	995480	457540	463730	433570	365860	645670	508870	2.27353	4.01638e-06	1.91021e-05	1.18493	4.71892
60S ribosomal protein L4	Rpl4	10494000	9222900	9334200	10107000	11312000	10088000	6179400	4753600	6016300	4272400	2838700	2604900	2.27105	1.04259e-05	4.11808e-05	1.18336	4.38531
CD82 antigen	Cd82	84988	41023	63270	93708	91273	91632		37329	16633		30527	52936	2.26011	0.0079828	0.0130875	1.17639	1.88314
Apoptosis regulator BAX	Bax	339440	272470	285360	370610	510760	473210	55860	353820	152750	101500	98242	235020	2.25819	0.00603054	0.0101864	1.17517	1.99198
Beta-2-microglobulin	B2m	2078500	1624800	1689000	2010100	1622900	1991100	530620	759640	506570	727430	1573300	783640	2.2569	0.000216631	0.000536875	1.17435	3.27013
UDP-glucose:glycoprotein glucosyltransferase 1	Uggt1	4000700	3456800	3747200	5090900	4671900	4475300	2085400	1814900	1799600	1984700	1840100	1754300	2.25577	3.28373e-06	1.62047e-05	1.17362	4.79036
Glutathione peroxidase 1	Gpx1	6421700	5298800	5962300	7256200	6114800	6356900	3088300	3001200	2350200	2866800	2633600	2653400	2.25454	2.51996e-07	2.30243e-06	1.17283	5.63781
Eukaryotic initiation factor 4A-I	Eif4a1	18384000	16735000	18597000	17374000	20063000	19780000	8715300	8561700	7562900	7846000	8591000	7969800	2.2526	5.51344e-09	1.67433e-07	1.17159	6.77616
Vacuolar protein sorting-associated protein 4A	Vps4a	426890	104530	167190	274610	204580	92896	28516	17635	51186	28735	148490	165270	2.88905	0.0370955	0.0523029	1.53059	1.28147
40S ribosomal protein S3a	Rps3a	7007000	6431200	7847900	7313300	7900500	7160200	3954500	2812100	4125000	2880300	2468700	3174200	2.24881	4.46135e-07	3.50746e-06	1.16916	5.45501
Collagen alpha-1(XVIII) chain	Col18a1	739530	735380	682270	942780	1031300	874780	240610	404200	417490	243150	503670	418180	2.24758	6.5721e-05	0.000191569	1.16837	3.71768
Histone deacetylase 2	Hdac2	670490	465650	633010	685720	638070	649110	266880	277730	161030	302870	324410	332770	2.24655	8.07839e-06	3.35223e-05	1.16771	4.47467
Cytosolic Fe-S cluster assembly factor NUBP1	Nubp1	85509	101850	87786	168210	136150	141140	36933		31972	84851	81774	31924	2.24539	0.0060788	0.0102541	1.16696	1.9891
Endoplasmic reticulum-Golgi intermediate compartment protein 1	Ergic1	619980	563790	697170	585760	679150	617210	328080	273120	231750	187260	324680	336500	2.23806	9.05882e-07	5.88674e-06	1.16225	5.23013
Nardilysin	Nrdc	715400	697870	911820	943610	943020	882700	344540	360900	441940	324260	394110	413500	2.23513	2.58138e-06	1.34109e-05	1.16036	4.87254
Poly [ADP-ribose] polymerase 1	Parp1	395070	308780	374790	491870	574340	514280	152770	150310	177390	142500	255580	312390	2.2328	0.00059596	0.00130965	1.15885	2.88284
Exocyst complex component 1	Exoc1	81020	44169	63770	38861	67986	19381	28305	25866	9582.3	23389		30550	2.23172	0.0239071	0.0350507	1.15815	1.4553
Poly(U)-binding-splicing factor PUF60	Puf60	673980	583190	653510	910130	795760	796820	306120	200260	359050	386890	367590	358110	2.23122	2.9178e-05	9.66384e-05	1.15783	4.01485
Glutathione peroxidase 3	Gpx3	5740600	4055600	5341200	6930500	3903300	4980900	2977200	2247500	2332600	1912900	2440100	1968100	2.23024	0.000159657	0.000411087	1.1572	3.38607
Antigen peptide transporter 2	Tap2	208600	117220	219740	228600	182060	284460	121830	71030	27490	53749	131380	151800	2.22632	0.0036643	0.00651763	1.15466	2.18591
Heterogeneous nuclear ribonucleoprotein A0	Hnrnpa0	761530	739720	819340	806380	988050	1040800	432970	415980	416780	456550	332220	261680	2.226	1.18526e-05	4.55816e-05	1.15445	4.34121
40S ribosomal protein S25	Rps25	3185600	3322300	3632500	3156500	3492900	3485100	1906700	1656900	2095500	1865700	708550	885540	2.2234	2.13499e-05	7.42065e-05	1.15276	4.12956
Signal peptidase complex subunit 2	Spcs2	472690	504830	573170	423510	570210	605920	177680	228870	178630	190430	315710	325960	2.2228	2.75967e-05	9.19423e-05	1.15238	4.03648
Serine/threonine-protein phosphatase 6 regulatory subunit 1	Ppp6r1	205080	134470	244500	130640	196010	195300	132120	94930	18155		29258	140290	2.22221	0.00865122	0.0140663	1.15199	1.85182
60S ribosomal protein L10a	Rpl10a	5942200	6676500	7154500	5481600	7047800	7482300	2674400	2593000	3506700	2407900	3080900	3692500	2.21576	2.37192e-06	1.25546e-05	1.1478	4.9012
60S ribosomal protein L24	Rpl24	1919200	2052900	1918600	2420400	2697600	1736200	1847700	1443800	1331900	817440	109030	211870	2.21199	0.0047808	0.00826824	1.14534	2.08259
Actin-related protein 3	Actr3	8918700	6913800	9064700	9727100	9732100	9369800	4217700	4089300	3585000	4348300	4173900	3889600	2.21061	6.41885e-07	4.60427e-06	1.14444	5.33684
Core histone macro-H2A.1	Macroh2a1	3569800	3252400	3576500	3437400	4463200	3982300	2015900	1827900	3686900	1456700	266740	847470	2.20575	0.00266635	0.00494355	1.14127	2.30596
GDP-fucose protein O-fucosyltransferase 1	Pofut1	495110	458550	605940	838550	777290	609410	396060	341900	328110	189210	211820	248880	2.20565	0.00060015	0.00131728	1.1412	2.88032
GDH/6PGL endoplasmic bifunctional protein	H6pd	2141500	1677200	2082700	2360600	2258200	2208600	923840	866220	820060	1073700	1099400	989040	2.20517	7.80327e-07	5.32893e-06	1.14089	5.27336
Ras-related protein Rab-4B	Rab4b	75698	98896	154170	171510	180200	155280	37263	84711	61469	28430	92127	75703	2.20107	0.00367126	0.00652705	1.13821	2.18528
Nuclear mitotic apparatus protein 1	Numa1	598110	476850	712680	784010	805470	799120	236940	292370	408440	202100	378790	379270	2.20044	0.000152307	0.000394077	1.13779	3.40442
Nuclear RNA export factor 1	Nxf1	199160	74466	27908	135620	113040	164730		44744		28392	59375	39946	2.76368	0.044565	0.0616211	1.46659	1.21027
Mortality factor 4-like protein 1	Morf4l1	19295	24213	14660	21064	47579	14006	6644.8	10468		5887.9		11115	2.75175	0.048575	0.0664196	1.46035	1.1777
60S ribosomal protein L28	Rpl28	1276100	1054500	458350	1589500	1487100	463550	618000	582690	22486	844790	396800	412220	2.19991	0.0323678	0.0463171	1.13744	1.33426
60S ribosomal protein L7	Rpl7	10164000	10075000	9973100	10014000	10987000	10066000	6215000	4728600	6548600	4317800	3277000	2836600	2.19453	5.27484e-06	2.37915e-05	1.13391	4.62358
Guanine nucleotide-binding protein G(i) subunit alpha-3	Gnai3	430490	416640	405530	110880	451540	451010	158890	123370	152230	217190	239580	142330	2.19245	0.0048239	0.00832816	1.13254	2.07945
Nucleoprotein TPR	Tpr	1101400	580560	928740	591130	1090400	1112400	521350	241890	261800	395280	427770	619470	2.19027	0.0021376	0.00408634	1.13111	2.38867
Aminopeptidase N	Anpep	831700	433820	744530	849530	1257000	900660	403710	311920	277240	383610	459120	456660	2.18877	0.00237125	0.00446346	1.13012	2.35033
Heat shock protein HSP 90-alpha	Hsp90aa1	16343000	16113000	18935000	15986000	20514000	16511000	8164000	7884700	8060100	6907900	8783100	8010700	2.18366	3.67367e-07	3.05154e-06	1.12675	5.51548
Multiple inositol polyphosphate phosphatase 1	Minpp1	97131	76588	148750	191670	188120	174610	53498	94679	137270	3503	45913	67576	2.17889	0.015749	0.0241227	1.12359	1.61757
Dolichyl-diphosphooligosaccharide--protein glycosyltransferase subunit DAD1	Dad1	819270	1019200	894990	1362800	1405800	1148600	373600	49468	784310	837770	550280	459390	2.17711	0.00297444	0.00543542	1.12241	2.26477
Disintegrin and metalloproteinase domain-containing protein 17	Adam17	62472	64136	30700	62400	77727	62393	41940	17117	33453			17680	2.17702	0.00817819	0.01338	1.12235	1.87354
Small nuclear ribonucleoprotein-associated protein B	Snrpb	699740	441120	595400	506510	640900	777790	366870	292570	300930	286660	222880	213380	2.17518	0.000143577	0.000374194	1.12114	3.4269
Protein bicaudal D homolog 2	Bicd2	281680	290330	306430	254810	306000	223680	42173	105270	203730	151070	157150	105190	2.17495	0.000200601	0.000502464	1.12098	3.29889
40S ribosomal protein S15	Rps15	695520	686940	693430	756720	1121500	752630	384190	519670	386030	401400	85266	387650	2.17481	0.000865501	0.00183169	1.12089	2.73715
60S ribosomal protein L8	Rpl8	1690000	2288700	2235700	2566800	3017500	2146300	1248600	1330100	1557300	888740	520530	881730	2.16975	0.000357805	0.000830801	1.11753	3.0805
Phosducin-like protein 3	Pdcl3	174260	118470	334840	224250	369420	260520	36781	85339	40805	209160	103120	208340	2.16776	0.0241827	0.0354021	1.1162	1.45097
Nucleoporin Nup37	Nup37	124380	80353	158090	157290	167020	159640	64771	87947	63956	24634	80551	69089	2.16595	0.000885681	0.00186814	1.115	2.72859
Splicing factor 3A subunit 1	Sf3a1	746530	603200	795770	980400	958210	842170	401970	340480	410430	276760	362560	482230	2.16594	4.13632e-05	0.000128867	1.11499	3.88986
Thrombospondin-4	Thbs4	469620	414360	271860	239370	501720	279740	18497	282200	228970	257290	178320	40449	2.16428	0.0134178	0.020811	1.11389	1.68171
Ran-specific GTPase-activating protein	Ranbp1	1839500	1596300	1447400	696930	1820800	1903900	704980	725280	752090	837120	493680	786920	2.16388	0.00140089	0.00278622	1.11362	2.55498
NPC intracellular cholesterol transporter 1	Npc1	261470	116290	202550		299860	330810	107320	152610	170790		47559	82236	2.16048	0.0186871	0.0281629	1.11135	1.55032
V-type proton ATPase catalytic subunit A	Atp6v1a	2883100	2257100	3023400	3420900	3883700	3696000	1473500	1444400	1493700	1413800	1480800	1568300	2.15947	3.67867e-05	0.000117111	1.11068	3.9314
DNA topoisomerase 2-beta	Top2b	425090	173100	342000	475510	501990	542330			103500	128490	205690	322280	2.15803	0.0239209	0.0350578	1.10971	1.45521
Anoctamin-6	Ano6	133860	119060	163330	141580	199590	169340	113640	72131	103900	62652	40744	36509	2.15738	0.000819084	0.0017426	1.10928	2.7588
60S ribosomal protein L13a	Rpl13a	1943700	1911600	1989700	2220700	2249700	2164700	1125300	1100300	993170	1172000	852790	542730	2.15684	1.92619e-06	1.06088e-05	1.10892	4.97433
U4/U6.U5 tri-snRNP-associated protein 1	Sart1	115710	127510	93665	53463	194340	224220	164100	31815	4828	68415	24823	12736	2.63731	0.0405435	0.0566171	1.39907	1.24705
U5 small nuclear ribonucleoprotein 200 kDa helicase	Snrnp200	3689800	3038600	4235900	4083500	4610600	4497000	1875800	1670200	1600200	1781400	2076100	2203300	2.15539	7.54088e-06	3.16588e-05	1.10795	4.4995
116 kDa U5 small nuclear ribonucleoprotein component	Eftud2	1368300	1255700	1501600	1714900	1748700	1567000	652690	554790	695420	747070	874730	735090	2.14945	3.81316e-06	1.83797e-05	1.10397	4.73566
28 kDa heat- and acid-stable phosphoprotein	Pdap1	215100	199560	221810	128380	254350	193500	106760	96825	65786	83730	76249	135150	2.14827	0.000289659	0.0006884	1.10318	3.16216
Immediate early response 3-interacting protein 1	Ier3ip1	560380	478800	542520	584170	512030	534810	233760	255970	254160	327220	277480	150770	2.14272	1.37031e-06	8.15149e-06	1.09944	5.08876
Delta(14)-sterol reductase LBR	Lbr	946950	900990	793190	1014200	1121300	992730	424880	538620	525030	679650	61875	466440	2.13958	0.000343448	0.000800295	1.09733	3.09675
Nephrocystin-4	Nphp4	103620	211120	257420	192140	251200	263820	115490	100960	89439	80908	109940	102120	2.13627	0.00118161	0.00240723	1.09509	2.61848
Vigilin	Hdlbp	5699400	5461100	6108000	7100000	7381200	6782000	2806000	2828600	3125700	2801600	3064700	3411200	2.13616	1.29755e-06	7.81308e-06	1.09502	5.10718
Splicing factor U2AF 35 kDa subunit	U2af1	452700	341650	381680	615340	372890	436890	234070	253350	314790	105600	93968	218530	2.13155	0.00155645	0.00306619	1.0919	2.5134
Adapter Sh3bgrl	Sh3bgrl	2096900	1711800	2057000	2458500	2334200	2579400	1102400	1016000	1118100	625310	1050500	1306100	2.12881	2.33534e-05	8.03896e-05	1.09005	4.0948
Serine/arginine-rich splicing factor 7	Srsf7	1022500	770950	777520	454050	726220	1136900	468970	3035.8	380320	484280	558900	403840	2.12588	0.00670994	0.011206	1.08806	1.95055
Insulin-like growth factor 2 mRNA-binding protein 3	Igf2bp3	14299	18562	42239	29938	23544	27900	13065	9811.2	14713	10890	14241	11025	2.12193	0.00707101	0.0117344	1.08538	1.93054
MICAL-like protein 1	Micall1		25947	46437	24646	39094	25599	23598	12077	13675		8852.1	18150	2.11812	0.0101716	0.0161907	1.08279	1.79073
Dolichyl-diphosphooligosaccharide--protein glycosyltransferase 48 kDa subunit	Ddost	3124800	2731400	2972700	3098700	3220800	3240100	1461200	1340700	1425700	1521100	1600300	1341700	2.11588	4.84006e-09	1.62907e-07	1.08126	6.78806
Transmembrane protein 43	Tmem43	899360	783680	830070	1129100	1148600	1008900	562320	407420	419160	405920	462460	489450	2.1115	1.96964e-05	6.96268e-05	1.07827	4.15722
Structural maintenance of chromosomes protein 3	Smc3	411320	356240	347160	179500	412380	463340	38688	136970	125770	168850	248810	309100	2.11045	0.00690888	0.0114944	1.07755	1.93952
BET1 homolog	Bet1	71201	92042	114290	58855	101390	123850		6690	30260	92783		47683	2.1104	0.0334822	0.0477555	1.07752	1.32098
Splicing factor 3B subunit 6	Sf3b6	148500	166650	125650	149840	197610	204400	103570	82628	113070	140890	1970.7	28470	2.10933	0.00592762	0.0100271	1.07679	1.99883
Coatomer subunit alpha	Copa	5850300	5251500	6279500	6676100	7084400	6668800	3022500	2731500	2993800	2765600	3385000	3113600	2.09919	4.46676e-07	3.50746e-06	1.06983	5.45501
Very-long-chain 3-oxoacyl-CoA reductase	Hsd17b12	2281700	1772500	2169600	2308200	2328600	2108000	1329400	1033000	1155100	682370	1217900	760340	2.09912	8.15385e-06	3.37643e-05	1.06979	4.47154
Tubulin alpha-1A chain	Tuba1a	2582700	2485200	3722800	3526500	3408100	2608300	1483000	1224900	1513500	1754400	1575100	1193600	2.09659	6.23205e-05	0.000182603	1.06804	3.73849
Serine/arginine-rich splicing factor 2	Srsf2	1971000	1483600	1737800	1612100	2007900	2079300	942400	713880	670940	937000	1051100	881440	2.09586	8.76945e-06	3.59585e-05	1.06754	4.4442
Beta-catenin-like protein 1	Ctnnbl1	218330	196300	272600	373070	284390	262110	134780	126960	141110	90513	134980	139190	2.09346	0.000339648	0.000793061	1.06589	3.10069
Actin-related protein 2	Actr2	7982300	6233900	7789500	7404600	8376400	8307100	3099100	3559200	3690000	3263700	4558900	3847200	2.09345	1.11741e-06	6.95213e-06	1.06588	5.15788
Lysosome-associated membrane glycoprotein 2	Lamp2	1975200	1926100	2117900	3005800	2374800	2275700	1140600	746000	1256100	1382000	1116300	893480	2.09282	8.33196e-05	0.000236222	1.06545	3.62668
WASH complex subunit 4	Washc4	125990	131510	158830	126690	201120	145410	45099	60762		60704	71088	117930	2.08472	0.00150685	0.00298039	1.05985	2.52573
Tubulin beta-2A chain	Tubb2a	1251900	810310	961430	696880	1431700	813430	425930	483220	415500	400900	668690	470470	2.08246	0.00194523	0.00375874	1.05829	2.42496
40S ribosomal protein S6	Rps6	4068400	4990600	4420300	4261600	4703200	4153300	2270700	2441600	2700200	2619600	1501500	1241500	2.08197	1.18391e-05	4.55743e-05	1.05795	4.34128
Histone H2A type 1-H	H2ac12	56867000	48500000	57812000	63365000	68201000	70493000	30817000	28732000	52253000	30996000	12283000	20367000	2.08175	0.0005918	0.00130269	1.05779	2.88516
N-fatty-acyl-amino acid synthase/hydrolase PM20D1	Pm20d1	211060	217280	221840	201210	164390	254770	31873	130230	23338	113730	103120	209180	2.07786	0.00481441	0.00831906	1.0551	2.07993
Moesin	Msn	32602000	32276000	34768000	34768000	41229000	33324000	15345000	16550000	16199000	16528000	17220000	18839000	2.07554	1.85919e-07	1.80778e-06	1.05348	5.74285
Signal recognition particle 54 kDa protein	Srp54	324540	415390	443910	482960	488680	350070	169760	219990	155110	242620	236090	183720	2.07535	4.46624e-05	0.000137085	1.05336	3.86301
Erbin	Erbin	75936	55157	90865	95167	89703	92339	30049	43024	51497		36499	39511	2.07385	0.000307958	0.000727061	1.05231	3.13843
Glucose-induced degradation protein 8 homolog	Gid8	141060	123750	164880	275270	216940	189930		45145	119710	94118	112290	76177	2.07072	0.00721724	0.0119418	1.05014	1.92293
ATP-dependent RNA helicase A	Dhx9	3177600	2711600	3181300	3613400	3502300	3582600	1875200	1227800	1655500	1442200	1702400	1655800	2.0681	1.43633e-06	8.45594e-06	1.04831	5.07284
Synaptic vesicle membrane protein VAT-1 homolog	Vat1	4367500	3656500	4460700	4779200	5149400	5239000	2402500	2260600	2085400	2468300	2123200	2048300	2.06541	2.41544e-06	1.26996e-05	1.04643	4.89621
40S ribosomal protein S11	Rps11	3362700	3531200	3902200	3091200	3652800	3898600	1610500	1823900	1977600	1429300	1399000	2143400	2.06465	1.17796e-06	7.21432e-06	1.0459	5.1418
40S ribosomal protein S17	Rps17	2220200	2767500	3110700	3010700	3414900	3285400	940000	1277800	1208700	1462000	1623700	2132900	2.06006	8.96738e-05	0.000250221	1.04268	3.60168
Serine/arginine-rich splicing factor 3	Srsf3	3408000	3163200	2435100	3684800	3595400	3781000	1749800	1653100	1763000	1713900	1232200	1633000	2.05926	1.34736e-05	5.05806e-05	1.04213	4.29602
Quinone oxidoreductase-like protein 1	Cryzl1	53540	48000	51923	51367	107110	80445	41485	31840		10563	18293	56811	2.05663	0.0293656	0.0423023	1.04028	1.37364
eIF-2-alpha kinase activator GCN1	Gcn1	1161200	1266700	1343300	1602800	1607600	1460300	666040	501180	722810	599940	823050	792920	2.05602	1.06181e-05	4.18559e-05	1.03986	4.37824
Heat shock 70 kDa protein 14	Hspa14	165140	156150	188380	260900	210400	92482	103520	61323	25186	39630	132170	160300	2.05591	0.0161914	0.0247235	1.03978	1.60689
Transportin-1	Tnpo1	2073200	2177900	2290800	2381500	2492000	2269200	1379800	989270	1108800	954130	1115400	1127300	2.05022	8.78338e-08	1.07087e-06	1.03578	5.97027
60S ribosomal protein L31	Rpl31	1599000	1624200	1979800	1884100	2028100	1447400	1034400	699420	1059900	1201500	456970	701050	2.0497	0.000132736	0.000350111	1.03541	3.45579
Protein tyrosine phosphatase type IVA 2	Ptp4a2	144260	170480	130660	98014	176320	148010	44937	111120	46748	36058	89223	95727	2.04747	0.00168994	0.00330436	1.03384	2.48091
Nucleoside diphosphate kinase A	Nme1	3680400	3641100	4051400	4347200	4417300	3858300	1990600	2040400	1988200	1867100	2064700	1769100	2.0474	5.45369e-08	7.5622e-07	1.03379	6.12135
RNA-binding motif, single-stranded-interacting protein 2	Rbms2	42683	88879	80361		49082		9233.1	48974	13526			33189	2.48761	0.0372929	0.052533	1.31476	1.27957
Copine-1	Cpne1	776460	723280	859320	1005600	897790	821410	552040	336020	531720	295450	403280	365500	2.04663	2.46094e-05	8.38338e-05	1.03325	4.07658
Lysophospholipid acyltransferase 7	Mboat7	127540	145940	107300	198340	161110	152940	86333	81865	108440	33150	58013	69589	2.04204	0.000963628	0.00201635	1.03001	2.69543
RNA-binding protein 25	Rbm25	61759	57853	76855	87113	87706	61664		44174	43649	22938	28684	37347	2.04077	0.000613649	0.00134253	1.02911	2.87208
Septin-7	Septin7	2445600	2383400	2841800	3164200	3220800	2923500	1525000	1215100	1336100	1232300	1391700	1630700	2.03811	3.79928e-06	1.83352e-05	1.02723	4.73671
Protein transport protein Sec16A	Sec16a	204510	382790	360680	305720	336190	222030	103630	88917	228470	85169	200150	182740	2.03798	0.00300169	0.0054776	1.02714	2.26141
Annexin A3	Anxa3	7356800	6673700	7102600	7924400	7531200	7710900	3861500	3544700	3439600	3870500	3751800	3294900	2.03555	5.57783e-09	1.67433e-07	1.02542	6.77616
Histone H1.2	H1-2	2154400	1587300	1817500	1888000	2819400	3758800	1393400	2183700	1361800	675180	886450	396360	2.03358	0.0184224	0.0277939	1.02402	1.55605
40S ribosomal protein S15a	Rps15a	5438700	4857000	5763600	3917000	5226700	5417100	2500900	2162900	2486600	2693600	2860100	2368400	2.03152	3.71182e-06	1.79572e-05	1.02256	4.74576
GPI transamidase component PIG-S	Pigs	469290	456040	528420	456530	548110	565500	322110	252510	232960	142230	266360	275790	2.02679	1.10466e-05	4.30353e-05	1.0192	4.36618
DnaJ homolog subfamily C member 8	Dnajc8	264550	200780	209330	181890	286780	315620	76358	158440	41193	109830	153970	180270	2.02615	0.00262026	0.00486726	1.01874	2.31272
Filamin-B	Flnb	12036000	11786000	13799000	13358000	12970000	12039000	6816900	5263300	5687400	7247400	6515900	5989200	2.02526	6.14219e-08	8.312e-07	1.01811	6.08029
40S ribosomal protein S23	Rps23	1361700	1191600	1551900	1648300	1542200	1399300	975060	785610	852490	783590	392220	505090	2.02489	6.73283e-05	0.000195674	1.01784	3.70847
40S ribosomal protein S14	Rps14	2614600	2185900	2547100	2464100	2953800	2525700	1230200	1022800	1209200	1423000	1258300	1409300	2.02457	6.88953e-07	4.87091e-06	1.01762	5.31239
Myotrophin	Mtpn	2845500	2478900	3102400	2973100	2779700	2518000	1534100	1525500	1241800	1288000	1395500	1270900	2.02253	2.22658e-07	2.08273e-06	1.01616	5.68137
Signal transducer and activator of transcription 1	Stat1	3323800	2936900	3853600	3924200	4830700	4701200	2590800	1104500	1767900	1307600	2530300	2354400	2.02226	0.000582336	0.00128401	1.01597	2.89143
Histone H2AX	H2ax	64137	65268	62639	143720	83566	79980	40444	41444	48850	45601		29489	2.02155	0.0162886	0.0248538	1.01546	1.60461
Small nuclear ribonucleoprotein G	Snrpg	421290	349310	459990	482040	461880	364960	205350	187430	228580	207580	274740	153430	2.02009	1.74593e-05	6.29623e-05	1.01442	4.20092
Small nuclear ribonucleoprotein Sm D3	Snrpd3	1564700	1427100	1512500	1694500	1781600	1789400	799830	714710	907760	921520	752760	749020	2.01622	3.98376e-07	3.22799e-06	1.01165	5.49107
Microtubule-associated protein 1S	Map1s	314230	294090	398770	404470	404790	396380	178360	178480	231710	190020	137320	182290	2.01491	1.59357e-05	5.81601e-05	1.01071	4.23537
Spectrin beta chain, erythrocytic	Sptb	5103600	4131200	4719100	5808700	4266100	4859900	2498800	2465100	2392500	2372100	2196200	2430500	2.01241	2.29622e-06	1.22362e-05	1.00893	4.91235
40S ribosomal protein S20	Rps20	3846300	3481600	4239900	2934500	3873300	3808100	1749100	1771900	1733400	1755500	2020400	1993300	2.01238	1.87198e-06	1.03537e-05	1.0089	4.9849
Sarcoplasmic/endoplasmic reticulum calcium ATPase 3	Atp2a3	304830	121840	151160	318420	162380	155620	51406	25439	105120	139570	164890	120200	2.00165	0.0338725	0.0482597	1.00119	1.31642
Cold shock domain-containing protein E1	Csde1	867930	717220	899000	1127300	977210	1083700	124390	474040	400540	568190	675200	594090	1.99981	0.000855895	0.00181308	0.999863	2.74158
Exosome complex component RRP46	Exosc5	61385	41696	72482	43690	73798	76518	21448	31114	26905	23828	32510	49299	1.99655	0.00221336	0.00419654	0.997508	2.37711
Antiviral innate immune response receptor RIG-I	Rigi	383860	311410	412920	312060	487940	472160	247390	171460	134240	110300	234140	302520	1.98354	0.00105272	0.00217845	0.988079	2.66185
Thioredoxin domain-containing protein 12	Txndc12	1403400	1316700	1571400	2124100	1663800	1644000	949010	808680	936450	747740	842890	621370	1.98188	7.91782e-05	0.000225504	0.986872	3.64685
Jupiter microtubule associated homolog 1	Jpt1	1293100	1401800	1409700	1572800	1745500	1323500	513140	739580	190910	597720	1130700	1249100	1.97831	0.00217638	0.00414037	0.984268	2.38296
60S ribosomal protein L13	Rpl13	2707600	4101100	3523600	3225900	3652700	3261900	2137200	1963500	1769000	2140400	1359900	993280	1.97551	9.29857e-05	0.000257328	0.982228	3.58951
Small nuclear ribonucleoprotein E	Snrpe	1336400	1154500	1622700	1861900	1541600	1644100	705350	672660	740570	733930	932160	852890	1.97544	4.24816e-05	0.000131313	0.982171	3.88169
AH receptor-interacting protein	Aip	144220	82905	168610	108020	159140	140080	69587	63382	57472	37070	103190	76731	1.97082	0.00206088	0.00396083	0.978796	2.40221
IST1 homolog	Ist1	237170	219480	128350	249860	252940	246800	75680	114370	89577	97490	139310	161720	1.96801	0.000907225	0.00190847	0.976737	2.71931
Importin-7	Ipo7	2448700	2251900	3140100	3342100	3467900	2577600	1525700	1792100	1575600	1131900	1416600	1315700	1.96724	0.000101759	0.000278477	0.976173	3.55521
60S acidic ribosomal protein P2	Rplp2	9786200	9968300	9165100	10556000	12502000	11146000	4986700	4997500	5056100	6083400	6103400	4915300	1.96387	2.25722e-06	1.20609e-05	0.973702	4.91862
BTB/POZ domain-containing protein KCTD12	Kctd12	1262400	1049400	1381200	1609500	1638900	1617800	670980	791880	386700	1217600	634180	657730	1.96354	0.000833188	0.00176878	0.973456	2.75232
Phospholipid phosphatase 1	Plpp1	26151	18096	19146	30838	23185	16976	14667	13773	8189.7	7502.5	7951.6	16411	1.96208	0.0024137	0.00453274	0.972381	2.34364
Nucleobindin-1	Nucb1	2421400	2111000	2353000	2724400	2708000	2580000	1403800	1343000	1383900	937860	1155100	1408200	1.95205	1.87628e-06	1.0363e-05	0.964993	4.98452
ADP-ribosylation factor 6	Arf6	875610	669540	789690	845540	1009800	1029200	437040	355060	432850	448540	543790	459410	1.94994	3.78323e-05	0.00012004	0.963428	3.92067
40S ribosomal protein S4, X isoform	Rps4x	8552100	8568800	9591700	9583500	10360000	9335100	4743800	5192400	5179000	5009400	3601100	5082100	1.94361	2.80599e-07	2.49436e-06	0.958741	5.60304
Sorting nexin-2	Snx2	3316700	2892300	3052000	2852400	3908200	3819400	1549500	1569000	1454800	1765200	1954900	1925500	1.9416	1.56985e-05	5.75611e-05	0.957245	4.23987
40S ribosomal protein S18	Rps18	7635500	6752000	8427400	7655700	8619600	8219000	4342400	4963300	4254400	4019000	2742400	4100000	1.93719	2.99346e-06	1.50745e-05	0.953969	4.82176
Major vault protein	Mvp	8160900	7695100	8423000	8567600	9557400	9125100	3826200	4608500	4226800	4619000	4311000	5031900	1.93548	1.42872e-07	1.48844e-06	0.952693	5.82727
Far upstream element-binding protein 1	Fubp1	1124000	981080	1301600	1343000	1427300	1155900	738630	666680	601830	506330	678230	597460	1.93523	1.31664e-05	4.96639e-05	0.952502	4.30396
Plectin	Plec	36096000	35029000	39448000	39594000	43508000	38412000	21757000	22939000	21396000	19064000	16844000	17980000	1.93438	3.05057e-07	2.65778e-06	0.951872	5.57548
Transducin beta-like protein 2	Tbl2	226460	180840	230050	210260	210840	250520	88480	84756	47318	162780	121330	172660	1.93256	0.000752086	0.00161577	0.950514	2.79162
60S ribosomal protein L5	Rpl5	6325800	6813100	6781500	6257400	7874600	6622500	4086700	4168200	4122300	3117100	2270000	3357700	1.92571	7.99262e-06	3.32014e-05	0.945392	4.47884
Protein ERGIC-53	Lman1	1679200	1772400	1910200	1590300	2132100	1879700	1087400	938220	952130	703390	1003100	1027400	1.91957	3.432e-06	1.67856e-05	0.940784	4.77506
Xin actin-binding repeat-containing protein 1	Xirp1	8577200	9521700	11274000	8630400	10661000	7694300	6312100	4932400	4987800	3916900	4802600	4413200	1.91924	3.86801e-05	0.000122299	0.940538	3.91258
Recombining binding protein suppressor of hairless	Rbpj	50592	26006	50646	37572	73370	37512	26433	3410.6	5795.2			42004	2.36723	0.0427653	0.0594248	1.2432	1.22603
60S ribosomal protein L38	Rpl38	2477500	2445300	2572900	2037800	2456000	2517100	1292700	1249700	1299500	910210	1347000	1464100	1.91805	9.39726e-07	6.06662e-06	0.939639	5.21705
60S ribosomal protein L30	Rpl30	2398700	1901900	2362700	2248100	2304300	2407400	418270	1037400	1668600	527630	1686300	1771100	1.91624	0.00197574	0.00381395	0.938276	2.41863
Ribosomal protein S6 kinase alpha-1	Rps6ka1	251510	60694	137860	251850	229800	226450	177120	54817	65832			29229	2.36121	0.0460593	0.0634201	1.23952	1.19777
ATP-dependent RNA helicase DDX3Y	Ddx3y	676770	549390	748260	635500	759600	806090	397430	306440	436440	301460	452910	284480	1.91616	4.85267e-05	0.00014726	0.938215	3.83191
Protein NDRG1	Ndrg1	1070300	881590	1019400	1058300	1025800	884490	483910	517960	531330	421910	548820	596240	1.91599	5.6753e-07	4.21686e-06	0.938086	5.37501
WD40 repeat-containing protein SMU1	Smu1	275820	165180	313250	404430	411700	285230	116370	204790	171280	125310	114060	238080	1.91322	0.00640025	0.0107343	0.936	1.96923
Titin	Ttn	341580000	306970000	255520000	313750000	253270000	343970000	250290000	216100000	131670000	213640000	50728000	87073000	1.91159	0.00278061	0.00513123	0.934776	2.28978
Nuclear receptor-binding protein	Nrbp1	408770	387650	465800	538390	562450	487240	307610	266940	272710	123540	236850	285330	1.90913	0.000170063	0.000434875	0.932919	3.36164
Adenine phosphoribosyltransferase	Aprt	1196600	1014600	991520	917870	1050200	1302200	532290	514510	536220	632220	516080	662660	1.9072	1.16471e-05	4.50112e-05	0.931454	4.34668
Transmembrane emp24 domain-containing protein 2	Tmed2	990540	771340	859200	1098200	1145200	935780	347200	469450	454220	582570	539810	654490	1.90313	8.81606e-05	0.000246749	0.928378	3.60774
60S ribosomal protein L12	Rpl12	5884400	5673500	5799300	5369000	6777200	6668000	2787400	2746800	2950800	2858000	3443200	4249800	1.90016	6.27342e-06	2.73888e-05	0.926119	4.56243
Latent-transforming growth factor beta-binding protein 4	Ltbp4	72368	53318	124780	131190	112480	121620	45951	16173	44064	82291	59300	76726	1.89752	0.0142103	0.0219279	0.924118	1.659
Luc7-like protein 3	Luc7l3	2147900	1813800	2329500	2703800	2358000	2091800	1487200	1079700	1376900	893770	1210400	1037800	1.89744	3.89408e-05	0.000122679	0.924052	3.91123
Phosphoenolpyruvate carboxykinase [GTP], mitochondrial	Pck2	682250	558910	658210	796130	789130	878830	388980	356420	365750	553390	255940	379420	1.89724	0.000225763	0.000557052	0.923901	3.2541
Huntingtin	Htt	34336	42777	49448	58962	53734	44225	36019	29745	4064.7		17982	36765	1.89632	0.00979433	0.0156471	0.9232	1.80557
Splicing factor 3A subunit 2	Sf3a2	81270	126950	148900	193170	275270	192470	83830	104090	106780	69986	63962	108540	1.89511	0.0181699	0.0274676	0.922281	1.56118
60S ribosomal protein L35	Rpl35	533690	761750	451950	701270	783490	568370	628500	505350	586750	30757	135220	119290	1.8947	0.0344348	0.0490431	0.921971	1.30942
Signal transducer and transcription activator 6	Stat6	118100	99261	138250	145520	163950	152750	116800	101930	71372	47838	60119	34012	1.89282	0.00267603	0.00495683	0.920534	2.3048
E3 UFM1-protein ligase 1	Ufl1	252520	229540	358610	210070	245200	148410	117970	101020	145550	149440	92905	156640	1.89169	0.00370769	0.00657994	0.919673	2.18178
Prosaposin	Psap	20729000	15342000	20377000	19079000	21625000	22047000	10789000	13376000	11280000	8488800	11761000	7407100	1.88899	3.8905e-05	0.000122665	0.917617	3.91128
Uncharacterized protein C1orf198 homolog		47054	54635	33417	33588	51205	40913	16903	3401.2	30104	23500	28220	36008	1.88808	0.00652682	0.0109187	0.916919	1.96183
COMM domain-containing protein 8	Commd8		26731	45437	18683	26994	24173		16854		1266.5	11154	20109	2.30066	0.0375562	0.052839	1.20204	1.27705
40S ribosomal protein S13	Rps13	4230200	4808500	5067600	4610600	4872600	4454000	2828800	2374600	2716800	2288000	1861700	2813700	1.88419	6.30103e-07	4.54459e-06	0.913943	5.34251
Chromatin target of PRMT1 protein	Chtop	68023	86843	83777	108730	111960	83549	76540		73393	32453	22255	35675	1.88253	0.00844027	0.0137688	0.912672	1.86111
SUMO-activating enzyme subunit 2	Uba2	454480	330370	466320	502020	975460	528920	468340	169850	205360	400510	245100	241420	1.88236	0.0329542	0.0470706	0.912541	1.32725
Mannose-1-phosphate guanyltransferase beta	Gmppb	865860	843860	935950	1138100	1146900	865620	402100	381580	515180	693950	561200	527960	1.88071	0.000110503	0.000299287	0.911277	3.52391
Nuclear pore complex protein Nup93	Nup93	877850	658920	775580	1161000	1270100	919820	449320	485740	589150	482920	511630	492690	1.88058	0.00100856	0.00210143	0.911177	2.67748
Nischarin	Nisch	1133900	847020	1321000	1212600	1380400	774910	569180	535270	433920	889340	833150	288130	1.87936	0.0037965	0.00671635	0.910241	2.17287
Receptor-interacting serine/threonine-protein kinase 3	Ripk3	422600	208710	446830	437520	562550	350390	191450	271420		310670	8142.9	296290	1.87744	0.0295902	0.04259	0.90877	1.37069
RuvB-like 2	Ruvbl2	2218400	1840000	2242500	2283700	2144200	2191900	1141600	1098600	1184900	1070300	1263000	1135700	1.87417	6.31503e-08	8.48758e-07	0.90625	6.07122
V-type proton ATPase subunit B, brain isoform	Atp6v1b2	3540300	2757600	3332300	3830900	4189300	3934000	2090000	1921500	2162600	1692200	1820000	1863400	1.86883	1.82306e-05	6.5222e-05	0.902134	4.18561
Filamin-C	Flnc	49820000	59377000	65595000	47802000	55775000	49938000	32292000	31940000	27590000	28568000	27757000	27546000	1.86864	6.02921e-06	2.64989e-05	0.901989	4.57677
40S ribosomal protein S19	Rps19	5110100	5090400	5626800	4617900	5237300	5349300	2568600	2719800	2906900	2784200	2718900	2909100	1.86854	1.47211e-08	2.98823e-07	0.901912	6.52459
Y-box-binding protein 1	Ybx1	2443100	2459400	1850300	2551200	3314200	2695500	1301000	1513200	1291100	1324300	1176200	1591700	1.86809	0.000162363	0.000416266	0.901567	3.38063
Proliferation-associated protein 2G4	Pa2g4	4204600	3740000	4705100	4603200	5203900	4471000	2521000	2628300	2614800	1747500	2253200	2656600	1.86721	7.51042e-06	3.15646e-05	0.900885	4.5008
Transcription factor BTF3	Btf3	678880	806250	727530	898890	1104000	849560	387750	369500	415200	345670	520410	679110	1.86379	0.000640928	0.00139523	0.898239	2.85535
Cytochrome c oxidase subunit 7B, mitochondrial	Cox7b	697820	900120	1283800	1316300	1368800	870800		772680	1228100	110140	202140	59272	2.26136	0.0354617	0.0503055	1.17719	1.29838
Alanine--tRNA ligase, cytoplasmic	Aars1	1984900	1812300	1905700	2650800	2932600	2332800	934880	1044900	1209100	1493200	1262500	1389100	1.85706	0.000415106	0.000945454	0.893022	3.02436
Protein transport protein Sec61 subunit gamma	Sec61g	481710	450140	795010	630720	888250	789600	174770	212220	302020	738820	429820	315880	1.85662	0.0193098	0.0289133	0.892682	1.5389
Hypoxanthine-guanine phosphoribosyltransferase	Hprt1	2015300	1817000	2152200	2480500	2263000	2294400	986060	1372500	1155000	1167100	1183200	1156100	1.85505	2.98688e-06	1.50606e-05	0.891461	4.82216
Signal peptidase complex catalytic subunit SEC11A	Sec11a	1121000	1113800	1261800	1486100	1336900	1388200	749630	640280	702110	734920	648890	682740	1.85347	2.96904e-06	1.49898e-05	0.890232	4.8242
Apoptosis-associated speck-like protein containing a CARD	Pycard	819320	735190	799600	812070	946440	1080600	432630	362540	428940	648750	509840	419870	1.85302	0.000122251	0.000324629	0.889879	3.48861
MOB kinase activator 1A	Mob1a	987510	842860	817910	291560	963830	346270	276860	821340	242500	3962.5	127890	413850	2.25293	0.0445218	0.061598	1.1718	1.21043
Protein transport protein Sec31A	Sec31a	4046300	3738900	4496700	5192600	5177200	4589500	2570900	2434100	2278700	2460700	2554700	2436100	1.84872	6.45148e-06	2.80419e-05	0.886524	4.55219
Myosin-7	Myh7	5842200	6616200	8254600	10994000	6418000	4889900	3901800	1913400	3338400	5251500	6815100	2063400	1.84743	0.0190224	0.0285589	0.885522	1.54426
Histone H2B type 1-P	Hist1h2bp	70889000	63501000	70306000	75934000	70070000	79891000	47062000	41215000	67309000	41175000	13207000	23111000	1.8474	0.00220764	0.0041877	0.885499	2.37802
BAG family molecular chaperone regulator 1	Bag1	149100	117860	115490	153900	199320	181470	79281	101530	49835	47597	87760	130500	1.8472	0.00391603	0.00689992	0.88534	2.16116
Serine/arginine-rich splicing factor 5	Srsf5	394410	350830	327430	473040	530520	448600	249980	190040	199230	287600	217380	222780	1.84697	0.000244807	0.000596099	0.885162	3.22468
Eukaryotic peptide chain release factor GTP-binding subunit ERF3A	Gspt1	1299400	1093100	1522300	1229600	1563200	1362000	842210	796790	847030	510750	732210	641650	1.84632	4.59894e-05	0.000140284	0.884653	3.85299
Lipoma-preferred partner homolog	Lpp	910770	852010	1182300	1080400	1421800	1002700	554830	758720	423200	244200	753900	760380	1.84537	0.00237227	0.00446346	0.883907	2.35033
Glutamate--cysteine ligase regulatory subunit	Gclm	864280	850580	875810	1320100	796120	805520	663500	504000	403300	489160	506410	420960	1.84526	0.000845876	0.00179379	0.883827	2.74623
Heterogeneous nuclear ribonucleoprotein A3	Hnrnpa3	9307000	7989200	8732700	10172000	11051000	10844000	4852500	4731500	5004500	5544900	5278000	6108300	1.84316	9.14885e-06	3.70286e-05	0.882183	4.43146
Plastin-3	Pls3	2817700	2695400	3064900	3603000	3781200	2943500	1746200	1694400	1620100	1633700	1819100	1753100	1.84148	1.33318e-05	5.01587e-05	0.880863	4.29965
Coatomer subunit zeta-1	Copz1	547870	579540	620260	648780	538350	667330	268520	317950	343030	439550	286270	301930	1.8404	8.79706e-06	3.60065e-05	0.880022	4.44362
Eukaryotic translation initiation factor 2 subunit 3, X-linked	Eif2s3x	1929400	1794000	1962300	1727800	2232000	1961400	969610	1038500	847040	1027700	1299900	1126100	1.83978	3.00495e-06	1.5113e-05	0.879534	4.82065
Splicing factor 1	Sf1	693440	567580	592580	825230	1076900	798700	286580	435580	394370	453660	542920	362520	1.83971	0.00212326	0.00406287	0.879475	2.39117
60S ribosomal protein L10	Rpl10	2218000	2348900	1735600	1947100	2411000	2245300	1137200	1381100	1417100	1257600	730150	1095600	1.83877	5.51374e-05	0.000163625	0.878745	3.78615
Ubiquitin-conjugating enzyme E2 Q1	Ube2q1	968370	848280	991290	1377700	1184900	769850	405640	397340	919090	501120	449860	668870	1.83738	0.00361428	0.00643447	0.877653	2.19149
60S acidic ribosomal protein P0	Rplp0	10254000	11118000	11017000	13177000	11834000	11451000	6264000	5840300	6568500	6770100	6131200	5921400	1.83625	2.52577e-07	2.30243e-06	0.87676	5.63781
40S ribosomal protein S2	Rps2	7246000	7235900	8801500	6843500	8447900	8275300	4911200	4242400	4841600	4247400	2999900	4294500	1.8346	8.83081e-06	3.6037e-05	0.875463	4.44325
MMS19 nucleotide excision repair protein homolog	Mms19	111650		126600	181990	138080	99636	103220	93988	79363	15581	18381	120210	1.83299	0.0332494	0.0474578	0.874198	1.32369
CD2-associated protein	Cd2ap	88010	107250	133040	93353	131440	114290	74239	38057	46901		78671	65859	1.83109	0.00135953	0.00271355	0.872705	2.56646
Disks large-associated protein 4	Dlgap4	195630	185520	229400	320530	206990	217310	97678	97182		123970	143860	154430	1.83025	0.00233862	0.00441703	0.87204	2.35487
Histone-binding protein RBBP4	Rbbp4	2479300	2432900	2980200	3139400	3506300	3170800	1864000	1418400	1919200	1442700	1553900	1479000	1.82996	4.19308e-05	0.000130121	0.871813	3.88565
ATP-dependent 6-phosphofructokinase, platelet type	Pfkp	5579600	6227500	6779400	7020700	7303400	5632400	2535400	3616700	3707500	3361000	3760700	4085900	1.82953	1.2768e-05	4.85332e-05	0.87147	4.31396
Heterogeneous nuclear ribonucleoprotein U	Hnrnpu	7383500	7295800	8076100	8570800	10272000	8343700	4736800	4240200	5195900	4376100	4107600	4659800	1.82828	1.16185e-05	4.49448e-05	0.870483	4.34732
Signal recognition particle receptor subunit alpha	Srpra	700350	840850	1114800	718260	1333100	830230	476080	492490	981370	149130	317740	615030	1.82648	0.0220125	0.0325272	0.869065	1.48775
Microtubule-associated protein RP/EB family member 1	Mapre1	1918400	2198800	2322100	2124800	2757600	2196300	1045600	1166600	1159900	1191300	1520400	1333700	1.82245	1.78567e-05	6.41604e-05	0.865877	4.19273
Ubiquitin-fold modifier 1	Ufm1	982690	1000100	1200900	1336900	1489000	1077800	631420	475270	592250	807160	603180	780100	1.82224	0.000256566	0.000618713	0.865714	3.20851
40S ribosomal protein S21	Rps21	2276900	2426900	2927400	2545800	3481300	3291000	1384100	1026400	1046600	1752300	1686100	2416200	1.82022	0.0014266	0.00283391	0.864109	2.54761
Phosphatidylinositol transfer protein alpha isoform	Pitpna	2691400	2361700	2659800	2572100	3205000	2958100	1207800	1376800	1229000	1458500	1770400	1995500	1.81988	3.78592e-05	0.00012004	0.863845	3.92067
Paralemmin-2	Palm2	184460	223140	182810	143890	185850	147050	95089	75809	84438	88129	126470	116800	1.81888	0.000241995	0.000591177	0.86305	3.22828
Cell division cycle and apoptosis regulator protein 1	Ccar1	300420	107820	323570	479490	366480	372020	238260	189750	113980	70322	243220	217850	1.8165	0.0304368	0.0436968	0.861163	1.35955
Src substrate cortactin	Cttn	1457400	1403600	1842700	1670600	1594000	1406000	714370	893750	885180	866900	888880	922710	1.81258	3.94211e-06	1.88627e-05	0.858047	4.7244
Rho GDP-dissociation inhibitor 1	Arhgdia	8754600	7490700	7238400	8022000	10678000	9629000	3822400	5404200	4077000	3921800	5477800	5909000	1.81086	0.000161759	0.000414987	0.856675	3.38197
Poly(rC)-binding protein 2	Pcbp2	2463500	2405600	2728200	3627600	3507200	3435900	1806700	1434900	1457000	2012200	1841800	1481900	1.81055	0.000278964	0.000666601	0.856431	3.17613
Golgin subfamily A member 2	Golga2	317980	303720	341960	361880	477170	378860	143340	217100	233460	149450	219510	242250	1.81027	0.000362754	0.000839815	0.856202	3.07582
NFX1-type zinc finger-containing protein 1	Znfx1			39351	53259	51838	54244	37933	13415			31573	26996	1.80765	0.0120746	0.0189216	0.854119	1.72304
WD repeat-containing protein 26	Wdr26	170710	70395	226700	248610	251470	197250	90089	49365	95582	92698	192580	125020	1.80548	0.0291341	0.0420003	0.852379	1.37675
Mothers against decapentaplegic homolog 4	Smad4	48209	28862	54470	37541	43765	46287	31180	36065	26075	9278.7	17044	23932	1.80487	0.00497343	0.00856753	0.851897	2.06714
Serine/threonine-protein kinase VRK1	Vrk1	231700	119130	110690	116790	218220	181440	52954	41609	192210		12577	76409	2.16888	0.0429318	0.0596351	1.11695	1.2245
Conserved oligomeric Golgi complex subunit 4	Cog4	240850	377990	362300	493220	614200	475990	344170	241320	282750	123250	267810	163340	1.80267	0.0120256	0.0188598	0.850135	1.72446
GDP-L-fucose synthase	Gfus	657440	501160	737820	442610	785360	738270	192980	208780	211920	290620	614330	624370	1.80245	0.0182964	0.0276164	0.849963	1.55883
Lysosome-associated membrane glycoprotein 1	Lamp1	2285500	2079600	2072600	2863300	2628800	2768000	1629100	1540600	1191400	1558300	1081200	1162300	1.80056	9.05319e-05	0.000252013	0.848447	3.59858
Dual specificity mitogen-activated protein kinase kinase 1	Map2k1	1185900	1104200	1331800	1317700	1378100	1346000	680380	644840	707200	812330	740390	673000	1.79978	5.13203e-07	3.89401e-06	0.847818	5.4096
Fatty acid-binding protein 5	Fabp5	7455000	5945300	8169500	6439600	9178500	9019800	4097400	3186500	3479800	3518700	5994100	5453800	1.79585	0.000808166	0.00172123	0.844665	2.76416
Golgi apparatus protein 1	Glg1	3007400	2505900	3291200	2862400	3330100	3317800	1618200	1344400	1466900	1744400	2079400	1945700	1.79574	1.71635e-05	6.20661e-05	0.844582	4.20715
ARF GTPase-activating protein GIT2	Git2	255840	201540	291500	320480	289840	252070	202970	141190	136300	104520	187620	125690	1.79371	0.000408965	0.000932544	0.842945	3.03033
Calcium load-activated calcium channel	Tmco1	343940	366200	351410	534390	457140	466720	345410	351020	289550	22916	316720	82126	1.78996	0.0195685	0.0292339	0.839926	1.53411
Galactokinase	Galk1	1099600	990630	1165500	1186400	1022000	1087100	610620	446450	550100	424520	1186000	448770	1.7868	0.00288197	0.00528607	0.837378	2.27687
Regulation of nuclear pre-mRNA domain-containing protein 1B	Rprd1b	417180	385740	439050	439270	431220	408230	261500	226150	286340	158920	228970	249600	1.78585	2.82765e-06	1.43681e-05	0.83661	4.8426
Sorting nexin-6	Snx6	481130	302690	379070	347090	631870	390690	198280	313850	123150	362960	200880	219710	1.78495	0.0113861	0.0179569	0.835883	1.74577
Nucleoporin NUP35	Nup35	150190	123300	177670	202180	197630	156740	122370	68738	116610	63003	107820	86060	1.78482	0.000988278	0.00206354	0.835777	2.68539
ATP-binding cassette sub-family F member 1	Abcf1	540000	509010	566670	526800	705220	619880	380060	379070	405150	147290	254820	376880	1.7844	0.000563586	0.00124686	0.835443	2.90418
AP-1 complex subunit sigma-1A	Ap1s1	149070	118100	125200	182960	196140	185360	104790	97081	105550	75092	91334	63222	1.78158	0.00101636	0.00211432	0.833155	2.67483
KH domain-containing, RNA-binding, signal transduction-associated protein 1	Khdrbs1		379960	399210	318580	566490	522410	306040	229140	226670	141440	252180	318620	1.78007	0.00438482	0.00765702	0.831932	2.11594
Drebrin-like protein	Dbnl	1549800	1227200	1471100	1645300	1715400	1545800	885840	832360	834400	735880	906660	966970	1.77342	5.46194e-06	2.43868e-05	0.826536	4.61285
Glycolipid transfer protein	Gltp	288200	286400	318770	449010	449330	434940	254070	269490	184710		145360	193670	1.77174	0.00399836	0.0070324	0.825166	2.1529
Kinesin light chain 1	Klc1	440640	429710	512100	508640	607380	487930	306320	304700	305900	239480	253370	277070	1.77041	1.93652e-05	6.85791e-05	0.824084	4.16381
Pre-mRNA-splicing factor SPF27	Bcas2	187100	192940	216610	220550	262700	213300	140360		142390	121610	106540	98734	1.76773	0.000112926	0.000304175	0.821896	3.51688
Y-box-binding protein 3	Ybx3	263910	335460	226850	280540	320310	268980	58685	230900	137730	166170	153640	213330	1.76588	0.00207937	0.00398859	0.820389	2.39918
Protein DDI1 homolog 2	Ddi2	273150	281130	254040	370620	297330	276490	190470	142570	185840	154540	184450	135680	1.76414	6.71468e-05	0.000195291	0.818964	3.70932
Eukaryotic translation initiation factor 4B	Eif4b	6446900	5470200	6314500	6097700	8058100	5732400	4282600	2452200	5276400	3401000	3761300	2483900	1.76013	0.000792073	0.00169245	0.81568	2.77148
Astrocytic phosphoprotein PEA-15	Pea15	713260	557810	896780	1093900	1267800	874310	855410	455490	746310	408560	283570	323640	1.75851	0.0205764	0.0305726	0.814352	1.51467
Protein arginine N-methyltransferase 1	Prmt1	1644600	1358400	1730900	1927900	1981300	2038000	766860	919650	852430	980950	1151000	1406000	1.75766	0.00028505	0.000678674	0.813655	3.16834
Ubiquitin-conjugating enzyme E2 Z	Ube2z	175790	144400	182180	145800	236730	207020	126840	129140	113100	23811	131910	96653	1.75704	0.0055345	0.00944318	0.813148	2.02488
Sec1 family domain-containing protein 1	Scfd1	949600	908200	1054200	1060800	1197300	1039600	628830	579730	536080	478110	690140	625660	1.75487	5.78478e-06	2.55386e-05	0.811365	4.5928
Catenin delta-1	Ctnnd1	1994400	1955200	2324000	2181900	2561200	2100700	1393700	1147100	1376900	793240	1381200	1391500	1.75281	4.02899e-05	0.000126022	0.80967	3.89955
40S ribosomal protein S27	Rps27	2439700	3304200	3189300	3140100	3786400	3160300	1932000	1938700	1827100	1743200	1462700	1949700	1.75245	3.37812e-05	0.000109041	0.80937	3.96241
60S ribosomal protein L37a	Rpl37a	712840	708140	741020	717460	864650	836180	460290	355560	545490	497730	344730	417880	1.74708	1.83084e-05	6.5425e-05	0.804947	4.18426
Vacuolar ATPase assembly integral membrane protein Vma21	Vma21	190940	155780	281510	310330	255820	270430	81799	35240	205170	195160	192920	128350	1.74665	0.0189621	0.028501	0.804592	1.54514
Transformer-2 protein homolog beta	Tra2b	687580	530820	527480	854070	697030	739410	319310	296780	313790	510290	389610	484520	1.74411	0.00114719	0.00234317	0.80249	2.6302
Heterogeneous nuclear ribonucleoprotein A/B	Hnrnpab	4209800	4121300	4263600	4834000	5304000	4904700	2650400	2632600	2622000	2685700	2504200	2752700	1.74395	1.67251e-06	9.53163e-06	0.802358	5.02083
Elongation factor 1-beta	Eef1b	3597500	3879700	3792600	3979500	5394700	4276400	2166500	2214400	2196800	2602500	2718800	2423100	1.74	9.13158e-05	0.000253598	0.799084	3.59585
40S ribosomal protein SA	Rpsa	15588000	14908000	17784000	20315000	19529000	18138000	10777000	9246300	10751000	10496000	10563000	9237500	1.73998	9.50545e-06	3.82354e-05	0.799071	4.41753
Ras-related protein Rap-1b	Rap1b	5608800	5110700	4873800	5776800	5733800	5856300	3159000	3148100	3392900	3212100	3153100	2887800	1.73905	1.22504e-07	1.36663e-06	0.798299	5.86435
Probable ATP-dependent RNA helicase DDX5	Ddx5	5129400	4557000	5849000	6300100	5807600	5380000	3328100	2787600	3497300	3550300	3043300	2785400	1.73879	1.02614e-05	4.06941e-05	0.798084	4.39047
Rho guanine nucleotide exchange factor 7	Arhgef7	333750	253430	455750	444930	589630	483690	285540	193120	203650	114620	294700	383780	1.73591	0.0150296	0.0231017	0.795693	1.63636
Protein SGT1 homolog	Sugt1	1684600	1603500	1839500	1760700	2147300	1782700	1054200	977080	917150	975720	1129300	1184700	1.73422	5.31264e-06	2.38936e-05	0.794284	4.62172
RNA-binding protein 14	Rbm14	488780	452200	552180	462600	521510	516150	327580	247210	234900	217540	389060	312440	1.73157	4.91383e-05	0.000148623	0.792082	3.82792
Eukaryotic translation initiation factor 5	Eif5	586070	582700	761470	732310	771320	675490	433540	397440	472910	269460	395960	405010	1.73075	6.85882e-05	0.000198603	0.791399	3.70201
Nuclear migration protein nudC	Nudc	1952100	1359100	1579400	2433800	2288600	1924200	1061700	1230500	1016700	917790	1353300	1086800	1.73055	0.00105391	0.00217978	0.791229	2.66159
SUMO-conjugating enzyme UBC9	Ube2i	672830	641060	734270	982300	846630	757100	473900	350960	422620	414880	514130	505160	1.72811	0.000199092	0.000499061	0.789196	3.30185
Receptor of activated protein C kinase 1	Rack1	14708000	13472000	16411000	14780000	16785000	17017000	9638000	8377300	9273400	8128100	9599400	8913800	1.72767	1.18173e-06	7.22617e-06	0.788824	5.14109
Eukaryotic translation initiation factor 1A	Eif1a	342300	302920	405040	342450	472640	355090	319260	219620	194230	242900	127260	182590	1.72681	0.0014943	0.00295855	0.788112	2.52892
Phosphatidylinositol transfer protein beta isoform	Pitpnb	222300	196450	251310	173140	256800	310780	188470	171970	183290	87675	69448	117050	1.72487	0.0067902	0.011316	0.786491	1.94631
Prefoldin subunit 2	Pfdn2	316090	405370	318540	304760	417940	224440	248630	216500	218400	301850	147850	18869	1.7248	0.0187264	0.0281909	0.786429	1.54989
CUGBP Elav-like family member 2	Celf2	665430	615620	815600	687970	869720	738040	313480	391280	324190	509080	528990	484170	1.7217	0.000237105	0.000581757	0.783833	3.23526
Serine/threonine-protein kinase Nek9	Nek9	275690	284680	268230	342290	309610	257000	277840	236430	78959	105510	158990	151810	1.72108	0.00474766	0.00822538	0.783316	2.08484
Receptor-type tyrosine-protein phosphatase alpha	Ptpra	35681	25868	44404	54587	62340	42289	9880.1			4933.2	43413	27629	2.05904	0.0457345	0.063017	1.04197	1.20054
40S ribosomal protein S3	Rps3	12581000	12780000	12724000	12506000	14447000	14672000	6924000	7456500	8042600	8943300	7750000	7253600	1.719	5.87368e-07	4.30737e-06	0.781569	5.36579
GPI transamidase component PIG-T	Pigt	327510	208250	344760	255600	283810	290250	215120	197880	204560	118080	131900	129510	1.71524	0.00133057	0.00266384	0.77841	2.57449
Mannose-1-phosphate guanyltransferase alpha	Gmppa	437680	341210	442910	533320	488320	487700	303940	310970	296570	165800	250420	265560	1.71418	0.000282628	0.000673723	0.777522	3.17152
Protein S100-A16	S100a16	69278	68844	98413	130830	88347	71157	60970	55524	53881	4100.3	71903	61322	1.71228	0.0254325	0.0370663	0.775918	1.43102
Cysteine and glycine-rich protein 1	Csrp1	1912500	1367900	1871000	1375400	1900900	2050200	963090	843770	795090	695770	1443800	1378200	1.71215	0.00211862	0.00405596	0.775812	2.39191
Importin subunit beta-1	Kpnb1	6448400	6229400	7035700	7392200	8922300	7156300	4053100	4147000	4168000	3847500	4399200	4631700	1.71051	2.35156e-05	8.0666e-05	0.774424	4.09331
Eukaryotic translation initiation factor 3 subunit H	Eif3h	1232300	1188100	1348600	1433600	1629500	1337800	806470	657700	682800	914880	856960	860000	1.70961	2.52053e-05	8.5494e-05	0.773667	4.06806
40S ribosomal protein S16	Rps16	5654300	4879600	6165900	4490000	6395300	6354500	2357800	3235000	3144200	3020600	3561600	4564000	1.70695	0.000359946	0.000834786	0.77142	3.07842
Kelch-like protein 40	Klhl40	862590	989360	1299200	961000	898840	741830	666610	519250	478880	558110	657110	490750	1.70671	0.000793293	0.0016935	0.771217	2.77121
Spliceosome RNA helicase Ddx39b	Ddx39b	4866700	4974900	5646000	5258500	5435900	5310200	2947300	3051800	3417000	2913500	3146000	2994600	1.70503	2.56721e-08	4.44419e-07	0.769795	6.35221
Plasminogen activator inhibitor 1 RNA-binding protein	Serbp1	2039800	2100800	2067800	2186200	3093500	2133300	1047700	1332800	946450	1380200	1535800	1761400	1.70175	0.00109972	0.00225792	0.767019	2.64629
Histone deacetylase complex subunit SAP18	Sap18	114870	76403	179210	150780	172290	147330	59793	52779	68242		108860	122480	1.70018	0.024902	0.0363651	0.765687	1.43931
Coatomer subunit epsilon	Cope	1115700	1055200	1369200	1191600	1190900	1124700	790750	621990	669200	612250	726650	728950	1.69823	3.40903e-06	1.67183e-05	0.764032	4.77681
Heat shock protein beta-1	Hspb1	44494000	55669000	62385000	59982000	63387000	44779000	31348000	37646000	33307000	29710000	33638000	29644000	1.69333	0.00011569	0.000309712	0.759865	3.50904
SHC-transforming protein 1	Shc1	157760	161010	106750	337990	404040	299050	110860	115980	176400	124700	54107	139860	2.03156	0.0358397	0.0507686	1.02259	1.2944
Transaldolase	Taldo1	10088000	8933400	10057000	9671400	11048000	9931000	5295800	6211200	5138000	5178100	6953700	6575100	1.68955	2.51713e-06	1.31291e-05	0.756639	4.88177
H-2 class I histocompatibility antigen, D-B alpha chain	H2-D1	1641100	1187000	1557100	1205800	1644000	1910100	1211700	789030	667680	514680	1122500	1110700	1.68844	0.00343829	0.00617136	0.755694	2.20962
Endoplasmic reticulum chaperone BiP	Hspa5	76099000	76364000	80082000	76416000	88198000	78364000	46004000	44144000	48849000	44817000	50394000	47589000	1.68747	3.26406e-08	5.1622e-07	0.754859	6.28717
High mobility group protein B1	Hmgb1	3681500	3879000	3970300	3338700	4851400	3671300	1492100	2634700	1713100	1615800	2749600	3659600	1.68715	0.00292297	0.0053538	0.75459	2.27134
Splicing factor, proline- and glutamine-rich	Sfpq	1572900	1332700	1472200	1525000	1885900	1680500	811960	949400	919820	727450	944250	1259700	1.68714	0.000131164	0.000346196	0.754578	3.46068
ER lumen protein-retaining receptor 1	Kdelr1	133760	249480	215310	210070	279220	201770	156790	144780	168060	128960	67714	98490	1.68622	0.00627126	0.0105494	0.753792	1.97677
Vesicular integral-membrane protein VIP36	Lman2	2520400	2438000	2384500	2418000	2821800	2722700	1195400	1558100	1360400	1446400	1730100	1798000	1.68406	5.33854e-06	2.39717e-05	0.751943	4.6203
Synembryn-A	Ric8a	68455	64595	119750	134060	147640	131280		65129	78157	49490	77975	58869	1.6832	0.025274	0.0368763	0.751207	1.43325
U6 snRNA-associated Sm-like protein LSm8	Lsm8	413900	412150	370100	482850	456070	470220	313410	259210	303090	118980	271950	281290	1.68308	0.000395315	0.000904562	0.751104	3.04356
Eukaryotic translation initiation factor 5B	Eif5b	726950	817720	880230	962560	995720	910230	474200	589250	542480	405990	542000	592670	1.68227	2.98554e-05	9.8633e-05	0.750408	4.00598
Signal recognition particle 14 kDa protein	Srp14	193330	215540	228360	238380	252920	235870	121550	133740	132740	135340	115100	173530	1.6803	1.52136e-05	5.62017e-05	0.748715	4.25025
T-complex protein 1 subunit theta	Cct8	11354000	11320000	12786000	11776000	13089000	11978000	7250400	6879700	6589800	7698400	7743100	6892900	1.67934	8.6687e-08	1.06017e-06	0.747898	5.97463
H/ACA ribonucleoprotein complex subunit DKC1	Dkc1	204030	200340	329840	335110	383610	311470	277580	87619	139950	89028	246170	212160	1.67638	0.025481	0.0371095	0.745348	1.43052
ATP-binding cassette sub-family F member 2	Abcf2	699490	806390	944360	689580	890590	774210	476680	437630	527090	392860	472880	562550	1.67426	5.69482e-05	0.000168053	0.743527	3.77455
Opioid growth factor receptor	Ogfr	21173	93170	107140	121130	198340	152520	57102	63448	78805	33901	43328	68076	2.01205	0.0439066	0.0607962	1.00867	1.21612
Acid ceramidase	Asah1	1708000	1502800	1813300	2198600	2194800	2078300	1299300	1123700	1208400	852760	1193400	1191800	1.67349	0.000168464	0.000431347	0.742859	3.36517
Beta-1,3-glucosyltransferase	B3glct	34514	27576	43118	24321	44733	38821		28330	27119		21176	8282.7	1.67306	0.0333976	0.0476521	0.742486	1.32192
Steroid receptor RNA activator 1	Sra1	239540	289710	253680	274480	283620	278700	245680	198180	221060	166670	56244	80498	1.6727	0.00736646	0.0121581	0.74218	1.91514
Nuclear pore complex protein Nup214	Nup214	246990	224670	234290	245410	215120	263470	213900	98740	87545	232210	98788	124370	1.67138	0.00526997	0.00904276	0.741036	2.0437
Calcyclin-binding protein	Cacybp	1144000	1135100	1351900	1238200	1589300	1216200	811030	847980	757240	790160	664630	722690	1.67069	4.36147e-05	0.000134117	0.740444	3.87252
Protein Hook homolog 3	Hook3	320490	307960	229850	318870	377170	341310	212120	167690	201600	219330	141400	193050	1.6699	0.000282301	0.000673723	0.739759	3.17152
Lipid droplet-regulating VLDL assembly factor AUP1	Aup1	119790	103540	127240	199010	197360	170400	118520	121430	80700		68769	68857	1.6681	0.019249	0.0288332	0.738205	1.54011
Hippocalcin-like protein 1	Hpcal1	1566900	1345000	1312200	1453500	1465600	1624500	1007800	748880	613010	738370	1074400	1074500	1.66783	0.000112341	0.000303012	0.73797	3.51854
Transforming growth factor beta-1-induced transcript 1 protein	Tgfb1i1	214590	256270	358080	408940	342390	291910	182910	194240	196530	164510	167360	220730	1.66227	0.0021567	0.00411486	0.733154	2.38564
Extended synaptotagmin-2	Esyt2	541530	680520	707760	673900	1007300	720340	419710	374060	408200	315860	538470	549800	1.662	0.00283989	0.00522105	0.732924	2.28224
Cation-dependent mannose-6-phosphate receptor	M6pr	624510	377050	675150	514410	645810	641050	360700	349550	452230	466610	260580	203010	1.66197	0.00427375	0.00748334	0.732898	2.1259
RuvB-like 1	Ruvbl1	1467100	1436500	1580900	1815600	1725000	1796400	869280	839830	950600	1120300	1053600	1089900	1.65805	1.43168e-05	5.33896e-05	0.729491	4.27254
Oligosaccharyltransferase complex subunit OSTC	Ostc	367400	383250	614420	736920	541660	367060	330100	282470	319610	282490	314980	287780	1.65658	0.010911	0.0172698	0.728204	1.76271
Schlafen family member 5	Slfn5	156630	166750	196630	205050	331170	254210	155280	120230	117620	118500	174900	105330	1.65489	0.0131459	0.0204216	0.726734	1.68991
Phosphatidylinositol-binding clathrin assembly protein	Picalm	2751200	2914700	3469000	3641000	3497200	3250400	2283500	1962700	2169600	1614300	1867100	1903500	1.65444	2.26208e-05	7.8004e-05	0.726339	4.10788
GTP-binding protein Rheb	Rheb	760240	651670	662350	839340	833310	677130	529200	454100	584950	476730	558110	72781	1.65331	0.00638361	0.0107155	0.725356	1.96999
Eukaryotic translation initiation factor 3 subunit D	Eif3d	991380	945280	1160300	1185800	1331200	1080500	592440	390820	726310	533970	859400	947130	1.65292	0.00159644	0.00313711	0.725021	2.50347
Selenocysteine-specific elongation factor	Eefsec	28652	36382	43221	34994	52319	40874	31088		20717	9521.5		34082	1.65214	0.0328054	0.0469261	0.724334	1.32859
Heat shock protein beta-7	Hspb7	7125400	9687100	9410900	7127500	8904800	7466300	5088900	5203800	5384600	4015900	4926200	5481200	1.65186	0.0001028	0.000280934	0.724092	3.5514
WASH complex subunit 5	Washc5	158560	158360	161870	225800	212840	209730	114980	117200	86459	86227	118160	160370	1.64935	0.00143335	0.00284359	0.721899	2.54613
Interleukin enhancer-binding factor 3	Ilf3	1011000	846810	1008000	1024400	1151400	1047300	895630	222340	631240	721640	621800	600640	1.64864	0.00235846	0.00444597	0.721277	2.35203
Tyrosine-protein kinase Lyn	Lyn	865760	759310	865590	808610	837260	892950	526020	477930	396680	513610	532630	609760	1.64543	2.62642e-06	1.35733e-05	0.718467	4.86732
60S ribosomal protein L22	Rpl22	1753600	1896900	2162200	1619500	2150900	2067500	1128900	965140	1118300	1286700	1307100	1277900	1.64463	3.07348e-05	0.00010061	0.71776	3.99736
Biglycan	Bgn	1968500	2211000	2195600	2658000	2109400	2188500	1315700	1109400	1229300	1336200	1449500	1674400	1.64286	3.55267e-05	0.000114208	0.716211	3.94231
Constitutive coactivator of PPAR-gamma-like protein 1	FAM120A	1058900	925360	1160100	1140200	1408200	1212100	704770	792360	648280	572610	729300	755970	1.64273	0.000108649	0.000295077	0.716093	3.53006
T-complex protein 1 subunit eta	Cct7	7067900	7152500	7589800	6881300	7864500	7564700	3777000	4641600	3903900	4684400	5097600	4810500	1.63926	7.41285e-07	5.15094e-06	0.713045	5.28811
60S ribosomal protein L23	Rpl23	3205900	3229600	3584200	3629700	4253500	4481100	2253600	2010700	1983600	2711000	1713600	2996900	1.63753	0.000573045	0.00126636	0.711518	2.89744
T-complex protein 1 subunit beta	Cct2	8982900	9045300	9315400	10792000	10969000	9889700	6088000	6007900	5820600	5495200	6054900	6583500	1.63645	1.71849e-06	9.7233e-06	0.710572	5.01219
Protein flightless-1 homolog	Flii	1746500	1303400	1747200	2062400	1842900	1673800	1016100	801510	953000	1050300	1289300	1251800	1.63096	0.000349095	0.000812491	0.705724	3.09018
Elongator complex protein 1	Elp1	208040	152580	263910	269520	194680	212350	196730	66942	101300	129390	152400	153730	1.62535	0.0089484	0.0145075	0.700751	1.83841
Heat shock protein 105 kDa	Hsph1	1995400	2182800	2867400	2598500	3313200	1996200	1602800	1650300	1556600	1025200	1771400	1594500	1.62524	0.00265579	0.00492861	0.700652	2.30728
Transgelin	Tagln	4284900	4755200	5413400	7069400	8863900	7071500	4473800	4904600	4388600	2374000	3463000	3459400	1.62414	0.013451	0.0208543	0.69968	1.6808
Ubiquilin-1	Ubqln1	785780	836400	1057700	763630	911410	862940	523970	529420	298440	674660	594980	596920	1.62126	0.000636514	0.00138639	0.697119	2.85811
Transmembrane protein 33	Tmem33	588350	763280	678820	979670	673060	717570	476320	489320	547340	359750	627320	218800	1.61861	0.00587653	0.0099449	0.694753	2.0024
Ubiquilin-2	Ubqln2	996890	975620	1254600	1327800	1436600	1165800	898580	453880	772610	688820	768040	848290	1.61557	0.000957464	0.00200468	0.692039	2.69795
Histone H1.4	H1-4	17428000	14540000	14805000	14834000	17483000	19441000	12795000	12577000	12359000	8671100	8733000	5878800	1.61489	0.00130107	0.00261675	0.69144	2.58224
T-complex protein 1 subunit zeta	Cct6a	5073900	5299000	5541500	5815000	5539400	5503600	3383900	3324700	3400400	3311700	3629800	3251700	1.61423	6.20361e-09	1.73261e-07	0.690845	6.7613
Four and a half LIM domains protein 1	Fhl1	5517500	7162700	8244100	4519600	5910200	4893600	3353500	3372800	3464000	3226500	4770400	4295600	1.61224	0.00466573	0.00809769	0.689068	2.09164
Signal transducer and activator of transcription 3	Stat3	2881200	3228300	3334100	3285400	3384600	3255700	1966900	1839900	2077700	1822700	2135700	2175800	1.6116	1.55492e-07	1.5946e-06	0.688491	5.79735
T-complex protein 1 subunit alpha	Tcp1	7482700	7279400	7686700	8848900	9302600	8336200	4161900	4658200	4235300	6147100	5569900	5623600	1.60997	6.47163e-05	0.00018906	0.687029	3.7234
TAR DNA-binding protein 43	Tardbp	2363200	2324300	2703700	2885000	2988500	3094600	1512100	1565800	1553300	1762900	1983000	1791400	1.60882	4.73771e-05	0.000144293	0.686004	3.84075
Heterogeneous nuclear ribonucleoprotein U-like protein 1	Hnrnpul1	671020	388110	567970	680610	856160	825030	577510	356930	517150	291250	384660	353250	1.60794	0.0130464	0.0202909	0.685215	1.6927
Isopentenyl-diphosphate Delta-isomerase 1	Idi1	117570	104100	108250	145700	164030	119590	73025	45391	98180	88480	72337	95289	1.60617	0.00333583	0.00601213	0.683625	2.22097
40S ribosomal protein S10	Rps10	5200500	5335900	5981400	5748600	5996000	6017400	3599900	3599800	3682900	2914600	3795600	3770900	1.60458	7.6314e-07	5.24475e-06	0.682197	5.28027
Golgi resident protein GCP60	Acbd3	437460	388260	451690	589310	616120	412790	279830	338190	244410	238690	310000	394140	1.604	0.00275145	0.00508217	0.681671	2.29395
Collagen alpha-1(XV) chain	Col15a1	5331500	5843300	6786600	6499600	6096300	6405600	4362200	3511400	4359800	3910900	3900000	3021500	1.6025	1.57558e-05	5.77174e-05	0.680323	4.23869
60S ribosomal protein L9	Rpl9	2953900	3017500	2726400	3565300	3358500	3716000	1828200	1968900	2069900	2685900	1683800	1836500	1.6017	0.000208798	0.000519422	0.679601	3.28448
Phosphopentomutase	Pgm2	807610	638730	834920	618930	702330	837980	145740	335080	551490	455210	730060	557040	1.6004	0.0130293	0.0202723	0.678432	1.6931
AP-3 complex subunit beta-1	Ap3b1	765060	574890	783880	792950	834770	791190	517880	490910	440160	474230	520190	395550	1.60016	5.45218e-05	0.000162043	0.678221	3.79037
Tubulin gamma-1 chain	Tubg1	52040		41295	65594	68201	54225		34170	25903	19242	42654	53877	1.60001	0.027098	0.0392612	0.678079	1.40604
Paladin	Pald1	125740	161340	172460	195710	189750	183870	113280	116080	82883	141290	95874	93680	1.59989	0.000756927	0.00162446	0.677975	2.78929
Eukaryotic translation initiation factor 3 subunit I	Eif3i	1405200	1321500	1346400	1426800	1758300	1374600	684780	965720	961630	842920	990940	952310	1.59917	5.87044e-05	0.000172779	0.677323	3.76251
Exosome complex component RRP41	Exosc4	38310	28436	29944	38222	42927	31924	21505	25252	23261	13964	24460	22780	1.59854	0.00102166	0.00212311	0.676751	2.67303
Eukaryotic initiation factor 4A-III	Eif4a3	968030	890490	1029300	1020500	1218500	1126200	635760	421370	733420	746620	684510	694010	1.59691	0.000192951	0.000486455	0.675287	3.31296
N-alpha-acetyltransferase 15, NatA auxiliary subunit	Naa15	828890	1037500	1065500	903010	1038400	1025500	387350	708490	580960	525220	831140	661030	1.59678	0.000554703	0.00122927	0.675163	2.91035
E3 ubiquitin-protein ligase TRIP12	Trip12	214050	149780	356510	324400	324640	276820	213880	128710	139990	104090	182600	262360	1.59573	0.0289708	0.0417901	0.674214	1.37893
Heterogeneous nuclear ribonucleoprotein K	Hnrnpk	11009000	10944000	12292000	15432000	15257000	13833000	8617500	7653900	8503500	8434900	7885300	8287900	1.59502	0.000161407	0.000414354	0.673577	3.38263
Annexin A4	Anxa4	3113300	2896500	2688700	3282400	3654700	3408800	1802200	2206700	1893500	2104300	1858300	2082800	1.59397	2.04632e-05	7.20788e-05	0.672622	4.14219
Thioredoxin reductase 1, cytoplasmic	Txnrd1	1654000	1582500	1963700	1771700	2092000	1934800	1084100	1152800	1176700	1034600	1293900	1158700	1.59383	1.53164e-05	5.64229e-05	0.672497	4.24854
WASH complex subunit 1	Washc1	429330	396950	575020	707480	624470	566020		321530	368300		309530	380840	1.59362	0.0104579	0.0165928	0.672307	1.78008
Golgi reassembly-stacking protein 2	Gorasp2	743380	759000	802310	803030	859690	797060	473940	410490	552520	460630	540190	553370	1.59286	1.45687e-06	8.53743e-06	0.67162	5.06867
Lamin-B1	Lmnb1	8595300	6882900	7497100	8239700	9190000	8757300	4192500	4922700	5030700	5485900	5333500	5914100	1.59207	2.96516e-05	9.80421e-05	0.670908	4.00859
E3 ubiquitin-protein ligase NEDD4	Nedd4	2429000	2236900	2544000	3129600	3767500	2877700	1903000	1645800	1710600	1744000	1873500	1798800	1.59097	0.00108496	0.00223344	0.669905	2.65103
THUMP domain-containing protein 1	Thumpd1	163110	95720	209280	151540	246290	203900	132050	110370	167920	102430	89824	70119	1.59034	0.0278133	0.0402236	0.669332	1.39552
Rho-related GTP-binding protein RhoC	Rhoc	495430	565360	695730	452200	565110	479340	379280	258090	345210	403190	391560	268550	1.59011	0.00107295	0.00221103	0.669125	2.65541
Eukaryotic translation initiation factor 3 subunit B	Eif3b	28527000	26510000	29581000	32337000	35087000	30520000	18600000	17627000	20852000	16232000	20646000	20865000	1.58996	1.61644e-05	5.88224e-05	0.668987	4.23046
Elongation factor 1-gamma	Eef1g	13238000	13703000	15740000	12940000	15576000	13911000	10525000	8983300	9124600	7059300	9554400	8295400	1.58956	1.6324e-05	5.93023e-05	0.668624	4.22693
Annexin A5	Anxa5	25357000	24265000	27662000	35560000	26758000	28569000	19288000	18308000	19381000	16536000	15614000	16704000	1.58905	0.000147362	0.000382286	0.668167	3.41761
Acidic leucine-rich nuclear phosphoprotein 32 family member E	Anp32e	923790	661260	774830	448320	870000	1108400	683600	406730	351690	589090	475900	505570	1.58887	0.0184281	0.0277939	0.668002	1.55605
Aldehyde dehydrogenase family 3 member B3	Aldh3b3	907690	901050	966050	888080	760640	869300	2733000	1759500	3484600	1060300	1307400	946730	0.468742	0.0373821	0.0526129	-1.09314	1.27891
60S ribosomal protein L11	Rpl11	5203200	4545800	5505700	4871600	6000100	5932600	3209000	2998400	3247200	3319600	3487000	3930300	1.58775	2.55071e-05	8.62205e-05	0.666981	4.06439
40S ribosomal protein S12	Rps12	5093500	4874400	5873500	4771200	5150200	5854300	3625000	2995300	3287900	2796400	3651900	3569600	1.58672	1.24506e-05	4.74226e-05	0.666046	4.32401
Leucine--tRNA ligase, cytoplasmic	Lars1	2240900	2346100	2483500	2414200	2849000	2296600	1680400	1504400	1523200	1340000	1622100	1558400	1.58534	4.58686e-06	2.12661e-05	0.664791	4.67231
Non-POU domain-containing octamer-binding protein	Nono	1387500	1346200	1815700	1690800	1914500	1420300	938880	857110	890110	1403500	962620	987990	1.58521	0.00100615	0.00209751	0.664674	2.6783
Glutathione reductase, mitochondrial	Gsr	2128800	1636200	1649100	1867000	1853600	1995300	1067900	1174700	964880	1250000	1322500	1251800	1.58281	3.11122e-05	0.000101761	0.662492	3.99242
Eukaryotic translation initiation factor 3 subunit A	Eif3a	6534200	5999900	7502900	7529600	8452700	6904500	4815300	3992200	4915900	4160600	4537100	4766800	1.57878	4.64066e-05	0.000141447	0.658813	3.84941
40S ribosomal protein S7	Rps7	1220800	1079900	1365700	1353500	1593200	1586100	809010	877190	937630	907650	776670	886100	1.57851	0.000167202	0.000428395	0.658568	3.36816
Eukaryotic translation initiation factor 3 subunit E	Eif3e	3537800	3372300	4052400	3508100	3946100	3658200	2361800	2096700	2492500	2165500	2561700	2321000	1.57687	1.26405e-06	7.6582e-06	0.657063	5.11587
Serine/arginine-rich splicing factor 6	Srsf6	933230	601080	924250	971780	923750	1086500	818720	457040	480560	886460	326530	482230	1.57628	0.0147292	0.0226666	0.656523	1.64461
Ras-related protein Ral-B	Ralb	983990	1284900	1216100	989100	1492900	1203000	698350	997080	673480	821840	634090	732860	1.57316	0.00102459	0.00212808	0.653665	2.67201
Bifunctional polynucleotide phosphatase/kinase	Pnkp	143750	143180	149330	213230	144570	186390	61425	84186	83950		128540	161570	1.57223	0.0198999	0.0296727	0.652811	1.52764
Cleavage and polyadenylation specificity factor subunit 5	Nudt21	439120	406980	411050	422630	539070	496170	230060	236650	238730	248560	341800	435590	1.56812	0.00228678	0.00432533	0.649032	2.36398
T-complex protein 1 subunit delta	Cct4	7544300	7333200	8643200	8005000	8943300	8189200	5366100	4515100	5021000	5331100	5219300	5604000	1.56676	1.71652e-06	9.7233e-06	0.647783	5.01219
Fatty acid desaturase 3	Fads3	262220	297440	275240	307660	273660	231130	207630	170600	180550	133070	169650	192980	1.56224	6.68282e-05	0.000194508	0.643615	3.71106
Monoacylglycerol lipase ABHD6	Abhd6			21983	17902	25944	16346	25817	25698	33338	68260	53842	59144	0.46322	0.0372781	0.052533	-1.11023	1.27957
AP-2 complex subunit beta	Ap2b1	1710000	1777100	2149700	2100800	2225800	2032700	1434100	1162100	1477000	1179100	1419800	1010100	1.56154	9.54676e-05	0.000263087	0.642974	3.5799
Heterogeneous nuclear ribonucleoprotein Q	Syncrip	3066100	2890700	3121300	3178700	3942200	3528100	2258400	2118600	2337700	2157500	1597000	2167600	1.56108	9.59804e-05	0.000264049	0.642548	3.57831
Caprin-1	Caprin1	1473600	1495700	1589700	1833300	1937500	1940600	923590	1033800	1080400	1229600	1180700	1160300	1.55415	0.00011398	0.000306595	0.636122	3.51344
Vesicle-fusing ATPase	Nsf	1707500	1688000	1884200	2004100	1967800	1986500	1305100	1405100	1346100	843350	1075800	1265600	1.552	7.52685e-05	0.000215412	0.634127	3.66673
Eukaryotic translation initiation factor 4 gamma 1	Eif4g1	2941000	2947500	3169100	3519200	3741000	3129900	2066700	1936400	1829600	2133100	2382200	2183000	1.55197	2.06425e-05	7.24512e-05	0.634098	4.13995
Heterogeneous nuclear ribonucleoprotein U-like protein 2	Hnrnpul2	1146300	1036300	1180800	1162700	1377800	1402700	809120	710480	754300	821230	798690	817360	1.55091	3.36046e-05	0.00010856	0.633112	3.96433
Dual specificity protein phosphatase 23	Dusp23	116920	207940	68136		105590	141580	57125	192630	294600	304390	388260	426320	0.461846	0.0458972	0.063219	-1.11452	1.19915
Oxysterol-binding protein-related protein 9	Osbpl9	349740	327730	418970	476230	522850	450140	242020	222540	216550	217120	338390	404900	1.55079	0.00695181	0.0115414	0.633007	1.93774
Enhancer of rudimentary homolog	Erh	1369400	1186100	1472800	1435200	1437000	1069300	799150	912160	908080	993140	854630	672630	1.55061	0.000160374	0.00041224	0.632834	3.38485
Interleukin enhancer-binding factor 2	Ilf2	1193200	1208300	1351000	1310500	1308800	1145300	871110	659770	875010	902430	818200	726830	1.54885	5.97663e-06	2.6356e-05	0.631195	4.57912
Asparagine--tRNA ligase, cytoplasmic	NARS1	2801800	2784100	3130000	3193300	3550700	3031700	1850800	2094600	2149300	1741200	2083200	2039500	1.5463	9.7887e-06	3.92146e-05	0.628822	4.40655
14-3-3 protein eta	Ywhah	4100700	4237400	4681600	5287200	5576100	4675000	2908100	3055500	2679900	3480800	3293800	3083600	1.54353	7.8975e-05	0.000225202	0.626237	3.64743
Serine/arginine-rich splicing factor 1	Srsf1	2597600	2140800	2729500	3487400	3088900	2680800	2018900	1713900	1819300	1967100	1909800	1442700	1.5384	0.000795376	0.00169491	0.621429	2.77085
Eukaryotic translation initiation factor 3 subunit F	Eif3f	2986000	2665900	3181800	3328400	3267700	3020600	2338700	1831100	2141100	1909700	2063800	1720700	1.53688	1.21089e-05	4.63411e-05	0.620005	4.33403
Phosphoribosyl pyrophosphate synthase-associated protein 1	Prpsap1	255570	297500	336300	388870	365710	454890	230480	160520	349590	235760	172510	218290	1.53519	0.0117501	0.0184644	0.618421	1.73366
Host cell factor 1	Hcfc1	463940	369740	301890	506350	482340	444440	184670	276000	288970	310800	320530	293830	1.53374	0.00257654	0.0047883	0.61705	2.31982
Dual specificity mitogen-activated protein kinase kinase 3	Map2k3	324210	462790	659490	452110	486450	386240	280050	352600	357330	244670	286920	285630	1.53347	0.00904228	0.0146116	0.616802	1.8353
Trafficking protein particle complex subunit 2-like protein	Trappc2l	2182	20789	25799	27082	22678	26674		17046	50441	45358		69157	0.458618	0.0361235	0.0510604	-1.12464	1.29192
Volume-regulated anion channel subunit LRRC8C	Lrrc8c	281100	282690	304490	221910	432000	376640	301850	239490	138730	147420	145150	266420	1.53248	0.0269348	0.0390678	0.615865	1.40818
ATP-dependent RNA helicase DDX3X	Ddx3x	4976800	5016900	5565300	6459500	5904700	5614600	3779900	3546300	4188900	4112000	3265300	3032300	1.52968	6.4942e-05	0.000189579	0.613231	3.72221
Probable ATP-dependent RNA helicase DDX6	Ddx6	1240900	1131800	1392900	1651400	1529300	1319400	893780	1015100	1017200	701250	972900	811900	1.52725	0.000460013	0.00103694	0.610941	2.98425
A-kinase anchor protein 12	Akap12	865690	898730	1171800	1436300	1122600	1024000	736720	604230	708790	773360	633410	813120	1.52686	0.00215606	0.00411486	0.610566	2.38564
T-complex protein 1 subunit epsilon	Cct5	7659500	7502300	8790300	8775100	9194600	8783000	5348000	5705600	5415600	5597900	5655200	5516500	1.52547	1.49055e-06	8.69259e-06	0.609254	5.06085
Arf-GAP domain and FG repeat-containing protein 1	Agfg1	172480	274090	204360	228270	289200	198510	173840	139420	130680	105740	162260	185020	1.52394	0.00544519	0.00930289	0.607803	2.03138
Calpain small subunit 1	Capns1	2488500	2394900	2120900	2772600	3235800	2604900	1449400	2066600	1677700	1614200	1642700	1809900	1.52211	0.0004994	0.00111551	0.606072	2.95253
V-type proton ATPase 16 kDa proteolipid subunit c	Atp6v0c	504830	406520	398950	677460	466250	475640	313150	235210	296080	246050	400200	435280	1.52113	0.0102552	0.0163105	0.605143	1.78753
Alpha-2-macroglobulin receptor-associated protein	Lrpap1	1062300	931760	991380	1048600	1169400	1076000	696890	776660	659680	588450	683070	724350	1.52078	6.39273e-06	2.78172e-05	0.604809	4.55569
Tubulin--tyrosine ligase-like protein 12	Ttll12	751030	776650	1007100	757940	952590	901340	562280	546290	625510	452480	573730	626130	1.51979	0.000220087	0.000544411	0.603873	3.26407
DnaJ homolog subfamily C member 5	Dnajc5	383500	270160	354060	307980	337450	350490	214910	267350	143000	178800	237950	277280	1.51873	0.00163219	0.00320098	0.602862	2.49472
Solute carrier family 35 member F6	Slc35f6	183650	164300	191120	222820	252550	156500	96564	96177	148470		104950	196430	1.51851	0.0220362	0.0325501	0.60266	1.48745
182 kDa tankyrase-1-binding protein	Tnks1bp1	179760	363170	360720	391700	347200	341460	297760	202930	254130	124650	203140	224900	1.5174	0.0161611	0.0246964	0.601597	1.60737
Platelet endothelial cell adhesion molecule	Pecam1	1149400	1134900	1020100	1174500	1560400	1365300	809120	755540	684060	737930	883410	1013500	1.51623	0.00113143	0.00231579	0.600489	2.6353
Proteolipid protein 2	Plp2	737090	550440	539970	752860	911170	725610	499690	426970	550870	621130	300920	383840	1.51509	0.00918113	0.0148056	0.599406	1.82957
V-type proton ATPase subunit E 1	Atp6v1e1	735850	1264600	627950	1212500	1182200	1225100	728640	687960	549290	843470	771410	548750	1.51306	0.0179737	0.0272233	0.597467	1.56506
Microtubule-actin cross-linking factor 1, isoforms 1/2/3/4	Macf1	1619600	1787900	2031500	1960300	2488700	2054000	1317300	1352900	1429800	861600	1430600	1503700	1.51243	0.00132165	0.00265072	0.596869	2.57664
Rab3 GTPase-activating protein non-catalytic subunit	Rab3gap2	354630	332240	319710	384690	369840	376750	215070	234810	95748	302090	307130	258940	1.51215	0.00471121	0.00816582	0.596602	2.088
Nodal modulator 1	Nomo1	1529400	1536800	1597800	1601400	1725200	1564900	1419800	1062800	1129800	882750	843980	987850	1.51028	0.000135922	0.00035684	0.594814	3.44753
Golgin subfamily A member 3	Golga3	340800	340070	406910	337810	471900	359250	184570	289630	239560	197900	297180	285710	1.50998	0.0016455	0.00322548	0.594529	2.49141
B-cell receptor-associated protein 31	Bcap31	1486400	1440100	1618600	1788500	1785300	1641500	1207300	1202400	1069800	762370	1118100	1105200	1.50969	0.000110362	0.000299108	0.594252	3.52417
Protein RER1	Rer1	299010	316690	228530	287180	380320	271960	169310	207300	164080		200000	246400	1.50585	0.00436254	0.00762864	0.590577	2.11755
14-3-3 protein theta	Ywhaq	3335400	2897900	3229200	3517300	4185100	3790500	2176800	2136200	2073900	2397900	2456100	2676900	1.50565	0.000206468	0.000514276	0.590391	3.2888
Valine--tRNA ligase	Vars1	3775200	3522300	3681600	4149300	4232000	3953600	2571600	2595600	2414300	2284500	2648200	3010800	1.50171	6.2712e-06	2.73888e-05	0.586603	4.56243
MICOS complex subunit Mic27	Apool	11651000	10445000	10105000	9978400	7723000	9005300	16131000	16177000	15788000	12899000	13752000	13673000	0.666226	0.000115855	0.000309944	-0.585917	3.50872
Glutamate dehydrogenase 1, mitochondrial	Glud1	10615000	11600000	10588000	10106000	10080000	11194000	17698000	15135000	16074000	17300000	14117000	16095000	0.665668	4.09025e-06	1.93598e-05	-0.587126	4.7131
Thiopurine S-methyltransferase	Tpmt	50242	105590	119380	73666	114560	102380	152520	130260	129870	165060	129050	145070	0.664238	0.00344634	0.00618299	-0.590227	2.2088
ATP synthase membrane subunit K, mitochondrial	Atp5mk	23132000	21247000	18272000	23536000	15117000	19329000	26267000	32336000	27701000	22757000	31560000	41233000	0.663351	0.00581179	0.00986076	-0.592156	2.00609
Vesicle-associated membrane protein 2	Vamp2	166320	141700	75232	176220	164070		252230	167010	186090	245740		239950	0.663179	0.0194333	0.029054	-0.592529	1.53679
Heat shock protein beta-2	Hspb2	2191900	2903800	2717400	2236700	2592300	2215300	3865000	4024100	3974100	3843900	3344600	3356100	0.663046	3.06185e-05	0.000100312	-0.592819	3.99865
Elongin-B	Elob	1391300	1511900	1794700	1750700	1583400	1624500	3036700	2519900	2036500	2293300	2381300	2300800	0.662834	0.000287427	0.000683506	-0.59328	3.16526
Cytochrome b5 type B	Cyb5b	2113600	2286300	2078300	1195900	1789300	1854500	2103000	2824700	2640500	2321900	3614200	3574700	0.662679	0.00973273	0.0155866	-0.593617	1.80725
Glutaredoxin-1	Glrx	1219900	1297600	1380300	1253700	1108700	1211500	1864800	1817500	1978900	1994800	2140900	1489300	0.662021	7.12522e-05	0.000205561	-0.595051	3.68706
RAB11-binding protein RELCH	Relch	37386	23949	52671	79360	55830	60955	84513	83875	71708	71617	71309	86461	0.660622	0.0101381	0.0161569	-0.598102	1.79164
Mitochondrial pyruvate carrier 2	Mpc2	25997000	25520000	26549000	29692000	17825000	21587000	42286000	42501000	41987000	32422000	31021000	32840000	0.659787	0.00127116	0.00256577	-0.599929	2.59078
Epsin-2	Epn2	54296	50655	45456	94541	66442	66163	98538	72066	108370	76390	113540	103670	0.659396	0.00898891	0.0145552	-0.600783	1.83698
Vacuolar protein sorting-associated protein 26A	Vps26a	1500900	1876800	1714700	1435800	1773700	1721400	2801300	2602500	1956600	2605000	2684700	2560900	0.658951	9.87857e-05	0.000270715	-0.601757	3.56749
Progressive ankylosis protein	Ankh	44651	51218	55054	45651	32864	66354	54137	89711	69925	71108	77301	87845	0.657276	0.00453125	0.00788513	-0.605429	2.10319
ATP synthase subunit e, mitochondrial	Atp5me	31877000	31307000	31631000	29442000	21663000	28515000	40552000	41970000	40459000	55551000	43370000	43523000	0.657191	0.000303422	0.000717643	-0.605615	3.14409
ADP-ribose pyrophosphatase, mitochondrial	Nudt9	165990	244510	218900	159390	215110	262220	300200	297460	271330	366540	322070	371220	0.656422	0.000841085	0.00178459	-0.607304	2.74846
Mitogen-activated protein kinase 9	Mapk9	260270	247520	262290	181570	274800	276720	380300	378480	421060	378470	370260	361930	0.656263	1.37738e-05	5.15111e-05	-0.607654	4.2881
Catenin alpha-2	Ctnna2		1010200	413000	956280	997440	858780	1507400	1142800	1380000	1420800	976010	1334000	0.65492	0.00897316	0.0145357	-0.61061	1.83756
Thioredoxin domain-containing protein 17	Txndc17	725800	899040	968870	679030	875130	779430	1402800	1385100	1257800	906040	1338200	1236000	0.654709	0.0005785	0.00127698	-0.611074	2.89382
Caspase recruitment domain-containing protein 9	Card9	109410	121610	113290	89519	112690	165250	167330	176070	171400	168570	199160	205770	0.654019	0.000478049	0.00107207	-0.612595	2.96978
Target of Myb1 membrane trafficking protein	Tom1	613970	867910	735350	801040	945290	697480	1219200	1239400	1305000	1139600	1076700	1165100	0.65235	3.62358e-05	0.000115919	-0.616282	3.93584
COP9 signalosome complex subunit 7a	Cops7a	671180	804120	790910	854090	847400	730290	1466200	1083700	1079700	1170500	1245700	1172300	0.650862	7.42133e-05	0.000212991	-0.619575	3.67164
1-phosphatidylinositol 4,5-bisphosphate phosphodiesterase gamma-1	Plcg1	41648	48623	46482	43739	57599	55942	67653	77001	55379	54776	104590	93406	0.649359	0.0124947	0.0195254	-0.622912	1.7094
Adenylyl cyclase-associated protein 2	Cap2	1145900	1672400	1658600	1003800	1587100	1179900	2326400	1621900	1903300	2108400	2783700	1960400	0.649216	0.00450253	0.00783862	-0.62323	2.10576
Mitochondrial import inner membrane translocase subunit Tim17-A	Timm17a	63522	180720	228840	234860	178260	183290	283090	184950	292450	277790	258140	352600	0.648562	0.0163948	0.0250049	-0.624683	1.60197
Ragulator complex protein LAMTOR5	Lamtor5	113610	159850	151790	89961	171900	156360	198600	194560	181110	271000	219650	236640	0.648046	0.00218041	0.00414404	-0.625831	2.38258
Protein argonaute-2	Ago2	462310	561820	581630	517720	474910	446090	874380	765830	859180	545780	851630	804580	0.647572	0.000533252	0.00118641	-0.626888	2.92577
Cofilin-2	Cfl2	4854900	7027700	6229100	4296500	5033900	4281000	8078800	7085200	7636800	9301100	8302500	8675100	0.646362	0.000385029	0.000884108	-0.629587	3.05349
Actin-related protein 10	Actr10	213840	69475	281420	250960	237740	165340	371880	279030	287970	218260	410150	320740	0.645527	0.023872	0.0350123	-0.63145	1.45578
Mitochondrial import inner membrane translocase subunit Tim10 B	Timm10b	440240	422500	492230	385630	493910	423140	522340	654920	549420	591730	821610	977680	0.645421	0.00867807	0.0141041	-0.631688	1.85065
Acyl carrier protein, mitochondrial	Ndufab1	23839000	21617000	24785000	30609000	16058000	22462000	39866000	37681000	41346000	24275000	33278000	39616000	0.645046	0.00278727	0.0051387	-0.632525	2.28915
Lysozyme C-1	Lyz1	58595	89786	64859		60770	56345	114970	89572	119080		89382	99981	0.643986	0.00302916	0.00552262	-0.634899	2.25786
NEDD8-conjugating enzyme Ubc12	Ube2m	1185500	1285900	1282000	1293800	1335900	1036700	2002300	1379200	1742600	2469300	2190500	1744300	0.643622	0.00182323	0.00354912	-0.635715	2.44988
Signal transducer and activator of transcription 5B	Stat5b	494080	423760	439930	341680	467190	454420	670300	718000	665050	610850	639280	771010	0.643285	1.77417e-05	6.38054e-05	-0.636469	4.19514
Mitochondrial fission process protein 1	Mtfp1	4590100	4115600	4066900	4454000	2611000	3507300	6688100	6302500	6213700	6097800	5368200	5672000	0.642362	0.000115307	0.0003092	-0.638542	3.50976
Dysferlin	Dysf	3349400	3542700	4060200	3736000	3781300	3248000	4928200	4806300	5914300	6529400	6112000	5558500	0.641608	5.49905e-05	0.000163313	-0.640236	3.78698
Microsomal glutathione S-transferase 1	Mgst1	663780	877440	455330	520290	528510	435150	838950	887360	1007500	830010	1010600	864560	0.639918	0.00152917	0.00301999	-0.644042	2.51999
Electrogenic aspartate/glutamate antiporter SLC25A12, mitochondrial	Slc25a12	51016000	48517000	45550000	48065000	34540000	44339000	69694000	66708000	70509000	73713000	73183000	71308000	0.63989	1.76756e-06	9.94377e-06	-0.644103	5.00245
Growth hormone-inducible transmembrane protein	Ghitm	1462100	1574000	1528300	1314700	1219200	1275700	2232800	2057900	2198300	2292200	2035200	2284700	0.639183	1e-06	6.37217e-06	-0.645699	5.19571
Actin, alpha cardiac muscle 1	Actc1	911090000	995030000	842730000	912060000	676190000	823950000	1529800000	1208500000	1421100000	1725800000	1286400000	942730000	0.636041	0.00206532	0.00396549	-0.652807	2.4017
Superoxide dismutase [Mn], mitochondrial	Sod2	65343000	61519000	60527000	71648000	47467000	53948000	114020000	120790000	106320000	76599000	68449000	80615000	0.63595	0.00498966	0.00858797	-0.653015	2.06611
EH domain-containing protein 2	Ehd2	11672000	13949000	12566000	12659000	14070000	13793000	19643000	19317000	21415000	20451000	21673000	21642000	0.634029	1.31963e-07	1.41215e-06	-0.657379	5.85012
Electron transfer flavoprotein-ubiquinone oxidoreductase, mitochondrial	Etfdh	109510000	100640000	106650000	120090000	75055000	90418000	160180000	159950000	166490000	150950000	160310000	152360000	0.633906	7.40763e-06	3.12326e-05	-0.657659	4.50539
ATP synthase F(0) complex subunit B1, mitochondrial	Atp5pb	83611000	77190000	73562000	70473000	52764000	72548000	103030000	114020000	108860000	100030000	119190000	134280000	0.63312	9.14388e-05	0.00025376	-0.659449	3.59558
Mitochondrial calcium uniporter regulator 1	Mcur1	963430	873950	925890	738710	615800	965270	1189200	1061700	1041200	1376100	1671400	1697000	0.632488	0.00403126	0.0070871	-0.660891	2.14953
COP9 signalosome complex subunit 8	Cops8	569490	603650	617440	690210	667030	458250	1021900	902370	835950	788590	921820	1234300	0.632097	0.000769576	0.00164885	-0.661782	2.78282
ATP synthase-coupling factor 6, mitochondrial	Atp5pf	43542000	48494000	38630000	35018000	28327000	39998000	51685000	57725000	58322000	64846000	66864000	70817000	0.632014	0.000219812	0.000544073	-0.661971	3.26434
MICOS complex subunit Mic25	Chchd6	254830	321530	396760	334100	238560	385800	616770	441880	408240	379480	510480	700650	0.631751	0.00897216	0.0145357	-0.662571	1.83756
Vacuolar protein sorting-associated protein 35	Vps35	4800700	5153900	5496500	5749300	5839300	5293200	9576300	8010300	8601800	8361400	8554500	8079600	0.631701	5.52804e-07	4.13082e-06	-0.662687	5.38396
Cullin-4A	Cul4a	384990	403360	422420	428230	433090	413300	607480	630580	630260	784140	637790	644930	0.631582	4.5902e-06	2.12661e-05	-0.662957	4.67231
Secretory carrier-associated membrane protein 1	Scamp1	230910	275820	176070	230510	290820	227850	399640	371120	467290	384660	442450	209440	0.629552	0.006098	0.0102799	-0.667602	1.98801
Aspartate aminotransferase, mitochondrial	Got2	227730000	196730000	204270000	197600000	144440000	179480000	300490000	308770000	311140000	290570000	321620000	296410000	0.628896	3.3728e-06	1.65612e-05	-0.669108	4.78091
ATP synthase subunit d, mitochondrial	Atp5pd	144290000	150010000	126980000	134670000	109740000	130380000	196810000	219810000	201750000	196050000	209790000	242180000	0.628614	7.06001e-06	3.00891e-05	-0.669755	4.52159
Myosin regulatory light chain 2, ventricular/cardiac muscle isoform	Myl2	377980000	411060000	300760000	410370000	256320000	339020000	524310000	588130000	546070000	598460000	529460000	553260000	0.627456	2.56209e-05	8.64843e-05	-0.672413	4.06306
Ubiquitin recognition factor in ER-associated degradation protein 1	Ufd1	245360	467220	297650	455020	486260	335110	809640	606350	703540	468420	594060	464190	0.627124	0.00803587	0.0131636	-0.673177	1.88063
Reticulophagy regulator 1	Retreg1	85075		131670	100300	90892	88950	142120	211630	141630	135110	171450	150400	0.626105	0.00343522	0.00616868	-0.675525	2.20981
ATP synthase subunit delta, mitochondrial	Atp5f1d	24263000	29436000	26246000	23104000	19497000	21368000	35707000	46948000	38081000	32031000	40038000	37103000	0.625963	0.000191462	0.000483008	-0.67585	3.31605
Mitochondrial import inner membrane translocase subunit TIM16	Pam16	490280	569390	433070	521290	392090	453720	833640	725750	763350	722490	661500	863670	0.625731	3.42134e-05	0.000110256	-0.676386	3.9576
Beta-parvin	Parvb	624280	889460	771510	665380	596170	751950	731410	1109900	1107700	1552900	1238300	1130800	0.625636	0.00429774	0.00751867	-0.676605	2.12386
Phosphatidylserine lipase ABHD16A	Abhd16a	705510	781160	745290	777080	608680	641770	1084200	1178500	1169100	1037900	1118100	1220800	0.625604	9.53638e-07	6.11633e-06	-0.676677	5.21351
60 kDa heat shock protein, mitochondrial	Hspd1	82136000	81725000	67475000	82890000	63265000	72764000	119730000	123590000	130440000	117400000	116830000	114130000	0.623518	7.96536e-07	5.38506e-06	-0.681496	5.26881
RING finger protein 214	Rnf214	2825700	2807200	2828800	2396200	1793100	2152400	2825900	4170900	3013500	3357900	5443500	4931100	0.62349	0.0101475	0.0161653	-0.681562	1.79142
ATP synthase subunit O, mitochondrial	Atp5po	112590000	135970000	128380000	137180000	88097000	113830000	242630000	218890000	248420000	129010000	144030000	165750000	0.623338	0.00935493	0.0150735	-0.681914	1.82178
D-aminoacyl-tRNA deacylase 2	Dtd2	17548		14371	19990	24124	22936	25596	42458	21027		29169	40729	0.622529	0.0303843	0.0436372	-0.683788	1.36014
Myosin light chain 3	Myl3	421590000	458010000	385260000	431250000	291180000	373040000	669860000	592000000	709700000	660500000	605200000	557950000	0.621923	3.04747e-05	0.000100175	-0.685191	3.99924
SH3 domain-binding glutamic acid-rich protein	Sh3bgr	874680	1053000	980980	914520	886400	704100	1399100	1287300	1608000	1423100	1653400	1334500	0.621876	3.27083e-05	0.000106363	-0.685301	3.97321
Cytochrome c oxidase subunit 5B, mitochondrial	Cox5b	71566000	69518000	64335000	73977000	42649000	56437000	95853000	110710000	103570000	98590000	94630000	105720000	0.621407	3.47047e-05	0.000111656	-0.68639	3.95212
Tumor susceptibility gene 101 protein	Tsg101	300800	474250	503850	583660	456760	388740	781940	737530	741920	883130	669450	549870	0.620568	0.00104023	0.00215487	-0.688339	2.66658
ADP/ATP translocase 1	Slc25a4	400270000	443560000	370870000	431340000	268100000	331590000	698670000	597210000	742120000	638470000	503500000	441550000	0.620107	0.00170749	0.00333388	-0.689411	2.47705
Dihydroorotate dehydrogenase (quinone), mitochondrial	Dhodh	1471700	1433300	1211600	1375000	1132600	1268900	2225700	1993700	2180700	1985600	2002400	2344700	0.619903	1.83455e-06	1.01897e-05	-0.689886	4.99184
Cytochrome c oxidase subunit 7A-related protein, mitochondrial	Cox7a2l	724140	807050	729230	720490	622520	710310	1197300	1338900	1229900	1140000	1218500	835170	0.619811	0.000141525	0.000369729	-0.6901	3.43212
Ubiquitin-protein ligase E3A	Ube3a	489090	443730	496860	487340	556600	480570	811830	692470	785770	792450	876600	812990	0.619053	9.37382e-07	6.06143e-06	-0.691865	5.21742
Serine/threonine-protein phosphatase 2A catalytic subunit alpha isoform	Ppp2ca	4302700	4602900	4678500	4898900	4407400	4489600	7027100	7672500	7303800	8065100	7463000	6777800	0.617929	8.55741e-08	1.0531e-06	-0.694487	5.97753
Proteasome adapter and scaffold protein ECM29	Ecpas	1617100	1821300	1752300	1755900	1602800	1538200	3010100	2627400	2823700	2629500	2682600	2556000	0.617761	1.69658e-07	1.70437e-06	-0.69488	5.76844
Guanylate kinase	Guk1	88495	127610	103250	97366	127210	95180	165020	192560	129990	108660	202040	236310	0.617749	0.00944848	0.015218	-0.694907	1.81764
Transmembrane protein 143	Tmem143	2955000	2819000	2944700	2518300	1921900	2601100	4621700	3844600	3873300	3940500	4674100	4564300	0.617591	3.29178e-05	0.00010678	-0.695276	3.97151
NADH dehydrogenase [ubiquinone] iron-sulfur protein 6, mitochondrial	Ndufs6	18808000	15932000	15689000	19175000	12016000	15826000	24324000	28157000	27867000	24128000	25110000	28302000	0.617184	1.97361e-05	6.97047e-05	-0.696227	4.15674
Prostaglandin-H2 D-isomerase	Ptgds	57731	85549	50199	66745	94132			114420	126110	105420	114590	115080	0.615608	0.00110076	0.00225887	-0.699917	2.64611
Protein O-GlcNAcase	Oga	73341	79465	89123	36968	94196	77011	162310	139030	128180	106620	100780	94883	0.615062	0.00578286	0.00982014	-0.701197	2.00788
NAD-dependent protein deacetylase sirtuin-2	Sirt2	486310	596140	379510	189280	324000	477680	580790	754280	403110	549330	862650	839350	0.614842	0.0220601	0.0325732	-0.701711	1.48714
Laminin subunit gamma-1	Lamc1	12941000	13362000	13475000	14355000	11684000	12990000	24517000	18825000	20509000	23229000	22197000	18914000	0.614762	1.07665e-05	4.2314e-05	-0.701899	4.37352
Dihydrolipoyllysine-residue succinyltransferase component of 2-oxoglutarate dehydrogenase complex, mitochondrial	Dlst	34512000	37746000	30660000	37307000	26842000	30548000	57741000	60182000	59127000	58077000	44851000	41930000	0.613887	0.000240889	0.000589204	-0.703956	3.22973
E3 ubiquitin-protein ligase CHIP	Stub1	50614	302320	258050	283190	333150	341400	382530	371310	358740	613540	449770	379570	0.613871	0.0196498	0.029344	-0.703991	1.53248
NADH-ubiquinone oxidoreductase chain 4L	Mtnd4l	4935800	2972000	2859100	3958500	2342300	1738700	4573100	4105400	5874200	5366700	4778200	5951200	0.61361	0.00542629	0.00927461	-0.704607	2.0327
Trafficking protein particle complex subunit 4	Trappc4	154270	118910	206330	192270	159790	175170	256240	234410	283110	286180	286940	294090	0.613503	5.33913e-05	0.000159163	-0.704858	3.79816
Septin-4	Septin4	44991	59395	69079	74009	63506	57603	111900	90102	97450	57210	116840	127400	0.613383	0.0054999	0.00939228	-0.70514	2.02723
Reactive oxygen species modulator 1	Romo1	2386900	2119500	2518100	1579200	1244000	2130400	2230900	2921300	2192400	3705700	3516900	4976800	0.612879	0.023751	0.0348478	-0.706327	1.45782
NADH dehydrogenase [ubiquinone] flavoprotein 2, mitochondrial	Ndufv2	52799000	51400000	47887000	60043000	37090000	45120000	85019000	77276000	84265000	80873000	76056000	76852000	0.612771	5.37191e-06	2.4094e-05	-0.70658	4.61809
PTB domain-containing engulfment adapter protein 1	Gulp1	4224300	4809800	3433900	4953200	3559000	3176500	9152900	4125000	7174400	6880700	6748000	5354300	0.612565	0.00747436	0.0123206	-0.707064	1.90937
Peptidyl-tRNA hydrolase 2, mitochondrial	Ptrh2	364540	439150	388300	449750	405690	439870	716970	661800	625780	635030	642330	795770	0.609979	5.07638e-06	2.29779e-05	-0.713168	4.63869
Phosphomannomutase 2	Pmm2	788120	909400	711310	838180	690150	741230	847920	1301300	973780	1254900	1574500	1720900	0.609697	0.00537517	0.00919523	-0.713835	2.03644
LIM and calponin homology domains-containing protein 1	Limch1	647270	867550	616140	695860	606180	517330	838390	1111200	923770	1182200	1214500	1213100	0.609322	0.000416606	0.00094832	-0.714724	3.02304
Nidogen-1	Nid1	10411000	11051000	11830000	11781000	9539400	11202000	19534000	15670000	17249000	20823000	18710000	16043000	0.609229	1.48372e-05	5.50176e-05	-0.714943	4.2595
NADH dehydrogenase [ubiquinone] 1 alpha subcomplex subunit 10, mitochondrial	Ndufa10	54417000	53345000	52001000	60920000	39766000	51706000	92556000	90042000	94194000	77834000	73965000	83841000	0.609164	1.8235e-05	6.5222e-05	-0.715098	4.18561
Acyl-CoA:lysophosphatidylglycerol acyltransferase 1	Lpgat1	92494	246590	218310	273870	203600	224980	450030	304730	326970	283630	350350	352890	0.609032	0.00310943	0.00565063	-0.71541	2.2479
OCIA domain-containing protein 1	Ociad1	3694600	4004500	3776500	4203600	3076000	3152800	5844700	5453100	5422600	5583300	6468100	7306400	0.607237	5.69709e-05	0.000168053	-0.71967	3.77455
Electrogenic aspartate/glutamate antiporter SLC25A13, mitochondrial	Slc25a13	31098000	30912000	28588000	35478000	23360000	28254000	52592000	50510000	50049000	47833000	43034000	49018000	0.606376	3.68165e-06	1.78551e-05	-0.721715	4.74824
Serine/threonine-protein phosphatase PP1-beta catalytic subunit	Ppp1cb	5388500	5534100	5812400	5046100	5164900	4943900	8852500	8251800	9069800	7534700	9365600	9549900	0.605992	1.22906e-06	7.46918e-06	-0.72263	5.12673
Thioredoxin-dependent peroxide reductase, mitochondrial	Prdx3	36495000	40221000	33529000	43446000	26076000	31263000	64824000	65092000	65678000	55855000	49559000	47327000	0.605825	0.00030834	0.000727528	-0.723027	3.13815
Lambda-crystallin homolog	Cryl1	91675	117870	156470	170680	96228	148280	239520	136680	168240	200710	267800	277590	0.60533	0.00969432	0.0155504	-0.724205	1.80826
Catenin alpha-1	Ctnna1	6711800	8624600	8298300	6487300	6883200	6774800	14587000	13504000	12762000	12064000	9194400	10266000	0.604885	0.000366301	0.000846533	-0.725267	3.07236
Phosphoglycerate kinase 1	Pgk1	49765000	63893000	56127000	50143000	53757000	50018000	88918000	88973000	86469000	82864000	98177000	89759000	0.604871	4.21124e-07	3.36387e-06	-0.7253	5.47316
Glycerol-3-phosphate dehydrogenase, mitochondrial	Gpd2	1379700	1341300	1520800	1415100	1267500	1372800	2032200	2376300	2371500	2176600	2262000	2498900	0.604862	3.16665e-07	2.7347e-06	-0.725321	5.56309
39S ribosomal protein L12, mitochondrial	Mrpl12	1932900	2206100	2010000	1619800	1479300	1766500	3086200	2511400	2833700	2885400	3272200	3626700	0.60468	9.34103e-05	0.00025814	-0.725757	3.58814
Obg-like ATPase 1	Ola1	1558100	2193800	2012100	1686500	1898200	1722700	2766600	2926100	2826200	3345800	3009200	3453800	0.60408	1.08304e-05	4.24584e-05	-0.727188	4.37204
cAMP-dependent protein kinase catalytic subunit beta	Prkacb	78910	79604	78816		90688	110310	147690	161620	195120	142270	108900	115730	0.603667	0.00437949	0.00765148	-0.728174	2.11625
ADP/ATP translocase 2	Slc25a5	38252000	37569000	34304000	36673000	26455000	32421000	61231000	52585000	61043000	59571000	55432000	50851000	0.603658	5.19253e-06	2.34767e-05	-0.728198	4.62936
CCA tRNA nucleotidyltransferase 1, mitochondrial	Trnt1	328100	527280	409110	455500	443040	407780	794180	762050	867360	451280	706060	678100	0.603614	0.00138914	0.00276425	-0.728302	2.55842
Complex I assembly factor TIMMDC1, mitochondrial	Timmdc1	1052000	950760	884300	1051600	732300	878920	1229900	1703800	1483000	1803900	1534900	1479700	0.600949	7.48478e-05	0.000214364	-0.734687	3.66885
Bifunctional phosphoribosylaminoimidazole carboxylase/phosphoribosylaminoimidazole succinocarboxamide synthetase	Paics	2102100	2045000	2204500	2250900	2182600	2275300	3781500	3207200	3082900	3896100	4243000	3601900	0.598755	1.12542e-05	4.3621e-05	-0.739963	4.3603
HBS1-like protein	Hbs1l	68907	91954	100530	80622	125930	74521	152390	168810	196230	70498	137280	184040	0.596607	0.0129187	0.0201285	-0.745146	1.69619
Surfeit locus protein 1	Surf1	152940	180580	142130	193600	146300	146990	292930	156320	226260	298610	245010	394380	0.59655	0.00953675	0.0153351	-0.745284	1.81431
Protein prune homolog 2	Prune2	1077300	2452800	2445000	3525800	3019000	1793700	3865600	4806800	4946900	2683800	3382600	4351900	0.595467	0.00909083	0.014672	-0.747906	1.83351
Frataxin, mitochondrial	Fxn	1731900	1889600	1888800	1632000	1202000	1465400	2817500	2643000	3170700	2744400	2979400	2189400	0.592932	7.54778e-05	0.000215854	-0.754062	3.66584
Tumor necrosis factor alpha-induced protein 8	Tnfaip8	258670	209780	152470	135860	214170	159670	345160	208180	354430	348220	290680	363110	0.592016	0.00184479	0.00358577	-0.756292	2.44542
Ubiquitin-associated domain-containing protein 1	Ubac1	57688	74232	87625	77154	81713	94652	165720	129480	180110	68801	125160	132090	0.590326	0.00813212	0.0133102	-0.760417	1.87582
Ubiquitin carboxyl-terminal hydrolase 24	Usp24	351880	271310	278230	214200	348080	243270	359060	413390	418870	680450	545400	476120	0.589975	0.00368419	0.00654414	-0.761273	2.18415
Nucleoside diphosphate kinase B	Nme2	39906000	51199000	49102000	42632000	45524000	45602000	70489000	87215000	79991000	69227000	80272000	77259000	0.589866	1.79989e-06	1.00682e-05	-0.761541	4.99705
1-acyl-sn-glycerol-3-phosphate acyltransferase gamma	Agpat3	720310	1027500	651840	747570	585460	624720	1233500	1347100	1315600	984420	1155100	1351800	0.589833	0.000176761	0.000450248	-0.761623	3.34655
Mitochondrial glutamate carrier 1	Slc25a22	1404700	1219800	1301700	1116700	897270	1261400	2163600	1895700	2377000	1946700	1989800	1844000	0.589481	1.65696e-05	6.00285e-05	-0.762483	4.22164
Peroxisomal multifunctional enzyme type 2	Hsd17b4	3287600	3926200	3763600	3150000	3344300	3358000	5783500	5391500	5368800	5853500	6194300	6834100	0.587983	2.57782e-06	1.34101e-05	-0.766154	4.87257
Monoglyceride lipase	Mgll	1689500	1856600	1689800	1823800	1562600	1601900	3565000	2929000	3213800	2207800	2816800	2663800	0.587726	0.00011565	0.000309712	-0.766784	3.50904
Transmembrane protein 242	Tmem242	114550	237170	133880		111290	154910	355070	289570	253040	181280	208610	250360	0.586607	0.0135891	0.0210436	-0.769535	1.67688
10 kDa heat shock protein, mitochondrial	Hspe1	23997000	25952000	23160000	27184000	18488000	19956000	44752000	45398000	50903000	34123000	34657000	26736000	0.586455	0.00199869	0.00385447	-0.769908	2.41404
Delta(3,5)-Delta(2,4)-dienoyl-CoA isomerase, mitochondrial	Ech1	31735000	25387000	22373000	29210000	18992000	26299000	35047000	45901000	43853000	47260000	44012000	47574000	0.584099	4.36271e-05	0.000134117	-0.775715	3.87252
NHL repeat-containing protein 2	Nhlrc2	468220	552800	673170	404690	572320	545230	1009100	1006700	754170	656860	1065300	1018400	0.583688	0.000656689	0.00142325	-0.776731	2.84672
Complement component 1 Q subcomponent-binding protein, mitochondrial	C1qbp	3152200	4018900	2892000	2812200	2886900	3077700	4682100	4593700	5289600	4903600	6144600	6674100	0.583501	0.000193464	0.000487143	-0.777193	3.31234
Glycosylphosphatidylinositol-anchored high density lipoprotein-binding protein 1	Gpihbp1	153250	146310	203630	203010	182020	253960	355030	107510	353400	267590	432670	445360	0.582281	0.0289298	0.0417462	-0.780211	1.37938
Caveolae-associated protein 1	Cavin1	13180000	16383000	13413000	10909000	13518000	13337000	20927000	22219000	22245000	27386000	22868000	23045000	0.582162	7.78449e-06	3.25083e-05	-0.780508	4.48801
Microfibrillar-associated protein 5	Mfap5	350740	284240	401390	251930	189830	363930	429890	489090	401350	547420	636240	660450	0.582112	0.00226567	0.00428805	-0.78063	2.36774
Uncharacterized protein FLJ45252 homolog		192860	225640	190160	236420	269990	182980	296150	338530	310250	483720	397700	407340	0.581124	0.000654308	0.00141887	-0.783083	2.84806
Hyccin	Hycc1	110420	149140	134060	163130	143150	155190	242730	207130	261600	253520	237430	269980	0.58075	5.63017e-06	2.49255e-05	-0.784012	4.60336
NADH dehydrogenase [ubiquinone] 1 alpha subcomplex subunit 3	Ndufa3	4219600	4254800	2955200	4532400	3753800	3864800	6311300	5173000	5619200	9420800	5845200	8250700	0.580514	0.0028384	0.00522074	-0.784597	2.28227
Protein phosphatase 1 regulatory subunit 12C	Ppp1r12c	105810	110570	133060	103240	101780	93531	231320	227920	80040		243400	147650	0.580431	0.0249052	0.0363651	-0.784803	1.43931
WW domain-binding protein 2	Wbp2	324620	415740	457340	80962	333610	295970	514720	487970	658360	662280	487840	477130	0.580313	0.00509451	0.00876078	-0.785098	2.05746
Cytochrome c oxidase subunit 6A2, mitochondrial	Cox6a2	16006000	17731000	16388000	11258000	12847000	14191000	27018000	33990000	26268000	12443000	28954000	23776000	0.580004	0.00638772	0.0107179	-0.785866	1.96989
Adenosine 5-monophosphoramidase HINT1	Hint1	3562900	4534200	4315100	3406000	3650600	3629300	7383800	7401700	6392000	5018900	6749600	6971800	0.578642	4.35585e-05	0.000134115	-0.789258	3.87252
Beta-sarcoglycan	Sgcb	2029700	2244400	2041200	1829700	1804800	1931500	3120100	3496500	3359700	2920900	3926400	3710600	0.57861	5.51062e-06	2.45228e-05	-0.789336	4.61043
CAP-Gly domain-containing linker protein 1	Clip1	1544000	2003500	1633300	1407400	1751500	1596500	2241900	3142200	2512000	3028700	3079100	3171000	0.57853	5.17173e-05	0.000154759	-0.789536	3.81034
3-ketoacyl-CoA thiolase A, peroxisomal	Acaa1a	3068700	3895800	3637400	3141500	3361400	3378900	6255700	5124100	5973900	5030600	5897600	7132800	0.578395	2.61075e-05	8.77228e-05	-0.789872	4.05689
Mitochondrial inner membrane protein OXA1L	Oxa1l	815780	693240	767230	754160	493790	395160	1143200	1001200	1171200	1117800	1122400	1226800	0.577855	8.72743e-05	0.000245119	-0.79122	3.61062
14-3-3 protein gamma	Ywhag	5293300	6130400	5450100	5481600	5856200	5599600	7738700	9769900	8080800	10687000	10132000	12159000	0.577304	0.000129948	0.000343677	-0.792597	3.46385
NEDD8-activating enzyme E1 catalytic subunit	Uba3	389280	468980	570630	436300	419860	480340	804410	664070	698190	854690	825990	945000	0.577043	4.58239e-05	0.000140105	-0.79325	3.85355
Dipeptidase 1	Dpep1	1071400	1235600	1036000	1598500	1024100	867790	2602900	2520200	2203500	1279800	1412200	1834300	0.576516	0.00753356	0.0123871	-0.794567	1.90703
Dimethylaniline monooxygenase [N-oxide-forming] 2	Fmo2	254660	398910	266860	322400	191900	244570	609540	441810	428570	412280	489270	531640	0.576463	0.000665918	0.00144246	-0.7947	2.8409
Protein kinase C and casein kinase substrate in neurons protein 2	Pacsin2	2145000	2594400	2428800	1923700	2504100	2250400	3729200	3629600	3808700	3811500	4652300	4428800	0.575492	6.91865e-06	2.9657e-05	-0.797132	4.52787
Supervillin	Svil	1161900	1343200	1524800	1335000	1374900	1342900	2363800	2491400	2429000	1961100	2529900	2282000	0.574986	1.2275e-06	7.46918e-06	-0.7984	5.12673
RNA binding protein fox-1 homolog 3	Rbfox3	42378		54099	41914	43733	61474	73223	110280	55367	106380	89380	74423	0.574238	0.00625352	0.0105241	-0.800279	1.97782
Syntaxin-binding protein 1	Stxbp1	702840	656340	588310	580690	654340	438010	987110	732960	1025400	1425600	1179100	968700	0.572971	0.00132552	0.00265508	-0.803466	2.57592
GrpE protein homolog 1, mitochondrial	Grpel1	3328200	3845500	3164700	3438500	3005300	2962500	6191000	5324400	5636800	4440400	6235500	6644800	0.57276	3.65945e-05	0.000116593	-0.803997	3.93333
Cytosol aminopeptidase	Lap3	3771700	4387200	3875200	4088400	4057100	3783100	7024800	7543700	7183200	6668700	6719300	6708200	0.572614	8.09362e-09	2.04738e-07	-0.804365	6.6888
NADP-dependent malic enzyme, mitochondrial	Me3	4363400	4082100	4019900	4645400	2928200	4331100	5662100	7067100	8013300	7541600	7439900	6846200	0.572469	2.37083e-05	8.12562e-05	-0.804732	4.09014
Mitochondrial carnitine/acylcarnitine carrier protein	Slc25a20	13601000	14783000	14047000	14371000	10038000	13025000	20656000	21630000	22280000	27866000	24664000	22455000	0.5723	1.48831e-05	5.51362e-05	-0.805157	4.25856
Cytochrome c oxidase subunit 3	mt-Co3	7568000	4979800	4625800	6327200	4200600	5423800	9655600	10428000	9920800	9537900	8897100	9480600	0.571913	1.93527e-05	6.85791e-05	-0.806132	4.16381
Phosphotriesterase-related protein	Pter	75895	99502	95053	100960	81508	72185	119220	119030	168870	167730	153460	190040	0.57179	0.000453242	0.00102402	-0.806444	2.98969
Glypican-1	Gpc1	1540000	1930900	1436200	1477400	1244000	1549500	2354900	2994100	2578500	2315000	2750700	3060500	0.571706	2.79946e-05	9.29533e-05	-0.806654	4.03174
Malate dehydrogenase, mitochondrial	Mdh2	355520000	361710000	359510000	427650000	259390000	317810000	678830000	594650000	690060000	666810000	554600000	458570000	0.571313	0.000128125	0.000339312	-0.807647	3.4694
DCC-interacting protein 13-alpha	Appl1	280440	250190	305030	101350	335010	283280	383470	490990	401310	364270	481900	600970	0.57119	0.00280404	0.00516478	-0.807956	2.28695
Protein C10	Grcc10	90309	120430	135900	106040	147680	131180	145450	240780	131300	165430	252700	346290	0.570646	0.0240988	0.0353054	-0.809333	1.45216
Mitochondrial carrier homolog 1	Mtch1	567850	508740	610040	483740	427570	479020	950270	806340	1028400	797200	853850	960160	0.570207	8.98063e-06	3.64971e-05	-0.810443	4.43774
UMP-CMP kinase 2, mitochondrial	Cmpk2	457360	474800	631590	526970	621240	560760	1144800	979270	917600	909700	1078900	710820	0.570052	0.000133885	0.000352432	-0.810834	3.45292
DDB1- and CUL4-associated factor 8	Dcaf8	244160	79153	165530	236130	217960	246370	333170	287970	447490	344350	371210	304690	0.56935	0.00173788	0.00338968	-0.812613	2.46984
CDGSH iron-sulfur domain-containing protein 1	Cisd1	11428000	11527000	8983000	8013200	7699800	10379000	13654000	19799000	15636000	16141000	16661000	20100000	0.568972	0.000141282	0.000369436	-0.813571	3.43246
Lamin-B2	Lmnb2	898490	899080	925280	901660	928160	767650	1421800	1455500	1610100	1741400	1681000	1442600	0.568872	6.53188e-07	4.66834e-06	-0.813824	5.33084
Alpha-sarcoglycan	Sgca	4925000	5378400	5133500	4382400	3950500	4964300	8252300	8232300	9269000	6463100	9052800	9276500	0.568474	2.16932e-05	7.50024e-05	-0.814833	4.12492
Serine/threonine-protein phosphatase 2A 56 kDa regulatory subunit epsilon isoform	Ppp2r5e	182960	365790	472080	233640	358910	319540	512090	487420	514240	555170	715930	615460	0.568454	0.0011949	0.00243012	-0.814884	2.61437
S-phase kinase-associated protein 1	Skp1	364300	445740	271810	397660	506680	442750	570070	779990	947710	669360	599060	707860	0.568299	0.00082668	0.00175591	-0.815277	2.7555
Wolframin	Wfs1	553100	670230	651990	817610	557350	495990	1017400	1111300	1151700	1052100	1025900	1237300	0.567987	1.02883e-05	4.07599e-05	-0.816071	4.38977
Adenylosuccinate lyase	Adsl	2859700	3636300	3441800	3446900	3200100	2981400	6320200	6774300	6042300	4794400	4905600	5672300	0.566987	2.76823e-05	9.21494e-05	-0.818613	4.03551
Succinate dehydrogenase cytochrome b560 subunit, mitochondrial	Sdhc	22040000	19652000	22362000	25195000	14087000	18865000	34664000	37896000	38369000	30135000	36612000	38115000	0.566293	1.60941e-05	5.86838e-05	-0.820379	4.23148
Diablo IAP-binding mitochondrial protein	Diablo	297460	315400	309050	339720	275730	268950	447680	454350	477940	609370	585040	620510	0.565375	5.58583e-05	0.000165391	-0.822721	3.78149
Peroxisomal membrane protein 2	Pxmp2	177870	187390	178910	177820	130950	159080	451130	383950	354870	162660	215660	223090	0.564945	0.0204691	0.0304293	-0.823817	1.51671
Alkaline phosphatase, tissue-nonspecific isozyme	Alpl	99642	92795	113620	159980	107110	101310	228660	261740	232660	131860	207420	131780	0.564815	0.00540239	0.00923779	-0.824149	2.03443
Serine/threonine-protein kinase mTOR	Mtor	217800	317430	306400	346100	317830	327430	617600	445050	527630	419270	560350	678810	0.564221	0.000349584	0.000813149	-0.825668	3.08983
ATP-binding cassette sub-family B member 10, mitochondrial	Abcb10	1710800	1462600	1710500	1405200	1322700	1312600	2927700	2542400	2571700	2060200	2618000	3171100	0.561597	4.86162e-05	0.00014727	-0.832392	3.83189
Glutathione synthetase	Gss	463410	600240	559340	370400	509870	499180	821380	793630	821790	931210	971240	1015200	0.560737	1.35549e-05	5.08235e-05	-0.834603	4.29394
Glycerol kinase	Gk	2588200	2809300	2761200	2102500	2013100	2196500	5098500	3854200	4323500	3598800	4489600	4466000	0.560219	2.52572e-05	8.55964e-05	-0.835936	4.06754
Ras-related protein Rab-21	Rab21	1276400	1566600	1456300	1317400	1354100	1327100	2268100	2568400	2579200	2605500	2468400	2347000	0.559286	3.10857e-08	5.03768e-07	-0.838342	6.29777
Paralemmin-1	Palm	62796	86489	69136	48490	94090		96287	122650	85310	216630	153040	104730	0.556351	0.0348626	0.0495449	-0.845932	1.305
Protein MIX23	Mix23	818680	1019800	953530	591970	618930	621150	1268100	1174300	1290300	1077600	1693800	1821800	0.555383	0.00160579	0.00315234	-0.848446	2.50137
[3-methyl-2-oxobutanoate dehydrogenase [lipoamide]] kinase, mitochondrial	Bckdk	267200	329040	242580	250300	213140	235230	530560	504410	485090	460140	413460	375060	0.555307	3.20132e-05	0.000104447	-0.848642	3.9811
Transcription factor BTF3 homolog 4	Btf3l4	112850	238850	90270	146460	173510	100830	92282	189340	260380	355450	326100	330580	0.555146	0.035141	0.0498866	-0.849061	1.30202
GTPase KRas	Kras	150770	130440	166860	179680	162110	146570	278970	253260	265230	277640	310060	303360	0.554586	6.3365e-07	4.56182e-06	-0.850516	5.34086
Ornithine aminotransferase, mitochondrial	Oat	7361100	8806100	7978000	8411800	7627300	7995700	13734000	17187000	16779000	10934000	13980000	14349000	0.554029	4.93686e-05	0.00014909	-0.851967	3.82655
ATP synthase subunit beta, mitochondrial	Atp5f1b	694130000	839470000	652010000	724030000	533900000	661420000	1271700000	1262800000	1290300000	1256900000	1088600000	1253000000	0.552983	7.21521e-07	5.03786e-06	-0.854693	5.29775
Coiled-coil-helix-coiled-coil-helix domain-containing protein 7	Chchd7	511460	263080	256290	187600	238540	240900	342800	559360	291970	497280	594330	789910	0.552036	0.0254023	0.037036	-0.857165	1.43138
Serine/threonine-protein kinase SIK3	Sik3	104760	82040	102080	67682	110120	99510	228230	141500	136600	110440	183310	226960	0.551285	0.00477316	0.00825866	-0.859129	2.08309
Peroxisomal acyl-coenzyme A oxidase 3	Acox3	274610	266520	225810	259530	200860	229160	447640	379910	480070	572170	335150	427770	0.551135	0.000241758	0.000590964	-0.859522	3.22844
SUN domain-containing protein 1	Sun1	82552	126740	115170	124090	127690	50602	182610	158240	291970	192090	177780	138400	0.549338	0.00690409	0.0114912	-0.864234	1.93963
Dynactin subunit 5	Dctn5	36036	32157	38121	43633	55904	47473	73990	64330	66461	101300	83665	71583	0.549118	0.000384125	0.000883062	-0.864812	3.05401
Heat shock protein beta-8	Hspb8	1608600	2392100	2309100	1375700	1604900	1295200	3517400	3681800	3259500	2771300	3001400	3050700	0.548986	0.000115341	0.0003092	-0.865159	3.50976
TBC1 domain family member 5	Tbc1d5	129760	150500	274750	94398	196930	288690	319910	297870	417770	149090	335940	552060	0.547624	0.0335116	0.0477802	-0.868742	1.32075
Selenide, water dikinase 2	Sephs2		47709	32205	39190	40111	37217	81906	117740	85370	41469	48645	56350	0.546302	0.0344766	0.0490672	-0.872229	1.30921
Guanine nucleotide-binding protein subunit alpha-11	Gna11	473960	522540	546760	310720	534710	607700	746940	778690	802470	1035900	1082600	1044100	0.545721	0.000258672	0.000623028	-0.873765	3.20549
F-box only protein 6	Fbxo6	38729	41258	43357	39392	55454	50952	78593	75887	75107	86926	81371	96038	0.544908	5.31509e-06	2.38936e-05	-0.875916	4.62172
Leucine-rich repeat-containing protein 57	Lrrc57	180900	179390	229920	258830	240980	155840	395670	353830	434300	273620	469460	363920	0.543854	0.000326414	0.000766043	-0.87871	3.11575
Propionyl-CoA carboxylase beta chain, mitochondrial	Pccb	10891000	9830300	9283300	12398000	7831600	10225000	17685000	18709000	18594000	21855000	16719000	17777000	0.543019	4.74083e-06	2.18471e-05	-0.880925	4.66061
Rab GDP dissociation inhibitor alpha	Gdi1	1858300	2130600	2240600	2068400	1986900	1955000	3591700	3463400	3289700	4051700	4108100	4049300	0.542691	6.06916e-07	4.41781e-06	-0.881797	5.35479
Transcription factor A, mitochondrial	Tfam	2063900	2124400	1853800	1525000	1303600	1568700	3325100	2826000	3229200	3154000	3160600	3545200	0.542586	4.46849e-06	2.07756e-05	-0.882078	4.68245
28S ribosomal protein S16, mitochondrial	Mrps16	175140	218160	299110	13165	166760	288610	426470	322410	242080	277690	362010	509150	0.542546	0.0193411	0.0289492	-0.882183	1.53836
Fatty acid-binding protein, adipocyte	Fabp4	26856000	32973000	29596000	30627000	25903000	28542000	55183000	45611000	50361000	60128000	55752000	54789000	0.542213	8.67992e-07	5.72555e-06	-0.88307	5.24218
ATP synthase subunit epsilon, mitochondrial	Atp5f1e	11739000	12605000	10848000	11232000	7382000	9901900	18550000	17905000	18626000	22778000	18718000	20936000	0.542135	7.67474e-06	3.2084e-05	-0.883276	4.49371
Inositol polyphosphate 1-phosphatase	Inpp1	290850	344940	296620	306960	285650	274020	409780	417140	384620	551190	824310	733450	0.5418	0.00793846	0.0130203	-0.884169	1.88538
Methionine-R-sulfoxide reductase B3, mitochondrial	Msrb3	241440	439800	362120	269090	370790	315460	601740	706050	480120	501780	656020	744040	0.54169	0.000338809	0.000791827	-0.884461	3.10137
Lipase maturation factor 1	Lmf1	69100	76744	76559	37285	67784	41868	164630	141130	85310	43437	117510	131220	0.540574	0.0208406	0.0308969	-0.887437	1.51009
39S ribosomal protein L18, mitochondrial	Mrpl18	266850	343340	259260	67310	165880	192080	403520	530700	497020	250080	279230	437860	0.539824	0.0127662	0.0199102	-0.889438	1.70092
Protein kinase C and casein kinase II substrate protein 3	Pacsin3	2156800	2900200	2539000	2114500	2509400	1918900	4195100	4061500	4212100	4985500	4630000	4122100	0.539519	2.18304e-06	1.17282e-05	-0.890254	4.93077
E3 ubiquitin-protein ligase MGRN1	Mgrn1	13072		15158	7939.8	24716	14505	29613	34962	14664		28714	31823	0.539369	0.019657	0.029344	-0.890656	1.53248
Mitochondrial import receptor subunit TOM22 homolog	Tomm22	2888200	3137000	3016300	3500800	2447400	2664900	5949900	5226100	4969600	5257600	4709200	6619900	0.539363	1.57706e-05	5.7718e-05	-0.890671	4.23869
Protein-cysteine N-palmitoyltransferase HHAT-like protein	Hhatl	4714100	5231200	4663200	4877300	3547400	4605200	7898600	8955200	8267500	9572700	8318200	8296700	0.538667	3.81532e-07	3.13869e-06	-0.892535	5.50325
cGMP-dependent protein kinase 1	Prkg1	45700	68615	74927	73147	86483	66924	116600	177290	190160	45530	101100	141560	0.538428	0.0241559	0.0353759	-0.893173	1.45129
Mitochondrial ornithine transporter 1	Slc25a15	128310	123460	106270	141090	73054	104030	227990	230010	179050	132740	198480	288170	0.538198	0.00216842	0.00413122	-0.89379	2.38392
Thioredoxin reductase 2, mitochondrial	Txnrd2	3535100	3514400	3009100	3379500	2732800	2898900	5793700	6151100	6215900	4875700	5956800	6446900	0.538085	1.22825e-06	7.46918e-06	-0.894093	5.12673
Acylglycerol kinase, mitochondrial	Agk	1552000	1758500	1524000	1558000	1144600	1330400	2857700	2734200	2982000	2914200	2713600	2288700	0.537737	2.44943e-06	1.28612e-05	-0.895027	4.89072
Mitochondrial intermembrane space import and assembly protein 40	Chchd4	305910	364890	415250	203130	243670	269450	518730	417600	425440	477480	861580	652490	0.537467	0.00722383	0.0119477	-0.895751	1.92272
Myosin light chain kinase, smooth muscle	Mylk	557720	488260	562900	653250	518980	644270	801640	1191300	1036800	1026200	1141200	1192100	0.536117	2.1571e-05	7.47131e-05	-0.89938	4.1266
Dipeptidyl peptidase 9	Dpp9	109190	60257	156360	151330	143390	142970	225280	207430	243900	200430	283210	264640	0.535829	0.000261205	0.00062836	-0.900156	3.20179
Nucleoside diphosphate kinase 3	Nme3	148800	93211	112640	143400	128620	109300	311640	300980	186790	157510	227450	190730	0.535213	0.00308173	0.00560806	-0.901816	2.25119
Methylmalonyl-CoA epimerase, mitochondrial	Mcee	1485600	1303700	1304800	1496100	1159000	1660500	2640300	2882800	3190000	2041700	2385700	2605400	0.534088	4.24332e-05	0.000131266	-0.90485	3.88185
Neurolysin, mitochondrial	Nln	156450	151480	146900	197090	131950	35998	263710	289580	311650	210950	227190	233500	0.533567	0.00134793	0.0026945	-0.906259	2.56952
Guanylate cyclase soluble subunit beta-1	Gucy1b1	154410	162910	123450	179650	237880	159520	278760	359640	310020	351100	302280	306260	0.533432	2.33775e-05	8.04024e-05	-0.906624	4.09473
Puromycin-sensitive aminopeptidase	Npepps	5492200	6894300	6560900	5389600	5852600	5456600	12436000	10099000	10741000	10924000	11663000	11021000	0.532956	2.16214e-07	2.03696e-06	-0.907913	5.69102
Ras-related protein Rab-5B	Rab5b	627190	671020	555200	748010	567900	473790	1120800	1221100	1088300	1032400	1060600	1320500	0.53233	4.32417e-06	2.02801e-05	-0.909606	4.69293
Gamma-sarcoglycan	Sgcg	2482000	2594800	2345000	2174500	2166400	2427100	4287600	4560800	4426400	3686400	4665000	5055000	0.531828	1.02084e-06	6.47352e-06	-0.910969	5.18886
Long-chain specific acyl-CoA dehydrogenase, mitochondrial	Acadl	185240000	180070000	164860000	163390000	114590000	157130000	276280000	304080000	302160000	284180000	315680000	333490000	0.53158	8.78033e-07	5.77244e-06	-0.911642	5.23864
Cytoplasmic aconitate hydratase	Aco1	2023300	2210300	2198900	2233600	2060500	2050600	3971800	4159400	3838900	3875700	3973200	4221800	0.53148	1.92058e-10	8.71242e-08	-0.911913	7.05986
Cytochrome c oxidase assembly protein COX15 homolog	Cox15	260160	421190	274660	206490	255670	212750	690290	481720	602190	323300	449220	524260	0.531075	0.00275007	0.00508201	-0.913013	2.29396
Neutral cholesterol ester hydrolase 1	Nceh1	4035700	4182100	3851100	4172500	3299500	4146900	7081300	7394800	8091000	6507700	7233900	8403900	0.529779	5.93846e-07	4.33871e-06	-0.916537	5.36264
BRI3-binding protein	Bri3bp	861240	1009900	891070	1024000	778170	780340	1678300	1886000	1569900	1656900	1628800	1670500	0.529684	1.65039e-07	1.67938e-06	-0.916797	5.77485
Succinate dehydrogenase [ubiquinone] flavoprotein subunit, mitochondrial	Sdha	122700000	113510000	113750000	120560000	84686000	105130000	186800000	215760000	196300000	201970000	220920000	225200000	0.529561	3.82572e-07	3.13869e-06	-0.917131	5.50325
E3 ubiquitin-protein ligase RNF14	Rnf14	79877	88607	96716	115140	99500	87336	203290	167060	177400	176910	181120	168140	0.528136	4.35031e-07	3.44699e-06	-0.921018	5.46256
Peroxisomal membrane protein PEX16	Pex16	64985	91606	95371	86012	72608	64870	98859	163720	171660	172050	175990	118390	0.527888	0.000649086	0.0014091	-0.921697	2.85106
1-phosphatidylinositol 4,5-bisphosphate phosphodiesterase delta-1	Plcd1	403000	429940	432220	349980	470160	272570	565920	663220	656030	775320	850950	958610	0.527482	0.000322358	0.000757425	-0.922807	3.12066
Cullin-5	Cul5	748350	1004100	982300	837190	888620	828290	1651500	1493300	1769600	1539900	1705900	1871200	0.527229	5.319e-07	4.01269e-06	-0.923497	5.39656
Caveolin-1	Cav1	6755900	7613100	7590200	7569100	6615600	6529300	12015000	11694000	13522000	14477000	14590000	14659000	0.527109	7.42044e-07	5.15094e-06	-0.923826	5.28811
Inosine triphosphate pyrophosphatase	Itpa	613220	754230	606730	687860	744770	678850	1300500	1245100	1232200	1291600	1174300	1507400	0.527107	4.60811e-07	3.57924e-06	-0.923832	5.44621
Cytochrome c oxidase assembly factor 3 homolog, mitochondrial	Coa3	140260	452530	331140	703950	289820	339260	682410	648200	831200	967440	657150	495750	0.527062	0.00801919	0.0131417	-0.923954	1.88135
Mitochondrial import inner membrane translocase subunit Tim21	Timm21	338220	313680	233330	231310	229350	306090	477790	499730	449630	499380	605460	603420	0.526878	2.46461e-05	8.38861e-05	-0.924458	4.07631
Spartin	Spart	53047	67882	72187	64317	66963	67499	120030	101200	101610	164090	132080	125540	0.526351	0.000140686	0.000368121	-0.925902	3.43401
Hexokinase-2	Hk2	15523000	19897000	17852000	16745000	16550000	15297000	32745000	31170000	32320000	33410000	32637000	31349000	0.526073	2.55749e-09	1.26944e-07	-0.926666	6.89639
E3 ubiquitin-protein ligase UBR3	Ubr3	85858	202240	242580	126970	159690	128690	365240	257640	428770	194030	239060	315160	0.5256	0.00729086	0.0120434	-0.927962	1.91925
Guanine nucleotide-binding protein G(I)/G(S)/G(O) subunit gamma-5	Gng5	384750	323460	534900	567400	424850	338790	1095500	1033600	1023800	459300	617170	673680	0.52501	0.00760156	0.0124937	-0.929583	1.90331
Mitochondrial import receptor subunit TOM70	Tomm70	2054300	2240600	2418600	1906100	2231000	2013500	4388900	3831100	4147800	3809900	4321600	4083800	0.52329	2.28234e-08	4.08539e-07	-0.934316	6.38877
Synaptojanin-2-binding protein	Synj2bp	217850	289410	230660	207710	203600	210730	422000	520130	506780	485810	339840	324400	0.523271	0.000245518	0.00059719	-0.93437	3.22389
Fumarate hydratase, mitochondrial	Fh	72793000	82370000	66272000	85158000	56732000	71175000	132470000	142930000	153320000	145500000	120220000	136580000	0.522851	1.09962e-06	6.88196e-06	-0.935527	5.16229
Thioredoxin, mitochondrial	Txn2	890140	976370	991050	1294500	790950	930020	1861000	1885300	1937200	1773400	1804300	1975300	0.522674	3.68076e-07	3.05154e-06	-0.936016	5.51548
E3 ubiquitin-protein ligase makorin-2	Mkrn2	8059500	7137700	9704700	5077700	5832500	9173500	9616300	18158000	9026400	7929400	22750000	18727000	0.521832	0.0274775	0.0397671	-0.938343	1.40048
Atlastin-2	Atl2	137970	262940	173340	98783	254780	206960	397670	301220	346690	352740	294830	487080	0.520483	0.00128608	0.0025919	-0.942077	2.58638
Serine/threonine-protein phosphatase 2A 56 kDa regulatory subunit gamma isoform	Ppp2r5c	96726	107010	121320	108920	127760	113300	357090	133020	318860	161110	188890	138990	0.520075	0.0262676	0.0381844	-0.94321	1.41811
5-AMP-activated protein kinase subunit beta-1	Prkab1	134080	102570	92420	98569	66120	109240	227030	220330	108880	234590	177480	191810	0.519773	0.0013528	0.00270286	-0.944047	2.56818
Coiled-coil-helix-coiled-coil-helix domain-containing protein 2	Chchd2	1656800	2011400	2114400	1482600	1499200	1818900	3450700	4043800	3049300	2700000	3531100	3586900	0.519762	2.14638e-05	7.4471e-05	-0.944076	4.12801
NLR family member X1	Nlrx1	1501600	1438800	1401000	1499500	1100100	1431100	3144500	2332400	2705900	2563500	2661300	2730700	0.518772	1.11926e-06	6.95213e-06	-0.946827	5.15788
Nesprin-1	Syne1	1021300	786050	1382600	1042200	1538800	796000	2391700	1430300	1839300	1195100	2766700	3046200	0.518336	0.0112779	0.0178077	-0.948041	1.74939
Glycogen synthase kinase-3 alpha	Gsk3a	272100	326960	320260	327320	251670	318190	608190	459800	605150	577340	666860	587620	0.518266	3.73186e-06	1.8032e-05	-0.948237	4.74396
Afadin	Afdn	87366	140000	111760	110950	129240	119090	279560	220240	267520	215770	154360	211120	0.517886	0.000266429	0.000639364	-0.949293	3.19425
Disks large homolog 1	Dlg1	146300	81873	198820	183710	204560	167900	291340	301080	333950	352400	281400	340050	0.517394	4.01702e-05	0.000125848	-0.950664	3.90016
Mitochondrial import inner membrane translocase subunit Tim9	Timm9	991930	1186100	1097300	926370	936530	953480	1649100	2181800	1734300	1807400	2240900	2190100	0.516089	9.65013e-06	3.87382e-05	-0.954308	4.41186
Presequence protease, mitochondrial	Pitrm1	3114400	3571000	3864300	3285400	3095300	3260600	6507600	6502800	6537700	6000700	6319100	7256600	0.51607	3.13472e-08	5.03858e-07	-0.95436	6.29769
Basal cell adhesion molecule	Bcam	1955400	2066100	1928900	2231900	1829200	1925500	3980200	3397000	3871300	3924000	3746600	4215000	0.515992	3.74589e-08	5.68752e-07	-0.954581	6.24508
Cyclin-dependent kinase inhibitor 1B	Cdkn1b	55281	4100	62002	1364.6	39554	48358	49380	59847	86633	97038	60040	56224	0.514856	0.0311562	0.0446807	-0.957759	1.34988
5-demethoxyubiquinone hydroxylase, mitochondrial	Coq7	2046600	1898100	1868200	2411300	1537700	1897300	3799300	3595500	3847100	3567900	3555800	4303200	0.514328	5.79185e-07	4.27828e-06	-0.959239	5.36873
Hydroxyacylglutathione hydrolase, mitochondrial	Hagh	956210	1114600	991300	821690	799940	827310	1838300	2075700	1730500	1480500	1674500	1921200	0.514057	4.95779e-06	2.25706e-05	-0.96	4.64646
Transmembrane protein 126A	Tmem126a	818710	1029400	754080	1054300	676960	802640	1984000	1751600	1722000	1089000	1561400	1919600	0.512195	0.000227499	0.000560631	-0.965234	3.25132
Isocitrate dehydrogenase [NADP] cytoplasmic	Idh1	4220700	4737300	4237700	4943000	4252500	4426700	7986200	9477700	8945700	8770500	8691300	8531800	0.511761	5.62378e-09	1.67433e-07	-0.966459	6.77616
Protein phosphatase 1A	Ppm1a	838880	1060800	994050	774440	842770	836670	1443800	1884700	1398600	1876100	1836500	2010800	0.511709	2.10076e-05	7.33405e-05	-0.966606	4.13466
Propionyl-CoA carboxylase alpha chain, mitochondrial	Pcca	17765000	17756000	16382000	17984000	12426000	15760000	29353000	31538000	30955000	33026000	32880000	34105000	0.511178	6.40574e-08	8.53396e-07	-0.968103	6.06885
5-AMP-activated protein kinase subunit gamma-1	Prkag1	901950	1043200	944300	978530	871750	985640	2031000	1899200	1813600	1767700	1879700	1813300	0.510988	2.19221e-09	1.26944e-07	-0.968637	6.89639
Mitochondrial nicotinamide adenine dinucleotide transporter SLC25A51	Slc25a51	197660	278020	253090	237060	153270	201990	513840	474980	502340	292240	419960	386320	0.510136	0.000284064	0.000676735	-0.971045	3.16958
5-AMP-activated protein kinase subunit beta-2	Prkab2	517450	548260	674750	586230	594850	443740	1098600	1251400	1106400	1181600	1098400	865630	0.509734	5.55061e-06	2.46429e-05	-0.972183	4.60831
Glycerol-3-phosphate phosphatase	Pgp	1072800	1022700	1208700	1299300	1045400	1063200	2158600	2115200	2003700	2075800	2511600	2312300	0.509372	2.4484e-07	2.25803e-06	-0.973208	5.64627
Probable mitochondrial glutathione transporter SLC25A40	Slc25a40	154570	127830	152330	128160	143400	35353	241500	224900	290640	185450	232130	284180	0.508393	0.000607638	0.0013316	-0.975985	2.87563
Caveolin-2	Cav2	1838000	1712600	1493500	1905600	1726000	1731700	3289500	3329200	3311400	3510400	3420900	3625200	0.50801	1.13411e-09	1.12934e-07	-0.977071	6.94718
Acyl-CoA dehydrogenase family member 10	Acad10	14190000	13664000	12890000	16670000	9525500	11946000	28210000	28128000	29378000	22001000	23034000	24552000	0.507946	1.17626e-05	4.53682e-05	-0.977254	4.34325
Peroxisomal biogenesis factor 19	Pex19	341750	457630	419860	236370	490300	391090	737990	868500	528130	623130	847330	998880	0.507606	0.000791597	0.00169235	-0.978218	2.77151
3(2),5-bisphosphate nucleotidase 1	Bpnt1	1035200	1101300	1156000	1017600	991320	883130	1940000	2179900	1794200	1624900	2252800	2400400	0.507255	1.30698e-05	4.93944e-05	-0.979218	4.30632
Heat shock 70 kDa protein 12B	Hspa12b	1752300	1924300	1981700	1661500	1526000	1635100	4133400	3301500	3711500	3140200	3673200	2737300	0.506395	1.20594e-05	4.61965e-05	-0.981666	4.33539
Solute carrier family 12 member 7	Slc12a7	1341500	1623600	1557900	1571500	1414300	1379900	3447100	3027000	3186100	2489800	2873400	2538300	0.506141	3.84414e-06	1.84901e-05	-0.982388	4.73306
Serine/threonine-protein kinase OSR1	Oxsr1	1033700	1334600	1075300	1159900	1163000	1122900	2180700	2060200	2323000	2503900	2466700	2080400	0.506019	1.87669e-07	1.82029e-06	-0.982736	5.73986
Tubulin alpha-3 chain	Tuba3b	49608	112530	93621	61806	81785	37974	201830	124770	118020	122300	203330	95793	0.504968	0.00899803	0.014564	-0.985736	1.83672
Protein unc-45 homolog B	Unc45b	2274800	3466800	3074300	2097200	2445000	2340200	5773100	5424300	5818000	4372200	5031800	4728300	0.503995	1.19951e-05	4.60398e-05	-0.988517	4.33687
Ankyrin-3	Ank3	325580	538100	396840	403230	428130	378160	637520	579150	779060	787690	1049500	1074000	0.503379	0.00101592	0.00211432	-0.990283	2.67483
Uroporphyrinogen-III synthase	Uros	189010	226620	190690	338520	157250	178510	504520	281790	388850	501160	453780	418750	0.502423	0.000635049	0.00138473	-0.993027	2.85863
Calcium/calmodulin-dependent protein kinase type II subunit gamma	Camk2g	448900	486900	489030	487430	456230	436300	953730	1009400	999610	716280	1023400	883460	0.502121	2.46489e-06	1.29251e-05	-0.993892	4.88857
Tetraspanin-7	Tspan7	71697	107770	51615		23253		100550	127630	114560	142020	112400	163290	0.50168	0.00857028	0.0139577	-0.995161	1.85519
Acetyl-CoA acetyltransferase, mitochondrial	Acat1	55206000	59040000	52906000	53761000	37607000	48986000	91898000	106520000	100260000	103490000	101550000	109520000	0.501446	1.3709e-07	1.44348e-06	-0.995833	5.84059
Vesicle-associated membrane protein 5	Vamp5	196490	133860	183840	183780	241170	163270	337900	376290	361440	334220	379330	412920	0.500618	2.06125e-06	1.12049e-05	-0.998219	4.95059
Phospholipid hydroperoxide glutathione peroxidase	Gpx4	2806200	2927200	2988200	2060300	2196400	2695900	4509300	4580800	4039500	5883800	5872400	6437600	0.500399	0.0001102	0.000298875	-0.998849	3.52451
DnaJ homolog subfamily A member 2	Dnaja2	2361100	2755300	2344800	2386300	2101900	2063400	4805200	4484600	4863600	5060100	4394700	4404700	0.500227	2.86798e-08	4.74543e-07	-0.999346	6.32372
Glyceraldehyde-3-phosphate dehydrogenase	Gapdh	212080000	288150000	214760000	220210000	199670000	206250000	523810000	504340000	441460000	435720000	394580000	389420000	0.498682	6.4658e-06	2.80731e-05	-1.00381	4.55171
Dynamin-1-like protein	Dnm1l	4464800	6063000	5597900	5106100	4735700	4650300	10639000	11039000	11180000	9476700	9870300	9227300	0.498399	2.55281e-07	2.3217e-06	-1.00463	5.63419
Scaffold attachment factor B2	Safb2	315530	762970	622110	375960	474720	418070	1103000	1289300	1093200	966420	700640	805660	0.498364	0.00118975	0.00242131	-1.00473	2.61595
Ribosomal protein 63, mitochondrial	Mrpl57	143190	214890	174830	133740	105280	137480	320090	219310	255390	276970	363660	391610	0.497753	0.0006087	0.00133318	-1.0065	2.87511
cAMP-dependent protein kinase catalytic subunit alpha	Prkaca	2112900	2980000	2698900	2126800	2119700	2278200	4837600	4731400	4734800	4281800	4901100	5400800	0.495595	4.14594e-07	3.32519e-06	-1.01277	5.47818
Bifunctional coenzyme A synthase	Coasy	267410	357490	332920	303370	315810	311640	754610	604260	657450	537610	615210	644690	0.495208	1.44735e-06	8.50699e-06	-1.01389	5.07022
1,4-alpha-glucan-branching enzyme	Gbe1	1305000	1716800	1671400	1201500	1483600	1198100	2613400	2921900	2595800	2393000	3213700	3606200	0.494488	3.55613e-05	0.000114225	-1.01599	3.94224
Enoyl-CoA delta isomerase 1, mitochondrial	Eci1	51371000	50106000	47086000	49528000	34135000	45893000	84249000	99597000	94551000	83615000	101630000	99223000	0.494113	4.69612e-07	3.63326e-06	-1.01709	5.4397
Phosphoethanolamine/phosphocholine phosphatase	Phospho1	49986	56674	68807	52510		40719	69801	103150	131820	80179	135830	132180	0.493805	0.00299976	0.0054776	-1.01799	2.26141
Peptidyl-prolyl cis-trans isomerase FKBP3	Fkbp3	942940	1243400	1168500	541400	1017800	932590	1888700	2145900	2104100	869050	2155700	2684300	0.49348	0.0036766	0.0065336	-1.01894	2.18485
Ran-binding protein 17	Ranbp17	946230	1781300	724960	1649200	1385200	1396300	3257900	4207400	3281400	2513800	1917600	801480	0.493329	0.025826	0.0375841	-1.01938	1.425
CapZ-interacting protein	Rcsd1	95706	81020	86349	117600	170210	89102	157630	145380	167010	208170	296800	322790	0.49314	0.00893744	0.0144957	-1.01993	1.83876
RISC-loading complex subunit TARBP2	Tarbp2			56658	55255	44856	15567	78702		115060	59855	82445	100800	0.493108	0.0141405	0.0218288	-1.02003	1.66097
Receptor expression-enhancing protein 5	Reep5	2583300	3059700	2676000	2617500	1926700	2324600	4562800	4814700	5175200	5468100	5173900	5627400	0.492757	3.90882e-07	3.18694e-06	-1.02105	5.49663
39S ribosomal protein L14, mitochondrial	Mrpl14	299860	793160	141610	64136	122560	183500	621080	533620	532420	493450	492080	585140	0.492612	0.0335833	0.0478651	-1.02148	1.31998
39S ribosomal protein L43, mitochondrial	Mrpl43	54551	117960	102650	65709	149820	59777	270720	147880	172460		187460	152690	0.492609	0.00601399	0.0101644	-1.02148	1.99292
Glutathione S-transferase theta-1	Gstt1	187820	259570	315510	258210	232630	227770	583490	481580	469300	471020	507350	497470	0.492162	1.16205e-06	7.13906e-06	-1.0228	5.14636
Acyl-coenzyme A thioesterase 2, mitochondrial	Acot2	20781000	20479000	19475000	24717000	15419000	19474000	38383000	44593000	43636000	40119000	38705000	40055000	0.490222	1.45611e-07	1.50899e-06	-1.02849	5.82131
Hydroxyacyl-coenzyme A dehydrogenase, mitochondrial	Hadh	66784000	73848000	59180000	83285000	49445000	58653000	128950000	156280000	149970000	132530000	109840000	120880000	0.489943	1.44014e-05	5.36544e-05	-1.02931	4.27039
Tubulin polymerization-promoting protein family member 3	Tppp3	413900	593740	431160	399230	265340	397160	670260	594430	675740	1193500	953110	1017800	0.489835	0.00222267	0.00421215	-1.02963	2.3755
Glutathione S-transferase omega-1	Gsto1	6738900	9121100	9439700	7037200	8968100	6598100	15932000	16632000	14048000	14003000	18079000	19107000	0.489802	8.8561e-06	3.61028e-05	-1.02973	4.44246
Catenin beta-1	Ctnnb1	1190200	1324900	1469900	1168700	1202100	1198800	2745500	2708900	2606300	2541900	2304600	2517400	0.489776	1.55777e-08	3.01982e-07	-1.02981	6.52002
Guanine nucleotide-binding protein G(s) subunit alpha isoforms XLas	Gnas	1026500	1145300	1345700	1264800	1070700	1281600	2494700	2499300	2804500	2307900	2417000	2043700	0.489775	7.81956e-07	5.32893e-06	-1.02981	5.27336
BAG family molecular chaperone regulator 3	Bag3	5837600	8135700	7470600	6444900	6464100	5714900	15795000	16236000	14454000	10816000	11402000	13118000	0.489701	3.79043e-05	0.000120086	-1.03003	3.92051
Glucose-6-phosphate isomerase	Gpi	34253000	43585000	38664000	36879000	33052000	32003000	73780000	78860000	72568000	69425000	78297000	73344000	0.489466	1.30848e-08	2.80441e-07	-1.03072	6.55216
Protein-glutamine gamma-glutamyltransferase 2	Tgm2	6662000	8046400	8407800	6300400	7606200	6165700	13964000	14724000	14242000	14338000	17334000	13848000	0.488282	4.57435e-07	3.57417e-06	-1.03421	5.44682
Acylphosphatase-1	Acyp1	514890	652570	653930	623920	508000	670440	755880	1514000	1607000	1817900	1331100	396180	0.48824	0.018551	0.0279685	-1.03434	1.55333
Metaxin-1	Mtx1	1531600	1618000	1474900	1453700	1336000	1347700	2910500	3040700	3089800	3261100	2750500	2914800	0.487655	5.43209e-09	1.67433e-07	-1.03607	6.77616
N-acetylgalactosamine kinase	Galk2	229440	327470	267270	268700	227810	296720	497710	451500	526130	759170	530870	551430	0.48764	0.000114632	0.000308137	-1.03611	3.51126
Laminin subunit beta-2	Lamb2	4649300	6149900	5538600	5307500	4607900	4664200	11670000	9368400	10316000	11216000	10979000	9921200	0.487114	2.03491e-07	1.94031e-06	-1.03767	5.71213
Polypyrimidine tract-binding protein 2	Ptbp2	40343	26723	13990	39783	40816	42802	59056	58767	29052	86190	57502	129330	0.486922	0.0350204	0.0497332	-1.03824	1.30335
Tensin-1	Tns1	2633500	3628600	3806700	2417800	3656200	2985600	6226200	7356300	6291800	5981400	6554400	6888900	0.48674	9.01473e-07	5.87748e-06	-1.03878	5.23081
E3 ubiquitin-protein ligase MARCHF5	Marchf5	359770	284190	269570	358060	258910	319960	828500	675040	585190	483180	625010	605440	0.486661	6.96189e-05	0.00020144	-1.03901	3.69586
Mitochondrial import receptor subunit TOM6 homolog	Tomm6	324450	637620	498960	341220	325910	332660	602340	498540	625350	1542100	957840	835450	0.486172	0.0248715	0.0363428	-1.04046	1.43958
Enoyl-CoA hydratase domain-containing protein 3, mitochondrial	Echdc3	1336700	1609400	1217400	1773700	1242700	1411600	2638500	3036100	2838100	2856800	2763500	3549300	0.485881	2.47954e-06	1.29674e-05	-1.04132	4.88715
Iron-sulfur clusters transporter ABCB7, mitochondrial	Abcb7	913620	1172000	961800	989580	848220	937450	1910000	1952900	1842600	2009300	2029800	2248100	0.485518	6.02259e-08	8.23505e-07	-1.0424	6.08433
Actin-related protein 2/3 complex subunit 1A	Arpc1a	267330	355600	430870	346960	343850	275900	662360	717740	848210	504870	723070	713380	0.484578	4.06044e-05	0.000126905	-1.0452	3.89652
Mitochondrial import inner membrane translocase subunit Tim10	Timm10	754140	658330	566320	549460	544550	599210	980460	1259700	1166600	858650	1297600	2020000	0.484242	0.00321205	0.00581566	-1.0462	2.2354
Oxysterol-binding protein 1	Osbp	945400	1128800	836530	636440	884250	885010	1638700	1754000	1739000	1782200	1982200	2089400	0.48395	1.66649e-06	9.51107e-06	-1.04707	5.02177
Sodium/potassium-transporting ATPase subunit alpha-2	Atp1a2	3729800	3693300	3394700	3621700	2977200	3772900	6722800	7390200	6876400	8152000	7863400	6816400	0.483547	8.01203e-08	1.01126e-06	-1.04827	5.99514
Serine/threonine-protein phosphatase 2A 56 kDa regulatory subunit alpha isoform	Ppp2r5a	1115900	1546800	1217400	1043000	1191500	1282900	2336600	2874100	2635300	2443100	2749500	2292500	0.482516	6.21098e-07	4.48786e-06	-1.05135	5.34796
TIP41-like protein	Tiprl	256100	296150	236800	284340	372590	289260	598090	681900	691390	567790	469610	594910	0.481518	1.01995e-05	4.0544e-05	-1.05434	4.39207
Cadherin-2	Cdh2	3122200	4333200	3970000	3351700	3301400	3510200	7718500	7280700	7727000	8647000	6290100	7232200	0.480866	9.61479e-07	6.15659e-06	-1.05629	5.21066
Voltage-dependent anion-selective channel protein 1	Vdac1	68118000	67640000	64382000	59115000	47992000	64168000	115680000	118030000	119270000	145480000	130890000	143500000	0.480578	8.14988e-07	5.46407e-06	-1.05716	5.26248
Mitochondrial fission 1 protein	Fis1	2006600	2232800	2192400	2209500	1663300	2041100	4104200	4541300	4335700	4340700	4018300	4368800	0.480209	3.55217e-09	1.41298e-07	-1.05826	6.84987
Endophilin-B2	Sh3glb2	129450	198120	192140	192330	213760	152340	372300	405950	384610	250610	328510	503970	0.480037	0.000345946	0.00080564	-1.05878	3.09386
Cytochrome c oxidase assembly protein COX19	Cox19	63537	133570	149930	48345	29906	63799	131840	126400	132780	129960	255170	244490	0.479196	0.0201758	0.03005	-1.06131	1.52216
Peroxisomal biogenesis factor 3	Pex3	141140	77659	148920	15044	59182	91966	182930	140400	208940	148980	219770	214760	0.478509	0.00306744	0.00558465	-1.06338	2.253
Protein SCO2 homolog, mitochondrial	Sco2	382590	393010	483010	367670	277980	335710	651950	738120	779900	683040	963820	869400	0.47799	2.46044e-05	8.38338e-05	-1.06495	4.07658
39S ribosomal protein L30, mitochondrial	Mrpl30		44953	44866		27423	26003	79824	99189	89201	40872	46909	93647	0.477864	0.0192405	0.0288332	-1.06533	1.54011
Alpha-ketoglutarate dehydrogenase component 4	Mrps36	3494600	3756400	2997200	2108600	2427000	3078600	4668500	7238400	5283200	4711900	7390800	8251700	0.475766	0.000726957	0.00156777	-1.07168	2.80472
5-nucleotidase domain-containing protein 3	Nt5dc3	694640	760450	654160	656630	600280	701660	1281400	1520400	1718100	1142000	1158700	1729600	0.475757	5.43283e-05	0.00016159	-1.0717	3.79159
Mitochondrial import receptor subunit TOM40 homolog	Tomm40	1786900	1570000	1302800	1855700	1421100	1824200	3191500	3186700	3166000	3989100	3523600	3475300	0.475385	5.76254e-07	4.26558e-06	-1.07283	5.37002
Putative Dol-P-Glc:Glc(2)Man(9)GlcNAc(2)-PP-Dol alpha-1,2-glucosyltransferase	Alg10b	78914	50923	69588		2017	44043	103950	113110		67394	113270	119240	0.474859	0.0102715	0.0163298	-1.07443	1.78702
Actin, alpha skeletal muscle	Acta1	5988600	7445400	5108400	5817600	5419500	3202700	13945000	14023000	12136000	8884700	8812200	11825000	0.473706	0.000246368	0.000598887	-1.07794	3.22266
BCL2/adenovirus E1B 19 kDa protein-interacting protein 3	Bnip3	75202	79430	79739	78605	66632	60273		155400	113480	125830	115040	264570	0.473406	0.0118296	0.0185745	-1.07885	1.73108
Glutamine synthetase	Glul	546420	748950	716820	405190	738310	625560	1266300	1451700	1261200	1136900	1313900	1568300	0.472757	7.47098e-06	3.14324e-05	-1.08083	4.50262
Ferroptosis suppressor protein 1	Aifm2	133740	168080	127500	88724	132730	124680	145810	329930	270760	291830	311790	290450	0.472674	0.000525108	0.00116961	-1.08108	2.93196
Prolargin	Prelp	421830	342710	312610	412440	312540	405710	822370	982460	904780	527870	651030	783360	0.472582	0.000178622	0.000454694	-1.08136	3.34228
RNA-binding protein 24	Rbm24	378630	618570	605610	293500	435430	378400	1074800	824290	987650	818390	1139300	901480	0.471664	5.96268e-05	0.000175362	-1.08417	3.75606
MICOS complex subunit Mic10	Micos10	9739.4	657010	942080	771860	789380	162750	999860	1077400	900470	1518600	997380	1575400	0.471462	0.00955407	0.0153504	-1.08479	1.81388
39S ribosomal protein L28, mitochondrial	Mrpl28	1287100	1883600	459370	1293800	1575900	1787600	3017600	3220000	3374400	1591700	2893800	3484100	0.471366	0.00132539	0.00265508	-1.08508	2.57592
MICOS complex subunit Mic60	Immt	55261000	65438000	54441000	52375000	41877000	48919000	120790000	115570000	111180000	108750000	102800000	116940000	0.470853	4.98115e-08	7.10716e-07	-1.08665	6.1483
Phosphatidylinositol 4-kinase alpha	Pi4ka	523660	327750	731660	656110	585100	808560	1291500	1086300	1187500	1269600	1447000	1443100	0.470271	1.93525e-05	6.85791e-05	-1.08844	4.16381
Alpha-aminoadipic semialdehyde dehydrogenase	Aldh7a1	1325400	1409000	1354900	1408300	1480600	1161100	2651200	2850900	2654000	2753000	3588200	2827600	0.469804	1.40391e-06	8.3012e-06	-1.08987	5.08086
Glucosamine-6-phosphate isomerase 2	Gnpda2		56592	16895	14132	95420	91200	113410	74921	121450	156150	128750	106990	0.469004	0.0120647	0.0189136	-1.09233	1.72323
39S ribosomal protein L24, mitochondrial	Mrpl24	328460	296960	267660	358520	196360	246010	554610	767490	743220	463380	569620	514930	0.468822	0.000198403	0.000497967	-1.09289	3.3028
Cytosolic iron-sulfur assembly component 3	Ciao3	105590	154640	133110	25102	67613	132380	262250	194590	277980	163310	173770	247280	0.468803	0.00195017	0.00376644	-1.09295	2.42407
Serine/threonine-protein phosphatase 5	Ppp5c	134590	587990	580510	591340	484260	479100	1048900	778080	928160	1044700	1290300	1007400	0.468679	0.00028259	0.000673723	-1.09333	3.17152
TOM1-like protein 2	Tom1l2	212640	339370	302030	176550	282300	188950	625400	509190	554520	466280	503820	547200	0.468387	1.10851e-05	4.3105e-05	-1.09423	4.36547
Glycogenin-1	Gyg1	2514400	3542900	2986700	2053200	3576100	2458500	5582400	5269600	4972000	5834000	7046300	7880400	0.468278	0.000105979	0.00028902	-1.09456	3.53907
DnaJ homolog subfamily A member 4	Dnaja4	1026900	1201000	1197300	818520	1142200	984160	2097300	2634400	2220700	1916800	2398600	2345700	0.467924	1.36104e-06	8.13321e-06	-1.09565	5.08974
Glyoxalase domain-containing protein 4	Glod4	2980300	3710300	3317200	3574900	3157800	3222200	7205800	6927500	7062600	6939900	6935800	7643000	0.467351	3.75427e-10	9.3019e-08	-1.09742	7.03143
Blood vessel epicardial substance	Bves	660560	984810	733870	451340	525280	631960	1238000	1442400	1221600	1244900	1700300	1701500	0.466483	8.73292e-05	0.000245119	-1.1001	3.61062
Succinate dehydrogenase [ubiquinone] iron-sulfur subunit, mitochondrial	Sdhb	66017000	69139000	71711000	74401000	43005000	53430000	128360000	141960000	141130000	130590000	131180000	136540000	0.466438	1.30261e-07	1.40539e-06	-1.10024	5.8522
Tyrosine-protein phosphatase non-receptor type 11	Ptpn11	1557200	1935400	1936800	1671900	1540700	1525500	3549700	3766600	3641400	3466900	3575000	3801800	0.466369	1.81977e-09	1.25156e-07	-1.10046	6.90255
Laminin subunit alpha-2	Lama2	17635000	18450000	16468000	17435000	13043000	16631000	37093000	30299000	32288000	38574000	40347000	35721000	0.465011	6.56624e-07	4.6844e-06	-1.10466	5.32935
Gap junction alpha-1 protein	Gja1	2337800	3625200	3125900	2181100	2072200	2598400	5765900	5388900	5328200	6199700	6341900	5286300	0.464593	1.83329e-06	1.01897e-05	-1.10596	4.99184
Phospholipase A and acyltransferase 3	Plaat3	16585	50578	55855	44573	54916	33442	67890	80051	132500	32285	137800	100420	0.464563	0.018815	0.0283015	-1.10605	1.54819
Myosin-14	Myh14	390020	499530	406190	659610	186890	31745	743430	540960	634000	871670	1085200	809290	0.464076	0.00585938	0.00992867	-1.10757	2.00311
2-hydroxyacyl-CoA lyase 1	Hacl1	610470	575990	818750	898720	606460	860480	2166500	632400	1362100	1745400	1659800	1862800	0.463556	0.00373149	0.00661323	-1.10918	2.17959
WD repeat-containing protein 37	Wdr37	40254	50196	46442	92525	74157	5483.4	138900	43008	143420		150890	79510	0.463442	0.0315744	0.0452474	-1.10954	1.34441
UBX domain-containing protein 6	Ubxn6	18300	114830	113080	104380	171140	72285	176200	111410	281400	149550	288000	276260	0.463054	0.0125595	0.0196189	-1.11075	1.70733
E3 ubiquitin-protein ligase SMURF1	Smurf1	71978	107910	134300	104800	82585	110300	105160	135030	367110	309550	150490	254160	0.463014	0.0231597	0.0340563	-1.11087	1.4678
Di-N-acetylchitobiase	Ctbs	1917400	1191500	1479800	1533300	1784400	1534900	2334400	2922800	2958000	3495100	4379700	4308500	0.462843	0.00039051	0.000895647	-1.11141	3.04786
NFU1 iron-sulfur cluster scaffold homolog, mitochondrial	Nfu1	1519400	2088900	1855500	1568800	1403700	1634000	3873100	3895500	3451900	3214400	3636300	3693700	0.462685	1.17436e-07	1.33659e-06	-1.1119	5.874
Transmembrane protein 201	Tmem201	58109	92072	78538		67282	56031	128530	135440	188000	84907	164400	211770	0.462669	0.00409564	0.00718744	-1.11195	2.14343
Mitochondrial coenzyme A transporter SLC25A42	Slc25a42	1602300	1526000	1455300	1551200	1083900	1400600	2969600	3418100	3602300	2759500	2970100	2913300	0.462585	7.62763e-07	5.24475e-06	-1.11221	5.28027
Transmembrane protein 65	Tmem65	2421300	3000300	2608000	2327400	1724900	1924700	5346600	4718900	4326500	5096100	5498500	5349700	0.461711	1.17091e-06	7.18233e-06	-1.11494	5.14373
Hormone-sensitive lipase	Lipe	27360	33294	22926	22073	46509	26842	18424	62393	62894	70209	83027	90991	0.461424	0.00999104	0.0159419	-1.11583	1.79746
Golgin subfamily A member 7	Golga7	627790	235730	388340	801390	403270	650390	1620900	967390	987800	451580	796010	1919200	0.460769	0.0291378	0.0420003	-1.11788	1.37675
Aldose reductase-related protein 2	Akr1b8	1584800	1692100	1684900	1152200	1392500	1309700	3437600	3226600	3538600	2540600	3015600	3376600	0.460722	1.80592e-06	1.00815e-05	-1.11803	4.99647
Armadillo repeat-containing protein 1	Armc1	326290	631570	448640	408390	358610	416920	988490	1156300	1234600	596320	765240	894110	0.459697	0.000794694	0.00169437	-1.12124	2.77099
MAP kinase-interacting serine/threonine-protein kinase 1	Mknk1	15647	11599	20492	26723	17135	20454	35959	55894	28755	24458	32324	66371	0.459672	0.0115981	0.0182547	-1.12132	1.73862
Mitochondrial fission factor	Mff	332140	621830	260750	226490	300370	130120	731110	763460	738570	374420	731140	733320	0.459649	0.00249368	0.00465851	-1.1214	2.33175
ATP synthase subunit alpha, mitochondrial	Atp5f1a	363100000	485900000	381830000	378490000	293660000	344360000	815600000	809610000	864640000	887780000	759700000	752220000	0.459621	1.4524e-07	1.50899e-06	-1.12148	5.82131
Voltage-dependent anion-selective channel protein 3	Vdac3	13469000	15935000	12919000	13541000	9797500	11991000	25927000	27087000	29477000	33683000	26260000	26611000	0.45936	1.14184e-06	7.06864e-06	-1.1223	5.15066
Sphingomyelin phosphodiesterase 2	Smpd2	365510	505210	396100	319510	368140	395670	936950	957920	974690	538270	818390	896480	0.45877	7.42601e-05	0.000212991	-1.12416	3.67164
Echinoderm microtubule-associated protein-like 2	Eml2	903770	977960	1097400	427200	837760	772790	1886900	1994700	1485300	1752100	1797900	2029900	0.458296	1.20458e-05	4.61891e-05	-1.12565	4.33546
Phosphatidylserine decarboxylase proenzyme, mitochondrial	Pisd	143990	118320	89108	89509	120690	102170	181840	236790	399230	191520	278740	161190	0.458002	0.00536298	0.00917836	-1.12657	2.03724
ATP-dependent Clp protease ATP-binding subunit clpX-like, mitochondrial	Clpx	291850	430960	368280	369170	284400	287720	803800	806090	857730	640570	656530	674400	0.457834	4.7712e-06	2.19241e-05	-1.1271	4.65908
Mitochondrial peptide methionine sulfoxide reductase	Msra	2256600	2660900	2407500	1835200	1783900	1804100	3943100	4676100	4135400	3888300	5627000	5583500	0.457689	3.62827e-05	0.000115975	-1.12756	3.93564
FYVE and coiled-coil domain-containing protein 1	Fyco1	436660	562410	469800	430910	466260	444470	971310	1031100	840330	1037800	1121500	1145100	0.457206	5.16176e-07	3.90904e-06	-1.12908	5.40793
Guanylate-binding protein 6	Gbp6	63945	103890	83525	65167	113560	100530	313560	177750	196640	74258	180030	219670	0.456677	0.00910347	0.0146864	-1.13075	1.83309
Dihydrolipoyl dehydrogenase, mitochondrial	Dld	59034000	62521000	53185000	55970000	43082000	53542000	121880000	130150000	126340000	115880000	99681000	123080000	0.456526	1.92846e-07	1.86591e-06	-1.13123	5.72911
Histone H1.0	H1-0	1509000	1826400	1627200	1629800	1811000	1809900	4879000	4513700	5914300	3044000	2940200	1083300	0.456471	0.0164757	0.0251089	-1.13141	1.60017
Saccharopine dehydrogenase-like oxidoreductase	Sccpdh	1368200	1791300	1681300	1362100	1130100	1441000	2732400	3019100	3074600	3739900	3197500	3469900	0.456186	1.63402e-06	9.35288e-06	-1.13231	5.02905
Mitochondrial proton/calcium exchanger protein	Letm1	6061700	6944900	5346200	5726800	4967800	5153500	11722000	12782000	13551000	12505000	11892000	12578000	0.45583	1.04388e-08	2.40279e-07	-1.13343	6.61928
NADH-cytochrome b5 reductase 1	Cyb5r1	777570	930720	881750	737150	754180	756390	1542800	1748800	1788400	1809100	1855500	1873600	0.45561	1.5097e-08	2.9926e-07	-1.13413	6.52395
Myopalladin	Mypn	342870	441690	469270	264480	353920	268330	991870	834500	763560	640220	732720	747180	0.454467	3.05803e-05	0.000100271	-1.13775	3.99883
28S ribosomal protein S23, mitochondrial	Mrps23	473170	554940	515290	380230	455030	345720	974870	919750	955290	1238000	998840	915660	0.453881	3.18423e-06	1.58527e-05	-1.13961	4.7999
Calcium/calmodulin-dependent protein kinase type II subunit delta	Camk2d	2641700	3595600	3522900	2958900	2955400	2608600	6466800	6695700	7094700	7859500	6453700	5730300	0.453667	7.71832e-07	5.28604e-06	-1.14029	5.27687
Malignant T-cell-amplified sequence 1	Mcts1	329830	349410	453660	330490	310890	265200	756470	675880	764050	556600	1020400	723650	0.453515	0.000120333	0.0003204	-1.14078	3.49431
Mitochondrial potassium channel	Ccdc51	409330	432020	364100	322500	261740	328630	832560	757330	771580	672600	783170	857070	0.453183	3.90542e-07	3.18694e-06	-1.14183	5.49663
Glutathione S-transferase Mu 5	Gstm5	554200	861890	701750	704160	601370	682020	1399100	1357700	1510000	1474300	1741100	1577600	0.453144	3.86658e-07	3.16561e-06	-1.14196	5.49954
Isoamyl acetate-hydrolyzing esterase 1 homolog	Iah1	299170	453090	467010	420890	478310	488010	916350	832990	905210	881570	1102200	1119600	0.452677	3.3609e-06	1.65234e-05	-1.14344	4.7819
NADH dehydrogenase [ubiquinone] 1 alpha subcomplex assembly factor 4	Ndufaf4	1035800	1239400	1051000	1038800	815210	1034700	2892000	2689000	2481500	2033100	1746900	1890300	0.45256	8.38935e-05	0.000237166	-1.14382	3.62495
Sarcoplasmic/endoplasmic reticulum calcium ATPase 2	Atp2a2	245140000	325970000	235970000	226680000	220960000	247950000	558930000	564490000	549900000	567190000	532150000	556010000	0.451433	4.77857e-09	1.62907e-07	-1.14742	6.78806
Synaptopodin	Synpo	1135300	1535700	1310500	1021600	1265200	1190000	2735100	2538000	2943100	2644900	2389100	3283100	0.451108	1.34633e-06	8.05751e-06	-1.14846	5.0938
Deoxyguanosine kinase, mitochondrial	Dguok	739630	775130	676390	897700	510410	650520	1693100	1658900	1711900	1561900	1366400	1431100	0.450986	7.37501e-07	5.14032e-06	-1.14884	5.28901
ATP synthase subunit gamma, mitochondrial	Atp5f1c	64527000	71019000	58788000	53502000	41583000	53784000	125690000	118640000	131960000	133460000	127310000	124650000	0.450569	3.79738e-08	5.71864e-07	-1.15018	6.24271
Geranylgeranyl transferase type-2 subunit alpha	Rabggta	197880	279520	550030	425140	490400	404240	829390	876280	687210	1227300	852730	738630	0.450387	0.000488647	0.00109522	-1.15076	2.9605
Lymphocyte antigen 6C1	Ly6c1	699550	829710	805650	672750	1015900	705670	1607700	1870400	1867800	1593300	1800300	1767700	0.450094	1.12475e-07	1.28757e-06	-1.1517	5.89023
Alpha-mannosidase 2C1	Man2c1	567090	504230	754990	881170	354340	430740	897050	1294300	840670	1342100	1420500	1967000	0.449978	0.00331267	0.00597403	-1.15207	2.22373
Vesicle-associated membrane protein-associated protein B	Vapb	3009100	3675000	2918700	1587500	2487900	2518300	5888700	5662300	5602800	5206200	6627400	7153800	0.448145	1.04957e-05	4.14147e-05	-1.15796	4.38285
Haloacid dehalogenase-like hydrolase domain-containing protein 2	Hdhd2	941210	1223700	953210	1112800	845060	800590	2390000	2680400	2551400	1470800	1863500	2168700	0.447745	0.000111175	0.00030046	-1.15925	3.52221
Elongation factor 1-alpha 2	Eef1a2	8792300	13979000	11014000	8221100	9368800	8775500	23373000	23492000	24897000	20283000	18054000	24247000	0.44773	4.79749e-06	2.20193e-05	-1.1593	4.6572
SH3 domain-containing kinase-binding protein 1	Sh3kbp1	299840	551290	316030	223390	324910	270720	644780	458850	605410	788970	876180	1072200	0.446695	0.00220228	0.00418157	-1.16264	2.37866
PDZ and LIM domain protein 5	Pdlim5	12627000	19750000	15853000	11511000	13335000	12950000	27249000	33246000	28343000	30102000	34798000	39321000	0.445594	1.13013e-05	4.37606e-05	-1.1662	4.35892
Mitochondrial import inner membrane translocase subunit Tim17-B	Timm17b	149050	217070	299540	557950	256850	200410	519370	563260	573620	493350	762550	865190	0.444988	0.00211752	0.00405584	-1.16816	2.39192
cAMP-dependent protein kinase inhibitor alpha	Pkia	336200	369920	480610	97746	399930	285750	207040	582140	814880	690950	918530	1221800	0.444195	0.02022	0.0301044	-1.17073	1.52137
Tropomyosin alpha-1 chain	Tpm1	230520000	264110000	171570000	200330000	146250000	177430000	444940000	452230000	463330000	382520000	385230000	551710000	0.444115	1.10252e-05	4.303e-05	-1.171	4.36623
Mitochondrial carrier homolog 2	Mtch2	6313200	6898600	7169200	6008300	5001900	6229600	14022000	15087000	15577000	13203000	13677000	13253000	0.443542	2.56875e-08	4.44419e-07	-1.17286	6.35221
Adenylate kinase 2, mitochondrial	Ak2	4321800	5523900	4458400	3973000	3756900	4436500	8785500	9474400	10217000	9915100	10637000	10775000	0.442621	6.4398e-08	8.53869e-07	-1.17586	6.06861
28S ribosomal protein S5, mitochondrial	Mrps5	209940	196140	172500	33748	130110	195240	478030	551290	458270	288090	105380	238050	0.442487	0.0246784	0.036074	-1.17629	1.44281
Oxidoreductase HTATIP2	Htatip2	151480	146670	155710	240740	238120	205030	583470	447490	429820	340380	406430	363770	0.44247	0.000120255	0.0003204	-1.17635	3.49431
Methylcrotonoyl-CoA carboxylase beta chain, mitochondrial	Mccc2	9816500	10989000	9909300	9490400	7082200	8065000	20511000	21690000	19347000	21440000	20672000	21571000	0.442002	9.85938e-09	2.32788e-07	-1.17787	6.63304
Dehydrogenase/reductase SDR family member 11	Dhrs11	1225800	1389000	1295700	852000	754090	941730	2176000	2325200	2253500	2995200	2496600	2375900	0.441673	7.09475e-06	3.02045e-05	-1.17895	4.51993
Tripartite motif-containing protein 54	Trim54	640700	1007900	810810	736100	693670	638970	1662200	1621100	1424900	1718500	1804800	2024300	0.441521	2.3217e-06	1.23385e-05	-1.17945	4.90874
NEDD8-activating enzyme E1 regulatory subunit	Nae1	371260	259220	393530	150990	331700	326210	826050	526820	565680	551510	828110	857120	0.441103	0.000398786	0.000910922	-1.18081	3.04052
Clustered mitochondria protein homolog	Cluh	2145900	2862700	2485300	1975700	1948900	2102600	5126400	4535200	4875900	5067500	5713300	5371200	0.440577	1.34954e-07	1.42862e-06	-1.18253	5.84508
MICOS complex subunit Mic26	Apoo	11807000	13171000	12030000	10309000	8518700	10359000	23911000	24099000	25563000	22970000	25605000	28107000	0.440549	6.62863e-08	8.75958e-07	-1.18263	6.05752
Peroxiredoxin-6	Prdx6	14265000	19713000	15043000	17483000	16647000	14564000	41750000	37205000	35970000	35188000	33338000	38413000	0.440427	6.16459e-08	8.31375e-07	-1.18302	6.0802
Metalloendopeptidase OMA1, mitochondrial	Oma1	545800	513850	577230	487180	486150	474020	661840	1159100	1059100	854380	1448600	1823200	0.440213	0.00342408	0.00615428	-1.18373	2.21082
1-phosphatidylinositol 4,5-bisphosphate phosphodiesterase beta-3	Plcb3	58222	68791	104180	94482	93952	80364	275190	183520	180430	259110	48564		0.440064	0.0187219	0.0281909	-1.18421	1.54989
Ral GTPase-activating protein subunit alpha-1	Ralgapa1	297670	414910	324720	372560	281420	305300	1125600	606000	642880	625240	560470	983500	0.439418	0.00155414	0.00306317	-1.18633	2.51383
Trafficking protein particle complex subunit 9	Trappc9	8491.4		55784	35705	28772	36079	56074	65662	106260	62376	79960	80154	0.439076	0.00334486	0.00602564	-1.18746	2.22
Angiotensin-converting enzyme	Ace	79650	362420	241080	112680	71953	73088	387810	305820	384790	304790	427730	333090	0.438833	0.00356263	0.00635688	-1.18826	2.19676
eIF5-mimic protein 1	Bzw2	1030900	1419300	1203100	968250	1030300	1082500	2382700	2599000	2424500	2597400	2567300	2776200	0.438803	1.69317e-08	3.20563e-07	-1.18836	6.49409
Nuclear transport factor 2	Nutf2	1388300	1800300	1677900	1654100	1792200	1511100	3666100	3194500	3471800	3182200	4265200	4628400	0.438406	7.86451e-06	3.27383e-05	-1.18966	4.48494
3-hydroxyisobutyrate dehydrogenase, mitochondrial	Hibadh	6658300	8983900	8278400	8929600	5469500	6461000	24521000	15947000	18417000	13955000	14597000	14936000	0.437427	0.000243943	0.000594829	-1.19289	3.22561
Heat shock 70 kDa protein 12A	Hspa12a	62482	97314	62593	95802	89881	108670	243960	91027	101080	251140	205390	289070	0.437299	0.00948331	0.0152554	-1.19331	1.81658
Glycogen [starch] synthase, muscle	Gys1	2724500	3903200	3010500	2904100	2504200	2514600	7041600	5830200	5931900	7261400	6763000	7339300	0.437198	6.78248e-07	4.82119e-06	-1.19364	5.31685
39S ribosomal protein L10, mitochondrial	Mrpl10	178990	184450	175780	144870	158370	162250	539890	414280	574250	162580	237380	371790	0.436798	0.00886452	0.0143938	-1.19496	1.84182
Dihydropteridine reductase	Qdpr	2303200	3542400	2806100	1870400	2352700	2137900	5186100	4612000	5171400	6210500	6077100	7121300	0.43669	2.69434e-05	9.01469e-05	-1.19532	4.04505
Na(+)/H(+) exchange regulatory cofactor NHE-RF2	Slc9a3r2	572580	666050	642660	489620	620830	559930	1340800	1498700	1229400	1020300	1446500	1598100	0.436656	6.25305e-06	2.73888e-05	-1.19543	4.56243
Acyl-protein thioesterase 1	Lypla1	1532100	2079500	1760100	1584000	1464500	1482100	3380400	4146800	3841000	4040300	3275200	3998800	0.436561	2.93052e-07	2.58335e-06	-1.19574	5.58782
Inositol monophosphatase 2	Impa2	227420	316150	244780	137510	209420	101270	505900	516810	529660	451410	348740	483000	0.436093	7.8128e-05	0.000222948	-1.19729	3.6518
Lipoprotein lipase	Lpl	2201800	2619000	2411400	2827200	2203400	2420500	6122200	5038700	5640300	5306100	5641800	5931200	0.435961	1.25983e-08	2.74101e-07	-1.19773	6.56209
Deaminated glutathione amidase	Nit1	656740	810360	788880	729610	618030	651020	1804000	1773000	1926800	1363100	1498000	1396900	0.435846	4.20874e-06	1.98729e-05	-1.19811	4.70174
Protein SCO1 homolog, mitochondrial	Sco1	328120	432490	441230	304470	292360	290280	750820	868180	739960	520980	988910	924020	0.435845	0.00011682	0.0003121	-1.19811	3.50571
Junction plakoglobin	Jup	5061200	7014100	7358000	5726900	5132400	5346500	16353000	14539000	14343000	14329000	11123000	11261000	0.434899	8.77503e-06	3.59585e-05	-1.20125	4.4442
Acetyl-coenzyme A synthetase, cytoplasmic	Acss2	79454	229670	123700	103640	107330	91924	352530	357770	323180	219850	189550	248870	0.434886	0.00150888	0.00298251	-1.20129	2.52542
ATP-binding cassette sub-family D member 3	Abcd3	855940	1161200	1111400	883960	797210	984630	2276200	2183600	2274900	2070200	2316400	2212300	0.434567	5.99375e-09	1.71762e-07	-1.20235	6.76507
Rho-related GTP-binding protein RhoB	Rhob	37337		70950	27811	54908	51132	148350	118630	165490	82480	91386	62700	0.434305	0.00947047	0.015241	-1.20322	1.81699
28S ribosomal protein S31, mitochondrial	Mrps31	94614	140590	112800	66522	63782	367670	339330	267410	238980	275340	313160	516550	0.433664	0.0142771	0.0220224	-1.20535	1.65714
Talin-2	Tln2	2472400	3796200	3740200	2856800	2855700	2750200	7266700	7207900	7599000	7048200	6378400	7114900	0.43345	5.13323e-08	7.21952e-07	-1.20606	6.14149
Protein NDRG2	Ndrg2	13710000	19032000	14633000	13717000	11755000	13160000	32554000	38037000	37707000	27672000	31340000	31232000	0.433193	2.16412e-06	1.17065e-05	-1.20692	4.93157
Citramalyl-CoA lyase, mitochondrial	Clybl	8019600	7619200	6069300	7150700	5824800	7225100	14777000	16275000	15398000	17837000	15409000	17204000	0.432494	2.82504e-08	4.6941e-07	-1.20925	6.32845
Amine oxidase [flavin-containing] B	Maob	5816100	5949900	5098600	4825600	3502700	4675300	10901000	11303000	11045000	11797000	11650000	12381000	0.43239	2.81632e-08	4.6941e-07	-1.2096	6.32845
Density-regulated protein	Denr	31887	59396	12070	33311	58420	16877	54128	79468	47933	84603	81403	142800	0.432278	0.0157229	0.0240921	-1.20997	1.61812
Oxygen-dependent coproporphyrinogen-III oxidase, mitochondrial	Cpox	966340	1286600	1338300	1220400	1013500	889680	3131800	2336800	2836300	2402700	2268100	2558800	0.432252	2.75755e-06	1.41029e-05	-1.21006	4.85069
Peroxiredoxin-5, mitochondrial	Prdx5	37229000	44449000	34195000	40265000	26964000	33984000	89917000	84698000	85025000	78711000	81268000	82656000	0.432205	1.51226e-08	2.9926e-07	-1.21021	6.52395
Iron-sulfur cluster assembly 2 homolog, mitochondrial	Isca2	919070	1132300	1027800	725760	615020	733000	1842800	1969900	2093000	2200800	1966500	1853600	0.432055	4.87619e-07	3.74412e-06	-1.21071	5.42665
Tubulin alpha-4A chain	Tuba4a	5394200	8037300	5417000	5932600	5574900	5688800	12477000	13034000	13041000	17471000	11831000	15617000	0.431824	1.0663e-05	4.19909e-05	-1.21148	4.37684
Nexilin	Nexn	468890	1132700	853130	744120	706660	718370	1248600	1763100	1626200	2180800	1742200	2148000	0.431778	0.000121935	0.000324008	-1.21164	3.48944
MICOS complex subunit Mic19	Chchd3	7415500	8651100	7729000	6520100	5339100	6773900	13204000	16343000	13026000	13756000	17670000	24330000	0.431497	0.000453959	0.00102505	-1.21258	2.98925
Mitochondrial import inner membrane translocase subunit Tim29	Timm29	498850	451980	483030	621370	460290	512240	1339600	1115600	1077500	1105000	1080400	1304300	0.431157	2.5204e-07	2.30243e-06	-1.21371	5.63781
Caveolae-associated protein 2	Cavin2	4489800	5931800	4853500	4574500	4626100	4970800	12043000	11565000	11326000	12019000	10638000	10748000	0.430889	2.51427e-09	1.26944e-07	-1.21461	6.89639
Tetratricopeptide repeat protein 7B	Ttc7b	196910	226280	112360	181870	149430	90879	450490	324600	364640	273560	402560	408400	0.430585	9.03134e-05	0.000251701	-1.21563	3.59911
PDZ and LIM domain protein 4	Pdlim4	157990	50932	372270	166370	86201	35932	435340	402120	155850	289250	292590	446450	0.430201	0.0182849	0.0276097	-1.21692	1.55894
Glutathione S-transferase P 1	Gstp1	9957400	14425000	10806000	9061200	10057000	9867300	24942000	24202000	25298000	25889000	24258000	24610000	0.430123	9.28484e-09	2.25702e-07	-1.21718	6.64646
Mitochondrial amidoxime reducing component 2	Mtarc2	410160	595180	560310	245160	444860	425890	728550	1082200	1053000	1154600	1192000	1024400	0.430099	3.57558e-05	0.00011457	-1.21726	3.94093
Choline/ethanolamine kinase	Chkb	98031	118880	95927	65844	107070	22869	133400	217710	181580	134780	198200	317780	0.429778	0.00486816	0.0083972	-1.21834	2.07587
Heat shock protein 75 kDa, mitochondrial	Trap1	6428600	8283600	7936000	7462900	7070500	6669300	18195000	16318000	17283000	16130000	17380000	16790000	0.429507	6.41992e-10	9.72371e-08	-1.21925	7.01217
MICOS complex subunit MIC13	Micos13	2628600	3406300	2524500	3552000	2828100	3226300	5363700	6527100	6828200	8426000	7344600	7851100	0.429039	6.70432e-06	2.89491e-05	-1.22082	4.53836
Holocytochrome c-type synthase	Hccs	1277500	1407600	1362500	1037500	967220	1067600	2558800	2582400	2512500	2874300	3094700	3019100	0.427834	2.26202e-07	2.11086e-06	-1.22488	5.67554
Voltage-dependent anion-selective channel protein 2	Vdac2	25073000	28488000	27548000	22650000	21400000	25486000	49034000	51193000	53081000	70113000	65618000	63107000	0.427791	4.07106e-06	1.92922e-05	-1.22502	4.71462
2-oxoglutarate dehydrogenase complex component E1	Ogdh	121880000	133560000	119910000	122880000	87705000	108570000	274700000	265240000	282000000	258650000	271830000	272940000	0.427293	1.13798e-09	1.12934e-07	-1.2267	6.94718
Cullin-associated NEDD8-dissociated protein 2	Cand2	3052000	4507300	3989100	3040500	3536800	3100900	9286800	8551900	8581100	7253200	8221900	7832800	0.426857	1.82262e-07	1.78101e-06	-1.22818	5.74933
Glutaredoxin-2, mitochondrial	Glrx2	71192	98425	113950	50010	64168	73878	185030	186050	201900	103870	250630	178140	0.426569	0.000625495	0.00136692	-1.22915	2.86426
Intermembrane lipid transfer protein VPS13A	Vps13a	56607	69698	117040	127020	76640	135610	160010	187570	256150	96865	292390	373320	0.426417	0.0122959	0.01923	-1.22966	1.71602
Keratin, type II cytoskeletal 2 oral	Krt76	1649100	1338700	1681300	1155200	1281300	940440	4584700	4964100	2669200	2185500	1953500	2513500	0.426382	0.00750013	0.0123425	-1.22978	1.9086
28S ribosomal protein S22, mitochondrial	Mrps22	262050	430920	369290	318640	299540	323780	917720	818490	961160	600190	693730	713900	0.425959	2.65703e-05	8.905e-05	-1.23121	4.05037
Microtubule-associated protein RP/EB family member 3	Mapre3	115460	168160	157200	155860	210790	122800	357140	363720	310770	407630	333150	411760	0.425915	2.08845e-06	1.13282e-05	-1.23136	4.94584
Alcohol dehydrogenase class-3	Adh5	2378400	3009000	2441200	2336800	2422800	2355200	5402600	5976500	5484400	6596000	6541700	5145000	0.425178	2.1438e-07	2.02453e-06	-1.23386	5.69368
WD repeat domain phosphoinositide-interacting protein 1	Wipi1	146420	194960	136570	10486	186420	177720	228810	404080	346600	242360	290710	492720	0.425166	0.00325223	0.0058749	-1.2339	2.231
Calcium/calmodulin-dependent protein kinase type II subunit alpha	Camk2a	341970	417840	448010	274730	295910	287620	852190	820020	957010	659250	668090	911480	0.424417	1.22776e-05	4.69409e-05	-1.23644	4.32845
Carcinoembryonic antigen-related cell adhesion molecule 1	Ceacam1	84911	72407	34035	119750	64936	93508	126120	146270	141210	299380	242100	152280	0.424024	0.00621422	0.0104624	-1.23778	1.98037
Transcriptional activator protein Pur-alpha	Pura	889230	1288900	1282000	1315800	1231300	1151700	2892000	2366100	2828700	2846500	2898200	3074300	0.42346	7.30596e-08	9.41116e-07	-1.2397	6.02636
Toll-interacting protein	Tollip	525430	555950	554510	609790	530330	459800	1310400	1337800	1156200	924120	1273600	1649300	0.422903	2.24518e-05	7.74891e-05	-1.2416	4.11076
28S ribosomal protein S15, mitochondrial	Mrps15	167560	148290	167770	96519	96707	164570	344120	243660	365780	255370	382700	398190	0.42286	9.16311e-05	0.000253936	-1.24175	3.59528
Pyridoxal phosphate homeostasis protein	Plpbp	1574000	2175400	1786900	1526400	1731000	1595100	3857300	4216800	3988200	3806000	4019600	4694200	0.422616	5.38945e-08	7.49952e-07	-1.24258	6.12497
28S ribosomal protein S33, mitochondrial	Mrps33	104930	142760	146830	11812	80769	124340	358330	306720	296510	298360	95312	91820	0.422543	0.0228874	0.0336684	-1.24283	1.47278
Protein-L-isoaspartate(D-aspartate) O-methyltransferase	Pcmt1	1985600	2512500	2478200	2507100	2278000	2174300	6077800	6247700	6233500	4148800	5393900	4905900	0.422197	4.71599e-06	2.1772e-05	-1.24401	4.6621
Serine/threonine-protein kinase 38-like	Stk38l	57066	66791	131200	73797	100700	89292	181040	178950	153110	139400	281890	295440	0.421884	0.00240739	0.00452305	-1.24508	2.34457
Polymerase delta-interacting protein 2	Poldip2	504900	786430	656600	562100	557890	618820	1656300	1345900	1349700	1385100	1631200	1373900	0.421722	3.67564e-07	3.05154e-06	-1.24563	5.51548
6-phosphogluconolactonase	Pgls	2050300	2727200	2583800	1974900	2490400	2127400	5591200	5986500	5290900	5254400	5596800	5389400	0.421454	3.85398e-09	1.45933e-07	-1.24655	6.83585
Troponin T, cardiac muscle	Tnnt2	115850000	153280000	106890000	88482000	84140000	97584000	248340000	300200000	269820000	206940000	237730000	272510000	0.420846	4.74334e-06	2.18471e-05	-1.24864	4.66061
Sarcalumenin	Srl	81590000	112980000	84387000	81579000	68261000	79787000	235060000	190910000	211560000	173100000	196010000	201910000	0.420822	5.86052e-07	4.30573e-06	-1.24872	5.36595
Protein ABHD11	Abhd11	2490600	2867300	2324900	2893900	1858400	2052700	6343500	7369700	7170000	3934800	4590200	5030800	0.42068	0.000268479	0.000643499	-1.2492	3.19145
Eukaryotic initiation factor 4A-II	Eif4a2	373820	741520	516420	152510	376040	387300	923840	970330	910180	877500	1095700	1287200	0.420068	0.000180855	0.000458896	-1.2513	3.33829
Cytochrome c oxidase subunit NDUFA4	Ndufa4	54606000	57638000	52928000	57967000	37235000	43088000	109980000	125470000	124720000	125980000	111550000	125090000	0.419848	3.33058e-08	5.19027e-07	-1.25206	6.28481
Heat shock 70 kDa protein 4L	Hspa4l	614230	856870	610800	581210	816050	608100	1739600	1655300	1543100	1507200	1814300	1476900	0.419792	1.77677e-07	1.76245e-06	-1.25225	5.75388
Laminin subunit alpha-5	Lama5	152680	392870	366490	352650	226950	224220	644820	517020	795140	744550	711340	678690	0.419366	3.34126e-05	0.000108206	-1.25372	3.96575
Transmembrane protein 186	Tmem186	175950	227870	210530	180510	122580	147330	418280	485060	419410	341500	395080	479940	0.419321	3.93283e-06	1.88435e-05	-1.25387	4.72484
Inositol polyphosphate-5-phosphatase A	Inpp5a	195310	300830	385420	271570	307110	307000	855850	621630	692070	870810	448000	727280	0.41921	0.000148374	0.000384557	-1.25425	3.41504
Microtubule-associated protein RP/EB family member 2	Mapre2	409560	587270	355320	478030	467000	487240	832200	1035900	1077500	1187400	1351900	1160600	0.418993	8.75607e-06	3.59585e-05	-1.255	4.4442
KxDL motif-containing protein 1	Kxd1	28358	35548	24617	35198	39509	10591	56508	58576	78797	72241	60962	89150	0.417604	0.000144524	0.000375915	-1.25979	3.42491
Nascent polypeptide-associated complex subunit alpha, muscle-specific form	Naca	8525500	13183000	10826000	7552900	10217000	8396800	22661000	20722000	25128000	24810000	23104000	24167000	0.417529	1.71716e-07	1.72066e-06	-1.26005	5.76431
Coiled-coil-helix-coiled-coil-helix domain-containing protein 5	Chchd5	68870	52099	74752	38585	33097	50663	69487	129470	85126	109130	162690	206860	0.416992	0.00693129	0.0115263	-1.26191	1.93831
Cysteine and glycine-rich protein 3	Csrp3	28591000	35288000	34330000	24326000	25998000	23176000	55815000	71225000	62633000	63377000	73632000	85274000	0.416814	7.02904e-06	3.00221e-05	-1.26252	4.52256
28S ribosomal protein S27, mitochondrial	Mrps27	745660	908360	734780	735650	672080	583430	1796400	1624600	1593200	1792300	1802900	1912500	0.416271	2.50187e-08	4.438e-07	-1.26441	6.35281
28S ribosomal protein S34, mitochondrial	Mrps34	564550	700200	667730	448770	520550	536130	1546600	1497900	1575800	1114800	1175800	1353500	0.415993	3.96946e-06	1.89476e-05	-1.26537	4.72245
Ubiquinone biosynthesis protein COQ4 homolog, mitochondrial	Coq4	192400	211580	184360	131620	107780	138180	365800	474960	402340	130420	406640	542670	0.415838	0.00358085	0.0063836	-1.26591	2.19493
Serine protease HTRA2, mitochondrial	Htra2	1142500	1411800	1430300	1246300	1004200	1073700	2680600	2900300	2713500	3070800	3154000	3057800	0.415816	2.1197e-08	3.84672e-07	-1.26598	6.41491
Pterin-4-alpha-carbinolamine dehydratase 2	Pcbd2	212970	264920	279180	245680	165810	233650	431860	652670	464490	457970	646090	720540	0.41564	0.000109809	0.000298021	-1.2666	3.52575
Thyroid hormone receptor-associated protein 3	Thrap3	1538300	1903800	1141700	2479700	2790900	1988100	5987100	2656300	4076900	5740100	6613300	3427600	0.415507	0.00247627	0.00463036	-1.26705	2.33439
Acireductone dioxygenase	Adi1	32026	36621	51239		22809	34765	102780	80498	74004	77655	85092	92509	0.415485	2.53472e-05	8.57538e-05	-1.26713	4.06675
Peroxisomal trans-2-enoyl-CoA reductase	Pecr	57866	57024	40971		36331	43033	108790	79350	67229	127570	136880	159920	0.415262	0.0029468	0.00539243	-1.26791	2.26822
Synaptopodin-2	Synpo2	1153400	1773400	1786800	1297800	1219900	1011900	4453300	3277300	3425500	3042000	2380800	3272600	0.415243	8.5064e-05	0.000239787	-1.26797	3.62017
Homeobox protein HMX1	Hmx1	347080	544810	601050	218170	302580	317360	987720	971060	1383600	765180	1067100	442130	0.415015	0.00321788	0.00582354	-1.26877	2.23481
Cdc42-interacting protein 4	Trip10	94415	517230	511660	481910	472710	526080	938000	932120	1230100	974940	1110400	1094300	0.41466	2.56496e-05	8.64843e-05	-1.27	4.06306
Protein NipSnap homolog 2	Nipsnap2	31290000	41124000	37466000	32234000	24935000	29163000	75454000	95519000	80699000	65195000	76188000	80187000	0.414612	1.79588e-06	1.006e-05	-1.27016	4.9974
Acyl-CoA-binding protein	Dbi	5862700	8353600	5865500	4408300	5754500	6059000	13027000	16717000	14601000	11542000	13788000	17926000	0.41442	1.49457e-05	5.53159e-05	-1.27083	4.25715
39S ribosomal protein L11, mitochondrial	Mrpl11	245210	345690	329500	218420	220560	223610	765720	705810	615370	574890	440390	721870	0.413956	4.29376e-05	0.000132411	-1.27245	3.87808
Aldehyde dehydrogenase, mitochondrial	Aldh2	18109000	22732000	21305000	20087000	18862000	21072000	48398000	46924000	48450000	51763000	50119000	49602000	0.413766	4.4289e-11	5.81367e-08	-1.27311	7.23555
Prostamide/prostaglandin F synthase	Prxl2b	1838500	2582500	2232900	2077400	1907500	1842100	4508800	5072600	5402600	4805300	5032000	5373200	0.41335	1.70426e-08	3.21118e-07	-1.27456	6.49334
Sorting and assembly machinery component 50 homolog	Samm50	11918000	14599000	13902000	12492000	10314000	10971000	30653000	28812000	30844000	29939000	29576000	29779000	0.413111	4.04888e-10	9.3019e-08	-1.2754	7.03143
Alpha-1-syntrophin	Snta1	1338800	2056100	1816400	1169100	1422800	1280800	3826300	3289400	3996800	3568600	4028300	3290200	0.412917	6.80146e-07	4.82597e-06	-1.27608	5.31642
Obscurin	Obscn	11997000	15172000	11678000	8931700	8734500	10706000	29116000	30789000	28986000	29068000	20867000	24292000	0.412089	5.28029e-06	2.37915e-05	-1.27897	4.62358
Prostaglandin E synthase 2	Ptges2	2749200	3877100	3068100	3104900	2641000	2625100	7086400	7577500	7582000	6899500	6661200	8071000	0.411723	3.58538e-08	5.51532e-07	-1.28026	6.25843
Glutathione S-transferase theta-3	Gstt3	72730	35898	80103	67552	50612	58274	132540	49951	103920	216250	180570	203700	0.411722	0.00920651	0.0148405	-1.28026	1.82855
RAC-beta serine/threonine-protein kinase	Akt2	40282	42749	56149	47223	55692	54542	142040	111850	170170	86079	173910	37633	0.411036	0.00855323	0.0139357	-1.28266	1.85587
Retinol dehydrogenase 13	Rdh13	186860	115610	160270	57793	102570	118030	211080	336390	247780	325800	335580	347590	0.410778	0.000136286	0.000357559	-1.28357	3.44665
Trimeric intracellular cation channel type A	Tmem38a	675500	793640	486550	651750	484770	581730	1716200	1543400	1750500	1446800	1143600	1351600	0.4104	8.22137e-06	3.39724e-05	-1.2849	4.46887
Probable aminopeptidase NPEPL1	Npepl1	160860	189480	179350	301070	188440	180220	581900	525450	512490	461770	391700	453010	0.409873	7.27663e-06	3.07461e-05	-1.28675	4.51221
Omega-amidase NIT2	Nit2	3050600	3531400	3145500	3366500	2616700	2797200	7584300	7918500	7853800	6606400	7500500	7853500	0.40841	5.26243e-09	1.67433e-07	-1.29191	6.77616
Protein phosphatase 1 regulatory subunit 14C	Ppp1r14c	316070	511120	421440	268370	379700	393700	759970	1013400	740420	812790	1089000	1195400	0.4082	6.79795e-05	0.000197131	-1.29265	3.70525
STE20/SPS1-related proline-alanine-rich protein kinase	Stk39	115120	252510	194820	197580	209650	255890	608830	402890	454020	467560	533510	536230	0.40811	1.03855e-05	4.11034e-05	-1.29297	4.38612
Superoxide dismutase [Cu-Zn]	Sod1	10978000	13824000	12061000	10192000	9624400	8512600	21869000	28708000	23299000	25803000	31451000	28665000	0.407973	2.71511e-06	1.39584e-05	-1.29346	4.85517
6-pyruvoyl tetrahydrobiopterin synthase	Pts	155180	169560	176730	155330	168570	169500	192990	526530	195380	355480	558610	612340	0.407511	0.00991755	0.0158311	-1.29509	1.80049
28S ribosomal protein S2, mitochondrial	Mrps2	425220	500890	437060	432740	313820	451990	1143500	1056700	1056400	912110	1036000	1085400	0.407262	2.57307e-08	4.44419e-07	-1.29597	6.35221
Alpha-ketoglutarate-dependent dioxygenase alkB homolog 3	Alkbh3		104580	81244	128360	120280	69344	224980	297150	135610	338670	250070	239590	0.406824	0.00153254	0.00302514	-1.29752	2.51926
Cytochrome c oxidase subunit 6B1	Cox6b1	55978000	70436000	69800000	47758000	36918000	50656000	131510000	130620000	150910000	132480000	130180000	139440000	0.406735	1.56376e-07	1.59951e-06	-1.29784	5.79601
Aldehyde dehydrogenase X, mitochondrial	Aldh1b1	464360	554660	502990	355250	510600	475750	2360200	900950	944130	724810	1054100	1060500	0.406492	0.0170812	0.0259513	-1.2987	1.58584
Acylpyruvase FAHD1, mitochondrial	Fahd1	1918800	2067500	1688900	1991500	1514500	1623200	4829600	4043000	4504700	4081100	4476800	4680800	0.405936	1.2577e-08	2.74101e-07	-1.30067	6.56209
Mitochondrial-processing peptidase subunit alpha	Pmpca	1713200	2358300	1877000	1618600	1654500	1655800	4321300	4781200	4855300	3948500	4535600	4383100	0.405495	3.64701e-08	5.57774e-07	-1.30224	6.25354
Ubiquitin carboxyl-terminal hydrolase isozyme L3	Uchl3	1360900	1945800	1636500	1401000	1707100	1553300	3822200	4354700	3505800	4159000	3654000	4200300	0.405326	5.32006e-08	7.42921e-07	-1.30285	6.12906
Trafficking kinesin-binding protein 1	Trak1	20329	13371	48279	2339.9	25942	75145	80359	76580	50731	46199	120810	82818	0.405261	0.0146883	0.0226124	-1.30308	1.64565
Protein Mpv17	Mpv17	306750	322020	359230	245470	220010	305330	561210	516160	505140	1068000	791300	904000	0.404714	0.00130262	0.00261742	-1.30503	2.58213
Pyruvate dehydrogenase protein X component, mitochondrial	Pdhx	10566000	13367000	10964000	11193000	7688000	9235500	27820000	27025000	27088000	25379000	24845000	23724000	0.404241	2.96706e-08	4.88882e-07	-1.30671	6.3108
Delta-aminolevulinic acid dehydratase	Alad	512970	796580	693920	587980	640050	590830	1478800	1615500	1431100	1591600	1749500	1593300	0.40406	2.66867e-08	4.55648e-07	-1.30736	6.34137
Dephospho-CoA kinase domain-containing protein	Dcakd	480890	534870	599850	492940	512040	542430	1172700	1485900	1234700	1109000	1448700	1382500	0.403781	3.2768e-07	2.81e-06	-1.30835	5.55129
39S ribosomal protein L45, mitochondrial	Mrpl45	267670	455440	391150	330230	280570	310610	956850	817890	978160	759160	694440	835040	0.403779	3.01275e-06	1.51329e-05	-1.30836	4.82008
Transmembrane protein 11, mitochondrial	Tmem11	339110	402430	479360	421330	321680	389840	996620	815810	838290	789800	1243000	1145900	0.403771	3.05076e-05	0.000100199	-1.30839	3.99914
ATP-binding cassette sub-family D member 1	Abcd1	158400	127180	94613	44786	252340	29838	356250	275070	243170	204730	268200	404320	0.403688	0.00316229	0.00573348	-1.30869	2.24158
Cytochrome c oxidase assembly protein COX20, mitochondrial	Cox20	1779100	1854600	1507600	1306500	1162900	1142800	3065000	4098300	3300700	3360900	3807400	4086000	0.403047	1.74972e-06	9.87161e-06	-1.31098	5.00561
5-AMP-activated protein kinase catalytic subunit alpha-2	Prkaa2	819530	1009100	1111000	786380	807700	728620	2412200	2395300	2437200	1353200	2227700	2240100	0.402759	2.77092e-05	9.21612e-05	-1.31201	4.03545
Exopolyphosphatase PRUNE1	Prune1	558300	656710	251240	362800	518490	457120	1127400	836480	691730	1539400	1493900	1276000	0.402684	0.00106731	0.00220286	-1.31228	2.65701
Cytochrome c oxidase assembly factor 7	Coa7	402840	366890	622170	367330	369870	391600	991420	1097000	934170	747540	1287700	1207200	0.402344	3.93009e-05	0.000123616	-1.3135	3.90793
FUN14 domain-containing protein 2	Fundc2	505860	516630	505570	701000	709830	708150	2174200	1457600	1087300	829940	2102200	1427200	0.401725	0.00233431	0.00441311	-1.31572	2.35526
Protein PALS2	Pals2	167030	272810	292070	201190	169260	158620	450800	574030	401060	629030	553060	547500	0.399616	1.91853e-05	6.82491e-05	-1.32331	4.1659
3-ketoacyl-CoA thiolase, mitochondrial	Acaa2	168430000	189090000	151660000	166630000	120570000	151590000	371820000	396280000	385680000	410710000	373920000	434550000	0.399488	7.79051e-09	2.03172e-07	-1.32377	6.69214
28S ribosomal protein S25, mitochondrial	Mrps25	213390	268980	289800	38631	234970	281190	627190	307900	489240	707150	612620	577750	0.399464	0.000684499	0.00148026	-1.32386	2.82966
Lactoylglutathione lyase	Glo1	3783900	4863300	5221000	4794800	3803000	3689300	11312000	12002000	10783000	11949000	9350600	10218000	0.39862	1.3332e-07	1.41513e-06	-1.32691	5.8492
Creatine kinase S-type, mitochondrial	Ckmt2	188550000	251610000	194280000	184790000	128210000	160430000	556120000	488610000	510330000	418670000	406750000	398820000	0.398615	4.42861e-06	2.06879e-05	-1.32693	4.68428
Glutamyl aminopeptidase	Enpep	131120	68140	62279	102810	55611	106430	169610	135920	166020	280130	326230	242900	0.398536	0.00242064	0.00454128	-1.32722	2.34282
Reticulon-2	Rtn2	2029100	2896200	2377200	2009400	1659800	2073900	6131300	5711100	6428700	3957000	5003700	5507900	0.398464	9.47875e-06	3.8167e-05	-1.32748	4.41831
1,5-anhydro-D-fructose reductase	Akr1e2	177550	197460	250260	235740	232770	176420	491520	554960	467510	418120	523180	738330	0.39773	4.85837e-05	0.00014727	-1.33014	3.83189
Diphosphoinositol polyphosphate phosphohydrolase 2	Nudt4	32702	44124	41879	16747	30977	17679	80350	46422	116580			65343	0.397605	0.00768412	0.0126189	-1.33059	1.89898
Sulfite oxidase, mitochondrial	Suox	1251400	1713300	1376500	1120100	985790	1184500	2992600	3124600	3235200	2649600	3571900	3657400	0.396832	1.02359e-06	6.48057e-06	-1.3334	5.18839
Carbonyl reductase [NADPH] 1	Cbr1	1477500	2189000	1935700	1143600	1481700	1458500	3661600	3951700	4126400	3618700	4647100	4408300	0.396743	7.8437e-07	5.3348e-06	-1.33372	5.27288
Ethylmalonyl-CoA decarboxylase	Echdc1	1921600	1631200	1491500	1863100	1445600	1388700	4001500	4460000	3809500	2931000	4590500	4826700	0.395695	7.60027e-06	3.18651e-05	-1.33754	4.49669
DnaJ homolog subfamily C member 11	Dnajc11	1147200	1477600	1274000	1265600	1052800	984360	3064700	3117800	3151300	3451500	2633800	2808400	0.395093	1.0334e-07	1.19916e-06	-1.33974	5.92112
Heat shock protein beta-6	Hspb6	5201100	7207700	5871000	5713200	5855600	5283300	13037000	16603000	14506000	14431000	13856000	16912000	0.393216	1.36968e-07	1.44348e-06	-1.34661	5.84059
Pre-B-cell leukemia transcription factor-interacting protein 1	Pbxip1	71738	40104	58036	34745	41241	58968	124000	96568	171300	174030	94442	115590	0.39286	0.000508558	0.00113467	-1.34791	2.94513
CLIP-associating protein 2	Clasp2	7562.5	38006	30173	69305	124390	48649	112970	76109	122700	171240	153100	175360	0.391982	0.00476768	0.00825643	-1.35114	2.08321
Ras-related protein Rab-3A	Rab3a	340920	403500	320940	355400	329680	343100	988870	921950	796110	871420	924770	838380	0.391939	7.11082e-09	1.94957e-07	-1.3513	6.71006
DnaJ homolog subfamily A member 3, mitochondrial	Dnaja3	1730200	2626600	1754500	1555900	1520400	1636800	4633400	4815100	4640200	5070400	4124100	4337900	0.391889	1.51101e-07	1.55362e-06	-1.35148	5.80865
Optic atrophy 3 protein homolog	Opa3	1264900	1759000	1446200	1653500	983120	1141500	3728400	4181000	4930800	3489200	2606400	2179800	0.390622	0.000549541	0.00121852	-1.35615	2.91417
Mitochondrial Rho GTPase 2	Rhot2	247760	355890	418950	274080	211680	284200	844120	523780	714180	834400	858140	815220	0.39055	1.76136e-05	6.34026e-05	-1.35642	4.19789
Coiled-coil domain-containing protein 127	Ccdc127	209660	325170	183910	118170	79992	86224	417470	179630	381650	667280	376350	546560	0.390482	0.00730505	0.0120618	-1.35667	1.91859
Caseinolytic peptidase B protein homolog	Clpb	409410	555310	499120	338460	412490	438050	1041000	878060	808880	1092500	1404400	1570500	0.390391	0.000264469	0.000635048	-1.35701	3.19719
Fructose-bisphosphate aldolase A	Aldoa	83225000	119580000	90459000	88641000	81476000	84228000	243970000	249030000	248630000	221050000	220030000	221500000	0.389977	9.56346e-09	2.31048e-07	-1.35854	6.6363
Glutamyl-tRNA(Gln) amidotransferase subunit C, mitochondrial	Gatc	26947	39331	33842	22072	22209	29488	71146	59426	66013	63681	94630	92469	0.388696	5.30046e-05	0.00015837	-1.36329	3.80033
Cholinephosphotransferase 1	Chpt1	169370	36427	180310	234560	166120	41158	374120	313450	356940	261240	367290	457810	0.388552	0.000457819	0.00103317	-1.36382	2.98583
Isochorismatase domain-containing protein 1	Isoc1	936410	1202300	1184900	1112600	949870	1095200	2992600	2795300	2690700	2504900	2928500	2783100	0.388215	2.07839e-09	1.26944e-07	-1.36507	6.89639
Putative helicase MOV-10	Mov10	11400	22125	18837	11590	13607	10092	24093	58545	29108		51767	25215	0.387025	0.00836094	0.0136507	-1.3695	1.86485
Triosephosphate isomerase	Tpi1	51336000	71796000	64532000	56578000	50848000	49790000	152690000	155880000	147620000	139390000	148430000	151360000	0.385182	1.16393e-09	1.12934e-07	-1.37639	6.94718
Phosphatidylglycerophosphatase and protein-tyrosine phosphatase 1	Ptpmt1	186610	236200	284060	229190	161570	146940	532050	507800	601180	425030	537070	631220	0.384798	3.70916e-06	1.79572e-05	-1.37783	4.74576
Solute carrier family 25 member 35	Slc25a35	106600	148800	122230	55810	89961	130340	310120	232070	284390	253880	229570	391390	0.384233	0.000108476	0.00029481	-1.37995	3.53046
Mitochondrial Rho GTPase 1	Rhot1	821070	995210	984330	762580	636910	815090	2000100	1941600	2248700	2267900	2507800	2109700	0.383547	1.12124e-07	1.2873e-06	-1.38252	5.89032
BolA-like protein 1	Bola1	569770	912950	542700	434210	626830	561890	1675700	1734100	1830100	1732400	1282700	1259100	0.383468	1.10165e-05	4.303e-05	-1.38282	4.36623
Mitochondrial import inner membrane translocase subunit TIM44	Timm44	2429500	3806700	2798100	2690900	2588000	2563500	7662800	7454400	8133400	7075500	6766500	6925200	0.383406	2.67279e-08	4.55648e-07	-1.38305	6.34137
Mitogen-activated protein kinase 12	Mapk12	68114	76321	56303	79870	91550	74200	146610	138220	199430	172370	216760	291500	0.383176	0.000467392	0.00105116	-1.38392	2.97833
Threonine--tRNA ligase 2, cytoplasmic	Tars3	215800	293520	297700	113630	225250	145060	720520	473120	513050	586430	463040	620660	0.382301	4.52161e-05	0.000138353	-1.38722	3.85901
28S ribosomal protein S11, mitochondrial	Mrps11	154830	171970	108460	171570	181390	186620	470980	419020	453270	423180	291450	503180	0.380636	9.19476e-06	3.71661e-05	-1.39351	4.42985
Dihydrolipoyllysine-residue acetyltransferase component of pyruvate dehydrogenase complex, mitochondrial	Dlat	58154000	81433000	64210000	71193000	52401000	58821000	180990000	181230000	178160000	164480000	147860000	162300000	0.380497	3.22132e-08	5.12882e-07	-1.39404	6.28998
Transforming acidic coiled-coil-containing protein 2	Tacc2	114660	108630	140060	81411	39076	92217	225770	381530	47035	249160	284270	328100	0.380017	0.00961852	0.0154351	-1.39587	1.81149
Mitochondrial import inner membrane translocase subunit TIM50	Timm50	955280	1471300	1016600	766730	907080	933310	2839900	2697800	2816100	2431900	2455700	2696000	0.379629	9.34148e-08	1.12534e-06	-1.39734	5.94872
[Pyruvate dehydrogenase [acetyl-transferring]]-phosphatase 1, mitochondrial	Pdp1	593330	878090	890910	825340	596740	760530	2515000	2162500	2278000	1279800	1837600	1932100	0.378587	4.84758e-05	0.00014726	-1.4013	3.83191
Alcohol dehydrogenase 1	Adh1	699540	820740	702640	724570	611070	596820	2218300	2075200	1910900	1841700	1661200	1277200	0.378295	1.00006e-05	3.99013e-05	-1.40242	4.39901
Caveolae-associated protein 4	Cavin4	2868000	4166200	3318000	2510800	2734800	2532900	7177000	7760100	8207600	7768900	8242100	8835200	0.377795	5.22683e-08	7.325e-07	-1.40433	6.13519
Serine/threonine-protein phosphatase 2A 55 kDa regulatory subunit B delta isoform	Ppp2r2d		36254	42994	11437	34530	38188	78278			78459	83773	105620	0.377669	0.000375551	0.000866893	-1.40481	3.06203
Sorbitol dehydrogenase	Sord	334660	414660	304590	357620	305360	140740	811770	993150	696270	639560	855960	933150	0.376812	1.74543e-05	6.29623e-05	-1.40808	4.20092
Carbonyl reductase [NADPH] 2	Cbr2	266400	439090	157710	227750	176450	307220	521600	838930	1028400	487620	600750	702230	0.376746	0.000972721	0.00203429	-1.40834	2.69159
Eukaryotic translation elongation factor 1 epsilon-1	Eef1e1	104120	321540	319820	110360	257030	117960	421510	361240	493650	811050	722320	458530	0.376596	0.0025684	0.00477708	-1.40891	2.32084
Asporin	Aspn	104360	108390	185000	300540	145930	207920	470540	438140	474900	528890	421790	460430	0.376478	6.07023e-06	2.66494e-05	-1.40936	4.57431
cAMP-dependent protein kinase type II-alpha regulatory subunit	Prkar2a	1184700	1233100	791740	949240	1115100	1014600	2976700	2721900	2958700	3093700	2520900	2431800	0.376472	9.4593e-08	1.12881e-06	-1.40938	5.94738
Phosphatidate cytidylyltransferase, mitochondrial	Tamm41	97047	148080	123020	141270	112590	109240	322950	361690	369190	305650	273350	309600	0.37646	2.93755e-07	2.58335e-06	-1.40943	5.58782
Complex I intermediate-associated protein 30, mitochondrial	Ndufaf1	291260	412440	331490	285480	277170	284870	783760	775240	799800	565010	1026900	1053900	0.376195	5.08266e-05	0.00015279	-1.41045	3.8159
Echinoderm microtubule-associated protein-like 1	Eml1	535300	713020	712640	606170	593970	532420	1693500	1573200	1723700	1509900	1661700	1656800	0.376168	8.54385e-10	1.05873e-07	-1.41055	6.97522
Lipoamide acyltransferase component of branched-chain alpha-keto acid dehydrogenase complex, mitochondrial	Dbt	3505700	5314000	4938600	4544400	3671600	3994500	10127000	10149000	13596000	9647900	12316000	13251000	0.375886	3.04861e-06	1.52353e-05	-1.41163	4.81715
Xyloside xylosyltransferase 1	Xxylt1	307140	471660	438260	309440	309860	350850	1320700	1080600	1118000	1031000	1028500	244860	0.375573	0.00285844	0.0052527	-1.41283	2.27962
Ras-related protein Rab-12	Rab12	369860	522940	444260	87247	235210	332020	794950	1018500	766860	780030	1026700	916700	0.375497	4.16937e-05	0.000129487	-1.41313	3.88777
Mitochondrial import inner membrane translocase subunit Tim8 A	Timm8a1	1243700	1468600	1439200	1084900	1073500	1239000	2847200	3340000	2965300	3535200	3807100	3620300	0.375285	2.18184e-07	2.04574e-06	-1.41394	5.68915
Endoribonuclease LACTB2	Lactb2	169960	288360	268210	216600	195840	265670	617550	490660	578060	837960	630170	591470	0.374984	1.71382e-05	6.20314e-05	-1.4151	4.20739
Myosin-binding protein C, cardiac-type	Mybpc3	130720000	175660000	139190000	128630000	114090000	123420000	363070000	323300000	371900000	391980000	389210000	325690000	0.374898	3.65428e-08	5.57774e-07	-1.41543	6.25354
ATPase family AAA domain-containing protein 3	Atad3	1148800	1822900	1572600	1239300	1198300	1298600	3541100	3742600	3766700	3945400	3577400	3577100	0.373832	4.55463e-09	1.60373e-07	-1.41954	6.79487
NAD(P)H pyrophosphatase NUDT13, mitochondrial	Nudt13	289220	370010	327840	356970	176630	255270	1207900	925700	928890	461750	494850	737600	0.373356	0.0020752	0.00398252	-1.42138	2.39984
Glutathione S-transferase Mu 1	Gstm1	17971000	25974000	18480000	15718000	15621000	17213000	49689000	49229000	45180000	52534000	48960000	51660000	0.373343	1.42921e-08	2.94672e-07	-1.42143	6.53066
Acyl-coenzyme A thioesterase 11	Acot11	234870	159620	241010	354670	167620	178450	707300	599140	659450	493850	561630	569120	0.372161	5.45161e-06	2.43683e-05	-1.426	4.61318
39S ribosomal protein L21, mitochondrial	Mrpl21	239340	391270	293240	283700	302660	294460	678600	591310	440640	1032600	908120	1203300	0.371747	0.00167078	0.00327178	-1.42761	2.48522
Coiled-coil-helix-coiled-coil-helix domain-containing protein 1	Chchd1	181640	198120	150050	81658	57584	153260	322580	390240	231150	409590	457670	400910	0.371727	0.000170383	0.000435411	-1.42768	3.3611
C-Jun-amino-terminal kinase-interacting protein 3	Mapk8ip3		49192	34347	6732	22631	24201	104460	114360	51937	14020	66690	91573	0.371352	0.0300201	0.0431771	-1.42914	1.36475
NADPH:adrenodoxin oxidoreductase, mitochondrial	Fdxr	157800	228910	180520	195160	145960	109780	437330	425770	367500	442170	443700	627970	0.370979	2.83859e-05	9.41733e-05	-1.43059	4.02607
Influenza virus NS1A-binding protein homolog	Ivns1abp	191270	326820	231070	163100	184340	180250	525870	614370	520120	468400	684850	629850	0.370804	5.54066e-06	2.46265e-05	-1.43127	4.6086
Popeye domain-containing protein 2	Popdc2	857840	1371200	1319200	1161800	845940	1083100	3036700	2512700	3208800	3131900	3289000	2740600	0.370491	2.27263e-07	2.11575e-06	-1.43249	5.67454
Glycerol-3-phosphate dehydrogenase [NAD(+)], cytoplasmic	Gpd1	1975800	2837200	2378700	2172800	2074000	1925900	5823400	6155700	5684000	5557700	5921700	6940300	0.370381	2.72855e-08	4.6116e-07	-1.43292	6.33615
Mitochondrial-processing peptidase subunit beta	Pmpcb	743290	1263400	1025100	847550	866070	861460	2200100	2358100	2322800	2636600	2858000	2768400	0.370237	2.94848e-07	2.58599e-06	-1.43348	5.58737
39S ribosomal protein L39, mitochondrial	Mrpl39	461490	753610	548230	403770	507740	513510	1490800	1212700	1532500	1356700	1597800	1424700	0.370084	2.61684e-07	2.36356e-06	-1.43407	5.62643
Sorbin and SH3 domain-containing protein 1	Sorbs1	3010200	4953000	3878800	2779100	2631500	2844500	10461000	10527000	9787300	8387800	7316900	7847400	0.369926	7.2487e-06	3.0661e-05	-1.43469	4.51341
Arsenite methyltransferase	As3mt	350810	753580	904800	693340	695960	783940	1756800	2070900	1657700	1753700	2176200	1897200	0.369718	9.47878e-07	6.10923e-06	-1.4355	5.21401
Protein arginine methyltransferase NDUFAF7, mitochondrial	Ndufaf7	489400	857960	676800	496450	599120	604660	1648600	1682700	1801900	1619800	1777000	1546100	0.369626	2.52532e-08	4.43961e-07	-1.43586	6.35266
NAD-dependent protein deacylase sirtuin-5, mitochondrial	Sirt5	2381100	3078300	2761400	2018600	1802100	2067600	7000800	6451700	6095600	5729600	6420800	6506800	0.369297	3.13085e-08	5.03858e-07	-1.43715	6.29769
Myocardial zonula adherens protein	Myzap	169530	399360	421730	203460	193690	187240	829670	650090	929700	605040	576550	687270	0.368137	0.000111242	0.00030046	-1.44168	3.52221
Evolutionarily conserved signaling intermediate in Toll pathway, mitochondrial	Ecsit	176600	328530	323250	282200	253250	206200	691600	594850	768210	629550	726720	860570	0.367559	2.22411e-06	1.19164e-05	-1.44395	4.92386
Porphobilinogen deaminase	Hmbs	134360	92258	154650	129270	164730	89134	455460	230450	99968	533090	292250	469430	0.367387	0.0100256	0.0159842	-1.44463	1.79631
C->U-editing enzyme APOBEC-2	Apobec2	1018500	1787800	1456700	1013900	1107600	1285300	3568200	2698600	3074200	5505700	3713400	2318000	0.367361	0.000920323	0.0019339	-1.44473	2.71357
Mitochondrial antiviral-signaling protein	Mavs	620400	839810	744210	710050	742750	615650	2020500	2113400	2386100	1731000	1859300	1547600	0.366521	1.95771e-06	1.07225e-05	-1.44803	4.9697
ATP-dependent (S)-NAD(P)H-hydrate dehydratase	Naxd	1078000	1749600	1459400	1336200	1223200	1267900	3376900	3415100	3640400	3749100	3843900	4114400	0.366503	2.0478e-08	3.73757e-07	-1.4481	6.42741
Transmembrane protein 256	Tmem256	317730	247240	199460	285310	138020	188390	573400	624180	510960	474340	622760	957150	0.365726	0.000362262	0.000839169	-1.45117	3.07615
Parkinson disease protein 7 homolog	Park7	6126200	7535900	7016400	5873800	6205100	6129700	16234000	18214000	15278000	17032000	18475000	21332000	0.364914	2.05084e-07	1.94608e-06	-1.45437	5.71084
28S ribosomal protein S9, mitochondrial	Mrps9	395780	514200	489280	394470	365620	387290	1289100	1220500	1159500	1058900	1299400	960570	0.364432	2.29443e-07	2.12698e-06	-1.45628	5.67224
Guanylate cyclase soluble subunit alpha-1	Gucy1a1	31562	38984	68057	38580	41900	41768	135910	192570	131390	54248	90481	112160	0.363931	0.00322413	0.00583217	-1.45826	2.23417
Dystrophin	Dmd	9463500	14693000	11605000	9648600	9094900	9881100	28357000	30520000	31357000	28118000	30395000	28237000	0.363796	6.11419e-09	1.71984e-07	-1.4588	6.76451
E3 ubiquitin-protein ligase RNF114	Rnf114	267890	295720	307840	270460	222300	211200	692910	708290	692190	745690	808480	683930	0.363711	5.11814e-09	1.67433e-07	-1.45914	6.77616
Hydroxymethylglutaryl-CoA lyase, mitochondrial	Hmgcl	1313500	1704900	1825300	1111200	1283700	1318800	3914000	3016500	3761400	4235200	4313700	4316500	0.363259	8.42227e-07	5.60252e-06	-1.46093	5.25162
ATPase inhibitor, mitochondrial	Atp5if1	616790	786110	621540	753130	590750	261850	1677400	1651300	1772300	1252900	1611500	2042100	0.362745	9.13246e-06	3.70286e-05	-1.46297	4.43146
Enoyl-CoA delta isomerase 2	Eci2	10688000	13968000	13080000	11130000	7976100	9980500	30215000	30684000	32722000	30066000	31192000	29382000	0.362652	2.66048e-09	1.26944e-07	-1.46334	6.89639
Adenosine kinase	Adk	2292500	3104500	3016300	2351200	2661900	2186300	6122400	7510500	6467000	6469800	8759200	7756800	0.362364	1.11809e-06	6.95213e-06	-1.46449	5.15788
Isoleucine--tRNA ligase, mitochondrial	Iars2	5431700	7009200	7039600	5411600	4943700	5053600	15114000	14461000	15878000	15287000	18140000	17423000	0.362288	4.67429e-08	6.74261e-07	-1.46479	6.17117
NAD-dependent protein lipoamidase sirtuin-4, mitochondrial	Sirt4	44550	96436	96192	47363	46777	55789	143550	100390	284440	187160	247880	105440	0.362168	0.00586468	0.00993338	-1.46527	2.0029
Putative hydrolase RBBP9	Rbbp9	200760	205830	234290	248600	204390	157320	737570	599560	790070	392930	469200	465470	0.36216	0.000268094	0.000642969	-1.4653	3.19181
Prolyl-tRNA synthetase associated domain-containing protein 1	Prorsd1	194780	257250	177290	212430	83151	171970	569720	533530	499490	459900	488040	478320	0.362123	5.47831e-07	4.10925e-06	-1.46545	5.38624
ATP-dependent Clp protease proteolytic subunit, mitochondrial	Clpp	862670	1111600	893560	870930	626860	595480	2168500	2062000	2182200	2689000	2411300	2204800	0.361654	2.85991e-07	2.53656e-06	-1.46732	5.59576
G kinase-anchoring protein 1	Gkap1	5370.3	6240.8	7540.4	7454.8	7320.3	6661.6	11350	8745.7	22240	34441	22286	13260	0.361353	0.0121492	0.0190233	-1.46852	1.72071
Transmembrane protein 177	Tmem177	138470	140770	141430	128150	11918	123680	325210	294410	298800	328510	306410	341720	0.361159	3.51163e-06	1.71361e-05	-1.46929	4.76609
Metaxin-2	Mtx2	2511100	3384600	2738400	2334700	2247800	2203000	6433200	6690000	6772700	6930200	7597500	8314900	0.360789	1.02071e-07	1.19274e-06	-1.47077	5.92345
Cytochrome c oxidase copper chaperone	Cox17	719220	1038300	986100	697510	620400	627040	2459800	1900200	1476200	2488000	2072500	2606200	0.360579	2.88484e-05	9.5627e-05	-1.47161	4.01942
Glutathione S-transferase A4	Gsta4	2339700	4084000	2769500	1966600	2364600	2362500	7152300	8584100	7132300	6784600	7434900	6989500	0.360429	3.80089e-07	3.13793e-06	-1.47221	5.50336
WASH complex subunit 2	Washc2	1589600	1871100	1662900	3106700	2388900	2562200	4388100	5825100	7009800	8131400	5738500	5506200	0.360156	5.41233e-05	0.000161102	-1.4733	3.7929
Perilipin-4	Plin4	1733700	2365500	2210900	1221800	1659200	1642200	5131500	6065900	5169800	5609500	4555100	3574800	0.359831	9.93298e-06	3.96715e-05	-1.47461	4.40152
39S ribosomal protein L37, mitochondrial	Mrpl37	768440	1024000	920160	680150	640450	777410	2134600	2391400	2302200	1761000	2359700	2420400	0.359825	2.77511e-07	2.47809e-06	-1.47463	5.60588
Tripartite motif-containing protein 72	Trim72	13541000	20753000	16429000	12509000	13515000	13773000	39694000	44266000	41913000	40610000	43373000	42022000	0.35938	3.93423e-09	1.47552e-07	-1.47642	6.83105
Trans-2,3-enoyl-CoA reductase-like	Tecrl	314470	620890	417610	436040	325530	349660	1512000	1386200	1422900	844500	925040	771990	0.359075	0.000445289	0.00100721	-1.47764	2.99688
Ribosyldihydronicotinamide dehydrogenase [quinone]	Nqo2	973920	1414800	1239900	1092100	1096500	1058000	2616700	3148200	3051800	4075100	3042600	3237000	0.358619	1.71154e-06	9.71188e-06	-1.47948	5.0127
Fatty acid-binding protein, heart	Fabp3	50948000	98652000	62692000	47772000	50823000	52459000	165840000	192490000	174020000	169120000	160970000	151880000	0.358216	5.58554e-07	4.16588e-06	-1.4811	5.38029
Inorganic pyrophosphatase 2, mitochondrial	Ppa2	4297600	5955000	4911400	4122000	3416500	4053800	14819000	12722000	13156000	10077000	11324000	12720000	0.357618	8.93786e-07	5.83703e-06	-1.48351	5.23381
Ankyrin-2	Ank2	1195500	1492900	1216900	1053800	991100	1152300	3469500	3301100	3233300	3028800	3136500	3692000	0.357607	7.49038e-09	2.00325e-07	-1.48355	6.69826
NADP-dependent malic enzyme	Me1	1044700	1705300	1624600	1562800	1534700	1323400	3565300	3874700	3849800	4474900	3993800	4859700	0.357276	2.68006e-07	2.41489e-06	-1.48489	5.6171
Mitochondrial import inner membrane translocase subunit Tim8 B	Timm8b	287200	362970	297630	150780	194330	317000	574980	725890	678010	935950	798100	793740	0.357228	1.07552e-05	4.23116e-05	-1.48508	4.37354
GTP:AMP phosphotransferase AK3, mitochondrial	Ak3	4392900	6294800	5368300	3915600	4049900	4090200	13106000	13104000	13118000	12064000	14103000	13264000	0.356933	5.98513e-09	1.71762e-07	-1.48627	6.76507
Dystrobrevin alpha	Dtna	685530	1143100	928740	702290	654940	781510	2011100	2317900	2374600	2367200	2220100	2460600	0.356042	4.24637e-08	6.17056e-07	-1.48988	6.20968
Adenylate kinase 4, mitochondrial	Ak4	1212800	1924500	1646500	1181300	1175300	1172500	4145300	4440900	4133000	3189600	3848500	3665900	0.3549	5.10987e-07	3.88469e-06	-1.49451	5.41064
Phosphoglucomutase-1	Pgm1	15745000	22968000	19377000	14462000	15790000	14791000	44437000	50021000	46788000	49511000	50829000	49356000	0.35448	4.20533e-09	1.54772e-07	-1.49623	6.81031
Trifunctional enzyme subunit beta, mitochondrial	Hadhb	91336000	134810000	110340000	82629000	70645000	89226000	267320000	280660000	283610000	271530000	258730000	272640000	0.35423	7.5796e-09	2.00325e-07	-1.49724	6.69826
Alpha-actinin-2	Actn2	183100000	297630000	218760000	170130000	162680000	179420000	607410000	630640000	610520000	560010000	500830000	511550000	0.354205	2.7452e-07	2.45695e-06	-1.49734	5.6096
ATP-dependent 6-phosphofructokinase, muscle type	Pfkm	19176000	28310000	21838000	17696000	16670000	18314000	53332000	58620000	55790000	54980000	60662000	61160000	0.354103	1.04946e-08	2.40279e-07	-1.49776	6.61928
39S ribosomal protein L4, mitochondrial	Mrpl4	521890	408380	441690	523460	334220	439390	1298400	1309400	1342500	1081000	1148800	1359000	0.354025	4.05119e-08	5.97512e-07	-1.49808	6.22365
UTP--glucose-1-phosphate uridylyltransferase	Ugp2	5312600	7204900	5742500	4832600	5514500	5062800	15792000	17352000	16393000	15324000	13758000	16814000	0.352812	1.3971e-08	2.89567e-07	-1.50303	6.53825
Outer mitochondrial transmembrane helix translocase	Atad1	1465200	2164600	1764200	1803300	1463600	1758200	5064900	4738900	5423800	4510900	4873800	4919700	0.352807	2.98308e-09	1.29579e-07	-1.50305	6.88747
Aconitate hydratase, mitochondrial	Aco2	286390000	393210000	321550000	287740000	235160000	269300000	832600000	838350000	880740000	862690000	826250000	849910000	0.352291	4.84699e-10	9.3019e-08	-1.50516	7.03143
39S ribosomal protein L41, mitochondrial	Mrpl41	182300	276700	308170	221370	168580	352100	666480	777730	757440	828360	606450	648600	0.352205	1.52888e-06	8.88013e-06	-1.50551	5.05158
Telethonin	Tcap	868180	1329300	806300	493500	583440	991990	2712400	2780300	1959800	2405600	2078200	2474000	0.35202	6.58397e-06	2.8492e-05	-1.50627	4.54528
Mitofusin-1	Mfn1	803870	1275000	1267200	871250	819060	886710	3017500	2565100	2705100	2704200	3032000	2813200	0.351788	2.79457e-08	4.68298e-07	-1.50722	6.32948
Glutamine amidotransferase-like class 1 domain-containing protein 3, mitochondrial	Gatd3	19415000	27937000	22094000	20879000	15695000	17764000	61973000	66312000	62740000	57332000	50808000	52981000	0.351513	1.77336e-07	1.76245e-06	-1.50835	5.75388
Cytochrome c oxidase assembly protein COX16 homolog, mitochondrial	Cox16	71753	138100	89703	23180	76297	78594	218600	187940	230980	116770	291850	312650	0.351509	0.00115946	0.00236578	-1.50837	2.62603
39S ribosomal protein L1, mitochondrial	Mrpl1	198460	196570	224870	211420	169910	150370	576210	516500	469830	560330	533720	619580	0.351508	3.89301e-08	5.80707e-07	-1.50837	6.23604
Quinone oxidoreductase	Cryz	555320	891090	798770	479180	566380	613610	2264900	1694000	1831900	1738600	1825500	1766100	0.351079	5.38975e-07	4.05176e-06	-1.51013	5.39236
m-AAA protease-interacting protein 1, mitochondrial	Maip1	302830	442770	277200	264900	368920	333510	1014400	828980	987900	859440	1027400	951430	0.351021	6.07184e-08	8.24514e-07	-1.51037	6.0838
14 kDa phosphohistidine phosphatase	Phpt1	1229200	1809300	1612600	1237700	1192500	1314700	3604000	3746700	3517400	4174300	4495700	4383000	0.350987	1.40296e-07	1.46937e-06	-1.51051	5.83287
D-aspartate oxidase	Ddo	34287	50424	51338			33845	46251	145940	99788	107160	164170	163380	0.350688	0.010591	0.0167837	-1.51174	1.77511
28S ribosomal protein S35, mitochondrial	Mrps35	280420	360480	265120	219130	200820	237360	876950	747750	785110	629370	555900	866020	0.350436	7.60619e-06	3.18651e-05	-1.51278	4.49669
Aldo-keto reductase family 1 member B7	Akr1b7	909260	1525900	1197700	1120400	866900	909810	3002600	2913300	3253300	3179400	3507300	2804700	0.349934	7.77804e-08	9.89497e-07	-1.51485	6.00459
CSC1-like protein 2	Tmem63b	19344	56984	62951	17923	34899	50077	115950	99545	117720	97298	87909	173860	0.349826	0.00049759	0.00111209	-1.51529	2.95386
Glycerol-3-phosphate dehydrogenase 1-like protein	Gpd1l	1653300	2253600	2000600	1434900	1526600	1624500	5153900	5039000	4793300	4506100	5491100	5014600	0.349807	8.21447e-09	2.04738e-07	-1.51537	6.6888
Actin-binding LIM protein 1	Ablim1	4045200	6420000	5520900	3756000	3132600	3566600	13588000	13461000	12342000	14056000	12478000	9711200	0.349585	1.6909e-06	9.62247e-06	-1.51628	5.01671
39S ribosomal protein L38, mitochondrial	Mrpl38	338510	316180	434800	125150	229440	161230	1166300	644260	942430	278830	626230	945040	0.348746	0.00449564	0.00783444	-1.51975	2.10599
Carnitine O-palmitoyltransferase 1, muscle isoform	Cpt1b	28768000	37679000	32026000	28108000	22699000	28751000	71130000	89886000	88550000	85731000	85143000	90669000	0.348323	2.51589e-08	4.43961e-07	-1.5215	6.35266
Serine hydrolase-like protein	Serhl	510060	826940	641960	570690	501080	628730	1805300	1808900	1630400	1576700	1764900	1988300	0.347956	3.75509e-08	5.68752e-07	-1.52302	6.24508
Succinate-semialdehyde dehydrogenase, mitochondrial	Aldh5a1	4783500	6529600	5915300	5273800	3909100	4486700	16370000	14109000	14666000	14709000	15007000	14104000	0.347305	4.32623e-09	1.57747e-07	-1.52572	6.80204
Perilipin-3	Plin3	3017900	3803300	3454700	3007000	3675800	3113300	8561100	10602000	9303500	9028600	9874200	10459000	0.347096	8.1793e-09	2.04738e-07	-1.52659	6.6888
Probable cysteine--tRNA ligase, mitochondrial	Cars2	770650	1138000	711220	796740	690770	788230	2824800	2484100	2351100	1628800	2449100	2367100	0.347083	4.92788e-06	2.24866e-05	-1.52665	4.64808
Mitochondrial import inner membrane translocase subunit Tim23	Timm23	873900	539040	354190	561280	548580	916140	1693600	1596800	1273200	2472300	2122500	1777500	0.346851	0.000106962	0.000291097	-1.52761	3.53596
Sterol carrier protein 2	Scp2	3218300	4550900	3911400	3255600	2857700	3568100	9515900	9287000	9826900	10139000	10746000	12116000	0.346612	8.27892e-08	1.02219e-06	-1.5286	5.99047
Sepiapterin reductase	Spr	5092500	6891600	5674000	5319500	4714000	4746700	14015000	15592000	14820000	16504000	16848000	15930000	0.34616	4.03359e-09	1.49852e-07	-1.53049	6.82434
Glycogen phosphorylase, brain form	Pygb	24470000	34498000	27595000	22361000	20864000	22295000	83055000	68955000	70202000	70524000	66958000	79753000	0.346078	5.89684e-08	8.11949e-07	-1.53083	6.09047
NADH dehydrogenase [ubiquinone] 1 alpha subcomplex assembly factor 2	Ndufaf2	585020	827170	699370	566630	623950	562800	1944900	2034100	1717400	1855000	1847300	1770800	0.346026	3.00099e-09	1.29579e-07	-1.53105	6.88747
39S ribosomal protein L20, mitochondrial	Mrpl20	85541	88675	73003	66179	49692	75683	142620	200790	185660	303690	179610	255730	0.346008	0.000214509	0.00053195	-1.53112	3.27413
Isovaleryl-CoA dehydrogenase, mitochondrial	Ivd	18137000	25623000	19915000	17071000	14292000	17401000	51301000	52247000	49909000	59460000	51615000	60623000	0.345801	4.88949e-08	7.02731e-07	-1.53199	6.15321
Mitochondrial fission regulator 1-like	Mtfr1l	307810	386060	415660	226810	331180	317790	655240	984160	1053600	746250	1134200	1181400	0.34498	4.21754e-05	0.000130777	-1.53541	3.88347
Pentatricopeptide repeat domain-containing protein 3, mitochondrial	Ptcd3	684610	938630	821090	709940	543750	638630	2387800	1974800	2152900	1996100	2042900	2032800	0.344526	1.69164e-08	3.20563e-07	-1.53732	6.49409
Peptidyl-tRNA hydrolase ICT1, mitochondrial	Mrpl58	203590	214980	265390	190640	182400	156250	609750	618650	555830	543680	593050	609650	0.343638	2.67074e-09	1.26944e-07	-1.54104	6.89639
Zinc transporter 9	Slc30a9	290230	484250	265490	248730	145460	292140	869120	1023200	975420	695920	625090	835140	0.343618	3.35922e-05	0.00010856	-1.54112	3.96433
Bcl-2-like protein 13	Bcl2l13	2868500	3716700	3146600	3082800	2635700	2691000	9548200	9074200	8395400	8385400	8194000	9202100	0.34359	1.37161e-09	1.14923e-07	-1.54124	6.93959
Malate dehydrogenase, cytoplasmic	Mdh1	81664000	128900000	95889000	74360000	73592000	74733000	250560000	264220000	250960000	256100000	267990000	250630000	0.343494	6.06159e-09	1.71762e-07	-1.54165	6.76507
L-2-hydroxyglutarate dehydrogenase, mitochondrial	L2hgdh	924060	1418000	1234200	1111500	843250	941250	2880700	3153300	2956100	3218800	3404900	3266800	0.342799	9.1529e-09	2.23876e-07	-1.54456	6.64999
Glyoxylate reductase/hydroxypyruvate reductase	Grhpr	1677500	2488400	2399800	1634900	1446000	1456900	5604800	5092900	5202000	5333900	5838000	5357900	0.342389	1.8559e-08	3.44742e-07	-1.54629	6.46251
Complex I assembly factor ACAD9, mitochondrial	Acad9	5444900	7587100	6558000	5478600	4793800	5418300	17210000	17626000	16922000	17533000	17710000	16132000	0.342089	4.22769e-10	9.3019e-08	-1.54755	7.03143
Muscular LMNA-interacting protein	Mlip	500350	771500	667430	289230	426940	488360	1707700	1508300	1598500	1259000	1553700	1564700	0.34202	7.64907e-07	5.24774e-06	-1.54785	5.28003
Enoyl-CoA hydratase, mitochondrial	Echs1	18736000	30043000	23271000	17737000	16215000	19409000	61834000	63713000	61116000	58149000	60621000	61268000	0.341998	5.02532e-09	1.663e-07	-1.54794	6.77911
Prostaglandin reductase-3	Ptgr3	1887400	2271400	2253600	1596700	1592100	1871200	5405600	5117900	5412200	5978800	5944300	5731500	0.341539	2.31034e-09	1.26944e-07	-1.54988	6.89639
Arginine-hydroxylase NDUFAF5, mitochondrial	Ndufaf5	448850	618550	405480	296040	209430	249110	952420	998820	1207400	1072400	1259100	1036100	0.341308	3.92658e-06	1.88435e-05	-1.55085	4.72484
Tyrosine--tRNA ligase, mitochondrial	Yars2	258000	494740	410010	298950	303860	349230	1148700	926560	1082600	1003400	933430	1111600	0.340749	1.31725e-07	1.41215e-06	-1.55322	5.85012
Secernin-2	Scrn2	275900	307020	326880	331430	325720	204040	1010900	926970	947000	697350	786340	837360	0.340188	5.76023e-07	4.26558e-06	-1.5556	5.37002
Trimethyllysine dioxygenase, mitochondrial	Tmlhe	435380	613090	624550	466160	386120	395990	1597700	1346500	1564800	1100900	1448600	1539700	0.339756	7.82153e-07	5.32893e-06	-1.55743	5.27336
Mitochondrial potassium channel ATP-binding subunit	Abcb8	1936700	2686200	1949600	1781900	1529500	1813700	4848000	5643000	5495800	6026700	5874200	6543400	0.339739	9.83558e-08	1.15619e-06	-1.5575	5.93697
Stress-70 protein, mitochondrial	Hspa9	33844000	54094000	42188000	36724000	35793000	33458000	121730000	115300000	116050000	114500000	109820000	118260000	0.339391	1.17257e-09	1.12934e-07	-1.55898	6.94718
Protein CEBPZOS	Cebpzos	32417	19766		38722	38571	10313	81558	71904	107300	120630	64633	48256	0.339375	0.00263143	0.0048857	-1.55905	2.31107
Complex III assembly factor LYRM7	Lyrm7	279320	304130	253670	247690	192860	232990	629520	663860	721930	752500	809700	874770	0.3393	2.59371e-07	2.34805e-06	-1.55937	5.62929
Putative transferase CAF17 homolog, mitochondrial	Iba57	687280	702680	808390	441540	500290	597490	1443800	1704300	1545500	1471100	2286600	2584600	0.338683	0.000137589	0.000360737	-1.56199	3.44281
Glutamyl-tRNA(Gln) amidotransferase subunit B, mitochondrial	Gatb	26586	35425	32540	18449	23012	79174	95354	168880	45873	14158	181040	130180	0.338617	0.0349917	0.0497104	-1.56227	1.30355
Lysophosphatidic acid phosphatase type 6	Acp6	735480	865010	945090	663120	611530	679260	1931700	2117500	2439100	2173900	2068800	2567300	0.338351	1.18807e-07	1.34443e-06	-1.56341	5.87146
Oxidation resistance protein 1	Oxr1	52442	51744	59736	66762	49281	71932	171030	84171	141230	192120	209920	243850	0.337609	0.000559686	0.00123892	-1.56657	2.90696
Nicotinate phosphoribosyltransferase	Naprt	251920	354080	315630	272010	260750	285290	906460	855520	844390	1030400	868650	667850	0.336282	4.79665e-07	3.70376e-06	-1.57225	5.43136
Oxysterol-binding protein-related protein 1	Osbpl1a	91953	154540	130780	98256	130210	127560	402880	410160	440750	290660	305200	331400	0.336214	4.64988e-06	2.15173e-05	-1.57255	4.66721
Very long-chain specific acyl-CoA dehydrogenase, mitochondrial	Acadvl	78406000	113720000	87418000	69328000	56958000	75116000	213780000	238800000	233090000	249350000	250170000	245630000	0.336133	1.51206e-08	2.9926e-07	-1.5729	6.52395
Phosphorylase b kinase regulatory subunit beta	Phkb	107690	164000	138770	157540	106250	179680	602310	434150	383450	375460	331480	414640	0.335996	3.95473e-05	0.000124176	-1.57348	3.90596
Rab-interacting lysosomal protein	Rilp	87801	161840	203070	94712	64666	73102	331240	237500	324630	430900	437560	278310	0.335855	0.000210158	0.000522476	-1.57409	3.28193
28S ribosomal protein S29, mitochondrial	Dap3	474310	651180	594760	454640	446740	459950	1622600	1736300	1598300	1443700	1346300	1440000	0.335421	4.13348e-08	6.05117e-07	-1.57595	6.21816
Elongation factor G, mitochondrial	Gfm1	2108000	2873600	2520100	1869400	1959000	2151700	6319600	6715600	7358700	6108500	7079500	6656100	0.335051	5.30538e-09	1.67433e-07	-1.57755	6.77616
Bis(5-nucleosyl)-tetraphosphatase [asymmetrical]	Nudt2	497480	761760	877580	626180	539150	770090	2030000	1770300	1834400	2383100	2257500	1900400	0.334456	4.11561e-07	3.31437e-06	-1.58011	5.4796
Succinyl-CoA:3-ketoacid coenzyme A transferase 1, mitochondrial	Oxct1	21988000	37225000	26415000	26627000	21280000	24600000	78028000	74678000	76127000	87793000	76186000	80925000	0.333803	9.71434e-09	2.31849e-07	-1.58293	6.63479
Myomesin-1	Myom1	47561000	65708000	51983000	40369000	39213000	43162000	136210000	145750000	148960000	148180000	145700000	138640000	0.333545	1.33273e-09	1.14681e-07	-1.58405	6.94051
Prolyl 3-hydroxylase 3	P3h3	24485	45151	74849	20578	39406	46429	128530	126690	126600	125380	113370	132010	0.333384	1.53723e-06	8.90234e-06	-1.58474	5.0505
Leucine-rich PPR motif-containing protein, mitochondrial	Lrpprc	15872000	22773000	19852000	15667000	14084000	15569000	52440000	50683000	55167000	51648000	51319000	50269000	0.333253	6.31014e-10	9.72371e-08	-1.58531	7.01217
Dehydrogenase/reductase SDR family member 4	Dhrs4	5048600	6537400	6538700	5014800	4426800	4780200	16094000	15264000	17085000	17442000	15481000	15730000	0.333139	1.52221e-09	1.21385e-07	-1.5858	6.91583
SRA stem-loop-interacting RNA-binding protein, mitochondrial	Slirp	930910	1122900	905010	799010	769240	918060	2384300	3294600	2891100	2109800	2740900	2970600	0.332196	1.49218e-06	8.69259e-06	-1.58989	5.06085
Filamin-binding LIM protein 1	Fblim1	590680	751400	770360	610210	504530	597540	1892100	1923300	2010100	1952600	1853000	1883600	0.33216	1.20906e-10	7.93549e-08	-1.59005	7.10043
Ribosome-recycling factor, mitochondrial	Mrrf	258380	616900	556250	240010	142980	354030	718370	874830	971720	948370	1291000	1736300	0.331553	0.00150943	0.00298251	-1.59269	2.52542
D-dopachrome decarboxylase	Ddt	3461400	4995900	3717800	3733900	3496300	3471500	11750000	12446000	10847000	10879000	11269000	11823000	0.331481	8.63282e-10	1.05873e-07	-1.593	6.97522
Valacyclovir hydrolase	Bphl	2425200	3265900	2941700	2473800	1794900	2135800	8726400	8119700	8538200	6482700	6612900	6902800	0.331344	7.59175e-07	5.24383e-06	-1.5936	5.28035
Serine/threonine-protein phosphatase CPPED1	Cpped1	483060	707450	516000	383520	444460	384000	1460000	1362500	1356300	1415300	1538400	1681900	0.331105	7.20615e-08	9.41116e-07	-1.59464	6.02636
Short/branched chain specific acyl-CoA dehydrogenase, mitochondrial	Acadsb	3716400	5214300	4285000	3688400	3048200	3535400	10954000	11147000	11235000	11523000	13265000	12825000	0.33105	2.15161e-08	3.88671e-07	-1.59488	6.41042
Apoptosis-inducing factor 1, mitochondrial	Aifm1	10991000	14354000	11582000	9874200	8712500	9942600	31795000	33857000	33371000	34225000	32776000	31704000	0.331042	3.17916e-10	9.3019e-08	-1.59491	7.03143
[truncated: 1,939 more rows]
