# Supplementary material for: Proteomic results indicate inhibition of complement cascades is one of the mechanisms underlying the protective effects of Tongxinluo against myocardial infarction
Source: Front Pharmacol. 2026 Jul 10;17:1866207. doi: 10.3389/fphar.2026.1866207 (PMC13395653; doi:10.3389/fphar.2026.1866207)
Supplement: Supplementary file 3 [file Table4.xlsx]

## Sheet: Sheet1
Protein	Protein_Name	Gene_Name	LFQ _intensity_txl1	LFQ _intensity_txl2	LFQ _intensity_txl3	LFQ _intensity_txl4	LFQ _intensity_txl5	LFQ _intensity_txl6	LFQ_intensity_ns1	LFQ_intensity_ns2	LFQ_intensity_ns3	LFQ_intensity_ns4	LFQ_intensity_ns5	LFQ_intensity_ns6	TXL_NS_FC	t_test_p_value	q_value	Log2(FC)	LOG10(q)
Q8C6S9	Cilia- and flagella-associated protein 54	Cfap54	113850	118040	129330	121410	227660	129340	18938	18344		10467	21092	13154	8.53335	0.000144531	0.000870555	3.09311	3.0602
Q8R5I6	Glutathione S-transferase Mu 4	Gstm4	70718	66317	33707	13171	95572	11548	3120.6	5634.9	5468.8		8751.6	13307	6.68435	0.0262248	0.0314945	2.74079	1.50177
Q3UIZ8	Myosin light chain kinase 3	Mylk3	49365	54807	7764	8255.2	42241	53391	1225.9	8880.7	9583.1	4979.2	7468.7	8036.3	5.37222	0.00927062	0.0223603	2.42552	1.65052
Q8BVZ1	Perilipin-5	Plin5	163560	581340	313620	167910	593940	196790	45227	151090	61396	7883.4	20517	109460	5.09933	0.0101809	0.0208543	2.35031	1.6808
Q68FF6	ARF GTPase-activating protein GIT1	Git1	122500	115300	96811	106960	71709	113470	30701	29296	19159	1250.6	51715	5407.7	4.55721	1.68223e-05	1.68521e-05	2.18815	4.77335
P97328	Ketohexokinase	Khk	10368	16395	9958.1	11668	25122	1453.3	262.74		9529	1887.4	268.01		4.18311	0.0613896	0.0408666	2.06458	1.38863
P54797	Transport and Golgi organization 2 homolog	Tango2	2108100	1682400	1715000	746570	2144100	893570	36100	709550	238560	692280	409670	212680	4.04106	0.00145839	0.00337861	2.01473	2.47126
Q7TNG8	Probable D-lactate dehydrogenase, mitochondrial	Ldhd	812070	636960	551000	248640	837220	336950	192630	169490	149160	43888	95531	247710	3.80989	0.00220029	0.00675305	1.92975	2.1705
Q9Z2Y3	Homer protein homolog 1	Homer1	213960	257250	217350	156260	227630	182970	52256	8527.1	39660	10332	78352	148300	3.72057	0.000142112	0.00023899	1.89552	3.62162
Q9CPW3	39S ribosomal protein L54, mitochondrial	Mrpl54	47298	29334		61343		41689	1961.4	13173	20287	1774.6	31265	5682.5	3.63479	0.00346685	0.00738722	1.86187	2.13152
Q80VQ1	Leucine-rich repeat-containing protein 1	Lrrc1	60204	36991	11094	28506	23032	23727		10279	4260.4		11668	8981.8	3.47747	0.035881	0.0234876	1.79804	1.62916
P62932	F-box only protein 40	Fbxo40	312100	406180	496440	165960	289460	136430	102930	70584	101740	124740	114880	7721.4	3.45692	0.00458627	0.0110355	1.78949	1.95721
O35386	Phytanoyl-CoA dioxygenase, peroxisomal	Phyh	604250	516080	345140	240040	656650	294510	139870	223420	199900	58537	106250	96492	3.22228	0.00229842	0.00598009	1.68808	2.22329
Q9CZ83	39S ribosomal protein L55, mitochondrial	Mrpl55	638260	195960	289520	160420	178940	209350	19459	27801	183160	122110	21192	147260	3.21019	0.0371892	0.0496227	1.68266	1.30432
Q9ER35	Fructosamine-3-kinase	Fn3k	353920	503070	325250	236520	454760	245050	159960	190170		37934	149530	47953	3.01509	0.00236775	0.00205684	1.5922	2.6868
Q91YY4	ATP synthase mitochondrial F1 complex assembly factor 2	Atpaf2	716170	704320	585510	300450	777180	427000	71792	330930	138330	217940	170860	240270	3.00023	0.000957875	0.00228322	1.58507	2.64145
Q923B0	Gamma-glutamylaminecyclotransferase	Ggact	32954	30446	44547	24357	8702.6		18817	3043.4	5294.3		10698		2.98011	0.0378875	0.0321636	1.57537	1.49263
Q91VW5	Golgin subfamily A member 4	Golga4	186580	206130	141050	139610	238060	277460	41700	118140	45762	34217	122590	37393	2.9737	0.00084482	0.00100352	1.57226	2.99847
Q8VCM4	Lipoyltransferase 1, mitochondrial	Lipt1	30947	23053	78836	34787	60584	28938	3255.6	14474	18436	18088	19014	15461	2.89811	0.0127115	0.0245305	1.53511	1.61029
Q3TQB2	FAD-dependent oxidoreductase domain-containing protein 1	Foxred1	63657	139560	121710	31294	119700	53393	36953	8617.1	38572	30706	37022	33342	2.85788	0.0117564	0.0236051	1.51495	1.62699
O08715	A-kinase anchor protein 1, mitochondrial	Akap1	342020	401640	359060	221480	445020	171480	93667	133870	208030	64218	70981	124060	2.79307	0.00156917	0.00318548	1.48185	2.49683
Q9DB26	Phytanoyl-CoA dioxygenase domain-containing protein 1	Phyhd1	502500	597660	661980	308040	586600	361150	140370	279330	213920	157930	156590	135280	2.78556	0.000396643	0.0015387	1.47797	2.81285
O88986	2-amino-3-ketobutyrate coenzyme A ligase, mitochondrial	Gcat	502840	386500	283240	268910	340780	58622	35095	116140	167800	62080	136650	156140	2.73168	0.0126773	0.0218882	1.44979	1.65979
Q9D7V9	N-acylethanolamine-hydrolyzing acid amidase	Naaa	181010	390150	318150	261180	402680	838710	201290	66764	84250	135390	216280	208530	2.62123	0.0306576	0.0468405	1.39024	1.32938
Q501J2	Adenine nucleotide translocase lysine N-methyltransferase	Antkmt	95302	101780	89220	194930	111900	221490	47168	24879	67944	64403	53242	54165	2.61263	0.0060739	0.0144846	1.38551	1.83909
Q9D924	Iron-sulfur cluster assembly 1 homolog, mitochondrial	Isca1	163120	176900	235760	234580	303670	108380	39468	183990	162850	50173	13437	20015	2.60124	0.0128396	0.0129595	1.3792	1.88741
Q99N84	28S ribosomal protein S18b, mitochondrial	Mrps18b	292130	230940	221780	165040	143210	327080	164230	45082	103450	36558	73181	111580	2.58421	0.00233235	0.00307272	1.36973	2.51248
Q9D7P6	Iron-sulfur cluster assembly enzyme ISCU	Iscu	355210	386550	368790	223700	363650	306220	114000	179240	267570	28162	176140	11121	2.58185	0.00144922	0.0022435	1.36841	2.64907
Q9DBN5	Lon protease homolog 2, peroxisomal	Lonp2	24847	85510	51682	42843	27704	42679	40428	6453.6	5434.5	20332	13997	20050	2.57992	0.0218024	0.0263279	1.36733	1.57958
Q8BRT1	CLIP-associating protein 2	Clasp2	142850	86250	85445	237530	190390	70318	7562.5	38006	30173	69305	124390	48649	2.55523	0.0278345	0.0324238	1.35346	1.48914
Q76LL6	FH1/FH2 domain-containing protein 3	Fhod3	389890	259420	260890	125390	222060	154110	60127	178050	157640	3264	69950	84095	2.55233	0.0118157	0.0134913	1.35181	1.86995
S4R2K0	Peptide deformylase, mitochondrial	Pdf	445120	518470	565760	212780	477610	283660	179280	119670	224080	101580	212380	151920	2.53147	0.00184031	0.00522721	1.33998	2.28173
P54310	Hormone-sensitive lipase	Lipe	97602	83304	57848	49116	98159	66887	27360	33294	22926	22073	46509	26842	2.5302	0.000583593	0.00176989	1.33925	2.75205
Q9JIF9	Myotilin	Myot	988390	702890	735960	335560	906340	432890	226210	830350	247800	84351	112130	139460	2.50078	0.0245629	0.0247106	1.32238	1.60712
Q9DD18	D-aminoacyl-tRNA deacylase 1	Dtd1	44228	35929	55569	20015	35732	31064		16006	16231	13083	17453	11958	2.48153	0.00302058	0.00569061	1.31123	2.24484
Q8VDG5	Phosphopantothenate--cysteine ligase	Ppcs	102460	66298	61661	62104	45212	14358	14752	15458	73597	6054.4	18799	14208	2.46446	0.0481608	0.0487277	1.30127	1.31222
P55292	Desmocollin-2	Dsc2	368770	372370	391990	144770	341810	162760	17241	217690	161620	172340	90317	86330	2.39085	0.0100999	0.0122115	1.25752	1.91323
Q9QZ85	Interferon-inducible GTPase 1	Iigp1	489480	577790	651180	215060	689820	963520	138820	397280	237950	182370	287610	261440	2.38254	0.00887679	0.0165044	1.2525	1.7824
Q8K0L0	Ankyrin repeat and SOCS box protein 2	Asb2	73480	197000	75416	64333	82643	133640	35383	77380	25125	70995	33857	22100	2.36562	0.0266212	0.0353443	1.24222	1.45168
A6H611	Mitochondrial intermediate peptidase	Mipep	598870	635470	554610	436630	624860	410200	18943	328850	294990	126890	318400	293310	2.36042	0.000738372	0.000888336	1.23904	3.05142
Q6NVE9	Protein phosphatase PTC7 homolog	Pptc7	741810	577830	445470	285660	716830	334590	160220	444460	245880	123080	90854	253890	2.35302	0.0104046	0.012344	1.23452	1.90855
Q9JLM9	Growth factor receptor-bound protein 14	Grb14	44475	38720	38721	23594	44765	28742	13495	18028	17543	16759	14897	13257	2.33049	0.000177634	0.00150714	1.22063	2.82185
Q70KF4	Cardiomyopathy-associated protein 5	Cmya5	1443400	1472300	1114700	599750	1661100	838540	462870	946350	540770	312620	461620	365000	2.30795	0.00555515	0.00822978	1.20661	2.08461
Q8C0L9	Glycerophosphocholine phosphodiesterase GPCPD1	Gpcpd1	559260	496120	444580	263860	734640	307410	229940	330340	196870	136590	173850	156650	2.29193	0.00596849	0.011342	1.19656	1.94531
Q91XD2	LIM and senescent cell antigen-like-containing domain protein 2	Lims2	62920	71277	46479	14251	37059	27088			3339	20607	24828	26828	2.28454	0.0733348	0.0475646	1.19191	1.32272
Q8BXN7	Protein phosphatase 1K, mitochondrial	Ppm1k	806430	619170	764830	415160	913720	380380	368120	287280	334660	236000	244910	240810	2.27815	0.00258466	0.00820098	1.18786	2.08613
Q8K2Y7	39S ribosomal protein L47, mitochondrial	Mrpl47	470330	521570	282290	340480	243230	239200	126480	290620	196250	221880	91989	10861	2.23552	0.0127986	0.013256	1.16061	1.87759
Q9DAT5	Mitochondrial tRNA-specific 2-thiouridylase 1	Trmu	444410	338250	365770	154200	345520	185190	135210	351810	185770	58347	73937	15290	2.23479	0.0312766	0.0314046	1.16014	1.50301
Q61510	E3 ubiquitin/ISG15 ligase TRIM25	Trim25	78028	95340	198680	151850	106330	137600	28418	21053	55067	36182	47810	156230	2.22714	0.0267644	0.027082	1.15519	1.56732
Q6PD31	Trafficking kinesin-binding protein 1	Trak1	72736	59176	84482	39565	92625	64099	20329	13371	48279	2339.9	25942	75145	2.22584	0.0173919	0.01913	1.15435	1.71829
Q91XE4	N-acyl-aromatic-L-amino acid amidohydrolase (carboxylate-forming)	Acy3	1264000	1012300	875510	721570	1260200	628840	299560	577520	460170	386820	396520	487370	2.20955	0.00109775	0.00359555	1.14375	2.44423
Q6ZQB6	Inositol hexakisphosphate and diphosphoinositol-pentakisphosphate kinase 2	Ppip5k2	111510	88335	105990	69146	40531	62664		42041	40147	13077	63518	22299	2.20055	0.0155357	0.0135062	1.13786	1.86947
Q9CXA2	Trans-L-3-hydroxyproline dehydratase	L3hypdh	199840	190410	169790	114360	180110	74230	74693	87859	85076	4940.9	76058	96765	2.18326	0.00632757	0.00770219	1.12648	2.11339
Q8QZR5	Alanine aminotransferase 1	Gpt	1103800	971200	701330	453210	1082300	488440	342250	599490	575800	167310	285080	240630	2.17152	0.011642	0.0144835	1.11871	1.83913
Q8BHL5	Engulfment and cell motility protein 2	Elmo2	61801	76748	101410	87534	53089	168410	24686	19779	38038	60083	66516	45686	2.1547	0.0247582	0.0336567	1.10749	1.47293
Q9CQV5	28S ribosomal protein S24, mitochondrial	Mrps24	285850	283780	261300	136180	207010	308640	182750	76489	142900	111320	94277	81783	2.15043	0.00171184	0.00248228	1.10462	2.60515
P48410	ATP-binding cassette sub-family D member 1	Abcd1	270810	340770	151560	218570	287720	247910	158400	127180	94613	44786	252340	29838	2.14569	0.0098583	0.0105272	1.10144	1.97769
Q8BU88	39S ribosomal protein L22, mitochondrial	Mrpl22	534050	338920	350950	206830	455000	310660	206920	50980	220050	172360	55798	321170	2.13809	0.0114812	0.0116045	1.09632	1.93537
Q9CZA6	Nuclear distribution protein nudE homolog 1	Nde1	93640	26380	85413	78327	87774	112440	40063	61006	15032			34848	2.13747	0.0321171	0.0220173	1.09591	1.65724
Q80W22	Threonine synthase-like 2	Thnsl2	205550	113140	137810	91993	188650	75169		74005		66082	97903	16042	2.13178	0.0436539	0.0308849	1.09206	1.51025
A3KFX0	Cytosolic 5-nucleotidase 1A	Nt5c1a	190770	219880	133870	175780	252260	162260	30168	49758	70975	129240	124310	128380	2.12979	0.00241445	0.00242472	1.09071	2.61534
P42128	Forkhead box protein K1	Foxk1	23811	17930	29185	45449	12351	38288	19475	19780	17222	6797.3		2112.6	2.12854	0.0494149	0.0435865	1.08986	1.36065
Q9D7N6	39S ribosomal protein L30, mitochondrial	Mrpl30	71929	73170	131280	71601	67601	38132		44953	44866		27423	26003	2.11159	0.037944	0.0226298	1.07833	1.64532
A3KG59	Xaa-Arg dipeptidase	Pm20d2	382130	318070	247300	118600	340880	185950	116390	212090	184130	59489	104590	80117	2.10481	0.0152056	0.0187912	1.07369	1.72605
Q9DBL9	1-acylglycerol-3-phosphate O-acyltransferase ABHD5	Abhd5	90329	73400	91374	82361	88885	59592	36458	21262	37234	27083	62571	47839	2.09055	0.000325852	0.000360255	1.06388	3.44339
Q8VE38	Oxidoreductase NAD-binding domain-containing protein 1	Oxnad1	955430	868800	747630	401620	1232100	475010	297850	693890	487410	289460	258000	231010	2.07324	0.0201345	0.0245966	1.05189	1.60913
Q9CWD8	Iron-sulfur protein NUBPL	Nubpl	543480	402370	479010	253210	444360	288150	222610	307150	230540	70817	162850	179150	2.05485	0.00423538	0.00507147	1.03903	2.29487
Q9CRC9	Glucosamine-6-phosphate isomerase 2	Gnpda2	96479	116040	107980	147210	86337	118080		56592	16895	14132	95420	91200	2.0424	0.0124513	0.0263263	1.03026	1.57961
Q8BG60	Thioredoxin-interacting protein	Txnip	109660	101990	87090	104480	113900	98091	42166	42970	50830	64548		54056	2.01389	7.31926e-06	8.8335e-06	1.00998	5.05387
Q8K010	5-oxoprolinase	Oplah	2810000	2367300	1900800	1500500	2660800	1545700	854630	1460500	1340900	928480	905490	886600	2.005	0.00183876	0.00391066	1.0036	2.40775
Q91YE3	Egl nine homolog 1	Egln1	134870	93630	75857	77442	136250	114480		64427	18161	58304	67005	55196	2.0035	0.00571087	0.00489636	1.00252	2.31013
Q9D338	39S ribosomal protein L19, mitochondrial	Mrpl19	617340	425350	407840	302630	302780	343230	99338	345060	302300	175240	204460	75415	1.99629	0.0121181	0.0122428	0.997323	1.91212
Q91YJ5	Translation initiation factor IF-2, mitochondrial	Mtif2	328190	99187	180940	171250	327550	147380	79099	139130	148360	70826	99510	91992	1.99469	0.0304594	0.0448353	0.996167	1.34838
P21279	Guanine nucleotide-binding protein G(q) subunit alpha	Gnaq	471820	403580	135420	372730	298460	265270	184700	14414	257690	37282	175750	307320	1.9928	0.0386536	0.038658	0.9948	1.41276
Q8BGD8	Cytochrome c oxidase assembly factor 6 homolog	Coa6	72473	353730	327540	207850	387770	232750	68329	182660	61816	156850	158800	167500	1.98769	0.0314084	0.0410089	0.991094	1.38712
Q9CQJ6	Density-regulated protein	Denr	72303	58482		53005	95191	69480	31887	59396	12070	33311	58420	16877	1.97278	0.0133037	0.0119971	0.980233	1.92092
Q60935	GPI-linked NAD(P)(+)--arginine ADP-ribosyltransferase 1	Art1	186710	256710	301370	124080	234830	128120	71181	154010	113870	87983	67778	129730	1.97233	0.0108556	0.0162619	0.979898	1.78883
Q8BGU5	Cyclin-Y	Ccny	137390	97602	101900	35808	85590	81090	54185	64685	44665	33748	45392	30968	1.97111	0.0119922	0.020344	0.979007	1.69156
Q9CPR5	39S ribosomal protein L15, mitochondrial	Mrpl15	460650	315800	405250	237140	317120	243440	129940	244620	193900	153140	106500	176520	1.9703	0.00282212	0.00457059	0.978413	2.34003
Q9DCZ1	GMP reductase 1	Gmpr	1041000	1025400	1039800	605770	1127300	715210	458390	716020	655900	244090	436220	311710	1.96805	0.00267193	0.00275966	0.976765	2.55914
Q9DBB5	Eukaryotic translation initiation factor 4E type 3	Eif4e3	74490	93512	117470	59514	106240	81962	44669		50901	33324	53935	43032	1.96724	0.00193682	0.00270929	0.976175	2.56714
Q60823	RAC-beta serine/threonine-protein kinase	Akt2	103310	103590	107890	61265	106910	97183	40282	42749	56149	47223	55692	54542	1.95575	0.00012097	0.000670543	0.967722	3.17357
Q9CR10	Oxidoreductase-like domain-containing protein 1	Oxld1	32726	30972	38454	44440	38397	11491	18029	28330	12715	12985	11823	16750	1.95246	0.0131838	0.017713	0.965293	1.75171
Q9CPW2	Ferredoxin-2, mitochondrial	Fdx2	232530	160550	84487	153840	142890	115760	68475	125260	133410	99410	20517	10523	1.94508	0.0347102	0.0347621	0.959826	1.45889
P10637	Microtubule-associated protein tau	Mapt	1942100	1844500	2323000	1084000	2304500	973890	895390	1523300	1127700	521110	698780	656930	1.93096	0.0140857	0.0169266	0.949317	1.77143
Q65CL1	Catenin alpha-3	Ctnna3	1139300	1440100	1042000	491890	1311200	762430	482610	877640	665240	373390	251050	557900	1.92869	0.0151891	0.0181661	0.947624	1.74074
Q99N92	39S ribosomal protein L27, mitochondrial	Mrpl27	253120	223500	232060	148870	107250	125940	119390	192230	101410	13439	90354	50426	1.92286	0.0339133	0.0339154	0.943253	1.4696
P35505	Fumarylacetoacetase	Fah	1239900	1131000	836950	575790	1396500	664700	410860	930330	451520	392170	442380	429840	1.91189	0.015408	0.0184218	0.935	1.73467
Q05512	Serine/threonine-protein kinase MARK2	Mark2	118370	179860	186140	107400	119250	121240	106310	83509	63659	15765	87925	78669	1.90957	0.00599197	0.00609776	0.933246	2.21483
P97355	Spermine synthase	Sms	192680	161980	138640	144300	176010	159070	50696	50409	54097	72869	155670	126580	1.90602	0.00336963	0.00672963	0.93056	2.17201
Q9DCC7	Isochorismatase domain-containing protein 2B	Isoc2b	68122	44258		35018	60279	28987	7074.4	40511	33189	33048	19281	16751	1.89515	0.0313745	0.0404592	0.922313	1.39298
Q6PE15	Palmitoyl-protein thioesterase ABHD10, mitochondrial	Abhd10	165540	156040	102190	97777	138990	78558	80439	7750.9	112080	68782	55979	66913	1.88572	0.0161333	0.0161481	0.915113	1.79188
Q8K3A0	Iron-sulfur cluster co-chaperone protein HscB	Hscb	523480	421590	441200	308020	446630	271620	296400	230620	323330	83039	179510	166780	1.88527	0.00512691	0.00515439	0.914771	2.28782
Q8C7H1	Methylmalonic aciduria type A homolog, mitochondrial	Mmaa	1039900	981040	934320	488970	1128200	589250	382690	652930	459410	453290	400400	424280	1.86141	0.00552704	0.0112317	0.896393	1.94955
Q924D0	Reticulon-4-interacting protein 1, mitochondrial	Rtn4ip1	5065200	4145500	3199800	2009900	4662300	2309000	1806600	2820800	2474000	1395500	1480000	1584700	1.85024	0.0160723	0.02304	0.88771	1.63752
Q920Q8	Influenza virus NS1A-binding protein homolog	Ivns1abp	462540	374030	645870	224700	389710	265390	191270	326820	231070	163100	184340	180250	1.85005	0.0212573	0.0313656	0.887566	1.50355
Q8BHS3	Pre-mRNA-splicing factor RBM22	Rbm22	84936	42493	55495	111460	79245	84506	67473	38578	61717	11416	66813	1931.5	1.84785	0.046819	0.0475709	0.885849	1.32266
O88492	Perilipin-4	Plin4	4729900	3816600	3287400	2098700	3780700	2227600	1733700	2365500	2210900	1221800	1659200	1642200	1.8407	0.00685186	0.0124862	0.880258	1.90357
Q8CBE3	WD repeat-containing protein 37	Wdr37	88883	75781	137950	87963	67345	110260	40254	50196	46442	92525	74157	5483.4	1.83844	0.0229244	0.0233496	0.878478	1.63172
P30115	Glutathione S-transferase A3	Gsta3	457720	384130	249570	308430	552100	216320	211980	174470	270710	166210	144740	215740	1.83154	0.0145023	0.0245208	0.873058	1.61046
Q9CZN8	Glutamyl-tRNA(Gln) amidotransferase subunit A, mitochondrial	Qrsl1	406870	422220	109500	430070	597950	536990	226950	233100	395900	107270	153680	257000	1.82226	0.0400368	0.0457036	0.865727	1.34005
A0A0G2JDV3	Guanylate-binding protein 6	Gbp6	138470	157060	173400	73897	170530	251660	63945	103890	83525	65167	113560	100530	1.81867	0.0159538	0.0260406	0.862883	1.58435
Q99KK2	N-acylneuraminate cytidylyltransferase	Cmas	189180	275190	183280	117400	228160	201460	101170	44823	239800	19512	151850	102020	1.81237	0.0436186	0.0473766	0.857879	1.32444
Q99N94	39S ribosomal protein L9, mitochondrial	Mrpl9	205460	209050	203940	110730	129740	105950	78273	132880	123240	31724	56772	111250	1.8064	0.0210653	0.0219731	0.853119	1.65811
Q8VI36	Paxillin	Pxn	352600	378670	757070	708850	374660	374150	245020	172290	327930	290550	320280	278990	1.80177	0.021602	0.0351411	0.849414	1.45418
O55137	Acyl-coenzyme A thioesterase 1	Acot1	233290	173780	226350	111980	266360	124950	104770	162100	128100	72321	97465	66521	1.80065	0.0169231	0.0212516	0.848519	1.67261
P70695	Fructose-1,6-bisphosphatase isozyme 2	Fbp2	1078300	793110	790860	299780	1100600	614860	355620	651300	511070	310500	266340	505560	1.79877	0.0294137	0.0375538	0.847013	1.42535
Q9D273	Corrinoid adenosyltransferase MMAB	Mmab	565050	362200	423310	404420	477500	111770	154800	324360	348670	194200	84773	196880	1.79817	0.0434273	0.0472572	0.846533	1.32553
Q9CZR8	Elongation factor Ts, mitochondrial	Tsfm	2207700	1886100	1507400	1034700	1830000	1095200	628480	1376800	1216300	617120	960240	538430	1.79135	0.0143908	0.0155446	0.841048	1.80842
Q8R104	NAD-dependent protein deacetylase sirtuin-3	Sirt3	331350	281340	331640	264380	385680	216820	342350	67678	75445	175170	203790	148530	1.78803	0.019362	0.0234603	0.838372	1.62967
Q9DBC3	Cap-specific mRNA (nucleoside-2-O-)-methyltransferase 1	Cmtr1	73455	39751	36206	36989	57701	63317	29667	31818	5484.6	17180	34743	54594	1.772	0.0383836	0.0384562	0.825382	1.41503
Q8VCW8	Medium-chain acyl-CoA ligase ACSF2, mitochondrial	Acsf2	1773000	1524400	1350400	1005900	1771900	1022200	681010	1082600	992850	515050	709550	797950	1.76769	0.0040207	0.00559595	0.821864	2.25213
P70265	6-phosphofructo-2-kinase/fructose-2,6-bisphosphatase 2	Pfkfb2	483580	488700	393010	360710	515600	281570	295820	253930	272790	170050	106530	341900	1.75096	0.00554292	0.00556289	0.808147	2.2547
P97930	Thymidylate kinase	Dtymk	277480	233190	230180	198450	331250	238490	70873	150510	226040	13225	218960	183670	1.74803	0.0218321	0.0274062	0.805734	1.56215
Q3U186	Probable arginine--tRNA ligase, mitochondrial	Rars2	379550	380030	567860	172040	295700	314570	183640	273360	217230	84494	216180	232990	1.74664	0.0297694	0.0378462	0.804578	1.42198
Q3TLP5	Enoyl-CoA hydratase domain-containing protein 2, mitochondrial	Echdc2	1302800	976630	997380	679560	1213600	609840	535890	717430	530080	551740	414010	566280	1.74331	0.00651911	0.0133524	0.801826	1.87444
P49615	Cyclin-dependent kinase 5	Cdk5	211650	98720	130100	125540	123960	106260		112340	74783	34928	107940	51789	1.73798	0.0359163	0.0334329	0.797409	1.47583
P15105	Glutamine synthetase	Glul	1284200	1030000	1070700	899690	1177700	1104900	546420	748950	716820	405190	738310	625560	1.73678	0.000123469	0.000123925	0.796413	3.90684
Q99MR9	Protein phosphatase 1 regulatory subunit 3A	Ppp1r3a	1606600	1520500	1299300	734310	1588700	871510	615830	1194700	956370	394210	600360	641330	1.73093	0.020504	0.0217953	0.791544	1.66164
Q9DBM2	Peroxisomal bifunctional enzyme	Ehhadh	249970	230000	208200	148040	230900	162630	124730	171540	85247	122190	90327	116920	1.7297	0.00203732	0.00237759	0.790525	2.62386
Q78RX3	Small integral membrane protein 12	Smim12	113760	92321	79844	64190	107730	72446	60400	68785	74264		44164	8344.6	1.72649	0.025572	0.0344411	0.787845	1.46292
P70699	Lysosomal alpha-glucosidase	Gaa	194010	254740	127920	165590	194750	180170	83479	130940	70884	75695	218860	68658	1.72267	0.0243372	0.0265038	0.784648	1.57669
Q8BGV0	Probable asparagine--tRNA ligase, mitochondrial	Nars2	206960	226490	140980	140400	137480	131180	105480	123180	123560	36557	62263	120000	1.72228	0.0126953	0.0128803	0.784319	1.89007
Q6P3A8	2-oxoisovalerate dehydrogenase subunit beta, mitochondrial	Bckdhb	3166600	2878300	2442400	1783800	3296100	1620100	1239200	2119700	1676700	1395600	1006400	1392300	1.71999	0.00919126	0.0128317	0.782396	1.89172
O89112	Glutathione S-transferase LANCL1	Lancl1	598970	532030	419840	278310	496050	341420	371590	461520	185040	173920	184280	184830	1.70808	0.0264394	0.0264568	0.772375	1.57746
Q14CH7	Alanine--tRNA ligase, mitochondrial	Aars2	70342	47210	72442	44428	67340	37108	20089	53277	31143		30353	30611	1.70657	0.0222088	0.0200483	0.771102	1.69792
Q9WVQ5	Methylthioribulose-1-phosphate dehydratase	Apip	1643200	1480300	1816400	920890	1566300	1243300	874460	889050	969100	728480	856390	785380	1.69912	0.00130199	0.00509519	0.764791	2.29284
P11930	Acyl-coenzyme A diphosphatase NUDT19	Nudt19	244290	241710	143200	192160	263900	196920	86760	124050	161830	88041	156550	146170	1.67956	0.00350244	0.00401274	0.748086	2.39656
Q99KQ4	Nicotinamide phosphoribosyltransferase	Nampt	4994500	4493200	3921000	2787900	6082500	4367600	2449200	3564200	2896500	2197600	2352800	2433600	1.67654	0.00456827	0.00826811	0.745484	2.08259
Q149B8	PGC-1 and ERR-induced regulator in muscle protein 1	Perm1	1454600	1433700	1061700	725000	1519300	698670	655370	1011500	755230	483290	519200	687530	1.67626	0.022218	0.0289245	0.745243	1.53873
Q9CY73	39S ribosomal protein L44, mitochondrial	Mrpl44	679530	486720	737170	362060	529410	342330	131650	318520	463440	340160	268830	351920	1.67361	0.0245531	0.0272543	0.742965	1.56456
Q8R0N6	Hydroxyacid-oxoacid transhydrogenase, mitochondrial	Adhfe1	1696500	1555000	1371800	1011800	1446600	970150	687130	1204900	825900	722820	641550	734380	1.67166	0.00422244	0.00507475	0.741281	2.29459
Q8R1G2	Carboxymethylenebutenolidase homolog	Cmbl	1615800	1389000	1347100	964110	1851300	1020000	758070	1119600	992190	661280	759980	626040	1.66505	0.00674057	0.00940378	0.735564	2.0267
Q8K3W2	Leucine-rich repeat-containing protein 10	Lrrc10	671010	487610	459950	292800	572860	500530	298110	365250	227010	257460	292470	352330	1.66502	0.00517159	0.0098154	0.735537	2.00809
Q9D404	3-oxoacyl-[acyl-carrier-protein] synthase, mitochondrial	Oxsm	1072000	944990	860340	590290	1078700	633940	539090	743250	535290	349380	462650	485910	1.6627	0.00680052	0.00891402	0.733528	2.04993
Q99JW2	Aminoacylase-1	Acy1	504050	500520	516680	271200	411950	268610	191750	343720	331170	158210	252590	210810	1.66169	0.0159446	0.0185667	0.732651	1.73126
O55111	Desmoglein-2	Dsg2	1361400	1283500	1243400	662480	1363800	735120	586410	969830	780790	641510	538360	487210	1.66072	0.0149062	0.0192746	0.731808	1.71501
Q924M7	Mannose-6-phosphate isomerase	Mpi	6334900	5767700	5349900	3496100	6765800	3858200	2959100	4642400	3299500	2577800	2872800	2668200	1.65999	0.0073377	0.0100494	0.731171	1.99786
Q8K0Z7	Translational activator of cytochrome c oxidase 1	Taco1	1654000	1631400	1262600	940910	1784400	1057400	743670	1267900	897330	766990	654570	694610	1.65783	0.0088998	0.0108778	0.729296	1.96346
P10630	Eukaryotic initiation factor 4A-II	Eif4a2	810950	901190	698160	533030	768840	500440	373820	741520	516420	152510	376040	387300	1.65355	0.021913	0.0226757	0.72557	1.64444
Q8VDQ8	NAD-dependent protein deacetylase sirtuin-2	Sirt2	711010	762580	633360	593780	716090	638970	486310	596140	379510	189280	324000	477680	1.65345	0.00187899	0.0042407	0.725483	2.37256
Q3V384	AFG1-like ATPase	Afg1l	2454800	1933000	1825800	975980	2431000	1328900	952700	1619600	1224400	909690	963290	954670	1.65291	0.0220042	0.0298865	0.725012	1.52452
Q3TMH2	Secernin-3	Scrn3	418990	344430	270400	227540	447560	235330	162810	289680	169640	173950	199790	183170	1.64901	0.0144776	0.0201474	0.721601	1.69578
Q99JT9	Acireductone dioxygenase	Adi1	58803	62815	64470	54708	58992	51353	32026	36621	51239		22809	34765	1.64892	0.000849829	0.00462857	0.721522	2.33455
Q80UY1	Carnosine N-methyltransferase	Carnmt1	159700	118390	101130	75259	93096	82791	66619	81039	42864	88661	44842	58581	1.64756	0.0183071	0.0219399	0.72033	1.65876
Q8C6I2	Succinate dehydrogenase assembly factor 2, mitochondrial	Sdhaf2	674610	584240	498320	362020	559040	325740	286410	445440	170200	352850	267760	300800	1.6474	0.0142484	0.016277	0.720192	1.78843
Q8C5Q4	G-rich sequence factor 1	Grsf1	719690	530010	437370	425490	483880	331610	324860	574970	225380	184890	262540	204980	1.64717	0.0374385	0.0376654	0.719993	1.42406
P16330	2,3-cyclic-nucleotide 3-phosphodiesterase	Cnp	45661	58405		42580	45881	64048	22785	29514	35571	16301	50666	32833	1.64059	0.0133837	0.0119411	0.714217	1.92296
Q80XQ2	TBC1 domain family member 5	Tbc1d5	310640	240770	190650	355660	341440	418990	129760	150500	274750	94398	196930	288690	1.6371	0.0272498	0.0272843	0.711139	1.56409
Q2TPA8	Hydroxysteroid dehydrogenase-like protein 2	Hsdl2	10055000	8866200	7587500	5524200	9490100	5787400	4352800	6762300	5390700	4324300	3657700	4468500	1.63386	0.00682048	0.00946676	0.70828	2.0238
P17183	Gamma-enolase	Eno2	2740200	2508400	1854300	1209300	2656500	1452500	1254400	2054900	1406500	773210	978470	1147000	1.63126	0.0326609	0.0357513	0.705987	1.44671
P50136	2-oxoisovalerate dehydrogenase subunit alpha, mitochondrial	Bckdha	10424000	8923000	7017700	5251900	10584000	5688400	4456300	7620900	4990900	4355900	3557100	4381000	1.63098	0.0197383	0.0236023	0.705739	1.62704
Q8C0M9	Isoaspartyl peptidase/L-asparaginase	Asrgl1	1327600	1030500	983600	707720	1420000	791280	591570	992760	719100	481060	484520	576490	1.62806	0.0165954	0.0187884	0.703153	1.72611
Q8R2G4	Ecto-ADP-ribosyltransferase 3	Art3	3034400	2778000	2274400	1712200	3081700	1895700	1544800	2099900	1667300	1297600	1066800	1436800	1.62143	0.00709267	0.00944285	0.697265	2.0249
O55229	Choline/ethanolamine kinase	Chkb	116990	144080	159060	84566	172470	143220	98031	118880	95927	65844	107070	22869	1.61296	0.0224209	0.0226248	0.689712	1.64541
P62897	Cytochrome c, somatic	Cycs	46170000	38899000	31812000	23433000	46486000	26984000	17728000	23329000	31784000	21687000	22602000	15559000	1.61117	0.0148622	0.0188598	0.688105	1.72446
Q60996	Serine/threonine-protein phosphatase 2A 56 kDa regulatory subunit gamma isoform	Ppp2r5c	217720	151600	168900	159230	194020	192640	96726	107010	121320	108920	127760	113300	1.606	0.00011481	0.000530082	0.683475	3.27566
Q9Z2Q5	39S ribosomal protein L40, mitochondrial	Mrpl40	208330	128580	143260	93884	122250	103500	69488	104580	86593	75535	73315	88611	1.60564	0.0164431	0.0281192	0.683147	1.551
A2AIL4	NADH dehydrogenase (ubiquinone) complex I, assembly factor 6	Ndufaf6	123750	137530	96392	96210	138280	70776	42100	119670	51628	52715	62594	84357	1.60493	0.02724	0.0273153	0.682509	1.56359
Q99LI2	Chloride channel CLIC-like protein 1	Clcc1	187450	175890	144990	118970	86975	121750	51508	82356	109550		109880	81213	1.6034	0.0257919	0.0224417	0.681132	1.64894
Q99M01	Phenylalanine--tRNA ligase, mitochondrial	Fars2	575190	608480	404830	249330	586310	303370	221470	352100	358950	291420	209790	268810	1.60202	0.0328666	0.0447006	0.679896	1.34969
Q923B6	Metalloreductase STEAP4	Steap4	531980	520650	499280	342020	526600	338210	315050	475000	282290	111550	204290	338030	1.59815	0.0215114	0.0228798	0.676402	1.64055
P10922	Histone H1.0	H1-0	3533800	2430200	3002600	2006200	3320000	2016200	1509000	1826400	1627200	1629800	1811000	1809900	1.59684	0.00419857	0.0123829	0.675219	1.90718
Q91YM4	FAST kinase domain-containing protein 4	Tbrg4	1432800	1365900	1107500	737520	1224400	886250	633380	958190	763290	531960	629720	717920	1.5951	0.00767649	0.0110454	0.673643	1.95682
Q91XL9	Oxysterol-binding protein-related protein 1	Osbpl1a	227860	233840	196360	121530	222470	164600	91953	154540	130780	98256	130210	127560	1.59097	0.00520225	0.00809071	0.669911	2.09201
Q80W21	Glutathione S-transferase Mu 7	Gstm7	1225700	1002300	846800	578670	1204800	679390	548780	959800	611310	406000	506840	449270	1.59037	0.0310331	0.0328409	0.66936	1.48359
P56213	FAD-linked sulfhydryl oxidase ALR	Gfer	182810	238360	184490	136290	255300	148540	95745	172930	155180	84922	107130	107510	1.58386	0.0153547	0.016683	0.663443	1.77773
Q9WV35	C->U-editing enzyme APOBEC-2	Apobec2	2332300	2123500	2317700	1662600	2244200	1464700	1018500	1787800	1456700	1013900	1107600	1285300	1.58348	0.00334982	0.0035911	0.663102	2.44477
P52825	Carnitine O-palmitoyltransferase 2, mitochondrial	Cpt2	33167000	29606000	25190000	18575000	36784000	19527000	16034000	23895000	19240000	14841000	12675000	16162000	1.58341	0.0148792	0.0197751	0.663035	1.70388
Q9JHU2	Palmdelphin	Palmd	1041600	1090300	724260	476140	1047700	665690	501970	915110	515180	257690	523940	474750	1.5824	0.045194	0.0459524	0.66211	1.33769
Q8BGI7	Leucine-rich repeat-containing protein 39	Lrrc39	316720	262270	241460	228980	348060	198880	152830	301830	150160	72823	182680	149930	1.58017	0.028622	0.0302504	0.660078	1.51927
Q9JKL4	NADH dehydrogenase [ubiquinone] 1 alpha subcomplex assembly factor 3	Ndufaf3	1195300	990520	990710	823880	1157200	755190	457410	831460	608710	625300	579580	641380	1.57934	0.00193397	0.0024896	0.659323	2.60387
Q9CR13	Protein FMC1 homolog	Fmc1	200200	190850	196260	111180	152530	211180	114740	139850	122790	74017	74349	147140	1.57857	0.0092023	0.0095818	0.658621	2.01855
Q9CQ40	39S ribosomal protein L49, mitochondrial	Mrpl49	788440	444740	490520	341550	424640	411340	217020	362980	203540	402700	316920	335060	1.57828	0.0335546	0.0414069	0.658355	1.38293
P56565	Protein S100-A1	S100a1	1781300	1404100	1413200	1300300	2225200	1288800	780850	1508300	802980	993700	954070	925340	1.57796	0.0112464	0.0125609	0.658059	1.90098
Q9CWX2	Complex I intermediate-associated protein 30, mitochondrial	Ndufaf1	579150	518430	634510	317810	610660	304580	291260	412440	331490	285480	277170	284870	1.57493	0.0177605	0.0286338	0.655289	1.54312
P11152	Lipoprotein lipase	Lpl	4383400	3977500	3371900	3174800	5316600	2866900	2201800	2619000	2411400	2827200	2203400	2420500	1.57261	0.00439074	0.0115247	0.653161	1.93837
Q8BH58	TIP41-like protein	Tiprl	513440	416430	495280	384390	490640	420610	256100	296150	236800	284340	372590	289260	1.56796	0.000195331	0.000206969	0.64889	3.6841
Q8VHQ9	Acyl-coenzyme A thioesterase 11	Acot11	286420	444140	472590	340110	316540	234780	234870	159620	241010	354670	167620	178450	1.56752	0.0251681	0.0261571	0.648482	1.58241
Q9JK42	[Pyruvate dehydrogenase (acetyl-transferring)] kinase isozyme 2, mitochondrial	Pdk2	6399200	5429700	4751200	3070300	5935400	3294600	2838400	4732500	3389900	2294800	2255100	2913800	1.5675	0.027527	0.0306022	0.648465	1.51425
P34914	Bifunctional epoxide hydrolase 2	Ephx2	23916000	19828000	14933000	11620000	22904000	13179000	10370000	16440000	12047000	9665700	9505100	9867400	1.56683	0.0228613	0.0294382	0.647845	1.53109
Q9D666	SUN domain-containing protein 1	Sun1	157790	186570	172570	172990	148830	142900	82552	126740	115170	124090	127690	50602	1.56602	0.00220444	0.00392851	0.647102	2.40577
Q8CC88	von Willebrand factor A domain-containing protein 8	Vwa8	23567000	19262000	14423000	10653000	22798000	11425000	10129000	15558000	13099000	8402300	8864700	9253600	1.56382	0.0388544	0.04741	0.645078	1.32413
O70433	Four and a half LIM domains protein 2	Fhl2	14720000	15735000	15697000	10836000	17409000	10484000	9222200	11226000	10514000	7329600	6842900	9155100	1.56348	0.00369347	0.00523175	0.64476	2.28135
B1AR13	CDGSH iron-sulfur domain-containing protein 3, mitochondrial	Cisd3	982160	1037900	691910	497530	1028200	674090	549360	661060	692890	335320	393990	518000	1.55899	0.0230049	0.0267283	0.640613	1.57303
Q60759	Glutaryl-CoA dehydrogenase, mitochondrial	Gcdh	3451800	2875400	2080500	1717900	3365900	1912300	1474900	2124800	1735800	1790900	1256500	1505100	1.55783	0.0206098	0.0306427	0.639536	1.51367
Q922B1	ADP-ribose glycohydrolase MACROD1	Macrod1	9914100	8945900	7210700	5512500	9698900	5957300	4288500	7329900	6073700	4639600	3608700	4440100	1.55493	0.0152942	0.0168874	0.636845	1.77244
Q80YD1	ATP-dependent RNA helicase SUPV3L1, mitochondrial	Supv3l1	946490	766600	887740	498010	819170	557380	416910	638440	546170	547280	331900	401450	1.5528	0.0125105	0.0150606	0.634868	1.82216
E9Q557	Desmoplakin	Dsp	4474800	6222000	5110600	2896800	5344900	3880700	2368300	3961100	3688300	2924500	2328200	2752400	1.54969	0.0136812	0.0173863	0.631982	1.75979
Q8K157	Galactose mutarotase	Galm	319240	265500	226690	181730	328060	226260	167790	241020	104490	128100	166700	191000	1.54887	0.0135288	0.013996	0.63122	1.854
O70548	Telethonin	Tcap	1333400	1713400	1121500	1195000	1616000	872390	868180	1329300	806300	493500	583440	991990	1.54783	0.0262004	0.0262494	0.630247	1.58088
Q99NB1	Acetyl-coenzyme A synthetase 2-like, mitochondrial	Acss1	21161000	18908000	17134000	11824000	19740000	12257000	10535000	14567000	12964000	9243700	7458100	10583000	1.54587	0.0111933	0.0134346	0.628421	1.87177
Q60714	Long-chain fatty acid transport protein 1	Slc27a1	1480100	1395300	1132000	939310	1420200	882030	683850	1109300	766070	738290	626200	773340	1.5433	0.00728303	0.00900991	0.626015	2.04528
P32020	Sterol carrier protein 2	Scp2	6620000	6158700	5219300	3995500	6453000	4503300	3218300	4550900	3911400	3255600	2857700	3568100	1.54245	0.00347285	0.00548515	0.625223	2.26081
Q3ULF4	Paraplegin	Spg7	595350	463530	318260	398290	592570	366280	312770	379950	331420	210810	242960	295030	1.54223	0.0139734	0.0190325	0.625017	1.7205
Q9CXS4	Centromere protein V	Cenpv	500480	524860	424170	347930	503910	349550	280290	313000	304600	243300	227030	353450	1.53973	0.00214122	0.00336417	0.622674	2.47312
Q99P30	Peroxisomal coenzyme A diphosphatase NUDT7	Nudt7	821940	734240	540470	395590	753700	409510	339540	565180	506590	267280	340100	359590	1.53701	0.0376632	0.0424371	0.62013	1.37225
Q07797	Galectin-3-binding protein	Lgals3bp	942890	1420500	1392500	2033800	1466100	1924300	651590	694190	680040	901010	1593000	1454900	1.53649	0.0472714	0.0473551	0.619635	1.32463
Q8K215	LYR motif-containing protein 4	Lyrm4	465560	337810	320520	341170	560370	341270	251740	192750	237630	240890	336230	283130	1.53446	0.0111262	0.0161201	0.617728	1.79263
Q8CI75	DIS3-like exonuclease 2	Dis3l2	18366	24984	25554	29935	22803	32324	18354	6538.6	17156	20981	24710	12648	1.53372	0.0225449	0.0236619	0.617031	1.62595
Q9DCS3	Enoyl-[acyl-carrier-protein] reductase, mitochondrial	Mecr	2902300	2648600	1880800	1655200	2984100	1778500	1123300	2104800	1630000	1510100	1373000	1288900	1.5337	0.0175626	0.0220507	0.61702	1.65658
Q9WU79	Proline dehydrogenase 1, mitochondrial	Prodh	557560	472990	384610	317030	725480	389480	263380	384370	345850	280650	259240	323780	1.53298	0.0273877	0.0409266	0.616335	1.38799
Q9CQ73	Plakophilin-2	Pkp2	7745200	6678100	5280100	3952900	7122600	4388500	3186200	5332300	4938300	2710900	3457600	3316700	1.53288	0.0236124	0.0261877	0.616248	1.5819
Q9D7N3	28S ribosomal protein S9, mitochondrial	Mrps9	833530	609800	643720	530870	691650	592040	395780	514200	489280	394470	365620	387290	1.53206	0.00103555	0.00179345	0.615475	2.74631
P52196	Thiosulfate sulfurtransferase	Tst	1279000	1041400	799120	774040	1379800	695100	611670	908010	725020	554860	481830	615470	1.53161	0.0255109	0.032085	0.615047	1.4937
Q62000	Mimecan	Ogn	88105	95320	113250	109990	121340	106520	66068		74081	57100	57545	90982	1.52923	0.00122244	0.00180175	0.612805	2.74431
Q8BVA5	Lipid droplet-associated hydrolase	Ldah	169990	151380	141310	94201	180760	147800	107960	128980	47142	108850	70334	116210	1.528	0.0161667	0.0161877	0.611647	1.79081
Q8BFR5	Elongation factor Tu, mitochondrial	Tufm	43275000	35102000	30156000	22608000	43009000	25555000	19495000	32441000	23268000	17874000	18074000	19674000	1.52649	0.0216857	0.0250229	0.610221	1.60166
Q8VDT9	39S ribosomal protein L50, mitochondrial	Mrpl50	548920	470390	421360	263110	467290	244350	276760	378380	324660	232250	157100	216200	1.52359	0.042781	0.0468325	0.607473	1.32945
Q9CZG3	COMM domain-containing protein 8	Commd8	28122	48339	50588	50862	38737	42776		26731	45437	18683	26994	24173	1.52225	0.0283924	0.0327746	0.606204	1.48446
P07310	Creatine kinase M-type	Ckm	187510000	158310000	116090000	95282000	190850000	104980000	83962000	147310000	94356000	79210000	75689000	80150000	1.52141	0.0389939	0.0431049	0.605413	1.36547
Q4KMM3	Oxidation resistance protein 1	Oxr1	115280	100530	97685	70756	86998	63936	52442	51744	59736	66762	49281	71932	1.52086	0.00569648	0.00965518	0.604884	2.01524
P16332	Methylmalonyl-CoA mutase, mitochondrial	Mmut	6761300	5633600	4811700	3765800	6453200	3744700	3257000	4444700	3729900	3277400	2638200	3152600	1.52052	0.0128758	0.0190378	0.604562	1.72038
Q9QZH6	Evolutionarily conserved signaling intermediate in Toll pathway, mitochondrial	Ecsit	493480	458110	379620	297550	456700	291080	176600	328530	323250	282200	253250	206200	1.51369	0.0116099	0.0130937	0.598071	1.88294
A2APY7	Arginine-hydroxylase NDUFAF5, mitochondrial	Ndufaf5	727490	586150	574330	420940	651080	410340	448850	618550	405480	296040	209430	249110	1.51308	0.0393936	0.0402128	0.59749	1.39564
Q62407	Striated muscle-specific serine/threonine-protein kinase	Speg	3001300	2950900	2272400	1461900	2864200	1645400	1432100	2150300	1924200	1156700	1361900	1361800	1.51231	0.03132	0.0372663	0.596759	1.42868
Q921S7	39S ribosomal protein L37, mitochondrial	Mrpl37	1485900	1366700	1340700	986050	1214000	881500	768440	1024000	920160	680150	640450	777410	1.51225	0.00452953	0.00612197	0.596698	2.21311
Q9CQF0	39S ribosomal protein L11, mitochondrial	Mrpl11	497750	456880	345120	346910	423900	321610	245210	345690	329500	218420	220560	223610	1.51117	0.00489516	0.00520968	0.595668	2.28319
Q9JJW5	Myozenin-2	Myoz2	36347000	31945000	26823000	19370000	35413000	20359000	17056000	28783000	19956000	16492000	14343000	16138000	1.5098	0.0268524	0.0291337	0.594356	1.5356
Q91WK1	SPRY domain-containing protein 4	Spryd4	824520	653160	676420	408750	646180	463220	290510	458750	451110	320320	470490	444500	1.50769	0.0146192	0.0198641	0.59234	1.70193
Q9DBG5	Perilipin-3	Plin3	5397700	5617300	4766300	3793600	6496600	4120700	3017900	3803300	3454700	3007000	3675800	3113300	1.50419	0.00304725	0.00768643	0.588992	2.11428
Q80SW1	S-adenosylhomocysteine hydrolase-like protein 1	Ahcyl1	509400	465220	461790	424040	472690	556520	361460	142950	345110	241650	538730	292290	1.50332	0.0185205	0.0299381	0.588149	1.52378
O08911	Mitogen-activated protein kinase 12	Mapk12	140760	104180	105230	103720	122340	94298	68114	76321	56303	79870	91550	74200	1.50222	0.00124052	0.00163184	0.587096	2.78732
Q9EQI8	39S ribosomal protein L46, mitochondrial	Mrpl46	520980	316740	448650	304310	365170	322880	179110	245240	288730	322260	223380	258530	1.50188	0.0112629	0.0147226	0.586771	1.83201
Q5M8N4	Epimerase family protein SDR39U1	Sdr39u1	4008400	3435200	2827300	2106700	3260300	2116700	1564300	2876500	2362900	1824600	1411700	1789400	1.50089	0.0271805	0.0291678	0.585816	1.5351
Q9D0G0	28S ribosomal protein S30, mitochondrial	Mrps30	1169800	1239600	805160	711720	828010	546240	654970	610600	793080	510930	447340	515980	1.50033	0.0351591	0.0448018	0.585284	1.3487
P97298	Pigment epithelium-derived factor	Serpinf1	1365200	2026300	2369600	2850200	1453400	2570400	3329200	2597000	2277100	3900900	3305000	3639700	0.663298	0.0127647	0.0127754	-0.592271	1.89363
Q8K2A8	Dol-P-Man:Man(5)GlcNAc(2)-PP-Dol alpha-1,3-mannosyltransferase	Alg3	67335	79005	77204	81476	56888	65589	88888	163810	110170	105170	92198	84953	0.662592	0.0160883	0.0274076	-0.593808	1.56213
Q61147	Ceruloplasmin	Cp	6824600	9498400	11113000	12520000	7933600	12119000	16642000	12581000	14998000	19974000	12609000	13778000	0.662478	0.00669765	0.00710236	-0.594055	2.1486
P97290	Plasma protease C1 inhibitor	Serping1	10818000	13913000	18966000	23969000	12165000	18546000	28929000	19032000	22608000	27401000	22717000	28159000	0.660931	0.0087578	0.00935628	-0.597427	2.0289
P01864	Ig gamma-2A chain C region secreted form		2241200	3684100	4565700	5533900	3011000	5060100	5379700	6490800	8068800	7166700	4561900	4894200	0.659043	0.0214663	0.021607	-0.601555	1.66541
O35387	HCLS1-associated protein X-1	Hax1	44957		49804	46807	41261		47145	67170	81381	98042	70178	52879	0.657982	0.0386929	0.0252556	-0.603881	1.59764
Q9D154	Leukocyte elastase inhibitor A	Serpinb1a	3934600	4136800	5562900	4992000	3751400	6125900	6985500	5688300	6876100	7219800	9585200	6978700	0.657771	0.00359806	0.00409652	-0.604342	2.38759
Q64726	Zinc-alpha-2-glycoprotein	Azgp1	1180600	1072400	1271200	1405000	942600	1182100	2135300	1453400	1239900	2351700	1718800	1828700	0.657535	0.0069906	0.0132975	-0.604861	1.87623
P70389	Insulin-like growth factor-binding protein complex acid labile subunit	Igfals	489850	751520	1073500	1401100	476470	851980	1273400	1077700	1121700	1735900	1161000	1304400	0.657331	0.0313503	0.0343782	-0.605309	1.46372
Q99M08	Uncharacterized protein C4orf3 homolog		129290	65152	102380	81641	92319	116020	159910	176200	215190	91841	154280	97109	0.655989	0.0385996	0.0475514	-0.608256	1.32284
P06684	Complement C5	C5	6934400	8339700	12282000	11180000	7538700	13119000	20706000	12206000	12442000	21146000	12171000	12131000	0.654102	0.0333876	0.0387912	-0.612412	1.41127
P21614	Vitamin D-binding protein	Gc	9114900	10841000	15370000	19987000	10136000	14896000	25419000	16857000	18001000	24720000	17449000	20671000	0.65259	0.0107479	0.0108526	-0.615752	1.96447
Q00897	Alpha-1-antitrypsin 1-4	Serpina1d	8590300	8579700	11945000	15800000	10257000	12340000	19583000	16143000	11832000	21964000	17189000	16758000	0.652485	0.00737598	0.00786144	-0.615983	2.1045
E9PZQ0	Ryanodine receptor 1	Ryr1	146980	165760	162330	188870	52654	221860	240500	216550	281370	277760	198870	225580	0.651419	0.0112957	0.0145726	-0.618342	1.83646
P08607	C4b-binding protein	C4bpa	6562400	9556600	11794000	14891000	7918300	12339000	17341000	12940000	13086000	22112000	16441000	15128000	0.649795	0.0127812	0.0129166	-0.621944	1.88885
Q9DCA5	Ribosome biogenesis protein BRX1 homolog	Brix1	18402	28462	33630	46196	25496	44943	35852	33873	59326	60974	70457	42910	0.64975	0.0424477	0.0446791	-0.622043	1.3499
Q9Z126	Platelet factor 4	Pf4	388420	568580	612890	610500	465660	909460	877060	609590	1047000	1071700	845230	1021800	0.649719	0.0106797	0.0106853	-0.622112	1.97121
Q00896	Alpha-1-antitrypsin 1-3	Serpina1c	58460000	57909000	79313000	103920000	63747000	82933000	132700000	106120000	83529000	132200000	109880000	123290000	0.648931	0.00353877	0.00355374	-0.623864	2.44931
Q9R118	Serine protease HTRA1	Htra1	108460	130600	172960	197570	89492	164470	171490	161950	217330	296930	293070	197710	0.645174	0.0226853	0.0248961	-0.632241	1.60387
O55042	Alpha-synuclein	Snca	254380	366070	309650	655000	311170	625970	750900	655870	580490	788700	544670	589260	0.645092	0.0180039	0.0225382	-0.632422	1.64708
Q9D0F6	Replication factor C subunit 5	Rfc5	62546	75291	118660	100210	51486	84748	110850	79106	107020	131660	184430	152920	0.643538	0.0317184	0.0350697	-0.635903	1.45507
P47713	Cytosolic phospholipase A2	Pla2g4a	445010	532600	842560	677090	409280	920010	1030100	679100	787620	907020	1168200	1377300	0.643189	0.0260585	0.0267706	-0.636685	1.57234
P46412	Glutathione peroxidase 3	Gpx3	3429300	2868100	2819500	4287200	3159400	3337500	5740600	4055600	5341200	6930500	3903300	4980900	0.642961	0.00468525	0.00821034	-0.637196	2.08564
Q8C1D8	Protein IWS1 homolog	Iws1	30904	24596	37755	47669	49407	36479	68385	49222	43610	63233	71019	57459	0.642652	0.00510822	0.00523272	-0.63789	2.28127
Q01339	Beta-2-glycoprotein 1	Apoh	16882000	24236000	40204000	48376000	22769000	33865000	67708000	36227000	44444000	60142000	31909000	49691000	0.642256	0.0421633	0.0426732	-0.638779	1.36984
P02088	Hemoglobin subunit beta-1	Hbb-b1	302460000	338130000	425740000	456830000	356760000	503830000	666680000	580120000	601860000	776930000	457270000	631360000	0.64179	0.0019435	0.00233981	-0.639826	2.63082
Q99M71	Mammalian ependymin-related protein 1	Epdr1	232080	132150	240460	220300	260030	250710	291880	458570	292380	439760	288100	312030	0.641339	0.00793686	0.0106835	-0.64084	1.97129
P61961	Ubiquitin-fold modifier 1	Ufm1	731470	738720	670540	900660	568670	927630	982690	1000100	1200900	1336900	1489000	1077800	0.640248	0.00161518	0.00215552	-0.643296	2.66645
Q8C522	Endonuclease domain-containing 1 protein	Endod1	396020	331900	230540	393880	33199	320300	611780	556290	413420	422520	355830	322770	0.635888	0.0490663	0.0499438	-0.653156	1.30152
Q91Z83	Myosin-7	Myh7	5993800	3935100	4457300	5362600	3896500	3576100	5842200	6616200	8254600	10994000	6418000	4889900	0.632837	0.0216391	0.0305312	-0.660095	1.51526
Q8BG73	SH3 domain-binding glutamic acid-rich-like protein 2	Sh3bgrl2	15501	26484	27174	28422	19790	27440	35355	26949	37776	61115	32497	35598	0.631563	0.023653	0.0326457	-0.663002	1.48617
Q8VDP6	CDP-diacylglycerol--inositol 3-phosphatidyltransferase	Cdipt	375160	317040	387510	335910	284400	449100	429400	585100	599640	672710	810440	309430	0.630847	0.0204432	0.0328404	-0.664637	1.48359
Q5XKN4	Protein jagunal homolog 1	Jagn1	135090	166930	90322	42341	189240	131550	204500	200070	208760	268850	158230	158680	0.630039	0.021976	0.0232083	-0.666488	1.63436
Q5FW60	Major urinary protein 20	Mup20	161740	221120	382670	417400	194050	356990	482160	512980	266230	529200	636310	327080	0.629628	0.0391379	0.0403317	-0.667429	1.39435
Q80YS6	Actin filament-associated protein 1	Afap1	38051	17950	20369	57814	22144	46549	39692	55744	55247	38980	66766	65808	0.629589	0.0373299	0.0392168	-0.667517	1.40653
Q61247	Alpha-2-antiplasmin	Serpinf2	9103800	11589000	16303000	20401000	9448700	15387000	25091000	14821000	15405000	27127000	21672000	26815000	0.62806	0.0188082	0.0196457	-0.671026	1.70673
Q80YC5	Coagulation factor XII	F12	273940	343200	260990	536490	270490	590030	633520	418060	512400	980360	520970	567120	0.626341	0.0475229	0.0496022	-0.67498	1.3045
Q00898	Alpha-1-antitrypsin 1-5	Serpina1e	11571000	12168000	17427000	17751000	13460000	17607000	28932000	26184000	16625000	31581000	24154000	16285000	0.625928	0.0103349	0.0160811	-0.675932	1.79368
P01867	Immunoglobulin heavy constant gamma 2B	Ighg2b	1239100	1801100	2436000	3550700	1762000	3309000	5010600	3142400	3282400	5043000	3001000	3059700	0.625486	0.028894	0.0289947	-0.67695	1.53768
P06909	Complement factor H	Cfh	19143000	27884000	42855000	46558000	24684000	41608000	64664000	43145000	53264000	70375000	41358000	51433000	0.625255	0.011838	0.0118441	-0.677484	1.9265
Q61704	Inter-alpha-trypsin inhibitor heavy chain H3	Itih3	6235000	8580100	10313000	12615000	7342400	13018000	16322000	15322000	14971000	19059000	13269000	14025000	0.624984	0.00205778	0.00247386	-0.678109	2.60662
Q99LJ1	Tissue alpha-L-fucosidase	Fuca1	34196	17532	29170		39267		60607			46165	44640	40859	0.624977	0.0296488	0.0298191	-0.678124	1.52551
P01837	Immunoglobulin kappa constant	Igkc	2448500	2784600	3340700	4674100	2419100	4056000	5091700	5532400	5806700	6312000	4518800	4298000	0.624945	0.00242237	0.00257015	-0.6782	2.59004
P01027	Complement C3	C3	54485000	72296000	86847000	107990000	64086000	101200000	157330000	102190000	122720000	171950000	96032000	131160000	0.623132	0.00831084	0.00956612	-0.682391	2.01926
P33622	Apolipoprotein C-III	Apoc3	1553400	3069900	4277700	6050700	2633400	3767600	7692200	4988600	4565400	6634200	4754400	5694700	0.621993	0.0227543	0.0237002	-0.68503	1.62525
P13020	Gelsolin	Gsn	23151000	37618000	64555000	91874000	39033000	56429000	104940000	56424000	66612000	114850000	71003000	89225000	0.621524	0.0429386	0.0430199	-0.686119	1.36633
P01898	H-2 class I histocompatibility antigen, Q10 alpha chain	H2-Q10	2751900	4047000	6251200	7208500	3832800	6161600	9286900	7000400	6382800	10906000	7375600	7794500	0.620623	0.0107593	0.0107757	-0.688212	1.96756
Q80YX1	Tenascin	Tnc	7105300	6787000	10316000	10055000	4548400	7068100	11909000	10698000	13237000	10301000	14235000	13747000	0.618935	0.00176648	0.00209134	-0.69214	2.67958
Q921I1	Serotransferrin	Tf	131110000	170990000	195300000	237040000	143240000	202220000	352170000	260440000	281340000	329620000	246660000	275070000	0.618747	0.000768541	0.000772224	-0.692577	3.11226
Q9QZL0	Receptor-interacting serine/threonine-protein kinase 3	Ripk3	114760	367900	149130	273650	188250	401720	422600	208710	446830	437520	562550	350390	0.61575	0.0455331	0.0455332	-0.699584	1.34167
P04186	Complement factor B	Cfb	4256100	5583000	6827900	8404000	4897900	8014300	11546000	8389900	9896900	13757000	8657100	9638600	0.613766	0.00409723	0.00431826	-0.70424	2.36469
P05977	Myosin light chain 1/3, skeletal muscle isoform	Myl1	1260000	1353900	1312000	1646100	1539800	1342100	2234700	3752600	2109700	2502000	1457300	1782900	0.610866	0.0217829	0.0391945	-0.711072	1.40677
P55821	Stathmin-2	Stmn2	247570	229960	75695	278220	197290	290960	375740	192920	363650	441490	368850	422620	0.609483	0.015058	0.015269	-0.714342	1.81619
P28301	Protein-lysine 6-oxidase	Lox	196980	276350	331780	317150	179790	312450	584490	466020	669100	363550	286170	285190	0.608208	0.0336195	0.045286	-0.717364	1.34404
Q8K1I3	Secreted phosphoprotein 24	Spp2	188510	238570	210990	379180	183060	150390	480530	205610	352440	396040	385720	404280	0.60716	0.0152036	0.0154185	-0.719852	1.81196
P00920	Carbonic anhydrase 2	Ca2	6161700	7982100	10419000	12116000	7865200	12706000	18425000	13507000	16021000	17191000	12798000	16472000	0.606372	0.00120062	0.00130162	-0.721725	2.88552
P06728	Apolipoprotein A-IV	Apoa4	14403000	18282000	27239000	37549000	17544000	23685000	43306000	33927000	30339000	44470000	36100000	40809000	0.605815	0.00454581	0.00574205	-0.72305	2.24093
Q8CCS6	Polyadenylate-binding protein 2	Pabpn1	340060	77007	262640	365320	232110	295580	436360	574950	397740	352390	429750	409880	0.604642	0.00816163	0.00916209	-0.725846	2.03801
Q60847	Collagen alpha-1(XII) chain	Col12a1	106720	283950	270220	224070	202920	407010	423890	192800	471910	383430	564570	439820	0.60365	0.0303087	0.031283	-0.728217	1.50469
P31532	Serum amyloid A-4 protein	Saa4	909600	1717700	2911500	2290000	1266600	1851600	3553900	1915500	2163400	3794200	3001700	3727600	0.602931	0.0219349	0.022256	-0.729935	1.65255
P16294	Coagulation factor IX	F9	424590	625410	542850	1049400	449870	772900	1382200	838410	1227800	958860	959480	1050800	0.602258	0.00713098	0.00738511	-0.731547	2.13164
P14873	Microtubule-associated protein 1B	Map1b	860700	933790	385340	1308000	472100	1105000	1497200	999490	1597800	1904900	1445100	967240	0.602127	0.0228494	0.0228513	-0.73186	1.64109
P01758	Ig heavy chain V region 108A	Igh-VJ558		33815	35256	45240	21636	27207	49369	65352	40248	41031	62138	67563	0.601118	0.00965216	0.0083338	-0.734279	2.07916
P52293	Importin subunit alpha-1	Kpna2	309990	197940	322450	443150	197650	385170	498110	360540	427560	604100	618910	594870	0.598034	0.00567522	0.00572649	-0.741702	2.24211
Q9CR86	Calcium-regulated heat stable protein 1	Carhsp1	347220	488680	148520	421130	249030	433200	558540	491930	466250	743680	592370	655200	0.595153	0.00553346	0.00590841	-0.748667	2.22853
Q9CPX6	Ubiquitin-like-conjugating enzyme ATG3	Atg3	192750	191180	187740	222870	185290	215760	258720	287900	381230	418170	426790	240380	0.593878	0.00273769	0.00944089	-0.751761	2.02499
Q61838	Pregnancy zone protein	Pzp	54738000	60341000	78720000	92596000	58834000	88842000	137380000	94836000	96868000	168790000	110610000	122730000	0.593631	0.00390255	0.00566036	-0.752363	2.24716
E9PV24	Fibrinogen alpha chain	Fga	41037000	59470000	78751000	99295000	55623000	92674000	128550000	113510000	109680000	152510000	102940000	112360000	0.593218	0.00210893	0.0023498	-0.753366	2.62897
Q8C7V3	U3 small nucleolar RNA-associated protein 15 homolog	Utp15	54919	51488	50162	69362	31358	73263	58132	70891	112770	85092	113870	116620	0.593051	0.0101096	0.0129501	-0.753771	1.88773
Q9DBB9	Carboxypeptidase N subunit 2	Cpn2	2114600	2555800	4119900	5291300	2431200	4882400	7631100	4418200	4837300	6723900	5512700	6981800	0.592583	0.00958019	0.00963391	-0.754911	2.0162
Q64337	Sequestosome-1	Sqstm1	211230	263980	344440	426460	262920	458540	488730	497720	698340	611750	617320	415970	0.590892	0.00314448	0.00316201	-0.759034	2.50004
Q3UH93	Plexin-D1	Plxnd1	699480	652270	737500	928860	465370	524780	1838600	894870	575300	991030	1335900	1165300	0.589363	0.0329949	0.045674	-0.762771	1.34033
Q9D783	Kelch-like protein 40	Klhl40	792340	636580	423460	515150	547290	472780	862590	989360	1299200	961000	898840	741830	0.588859	0.00184261	0.00232658	-0.764006	2.63328
Q91X72	Hemopexin	Hpx	55431000	91783000	95202000	106140000	72333000	119560000	156710000	146120000	196310000	180470000	118420000	123990000	0.586158	0.00232428	0.00270666	-0.77064	2.56757
Q8K0E8	Fibrinogen beta chain	Fgb	52483000	82972000	113020000	147040000	75129000	120310000	193090000	148110000	151350000	207750000	146160000	162830000	0.585515	0.00271751	0.00313173	-0.772223	2.50422
Q03734	Serine protease inhibitor A3M	Serpina3m	1036200	868800	1184200	2062400	678860	1251400	1611400	1747700	2990800	2136300	1281700	2330000	0.585379	0.0244034	0.0254218	-0.772556	1.59479
Q8VCS0	N-acetylmuramoyl-L-alanine amidase	Pglyrp2	150240	193760	290520	328980	156540	222660	455070	323780	300030	513420	336200	368720	0.584489	0.00555538	0.00572416	-0.774752	2.24229
P09813	Apolipoprotein A-II	Apoa2	2829500	2492400	6244700	7486400	3215600	7382700	11019000	8424900	7651200	8864100	6912900	8200500	0.580572	0.00951952	0.0123247	-0.784454	1.90922
Q8VCM7	Fibrinogen gamma chain	Fgg	35272000	57766000	80524000	100750000	50688000	84030000	129430000	101720000	112830000	156260000	100080000	105630000	0.579404	0.0040039	0.00409203	-0.787359	2.38806
Q8BND5	Sulfhydryl oxidase 1	Qsox1	1255000	2075700	2039000	2779400	1180300	2099000	3740500	2821700	4196100	3936400	2621200	2408600	0.579401	0.00572732	0.00620219	-0.787365	2.20745
O88968	Transcobalamin-2	Tcn2	80817	140710	151160	252420	52646	185740	274520	213280	252800	337010	186510	226810	0.579164	0.0168249	0.0182466	-0.787956	1.73882
Q80XB4	Nebulin-related-anchoring protein	Nrap	11751000	9975200	9475200	8702300	7745300	8082100	15206000	17299000	21574000	13274000	15140000	13857000	0.578423	0.000608027	0.00157994	-0.789802	2.80136
Q61696	Heat shock 70 kDa protein 1A	Hspa1a	52483	81969	23279	85073	47552	93601	111430	82847	172480	122350	115880	59442	0.577875	0.0353572	0.0378631	-0.79117	1.42178
Q8C4J7	Transducin beta-like protein 3	Tbl3	185230	163660	281690	284560	164330	130940	443920	268480	329980	330570	455130	279580	0.574291	0.00538546	0.00573073	-0.800146	2.24179
Q8VCG4	Complement component C8 gamma chain	C8g	903360	1187200	1942000	1958400	1289600	1981700	3258500	2490900	1977300	3281300	2402100	2804400	0.571233	0.00227467	0.0023035	-0.807848	2.63761
Q07968	Coagulation factor XIII B chain	F13b	561520	1290500	1413600	1663800	784690	1364600	2933300	1072600	1566100	2822100	1424000	2594900	0.570266	0.0374922	0.0453351	-0.810293	1.34357
P01872	Immunoglobulin heavy constant mu	Ighm	5549800	6565000	10132000	14636000	6391200	8795000	13946000	12256000	14769000	23435000	14148000	13252000	0.567163	0.0119679	0.0124302	-0.818164	1.90552
Q9CQN3	Mitochondrial import receptor subunit TOM6 homolog	Tomm6	359540	263400	31027	290820	236820	210260	324450	637620	498960	341220	325910	332660	0.565611	0.0288581	0.0293816	-0.822118	1.53193
Q02357	Ankyrin-1	Ank1	1159500	1717900	2423800	2680300	1416100	2961000	4151600	2724400	3311600	4495600	3097400	4122500	0.56424	0.00324462	0.0032541	-0.82562	2.48757
Q06890	Clusterin	Clu	37780000	42302000	58096000	75249000	36767000	59916000	98700000	77974000	82762000	105460000	91107000	94933000	0.562878	0.000321292	0.000514333	-0.829105	3.28876
P70375	Coagulation factor VII	F7	187640	155210	394360	552870	111800	298470	692350	289520	504750	596600	342610	598300	0.562261	0.0408755	0.0409541	-0.830688	1.3877
P29788	Vitronectin	Vtn	27655000	30090000	51715000	62709000	27395000	50621000	85890000	55157000	70986000	84362000	70875000	79031000	0.560575	0.00178894	0.00212192	-0.835022	2.67327
P01029	Complement C4-B	C4b	15456000	22922000	30075000	40558000	18411000	35234000	54562000	39231000	32257000	64927000	46312000	52917000	0.560485	0.00664646	0.00691617	-0.835253	2.16013
A6X935	Inter alpha-trypsin inhibitor, heavy chain 4	Itih4	17269000	28751000	38885000	51006000	25326000	44948000	63572000	44029000	72499000	86355000	45126000	56664000	0.559913	0.00970012	0.0104147	-0.836727	1.98236
P98063	Bone morphogenetic protein 1	Bmp1	433490	846780	449510	1032500	451210	688510	1082200	629980	1328900	1545100	1241200	1159200	0.558499	0.00979605	0.0102811	-0.840373	1.98796
P06802	Ectonucleotide pyrophosphatase/phosphodiesterase family member 1	Enpp1	252060	175180	218620	295190	82225	207500	262560	332610	561080	437440	297670	312630	0.55843	0.0138492	0.0162932	-0.840551	1.78799
P20918	Plasminogen	Plg	119840000	154630000	241450000	302270000	138740000	224020000	440900000	288010000	350630000	405890000	285560000	349740000	0.55686	0.00221898	0.0022938	-0.844613	2.63944
O88947	Coagulation factor X	F10	1010100	2015200	5047900	4357500	4162300	3160000	5468400	6206400	7313000	5626600	6017600	4904000	0.555859	0.00412631	0.00660168	-0.84721	2.18035
Q5SWD9	Pre-rRNA-processing protein TSR1 homolog	Tsr1	145820	49145	91142	171120	20993	164980	159580	102030	223720	239830	240100	193170	0.555234	0.0301765	0.0306571	-0.848832	1.51347
Q9JJE7	Fatty acid desaturase 3	Fads3	186030	154500	145140	168280	143260	115580	262220	297440	275240	307660	273660	231130	0.554096	8.57994e-06	9.38543e-06	-0.851792	5.02755
P06683	Complement component C9	C9	1698100	1993900	2922900	3665700	1302100	3677500	5527700	3785000	3591400	6227100	4363400	4295700	0.54912	0.00556884	0.00556939	-0.864808	2.25419
Q61646	Haptoglobin	Hp	14629000	40851000	40242000	35508000	19979000	47057000	62282000	53260000	83191000	78312000	41293000	43506000	0.547932	0.0118979	0.0131533	-0.867931	1.88096
Q8R121	Protein Z-dependent protease inhibitor	Serpina10	1080800	1855600	2979500	3491400	1727300	3080300	4781200	3805300	3801600	5882200	3771000	3977600	0.54633	0.00353469	0.00360814	-0.872156	2.44272
P08226	Apolipoprotein E	Apoe	19321000	24613000	38480000	47073000	22435000	33936000	63772000	42012000	51543000	72578000	49755000	60916000	0.545717	0.00212816	0.00213251	-0.873776	2.67111
Q8BH35	Complement component C8 beta chain	C8b	1125300	1699000	2716100	2833200	1284400	2399800	4473700	3631800	3217500	4066200	3609000	3259500	0.541736	0.000827313	0.00123964	-0.884338	2.9067
Q08879	Fibulin-1	Fbln1	1146800	1288200	1718300	2264100	1166400	1719100	3303600	2571900	2355500	3080700	3121000	2823200	0.539114	0.000186019	0.000211287	-0.891337	3.67513
Q4U4S6	Xin actin-binding repeat-containing protein 2	Xirp2	2222800	2594400	2018500	749690	1291800	1099300	2649700	3109300	3790000	2340700	3964900	2716700	0.537199	0.00483983	0.0049086	-0.896471	2.30904
Q02105	Complement C1q subcomponent subunit C	C1qc	1194500	1194000	1990000	2942700	820900	2025900	3858800	2558200	1997200	3895700	3554600	3164700	0.534337	0.00767867	0.00768292	-0.904179	2.11447
Q3UX10	Tubulin alpha chain-like 3	Tubal3	622140	664800	71138	747420	726030	92939	1028800	714380	1142700	878350	826700	896120	0.532976	0.0138858	0.0200617	-0.907857	1.69763
P26928	Hepatocyte growth factor-like protein	Mst1	85006	49706	50178	108840	54375	81087	133650	126060	104610	204660	115900	123350	0.531027	0.00486559	0.00601931	-0.913143	2.22045
Q8CG16	Complement C1r-A subcomponent	C1ra	698650	785460	1753500	1902000	1089500	1582900	1453600	1824700	2316200	3402100	3320000	2490100	0.5276	0.0122571	0.0144807	-0.922484	1.83921
Q62266	Cornifin-A	Sprr1a	2216100	2244200	2461700	1790600	1775500	3126400	3537200	2642600	4645500	4461900	6680800	3887700	0.526557	0.00634496	0.0127468	-0.925338	1.8946
Q8BPB5	EGF-containing fibulin-like extracellular matrix protein 1	Efemp1	659660	699190	967800	1388300	542170	996240	2018100	1084100	1563400	1901100	1551900	1879600	0.525431	0.00181899	0.0018639	-0.928428	2.72958
Q91VC4	Plasmalemma vesicle-associated protein	Plvap	236210	231000	158900	222000	163170	243930	378180	227040	513260	420210	460890	394260	0.52435	0.00123724	0.00358005	-0.931398	2.44611
P19221	Prothrombin	F2	13497000	17227000	24204000	35173000	16555000	24877000	53258000	36223000	39104000	52387000	30907000	39047000	0.52419	0.00227296	0.0023581	-0.931837	2.62744
P15327	Bisphosphoglycerate mutase	Bpgm	475610	708150	1572000	1629100	1275700	1935000	3297300	2060700	2935100	2447400	1701800	2066900	0.5235	0.00659638	0.0066275	-0.93374	2.17865
P51910	Apolipoprotein D	Apod	132920	8267.6	213520	353620	212410	236740	383920	219610	247750	531490	348720	482740	0.522745	0.0289183	0.0290352	-0.935821	1.53707
Q6PB44	Tyrosine-protein phosphatase non-receptor type 23	Ptpn23	213740	102260	117010	174660	82326	48132	246720	137280	276230	404870	178820	171250	0.521583	0.0370492	0.0414829	-0.939032	1.38213
Q07456	Protein AMBP	Ambp	1563500	2590400	2329400	3285000	1702900	3755100	5803700	4633800	6149400	4777200	3268400	4598900	0.520888	0.00162449	0.00172719	-0.940954	2.76266
P14106	Complement C1q subcomponent subunit B	C1qb	1158700	1477600	693110	989770	1234400	2275100	3247800	906560	2402300	3119700	1575400	3798300	0.520176	0.0368936	0.0455821	-0.942928	1.34121
P17809	Solute carrier family 2, facilitated glucose transporter member 1	Slc2a1	1238700	1418300	1178700	2048900	669200	1514300	2243800	2178100	2911000	3533600	2423800	2230200	0.519835	0.00148262	0.00158236	-0.943874	2.80069
P97494	Glutamate--cysteine ligase catalytic subunit	Gclc	70645	99081	97600	10944	63317	105970	140020	101480	130090	181300	154090	156760	0.518162	0.00346928	0.00391778	-0.948526	2.40696
Q9Z1R3	Apolipoprotein M	Apom	228500	253260	334130	389550	168120	274510	587490	619840	519160	790550	163310	501860	0.517901	0.0179255	0.0280275	-0.949252	1.55242
P06330	Ig heavy chain V region AC38 205.12		272220	243240	553870	669390	513490	784130	1222400	974290	865460	1253100	608320	955300	0.516484	0.00473153	0.00481934	-0.953206	2.31701
O08999	Latent-transforming growth factor beta-binding protein 2	Ltbp2	67559	82145	92626	101400	23104	124590	184300	73957	178000	164480	183050	170200	0.515127	0.00618701	0.00655324	-0.957001	2.18354
P34928	Apolipoprotein C-I	Apoc1	2491400	4359600	5508600	9914300	4348500	6300300	13901000	7898900	9141800	14277000	7601300	11147000	0.514683	0.0083695	0.00861868	-0.958245	2.06456
Q9CYD3	Cartilage-associated protein	Crtap	279850	226080	216850	155540	183530	343650	713320	199180	649730	430250	373280	365350	0.514626	0.0243344	0.0367159	-0.958404	1.43515
P12032	Metalloproteinase inhibitor 1	Timp1	118740	191360	225790	252560	134560	266600	449230	345200	435170	438380	325660	329720	0.512021	0.00029195	0.000293021	-0.965724	3.5331
P39039	Mannose-binding protein A	Mbl1	148090	225290	657010	590460	480820	515700	1282900	551980	788380	780560	739690	972010	0.511653	0.0101271	0.010613	-0.966763	1.97416
Q8QZR4	Out at first protein homolog	Oaf	860920	1633800	1682600	937210	201580	1340500	1981300	2169100	2439500	2470500	1883800	2129200	0.509172	0.00155685	0.00389115	-0.973775	2.40992
Q9D868	Peptidyl-prolyl cis-trans isomerase H	Ppih	55654	46058	31684	18502	19653	35844	73092	67545	83695		48556		0.506667	0.00741692	0.0104263	-0.98089	1.98187
Q91WP6	Serine protease inhibitor A3N	Serpina3n	3862900	6369300	8783800	11580000	6063800	9742800	12129000	12959000	23813000	20600000	9996700	12428000	0.504784	0.0133703	0.0186208	-0.986263	1.73
Q8K0D2	Hyaluronan-binding protein 2	Habp2	228330	278630	644140	847100	205310	469910	754440	535510	1469800	862940	800410	902340	0.502009	0.0235562	0.0242309	-0.994214	1.61563
P13634	Carbonic anhydrase 1	Ca1	2373200	2401800	3425100	2560800	1561800	2486600	3351400	3642700	5380300	7268500	3872800	6055700	0.500798	0.00479901	0.010068	-0.997699	1.99706
P60521	Gamma-aminobutyric acid receptor-associated protein-like 2	Gabarapl2	109270	119240	119110	232110	62852	139820	192200	269230	350920	171910	314670	263840	0.500651	0.00494021	0.00527028	-0.998124	2.27817
O55142	60S ribosomal protein L35a	Rpl35a	231560	304770	182100	336940	416450	483910	1193500	726650	610400	268950	588270	519560	0.500528	0.0347194	0.0482484	-0.998476	1.31652
Q9JM99	Proteoglycan 4	Prg4	76537	413400	234370	607900	162520	583960	685570	459470	1098500	771240	483050	662550	0.499639	0.0247888	0.0248226	-1.00104	1.60515
Q9JJH1	Ribonuclease 4	Rnase4	414450	434650	185160	724610	326970	829720	1265600	469000	843200	1303400	887080	1082400	0.498328	0.0127458	0.0135376	-1.00483	1.86846
Q91V80	Apolipoprotein F	Apof	116420	372250	532840	821590	146260	578660	872930	720850	802940	1197700	824240	773280	0.494617	0.00746242	0.00948305	-1.01562	2.02305
P62500	TSC22 domain family protein 1	Tsc22d1	112950	42474	31821	95259	70357	96605	119760	204320	138600	124660	179700	142280	0.494288	0.00238178	0.00238556	-1.01658	2.62241
Q61503	5-nucleotidase	Nt5e	37558	40787	54867	74255	47841	110530	159470	78531	192630	127760	116750	67245	0.492787	0.0189438	0.0233209	-1.02096	1.63225
O70165	Ficolin-1	Fcn1	115700	138290	282470	357410	162060	277950	464030	357000	280870	611290	469350	530320	0.491688	0.00427635	0.00456182	-1.02419	2.34086
P07758	Alpha-1-antitrypsin 1-1	Serpina1a	164660	169780	416050	556320	211520	467210	1280100	713290	452470	670610	435580	500320	0.48997	0.0412575	0.0487618	-1.02923	1.31192
P04919	Band 3 anion transport protein	Slc4a1	3643100	4337700	5763700	6615500	4090500	6473500	11529000	8693000	10958000	13941000	8251300	10061000	0.487504	0.000290809	0.000540065	-1.03651	3.26755
Q8CIZ8	von Willebrand factor	Vwf	458580	825220	1174100	1292600	370030	969200	2504100	1000900	1703100	1931200	1856900	1554100	0.482425	0.00481966	0.00539545	-1.05162	2.26797
Q8K182	Complement component C8 alpha chain	C8a	1232500	1398000	2555400	3211900	1680400	2025900	4997000	3939500	3678300	5250200	3426500	3951600	0.479501	0.000475518	0.000475921	-1.06039	3.32246
P02762	Major urinary protein 6	Mup6	284630	617440	534060	719530	399980	829490	1414100	1267100	540790	1057600	1652500	1178100	0.476096	0.00518201	0.00796327	-1.07068	2.09891
Q8CG14	Complement C1s-1 subcomponent	C1s1	1459500	781670	2652400	2631500	416410	1260300	3329100	2292400	2389900	4773600	3424800	3342400	0.470626	0.00849948	0.00851629	-1.08735	2.06975
P98086	Complement C1q subcomponent subunit A	C1qa	729590	888110	940630	1484900	450440	1191100	2103800	1586800	1475600	2141500	1909400	2873400	0.470185	0.00168754	0.00209415	-1.0887	2.67899
Q9JJV9	Sodium channel protein type 5 subunit alpha	Scn5a	90691	42052	58710	59339	3323.8	14626		72745	155660	72933	112920	62351	0.469885	0.0421956	0.0495921	-1.08962	1.30459
P01844	Ig lambda-2 chain C region	Iglc2	50939	104540	128020	127520	59105	188980	185780	206580	303430	346610	171300	192720	0.46864	0.00626744	0.00734905	-1.09345	2.13377
Q9CQW3	Vitamin K-dependent protein Z	Proz	441500	631520	1154300	840510	259960	1037100	1668300	1296400	1487800	2118000	1387700	1430600	0.464904	0.00116543	0.00123154	-1.105	2.90955
Q61508	Extracellular matrix protein 1	Ecm1	451190	432990	1429500	1765200	368470	1114900	3240900	1028000	1795300	1840900	2006500	2070700	0.464206	0.0182673	0.0188187	-1.10716	1.72541
P29268	CCN family member 2	Ccn2	127860	107500	176690	244500	62053	172090	449540	135900	562670	285810	272710	230500	0.4598	0.029198	0.0403179	-1.12092	1.3945
O54825	Bystin	Bysl	24869	30834	27091	35295	15257	45436	58292	31312	72146	88159	75373	64890	0.458213	0.00275639	0.00476636	-1.12591	2.32181
P11589	Major urinary protein 2	Mup2	1244300	2178100	2735300	2785400	1267900	2868500	6179500	5223300	3094300	4537700	5274400	4290000	0.457338	0.000632804	0.000839738	-1.12867	3.07586
Q9QUT0	Ammonium transporter Rh type A	Rhag	60334	81335	74050	117520	71380	112930	170060	171870	204280	287250	146900	157070	0.455016	0.00121255	0.00294744	-1.13601	2.53056
P70274	Selenoprotein P	Selenop	290230	349610	725450	872340	368570	623130	1632500	687460	922930	1710600	1056800	1092300	0.454669	0.00706107	0.00960238	-1.13711	2.01762
P04939	Major urinary protein 3	Mup3	59820	107340	128340	181680	63492	121730	254080	205870	211740	270650	277260	244810	0.452334	0.000125934	0.000230616	-1.14454	3.63711
P52430	Serum paraoxonase/arylesterase 1	Pon1	1952400	2030600	2474700	3888800	1823300	2542100	6295900	3771100	5348800	7229700	4007800	6140000	0.448625	0.000800477	0.00155735	-1.15642	2.80761
Q9D1D6	Collagen triple helix repeat-containing protein 1	Cthrc1	156550	95944	230170	242120	105820	245960	199450	274700	691020	608220	320600	315920	0.446724	0.0270354	0.0401621	-1.16255	1.39618
P01799	Ig heavy chain V-III region ABE-47N		96397	75836		237830	131000	107060	325520	458450	150620	351890	283060	184970	0.443285	0.0191276	0.0168734	-1.17369	1.7728
Q08761	Vitamin K-dependent protein S	Pros1	26984	314950	513060	651580	87485	530890	1037000	478920	800420	1066800	818500	592550	0.443234	0.0103366	0.0104255	-1.17386	1.9819
Q99PM9	Uridine-cytidine kinase 2	Uck2	138710	145620	158640	201060	79215	140470	208430	231140	383430	356560	537160	234040	0.442758	0.00737927	0.0156214	-1.17541	1.80628
E9Q414	Apolipoprotein B-100	Apob	1750200	3200900	5373400	4916300	1712600	4355000	8288400	7354700	7499700	10531000	5901800	8643700	0.441906	0.000570935	0.000571996	-1.17819	3.24261
Q8CD15	Ribosomal oxygenase 2	Riox2	51743	45668	55479	25559	18841	75810	47730	148490	81115	69571	163680	125330	0.429459	0.0157428	0.0231696	-1.21941	1.63508
Q4QQM4	Tumor protein p53-inducible protein 11	Trp53i11	22789	16560	22463	12529	20087	29746	56474	31990	41011	30347	67369	62039	0.429326	0.00260656	0.00649799	-1.21985	2.18722
P59481	VIP36-like protein	Lman2l	34035		2008.9	16789	15010	21883	71080	38626	43143	40932	50903	8837.6	0.424702	0.0417268	0.0366675	-1.23548	1.43572
Q9Z1T2	Thrombospondin-4	Thbs4	235800	225940	22037	154610	86958	198680	469620	414360	271860	239370	501720	279740	0.424513	0.00465597	0.00527328	-1.23612	2.27792
Q8BTZ4	Anaphase-promoting complex subunit 5	Anapc5	1805100	1731900	203880	515890	1051900	672880	2302100	2013800	1642300	4040700	2288300	2023100	0.417989	0.00992727	0.0106704	-1.25846	1.97182
P01878	Ig alpha chain C region		707420	1049800	1640700	1330300	1044000	1632900	3456200	3094800	1736400	4297700	3090300	2134600	0.415784	0.00161691	0.00425022	-1.26609	2.37159
Q9QUR8	Semaphorin-7A	Sema7a	13362	54344	64712	47737	20394	32372	80419	72057	102820	102400	100780	103100	0.414763	0.000257269	0.000400097	-1.26964	3.39783
Q9D7V1	SH2 domain-containing protein 4A	Sh2d4a	70879	380150	213340	557150	260480	734270	1053300	681530	1045200	911190	785450	918760	0.410768	0.000994897	0.00167275	-1.2836	2.77657
P16301	Phosphatidylcholine-sterol acyltransferase	Lcat	130980	423300	644710	716660	216200	536820	1463000	631290	1074700	1723800	524500	1087400	0.410269	0.0128978	0.0181537	-1.28536	1.74104
Q9CZH3	Proteasome assembly chaperone 3	Psmg3	150180	3600.1	51171	7093.7	40738	90322	182230	172560	167620	81444	78442	154800	0.409875	0.0197382	0.0202185	-1.28674	1.69425
Q8BXL7	ADP-ribosylation factor-related protein 1	Arfrp1	52109		31129	1987.9	3297.6	68115	71807	96090	66514	75371	86093		0.395677	0.00956293	0.0179823	-1.33761	1.74515
P51670	C-C motif chemokine 9	Ccl9	46699	278110	287410	393960	123920	228550	966690	421470	644620	546500	410620	624590	0.37589	0.00316993	0.00452782	-1.41162	2.34411
Q9D1M7	Peptidyl-prolyl cis-trans isomerase FKBP11	Fkbp11	41226	42969	8163.3	47178	33431	56303	52259	163170	148700	133450	108980	15002	0.368862	0.0245905	0.039635	-1.43885	1.40192
P33587	Vitamin K-dependent protein C	Proc	22544	4604.1	41759	205520	90482	144940	210790	156130	188150	438260	216070	191660	0.363902	0.017998	0.0191973	-1.45838	1.71676
P01679	Ig kappa chain V-VI region J539		48965	79982	82397	79086	47836	113610	240550	146230	95233	376350	170290	228300	0.359501	0.00854309	0.0188706	-1.47593	1.72421
P59708	Splicing factor 3B subunit 6	Sf3b6	61958	28850	9892.6			135870	148500	166650	125650	149840	197610	204400	0.357483	0.00423705	0.0228391	-1.48405	1.64132
P19788	Matrix Gla protein	Mgp	159010		120720	128760	89966	156950	385610	150440	489330	438450	403670	360070	0.35307	0.00162528	0.00327162	-1.50198	2.48524
Q61183	Poly(A) polymerase alpha	Papola	28893	50919	26073	39009	31125	9917.2	135010	15816	37959	140340	109500	96840	0.347242	0.0229226	0.0381801	-1.52598	1.41816
P22777	Plasminogen activator inhibitor 1	Serpine1	438220	338440	814900	1712200	620300	952420	1307300	2996800	3081000	3178400	2354900	2206600	0.322412	0.00072608	0.00100986	-1.63302	2.99574
O88783	Coagulation factor V	F5	57886	85343	263300	586470	148540	278680	1067200	706370	758040	808200	399640	740380	0.317025	0.00149118	0.00152554	-1.65733	2.81658
Q8VDI9	Alpha-1,2-mannosyltransferase ALG9	Alg9		16660	6246.6	15797	12033	5658.4	47490	16537	41884	11207	43257	59684	0.307527	0.0174907	0.019945	-1.70122	1.70016
P01843	Ig lambda-1 chain C region		11117	179530	173530	201350	49304	306220	462680	806150	256340	814480	447480	281680	0.300133	0.00851785	0.0142425	-1.73633	1.84641
Q9JJN5	Carboxypeptidase N catalytic chain	Cpn1	225400	248460	361820	541340	273910	414480	1575600	1085300	432850	788130	1735900	1356600	0.296142	0.0027362	0.00868975	-1.75564	2.06099
Q61805	Lipopolysaccharide-binding protein	Lbp	41658	100890	555230	1094500	87592	392710	1046000	1020200	1994600	1909700	992250	827240	0.291731	0.00625254	0.00675342	-1.77729	2.17048
Q91WP0	Mannan-binding lectin serine protease 2	Masp2	104860	153460	330950	149850	82368	332860	1242700	262090	306680	987520	481680	1012800	0.268861	0.0139995	0.0264208	-1.89507	1.57805
Q07235	Glia-derived nexin	Serpine2	5417.9	27067	18472	27486	3578.9	49234	93145	70091	28222	71130	120920	161970	0.240625	0.00640852	0.0128751	-2.05514	1.89025
P01592	Immunoglobulin J chain	Jchain	45856	4466.9	171130	96683	51171	97346	616910	150350	342790	418790	396580	123830	0.227719	0.00729323	0.0154184	-2.13467	1.81196
P14847	C-reactive protein	Crp	74433	62120	12685	36914	171170	215400	138050	710610	1205800	1261400	474090	183840	0.144125	0.018731	0.0357931	-2.79461	1.4462
Q8BH02	Torsin-4A	Tor4a	83611		34516	335790	949340	19960	7976300	7588300	8535600	9067500	30468	360660	0.0508915	0.0213078	0.0270115	-4.29643	1.56845
Q8R5H1	Ubiquitin carboxyl-terminal hydrolase 15	Usp15	642470	588140	714470	620840	668880	651110	494070	501370	500810	524230	529860	524280	1.26387	2.7109e-05	0.000285115	0.337844	3.54498
Q3TCH7	Cullin-4A	Cul4a	537690	491470	473680	492900	504690	477560	384990	403360	422420	428230	433090	413300	1.1982	4.30656e-05	5.88012e-05	0.260867	4.23061
O35206	Collagen alpha-1(XV) chain	Col15a1	5070300	4753400	4200400	4457900	3938400	4194700	5331500	5843300	6786600	6499600	6096300	6405600	0.720049	8.52287e-05	0.000105439	-0.473833	3.977
Q99JI4	26S proteasome non-ATPase regulatory subunit 6	Psmd6	2382400	2501300	2310900	2472300	2271700	2488800	2979600	2638500	2973700	2680700	2969600	2969900	0.838218	0.000133736	0.000295362	-0.254603	3.52965
Q3U5Q7	UMP-CMP kinase 2, mitochondrial	Cmpk2	897700	690810	750590	775100	856770	851260	457360	474800	631590	526970	621240	560760	1.47346	0.000143973	0.000146589	0.55921	3.8339
Q8R1I1	Cytochrome b-c1 complex subunit 9	Uqcr10	15660000	14529000	15960000	17264000	17067000	13965000	23963000	22907000	21294000	22420000	17876000	21255000	0.728096	0.000172575	0.000331974	-0.457799	3.4789
P80318	T-complex protein 1 subunit gamma	Cct3	9682800	9364900	9615000	9962500	8548000	9803500	10824000	10811000	12318000	11206000	11727000	11078000	0.838336	0.000178638	0.000195232	-0.254399	3.70945
P28650	Adenylosuccinate synthetase isozyme 1	Adss1	3923300	3423600	3296800	2680300	3454400	2903000	1950100	2319400	2227000	2553000	2053100	2108500	1.48976	0.000303824	0.000895908	0.575082	3.04774
Q9CZX8	40S ribosomal protein S19	Rps19	4089700	3913400	4063500	3903300	3406700	4695300	5110100	5090400	5626800	4617900	5237300	5349300	0.775717	0.000335329	0.000389481	-0.366397	3.40951
Q921J2	GTP-binding protein Rheb	Rheb	501530	499020	547590	584080	471430	567480	760240	651670	662350	839340	833310	677130	0.716795	0.000347066	0.000899288	-0.480367	3.0461
Q9DCL9	Bifunctional phosphoribosylaminoimidazole carboxylase/phosphoribosylaminoimidazole succinocarboxamide synthetase	Paics	2688400	2880600	2406700	2492000	2675900	2476600	2102100	2045000	2204500	2250900	2182600	2275300	1.196	0.000354733	0.000978345	0.258214	3.00951
P80313	T-complex protein 1 subunit eta	Cct7	5808200	6038400	6044700	6448500	5525100	6773900	7067900	7152500	7589800	6881300	7864500	7564700	0.830422	0.000383367	0.000421258	-0.268083	3.37545
P26040	Ezrin	Ezr	924920	916200	1212100	940100	997580	1187300	700870	702750	626500	679960	826510	721780	1.45084	0.000390283	0.00109471	0.536885	2.9607
Q9R1Z7	6-pyruvoyl tetrahydrobiopterin synthase	Pts	250340	256800	239350	195600	254080	191390	155180	169560	176730	155330	168570	169500	1.39471	0.000430131	0.00228932	0.47997	2.64029
Q9QXT0	Protein canopy homolog 2	Cnpy2	559230	654800	644530	664170	547150	630940	774540	751860	962810	776650	779500	795700	0.764465	0.000521936	0.000825891	-0.387478	3.08308
P14148	60S ribosomal protein L7	Rpl7	8295800	7730000	8448300	9623600	7203000	8769900	10164000	10075000	9973100	10014000	10987000	10066000	0.817091	0.000567393	0.00162076	-0.291431	2.79028
Q9WUK2	Eukaryotic translation initiation factor 4H	Eif4h	1828300	1705700	1421100	1568300	1546100	1832100	1983800	2280100	2103500	2048100	2116200	1878900	0.797834	0.00074732	0.000834544	-0.325839	3.07855
Q6ZWN5	40S ribosomal protein S9	Rps9	7294600	6502300	7098200	7784500	6416800	8006100	9589800	8763000	10139000	7765200	9585300	9897100	0.773286	0.000818997	0.00102778	-0.370926	2.9881
P14824	Annexin A6	Anxa6	45558000	43427000	46479000	50606000	45903000	44969000	55160000	53265000	54765000	60190000	50958000	50789000	0.851796	0.000902387	0.00122111	-0.23142	2.91325
Q3TAS6	ER membrane protein complex subunit 10	Emc10	232650	204050	214660	184060	210210	212830	288690	343690	327590	329730	237580	255900	0.705739	0.000943381	0.00317515	-0.502793	2.49824
P09055	Integrin beta-1	Itgb1	6651100	6245600	7031500	7488800	6350400	6841700	7860200	7577700	8424600	9319700	8248100	7825700	0.82445	0.00105154	0.00130671	-0.278496	2.88382
P62908	40S ribosomal protein S3	Rps3	10676000	9673600	9682000	11676000	9250900	11943000	12581000	12780000	12724000	12506000	14447000	14672000	0.789129	0.00105201	0.00109717	-0.341666	2.95973
Q8K183	Pyridoxal kinase	Pdxk	635390	548830	593700	541980	657420	626070	383280	388080	429420	364700	562070	487040	1.37819	0.00111537	0.00173388	0.46277	2.76098
P62852	40S ribosomal protein S25	Rps25	2987700	2796600	2908700	3158900	2536200	2818300	3185600	3322300	3632500	3156500	3492900	3485100	0.848655	0.00124216	0.00127272	-0.23675	2.89527
P14602	Heat shock protein beta-1	Hspb1	46736000	32984000	36395000	38215000	31484000	34858000	44494000	55669000	62385000	59982000	63387000	44779000	0.667296	0.00126022	0.00188977	-0.583602	2.72359
Q8VHX6	Filamin-C	Flnc	46520000	42212000	42268000	34969000	34695000	37839000	49820000	59377000	65595000	47802000	55775000	49938000	0.726463	0.00132139	0.00178062	-0.461038	2.74943
P14685	26S proteasome non-ATPase regulatory subunit 3	Psmd3	2707400	2703600	2710600	2492000	2419000	2747200	3358300	3023600	2930900	2921100	2903100	3308500	0.855482	0.0013464	0.00185882	-0.22519	2.73076
Q9DB29	Isoamyl acetate-hydrolyzing esterase 1 homolog	Iah1	665060	625030	588290	495750	621460	580560	299170	453090	467010	420890	478310	488010	1.37202	0.00142987	0.00156215	0.456304	2.80628
O08795	Glucosidase 2 subunit beta	Prkcsh	1277400	1315700	1583900	1557700	1221400	1697500	1954600	1692100	1854700	1984500	1943600	1702100	0.77739	0.00152766	0.00210791	-0.363289	2.67615
Q00519	Xanthine dehydrogenase/oxidase	Xdh	7367400	8352300	8208500	7638900	8656700	9865200	6825100	6029100	6190400	6906400	6861200	7010400	1.2578	0.0015586	0.00341602	0.330906	2.46648
P20029	Endoplasmic reticulum chaperone BiP	Hspa5	68033000	64044000	69708000	71802000	63575000	73542000	76099000	76364000	80082000	76416000	88198000	78364000	0.863689	0.00157748	0.0016446	-0.211416	2.78394
P42932	T-complex protein 1 subunit theta	Cct8	10344000	9395700	10742000	10701000	8400700	10403000	11354000	11320000	12786000	11776000	13089000	11978000	0.829653	0.00166179	0.00184775	-0.26942	2.73336
O35566	CD151 antigen	Cd151	935160	901770	671660	865320	867760	757730	1179800	1142300	1304800	980320	1013600	1030100	0.751685	0.00167243	0.00185538	-0.411799	2.73157
P61971	Nuclear transport factor 2	Nutf2	2431700	2195800	1992500	1823400	2234300	1971400	1388300	1800300	1677900	1654100	1792200	1511100	1.28758	0.00174572	0.00211215	0.364667	2.67528
P15508	Spectrin beta chain, erythrocytic	Sptb	2994400	3163800	3832000	3881300	3031300	4030800	5103600	4131200	4719100	5808700	4266100	4859900	0.724632	0.00180084	0.00204608	-0.46468	2.68908
Q3TEA8	Heterochromatin protein 1-binding protein 3	Hp1bp3	635230	827370	798250	735040	665910	698460	579390	548320	510100	318250	579780	544170	1.41566	0.00181101	0.00211502	0.501479	2.67469
P19324	Serpin H1	Serpinh1	33215000	32182000	35497000	40441000	27803000	38097000	40341000	41897000	50591000	44841000	53139000	45334000	0.750463	0.00181412	0.00185147	-0.414148	2.73248
P01942	Hemoglobin subunit alpha	Hba	302670000	340640000	320180000	436440000	335150000	434850000	603730000	507210000	580990000	612910000	388430000	529820000	0.673245	0.00183554	0.00233748	-0.570796	2.63125
O89023	Tripeptidyl-peptidase 1	Tpp1	599460	674590	567300	706670	705010	843240	415890	485720	532500	490500	550780	512350	1.37103	0.00185362	0.00378907	0.455256	2.42147
P42232	Signal transducer and activator of transcription 5B	Stat5b	563900	582710	578350	468790	550530	566830	494080	423760	439930	341680	467190	454420	1.26327	0.00187587	0.00206567	0.337165	2.68494
Q61292	Laminin subunit beta-2	Lamb2	7975000	7527000	7506800	6308200	8575000	5692100	4649300	6149900	5538600	5307500	4607900	4664200	1.40969	0.00192116	0.00308015	0.495383	2.51143
P60229	Eukaryotic translation initiation factor 3 subunit E	Eif3e	3181300	3165900	3200500	3145300	2838800	3342600	3537800	3372300	4052400	3508100	3946100	3658200	0.855016	0.00193303	0.00284326	-0.225976	2.54618
O70400	PDZ and LIM domain protein 1	Pdlim1	5240600	4956300	5449800	5070800	4953900	5193100	5615800	6215000	6189000	5629700	6368700	5391000	0.871652	0.00196644	0.00410825	-0.198176	2.38634
Q60675	Laminin subunit alpha-2	Lama2	23340000	23856000	25306000	20464000	26401000	17845000	17635000	18450000	16468000	17435000	13043000	16631000	1.37677	0.0020061	0.00312785	0.461291	2.50475
P02469	Laminin subunit beta-1	Lamb1	12098000	12147000	11923000	11635000	12690000	10810000	10686000	10077000	10830000	10901000	9895800	11000000	1.12483	0.00203375	0.00243728	0.169712	2.61309
Q6P1B1	Xaa-Pro aminopeptidase 1	Xpnpep1	1626800	1573500	1714900	1354900	1642900	1649800	1324100	1267500	1291400	1409200	1472400	1247800	1.1935	0.00203916	0.00258516	0.255199	2.58751
P60904	DnaJ homolog subfamily C member 5	Dnajc5	237640	294270	254210	234850	274830	232950	383500	270160	354060	307980	337450	350490	0.762986	0.00204438	0.00294829	-0.390271	2.53043
Q9ER88	28S ribosomal protein S29, mitochondrial	Dap3	935230	746760	844070	623490	757650	645700	474310	651180	594760	454640	446740	459950	1.47746	0.00215855	0.00257247	0.563116	2.58965
P21956	Lactadherin	Mfge8	1277800	1205800	1471600	1722500	1119500	1490300	1842600	1547600	1808500	2148600	2110100	1969200	0.725281	0.0022096	0.0022096	-0.463387	2.65569
O88844	Isocitrate dehydrogenase [NADP] cytoplasmic	Idh1	5808800	5592500	5424800	4538300	6280700	6201400	4220700	4737300	4237700	4943000	4252500	4426700	1.26209	0.00222571	0.00447468	0.33581	2.34924
P97333	Neuropilin-1	Nrp1	923300	908490	1049600	1291600	841000	1022700	1398900	1108000	1293100	1487000	1420900	1538200	0.732066	0.00229819	0.00230249	-0.449954	2.6378
Q9EQH3	Vacuolar protein sorting-associated protein 35	Vps35	6389400	6154900	6112000	5698800	6304400	6190500	4800700	5153900	5496500	5749300	5839300	5293200	1.13971	0.00236369	0.00344202	0.188662	2.46319
P18242	Cathepsin D	Ctsd	29941000	29115000	32890000	32439000	31968000	36060000	23962000	21491000	23886000	23973000	28704000	29999000	1.26575	0.002398	0.00280494	0.339993	2.55208
Q9CR20	Immediate early response 3-interacting protein 1	Ier3ip1	429790	390320	466580	478740	379070	487160	560380	478800	542520	584170	512030	534810	0.81914	0.00248313	0.0027366	-0.287818	2.56279
Q8BFY9	Transportin-1	Tnpo1	1643500	1769500	1886100	2152200	1610900	2058200	2073200	2177900	2290800	2381500	2492000	2269200	0.812621	0.00272246	0.00354909	-0.299345	2.44988
Q8R1V4	Transmembrane emp24 domain-containing protein 4	Tmed4	377950	360920	365000	375760	339330	318430	464730	470290	419650	385380	397240	408350	0.839628	0.00276717	0.00371427	-0.252178	2.43013
P68369	Tubulin alpha-1A chain	Tuba1a	1935100	2255400	2270500	2025100	1718200	2334500	2582700	2485200	3722800	3526500	3408100	2608300	0.683925	0.00289311	0.00613984	-0.548091	2.21184
Q9ERD7	Tubulin beta-3 chain	Tubb3	526140	550990	356430	532700	465350	644730	682810	579660	686160	777140	836070	797290	0.705723	0.0030305	0.00303198	-0.502825	2.51827
P31001	Desmin	Des	168410000	127680000	109040000	117780000	118680000	112680000	152010000	185520000	199770000	165000000	187480000	149540000	0.725734	0.00311744	0.00313508	-0.462487	2.50375
Q8VCM8	Nicalin	Ncln	439390	437690	546420	477800	378510	504380	555060	531910	584380	546210	576870	574430	0.826449	0.00325422	0.00804556	-0.275003	2.09444
O08759	Ubiquitin-protein ligase E3A	Ube3a	579160	591890	563900	564810	615250	511830	489090	443730	496860	487340	556600	480570	1.15999	0.00335696	0.00337216	0.214116	2.47209
Q00915	Retinol-binding protein 1	Rbp1	1177100	959810	1360400	1812400	1076600	1386200	1792800	1543100	2000500	1734800	2076300	2047300	0.694296	0.00349167	0.00427132	-0.526376	2.36944
P54116	Stomatin	Stom	1604600	1599000	1258000	1485400	1548400	1669600	2255200	1908800	1819700	2196800	1590700	2140400	0.769418	0.00351963	0.00539326	-0.37816	2.26815
Q9CXW3	Calcyclin-binding protein	Cacybp	986930	934850	794770	992760	983890	1118300	1144000	1135100	1351900	1238200	1589300	1216200	0.757228	0.00352487	0.00494896	-0.4012	2.30549
Q8JZU2	Tricarboxylate transport protein, mitochondrial	Slc25a1	98025	118610	98495	102490	89794	99582	107880	121430	116860	119910	130820	121480	0.844951	0.00374138	0.00413522	-0.24306	2.3835
P57759	Endoplasmic reticulum resident protein 29	Erp29	3600300	3635500	3562800	4384600	3305000	4676700	4675100	4183600	4996100	5746000	5671000	5376400	0.755832	0.00374312	0.00383674	-0.403862	2.41604
P62301	40S ribosomal protein S13	Rps13	4347800	3605500	2916800	3700800	3308400	4313500	4230200	4808500	5067600	4610600	4872600	4454000	0.791371	0.0038129	0.00605911	-0.337575	2.21759
P62858	40S ribosomal protein S28	Rps28	1527000	1553400	871640	1347800	1156000	1510000	1584800	1742800	1716500	1844900	2075200	2065000	0.72225	0.00381421	0.00442617	-0.46943	2.35397
P62270	40S ribosomal protein S18	Rps18	6585800	6473300	5157000	6441200	5579600	7416000	7635500	6752000	8427400	7655700	8619600	8219000	0.79589	0.00382033	0.00398001	-0.32936	2.40012
P03893	NADH-ubiquinone oxidoreductase chain 2	mt-Nd2	5547400	5257500	3981400	6237400	5455200	5007000	7566900	7209000	7652500	9737800	5593700	7563100	0.6947	0.00395927	0.00600606	-0.525537	2.22141
Q80X90	Filamin-B	Flnb	9240200	10174000	10971000	11673000	9264300	11827000	12036000	11786000	13799000	13358000	12970000	12039000	0.831046	0.00406041	0.00478019	-0.267	2.32056
P41731	CD63 antigen	Cd63	567260	573110	718640	748810	467240	702890	874230	750390	915150	709880	967980	937810	0.732808	0.00421243	0.0042279	-0.448492	2.37387
Q07076	Annexin A7	Anxa7	3754800	3980500	4200800	4004200	3664600	4044100	4478700	4227700	4967000	4708100	4367800	4168400	0.878567	0.00423818	0.00550218	-0.186776	2.25947
P63325	40S ribosomal protein S10	Rps10	5447500	4480600	4556600	4740200	4267800	5349700	5200500	5335900	5981400	5748600	5996000	6017400	0.841382	0.00425211	0.00485007	-0.249167	2.31425
Q9EQK5	Major vault protein	Mvp	7141600	6903600	7205900	7922500	6313800	7886700	8160900	7695100	8423000	8567600	9557400	9125100	0.84174	0.0042728	0.00433128	-0.248554	2.36338
Q9CY50	Translocon-associated protein subunit alpha	Ssr1	969770	1021900	1139300	1187200	950890	1217300	1149600	1254200	1440400	1393200	1575800	1639400	0.76738	0.0043304	0.00590474	-0.381986	2.2288
P03911	NADH-ubiquinone oxidoreductase chain 4	Mtnd4	6408000	7847100	7063700	8300900	8384700	6653900	10453000	10929000	10933000	12778000	7891300	8868000	0.722015	0.00442156	0.00753154	-0.469899	2.12312
Q9WVA2	Mitochondrial import inner membrane translocase subunit Tim8 A	Timm8a1	2072300	1652600	1665400	1291600	1788500	1967500	1243700	1468600	1439200	1084900	1073500	1239000	1.3827	0.00442324	0.00607265	0.467493	2.21662
P0DN34	NADH dehydrogenase [ubiquinone] 1 beta subcomplex subunit 1	Ndufb1	6941900	9017800	8509700	10587000	9285900	8620900	12963000	12189000	13919000	12784000	9330300	10444000	0.739407	0.00448275	0.00546032	-0.43556	2.26278
Q8R3V5	Endophilin-B2	Sh3glb2	233100	242280	226150	218890	274600	220480	129450	198120	192140	192330	213760	152340	1.31291	0.00472511	0.00604167	0.392767	2.21884
Q8R1B4	Eukaryotic translation initiation factor 3 subunit C	Eif3c	3259200	2805500	2500100	3400500	2794200	3024000	3446800	3325600	3498200	3514800	3963700	3546200	0.83509	0.00473027	0.00602955	-0.259996	2.21972
P35980	60S ribosomal protein L18	Rpl18	4799300	3325600	3953100	4611500	3640100	3946900	5105600	5259900	4656800	4799300	5659000	4789900	0.801985	0.00473721	0.00594973	-0.318352	2.2255
P70698	CTP synthase 1	Ctps1	1954800	2222300	2503600	2273300	1623900	2393700	2819400	2334700	3123900	2802100	3604200	2938300	0.736078	0.00487745	0.00539864	-0.44207	2.26772
Q8QZY1	Eukaryotic translation initiation factor 3 subunit L	Eif3l	3347700	3552200	3758200	3462600	3027300	3613700	3585900	3704300	4434200	4315300	4320800	4436400	0.83727	0.00496319	0.00624603	-0.256235	2.2044
Q9D892	Inosine triphosphate pyrophosphatase	Itpa	934890	844890	681280	841560	1015800	897140	613220	754230	606730	687860	744770	678850	1.27655	0.00498244	0.00741646	0.352253	2.1298
Q99JX4	Eukaryotic translation initiation factor 3 subunit M	Eif3m	2224300	2160400	2231600	2341900	1930300	2491300	2398200	2411300	2648000	2937100	2764800	2674000	0.845036	0.00500752	0.00509192	-0.242915	2.29312
Q9DCM0	Persulfide dioxygenase ETHE1, mitochondrial	Ethe1	2551300	2209000	1540200	1674600	2432700	1960700	1400900	1686400	1578200	1331900	1194200	1228400	1.46894	0.00512255	0.00876937	0.554778	2.05703
P00158	Cytochrome b	Mt-Cyb	6319200	6311800	3986900	7236900	6451700	5797900	10595000	9521500	10429000	7217300	6567300	9186000	0.674646	0.0052121	0.00656896	-0.567798	2.1825
Q3THE2	Myosin regulatory light chain 12B	Myl12b	6692500	6704100	6815900	8106300	6379600	9368700	9106400	8653100	8416800	9850900	9595700	10010000	0.792105	0.00527609	0.00771371	-0.336236	2.11274
Q60598	Src substrate cortactin	Cttn	1317000	1260700	1409400	1277800	1053700	1234800	1457400	1403600	1842700	1670600	1594000	1406000	0.805756	0.00539724	0.0066279	-0.311585	2.17862
Q9CR62	Mitochondrial 2-oxoglutarate/malate carrier protein	Slc25a11	54016000	50953000	52295000	58528000	57155000	44719000	77752000	72470000	69008000	77138000	49842000	69668000	0.763844	0.00541688	0.00908727	-0.38865	2.04157
Q63918	Caveolae-associated protein 2	Cavin2	7139900	6268300	6112400	5791600	7479700	5236600	4489800	5931800	4853500	4574500	4626100	4970800	1.29144	0.00547653	0.0070872	0.368985	2.14953
Q9CQW2	ADP-ribosylation factor-like protein 8B	Arl8b	1559700	1580100	1569800	1473200	1486200	1673300	1205200	1150500	1174400	1479000	1399600	1471000	1.18562	0.00549859	0.00937975	0.245637	2.02781
Q8C165	N-fatty-acyl-amino acid synthase/hydrolase PM20D1	Pm20d1	138450	138510	132780	216630	122790	110520	211060	217280	221840	201210	164390	254770	0.67662	0.00555769	0.006042	-0.563582	2.21882
Q91VH2	Sorting nexin-9	Snx9	695060	754050	907840	956330	639980	951220	1021400	910960	1075100	1024100	1171900	1141300	0.772997	0.00561356	0.00682245	-0.371465	2.16606
Q9D8E6	60S ribosomal protein L4	Rpl4	9017300	8451400	8806700	9590500	7882400	8539000	10494000	9222900	9334200	10107000	11312000	10088000	0.863424	0.00567744	0.00639196	-0.211859	2.19437
O54931	A-kinase anchor protein 2	Akap2	1766900	1502300	1742500	1615600	1284900	1615100	1918700	2147500	2638200	2449900	3002900	1724500	0.686321	0.0056797	0.0115944	-0.543045	1.93575
Q9CYR6	Phosphoacetylglucosamine mutase	Pgm3	682380	645430	656040	661280	556850	646990	700560	647160	872450	894230	889780	823400	0.797288	0.00577669	0.0109269	-0.326828	1.9615
P02468	Laminin subunit gamma-1	Lamc1	16403000	15457000	16952000	14957000	16976000	13012000	12941000	13362000	13475000	14355000	11684000	12990000	1.1897	0.00584715	0.00823998	0.250603	2.08407
Q922F4	Tubulin beta-6 chain	Tubb6	3708600	3116600	3795000	4714600	3200200	4180300	4441700	4692400	6556100	6333700	5347600	4668100	0.708976	0.0058541	0.00726334	-0.496192	2.13886
Q9JHL1	Na(+)/H(+) exchange regulatory cofactor NHE-RF2	Slc9a3r2	932710	927500	888500	622950	950680	641790	572580	666050	642660	489620	620830	559930	1.39769	0.00589347	0.0108881	0.483043	1.96305
Q9D1R9	60S ribosomal protein L34	Rpl34	1375400	782650	855380	1470700	1197900	1245600	1328800	1777500	1717300	1603900	1717500	1533600	0.715768	0.00598657	0.00819284	-0.482436	2.08657
Q64674	Spermidine synthase	Srm	1346700	1424800	1572600	1939300	1193000	1815700	1964200	1753000	2587700	2653900	2783200	1984400	0.676951	0.00600091	0.00751051	-0.562877	2.12433
Q6ZWM4	U6 snRNA-associated Sm-like protein LSm8	Lsm8	369830	353460	322260	371880	311640	407850	413900	412150	370100	482850	456070	470220	0.820223	0.00626748	0.00659628	-0.285911	2.1807
P62880	Guanine nucleotide-binding protein G(I)/G(S)/G(T) subunit beta-2	Gnb2	7880800	8314800	8175800	8119100	8306200	8337600	7245300	6257700	7783000	7226100	7127500	8059900	1.12437	0.00637816	0.0147194	0.169114	1.83211
P47811	Mitogen-activated protein kinase 14	Mapk14	900380	1003200	953530	919510	940860	1141200	773520	721890	801530	799900	951260	828050	1.2015	0.00638568	0.0065537	0.264833	2.18351
Q9DBL7	Bifunctional coenzyme A synthase	Coasy	467020	408480	395060	319880	419230	367070	267410	357490	332920	303370	315810	311640	1.25844	0.00647616	0.00861955	0.331636	2.06452
Q99N95	39S ribosomal protein L3, mitochondrial	Mrpl3	220060	222840	212290	141090	178370	168550	132470	158240	145840	151720	99269	127100	1.40332	0.0066765	0.00837266	0.488845	2.07714
Q9WTM5	RuvB-like 2	Ruvbl2	1655000	1755600	1989100	2011100	1543500	1897500	2218400	1840000	2242500	2283700	2144200	2191900	0.839877	0.00667973	0.00692566	-0.25175	2.15954
P10493	Nidogen-1	Nid1	13395000	13402000	13576000	12025000	13750000	11104000	10411000	11051000	11830000	11781000	9539400	11202000	1.17379	0.006875	0.00724609	0.231169	2.1399
P17879	Heat shock 70 kDa protein 1B	Hspa1b	4436200	4083700	4759300	5079800	3457600	5038200	4990800	5740800	7360100	6344500	6765100	5072600	0.740334	0.0069082	0.00848313	-0.433752	2.07144
Q91V64	Isochorismatase domain-containing protein 1	Isoc1	1575400	1592200	1459000	1125300	1519800	1168500	936410	1202300	1184900	1112600	949870	1095200	1.30224	0.00694715	0.00999506	0.380998	2.00021
P07901	Heat shock protein HSP 90-alpha	Hsp90aa1	14563000	13546000	14908000	14801000	12334000	15762000	16343000	16113000	18935000	15986000	20514000	16511000	0.822915	0.00695707	0.00873906	-0.281184	2.05854
Q9CR57	60S ribosomal protein L14	Rpl14	3106100	2690600	2955500	3392000	2656400	2865200	3660800	3025300	3503600	3336700	3944600	3677100	0.835337	0.00697924	0.00716928	-0.259569	2.14452
Q9D8N0	Elongation factor 1-gamma	Eef1g	13102000	12411000	12411000	12013000	10921000	12630000	13238000	13703000	15740000	12940000	15576000	13911000	0.863468	0.00700776	0.00904573	-0.211786	2.04356
P35385	Heat shock protein beta-7	Hspb7	7967600	6064700	6358200	5693100	5832200	5700000	7125400	9687100	9410900	7127500	8904800	7466300	0.756522	0.00712039	0.00801388	-0.402546	2.09616
P62717	60S ribosomal protein L18a	Rpl18a	2048500	2287200	2421300	2811600	2221600	2542100	2771000	2551200	3194800	3117700	3659600	2899500	0.787757	0.00726686	0.00854838	-0.344177	2.06812
P98192	Dihydroxyacetone phosphate acyltransferase	Gnpat	500990	531960	429060	333040	549720	430780	334990	380900	376700	270880	331830	344270	1.36085	0.00761718	0.0118953	0.444509	1.92463
P07759	Serine protease inhibitor A3K	Serpina3k	43461000	41811000	53732000	73768000	44179000	63572000	90518000	74711000	57210000	86143000	75072000	78083000	0.694168	0.00770433	0.00783448	-0.526643	2.10599
P24549	Aldehyde dehydrogenase 1A1	Aldh1a1	1988800	1873300	1912500	2284700	2046000	2249400	2514900	2247000	2315100	2703800	2198700	2459000	0.855678	0.00773542	0.00783207	-0.224861	2.10612
O54984	ATPase GET3	Get3	1224300	1022900	1411100	1168600	1216900	1237500	882680	1050900	870100	1092100	1089700	995720	1.21736	0.00775107	0.00827068	0.283761	2.08246
Q04857	Collagen alpha-1(VI) chain	Col6a1	3578400	3713000	3440300	2944600	3653700	2500700	2537000	3116000	2366500	2409400	1958900	2498100	1.33218	0.00782733	0.00848262	0.413789	2.07147
Q9DCH4	Eukaryotic translation initiation factor 3 subunit F	Eif3f	2643200	2601700	2667400	2710700	2222700	2918600	2986000	2665900	3181800	3328400	3267700	3020600	0.854415	0.00788862	0.00792648	-0.226991	2.10092
Q3TDQ1	Dolichyl-diphosphooligosaccharide--protein glycosyltransferase subunit STT3B	Stt3b	575430	536930	562210	450300	661130	681480	769090	916230	679960	706940	763830	653670	0.772315	0.00804536	0.00816091	-0.372738	2.08826
P23927	Alpha-crystallin B chain	Cryab	119940000	95956000	98005000	89236000	91817000	83079000	109410000	131130000	138050000	119330000	131020000	102040000	0.790764	0.00804799	0.00815477	-0.33868	2.08859
Q62165	Dystroglycan 1	Dag1	2176500	2175300	2526600	2208300	2506900	1785900	1980400	1864600	1809700	1822800	1770700	1863500	1.20409	0.00805178	0.0177361	0.267945	1.75114
Q9JIS8	Solute carrier family 12 member 4	Slc12a4	332610	344140	343350	347340	302400	303270	330560	367670	449870	435500	410780	376740	0.832143	0.00831935	0.0134353	-0.265097	1.87175
P62073	Mitochondrial import inner membrane translocase subunit Tim10	Timm10	852660	880530	880580	672030	978600	645660	754140	658330	566320	549460	544550	599210	1.33716	0.0083204	0.0105771	0.419171	1.97563
Q9WUA2	Phenylalanine--tRNA ligase beta subunit	Farsb	2628100	2344100	2749500	2741600	2468100	2554800	2733900	2818200	3006700	3136200	3110700	2690300	0.885128	0.00838962	0.00882284	-0.176042	2.05439
Q3TJD7	PDZ and LIM domain protein 7	Pdlim7	687900	718790	911520	745110	523430	805010	1032800	754510	896530	1047800	1060600	1011000	0.756777	0.00839413	0.00845601	-0.402059	2.07283
P07356	Annexin A2	Anxa2	33189000	31581000	36935000	39350000	31164000	40840000	40666000	40389000	40527000	43745000	41028000	41221000	0.86058	0.00841139	0.0173376	-0.216618	1.76101
Q62351	Transferrin receptor protein 1	Tfrc	1627900	1653400	1815100	1750100	1216600	1521700	2282900	2005500	2029500	2001600	1630300	2021200	0.800668	0.00841403	0.00841723	-0.320723	2.07483
Q9CZL5	Pterin-4-alpha-carbinolamine dehydratase 2	Pcbd2	362000	333570	288150	273790	336620	263320	212970	264920	279180	245680	165810	233650	1.32466	0.00844322	0.00844676	0.405621	2.07331
Q9DCF9	Translocon-associated protein subunit gamma	Ssr3	235450	199120	232020	271830	209410	309330	307930	282330	270360	321260	349480	336230	0.780235	0.00849979	0.00941407	-0.358018	2.02622
P0C605	cGMP-dependent protein kinase 1	Prkg1	128280	119530	97702	69275	110810	91484	45700	68615	74927	73147	86483	66924	1.4841	0.00856751	0.0107162	0.569584	1.96996
P11499	Heat shock protein HSP 90-beta	Hsp90ab1	97148000	83079000	81094000	84987000	81139000	87140000	93327000	99221000	98206000	93877000	109230000	91307000	0.879383	0.0086846	0.00873899	-0.185436	2.05854
Q5XJY4	Presenilins-associated rhomboid-like protein, mitochondrial	Parl	603350	531310	565860	526290	624630	445810	485420	468220	381740	388280	436860	496110	1.24114	0.00879145	0.00955317	0.311666	2.01985
Q8K1R3	Polyribonucleotide nucleotidyltransferase 1, mitochondrial	Pnpt1	1276800	1095500	930730	868590	1159500	915920	771800	998870	789830	565480	471470	702700	1.45275	0.00890635	0.00911681	0.538786	2.04016
P03921	NADH-ubiquinone oxidoreductase chain 5	Mtnd5	4646500	5435700	5754900	6147300	6246100	4887600	7432600	7716000	7067300	8339800	5818300	6057400	0.780509	0.00891797	0.0105945	-0.357512	1.97492
P80317	T-complex protein 1 subunit zeta	Cct6a	4676500	4184100	5096700	5124200	4063300	5197500	5073900	5299000	5541500	5815000	5539400	5503600	0.864822	0.00904871	0.0135054	-0.209524	1.86949
Q8BP48	Methionine aminopeptidase 1	Metap1	395060	404440	355470	355290	352600	436490	279630	252070	323210	365100	348420	301000	1.22997	0.00933014	0.00983949	0.298628	2.00703
P20152	Vimentin	Vim	138390000	133860000	150010000	168760000	128770000	171080000	173330000	160150000	166620000	183510000	192580000	189640000	0.835846	0.00933574	0.01052	-0.258691	1.97798
Q9CQP3	Coiled-coil-helix-coiled-coil-helix domain-containing protein 5	Chchd5	71723	85092	84941	70163	89418	65839	68870	52099	74752	38585	33097	50663	1.4688	0.00953804	0.012323	0.55464	1.90928
Q8R3B1	1-phosphatidylinositol 4,5-bisphosphate phosphodiesterase delta-1	Plcd1	525490	563970	546320	463350	491980	439880	403000	429940	432220	349980	470160	272570	1.28548	0.00962299	0.0112594	0.362305	1.94849
Q3TBW2	39S ribosomal protein L10, mitochondrial	Mrpl10	280830	266160	307990	158070	247320	196080	178990	184450	175780	144870	158370	162250	1.44962	0.00969092	0.0202362	0.535677	1.69387
P10518	Delta-aminolevulinic acid dehydratase	Alad	970360	858890	951870	667910	937970	711490	512970	796580	693920	587980	640050	590830	1.33387	0.00971095	0.0106076	0.415618	1.97438
O08677	Kininogen-1	Kng1	10211000	13357000	17223000	19813000	12636000	17751000	27152000	19092000	20404000	24196000	17637000	21938000	0.697682	0.00974062	0.00976464	-0.519358	2.01034
Q6P5H2	Nestin	Nes	2979300	2271700	2527800	3409300	1519600	3194400	4195800	2801700	3522100	4217700	4259700	3915200	0.694045	0.00978704	0.0102459	-0.526899	1.98945
Q9CSU0	Regulation of nuclear pre-mRNA domain-containing protein 1B	Rprd1b	382400	370200	366340	361070	318160	419740	417180	385740	439050	439270	431220	408230	0.879882	0.00993633	0.0122129	-0.184618	1.91318
Q02248	Catenin beta-1	Ctnnb1	1559500	1785300	1874500	1335100	1679200	1323100	1190200	1324900	1469900	1168700	1202100	1198800	1.26502	0.0100115	0.0145464	0.339157	1.83725
O70373	Xin actin-binding repeat-containing protein 1	Xirp1	8956300	7561200	7487300	6314300	6011300	6538400	8577200	9521700	11274000	8630400	10661000	7694300	0.760643	0.0102007	0.0108113	-0.394708	1.96612
Q8VEE1	LIM and cysteine-rich domains protein 1	Lmcd1	2060100	1895100	1882700	1591700	1434800	1350800	2177900	2513800	3129800	2375800	1958600	2033400	0.719923	0.0102492	0.0121554	-0.474086	1.91523
Q9WTI7	Unconventional myosin-Ic	Myo1c	6371300	6292000	6401300	6881900	5865300	6321000	6602600	6573200	7312700	7326800	8083800	7198900	0.884793	0.0104992	0.0137361	-0.176588	1.86214
Q6PIU9	Uncharacterized protein FLJ45252 homolog		266960	238360	279980	261000	256770	286400	192860	225640	190160	236420	269990	182980	1.22451	0.0105857	0.0152707	0.2922	1.81614
Q6PGL7	WASH complex subunit 2	Washc2	3221400	2722100	2913000	2873200	3189600	3042000	1589600	1871100	1662900	3106700	2388900	2562200	1.36262	0.0107211	0.0201294	0.446388	1.69617
Q9CY64	Biliverdin reductase A	Blvra	1694200	1694900	1774400	1607900	1708900	1954700	1517700	1388600	1393200	1416800	1698600	1646200	1.15163	0.010781	0.0110047	0.203672	1.95842
P22315	Ferrochelatase, mitochondrial	Fech	3234300	3252200	2628600	2161400	3573300	2120400	1854700	2315400	2271900	2031600	1525500	1696400	1.451	0.0108849	0.0155282	0.53705	1.80888
Q9D1N9	39S ribosomal protein L21, mitochondrial	Mrpl21	541880	527530	372750	353420	438380	343250	239340	391270	293240	283700	302660	294460	1.42808	0.0108905	0.0144881	0.514075	1.83899
Q9QZN4	F-box only protein 6	Fbxo6	64879	54444	55995	49265	52745	57676	38729	41258	43357	39392	55454	50952	1.24471	0.0109189	0.0117105	0.315811	1.93143
P70404	Isocitrate dehydrogenase [NAD] subunit gamma 1, mitochondrial	Idh3g	26243000	23197000	19992000	16499000	27496000	17235000	14115000	20363000	16136000	11778000	12203000	13155000	1.48903	0.0109293	0.0124989	0.574369	1.90313
P08032	Spectrin alpha chain, erythrocytic 1	Spta1	1912800	2415300	3510500	3713200	2129700	3432100	4843400	3231900	4334400	4946300	3371900	4749000	0.67173	0.0109664	0.0109814	-0.574046	1.95934
P47738	Aldehyde dehydrogenase, mitochondrial	Aldh2	31159000	27413000	21967000	21983000	27994000	23241000	18109000	22732000	21305000	20087000	18862000	21072000	1.25858	0.0111271	0.0173852	0.331797	1.75982
P61982	14-3-3 protein gamma	Ywhag	7360400	6824500	5837200	5831900	7319000	6369500	5293300	6130400	5450100	5481600	5856200	5599600	1.16951	0.0111639	0.017503	0.225903	1.75689
Q8R035	Peptidyl-tRNA hydrolase ICT1, mitochondrial	Mrpl58	435190	275170	317130	230420	279600	280070	203590	214980	265390	190640	182400	156250	1.49811	0.0111712	0.0156585	0.583142	1.80525
Q9CQV6	Microtubule-associated proteins 1A/1B light chain 3B	Map1lc3b	262540	211250	222280	212590	214650	219260	287340	313470	320710	244020	234440	256340	0.810574	0.0113289	0.0156562	-0.302984	1.80531
P35979	60S ribosomal protein L12	Rpl12	4978000	4830000	5586500	5408600	4495400	5492700	5884400	5673500	5799300	5369000	6777200	6668000	0.851258	0.0115726	0.0125029	-0.232331	1.90299
Q9WUA3	ATP-dependent 6-phosphofructokinase, platelet type	Pfkp	5279300	5363500	5563500	5445100	4382300	5863600	5579600	6227500	6779400	7020700	7303400	5632400	0.827577	0.0116993	0.0134123	-0.273035	1.8725
Q8R0F8	Acylpyruvase FAHD1, mitochondrial	Fahd1	2555200	2444200	2257300	2113000	2331300	1775500	1918800	2067500	1688900	1991500	1514500	1623200	1.24732	0.0117176	0.0123226	0.318827	1.9093
Q99KP3	Lambda-crystallin homolog	Cryl1	189710	167990	173520	152360	181790	182480	91675	117870	156470	170680	96228	148280	1.34133	0.0120432	0.0197939	0.423663	1.70347
P50396	Rab GDP dissociation inhibitor alpha	Gdi1	3080300	2622300	2456400	2144400	2537400	2167800	1858300	2130600	2240600	2068400	1986900	1955000	1.22621	0.0121294	0.0201144	0.294209	1.69649
Q9D0K2	Succinyl-CoA:3-ketoacid coenzyme A transferase 1, mitochondrial	Oxct1	45955000	42181000	33804000	30980000	48326000	30119000	21988000	37225000	26415000	26627000	21280000	24600000	1.46309	0.0122681	0.013586	0.549014	1.86691
Q9EQP2	EH domain-containing protein 4	Ehd4	21580000	16856000	14332000	15525000	15198000	14900000	19171000	23855000	23660000	18217000	22248000	18839000	0.780943	0.0122924	0.0123227	-0.356711	1.90929
Q99P72	Reticulon-4	Rtn4	12532000	9725500	11039000	11737000	8768800	11840000	12642000	13853000	17423000	16233000	23069000	13280000	0.680231	0.0123159	0.0211432	-0.555903	1.67483
P63330	Serine/threonine-protein phosphatase 2A catalytic subunit alpha isoform	Ppp2ca	5411500	5097300	5112400	4535300	5255800	4810500	4302700	4602900	4678500	4898900	4407400	4489600	1.10383	0.0123227	0.0143404	0.142515	1.84344
Q9CZ04	COP9 signalosome complex subunit 7a	Cops7a	964590	879100	907770	878110	993910	804630	671180	804120	790910	854090	847400	730290	1.15541	0.0123648	0.01239	0.208406	1.90693
Q61702	Inter-alpha-trypsin inhibitor heavy chain H1	Itih1	5804300	6356400	8415700	11523000	5666600	9309800	12194000	9563500	9492100	13199000	11209000	12079000	0.694983	0.0124098	0.0148062	-0.52495	1.82956
Q8BJZ3	Protein lifeguard 3	Tmbim1		25925	14221	20735	20870	28476	31930	31753	32554	26557	43161	29409	0.677056	0.0124648	0.0127547	-0.562653	1.89433
Q9CZP7	Hsp90 co-chaperone Cdc37-like 1	Cdc37l1	1039800	1072300	882500	964460	1087400	704370		654360	605170		818630	693990	1.383	0.0124878	0.00766585	0.467802	2.11544
P47911	60S ribosomal protein L6	Rpl6	6329400	5837200	6642400	6858200	5963000	7030000	7025900	6676100	7135700	7803500	8383000	7429600	0.869671	0.0125016	0.0132327	-0.201458	1.87835
Q60649	Caseinolytic peptidase B protein homolog	Clpb	751910	747140	644500	464640	773520	470670	409410	555310	499120	338460	412490	438050	1.45217	0.0125303	0.0170715	0.538212	1.76773
P70333	Heterogeneous nuclear ribonucleoprotein H2	Hnrnph2	839620	973440	1037100	930660	896560	985210	786150	661840	797460	915670	882330	774480	1.17532	0.0125959	0.0133957	0.233049	1.87304
Q9CR67	Transmembrane protein 33	Tmem33	590560	505350	513410	391250	436420	689770	588350	763280	678820	979670	673060	717570	0.710506	0.0126201	0.0132716	-0.493081	1.87708
P61750	ADP-ribosylation factor 4	Arf4	1181100	1333200	1449600	1601000	1059000	1749600	1905400	1446500	1937000	1640400	2216300	2064000	0.746994	0.0126272	0.012726	-0.420832	1.89531
P85094	Isochorismatase domain-containing protein 2A	Isoc2a	3987400	3455800	2403800	3024200	4347100	2681100	1929900	2948500	2273100	2510500	1987000	1796600	1.47999	0.0127311	0.0164827	0.565591	1.78297
Q9JKF7	39S ribosomal protein L39, mitochondrial	Mrpl39	1133700	842250	720780	700160	744380	637540	461490	753610	548230	403770	507740	513510	1.49883	0.0128074	0.0148475	0.583841	1.82835
Q3UQ28	Peroxidasin homolog	Pxdn	1042300	1016400	1456000	1623100	833180	1284800	1647300	1299200	1666900	1950600	1623000	1800500	0.726486	0.0128147	0.0141455	-0.460993	1.84938
Q58A65	C-Jun-amino-terminal kinase-interacting protein 4	Spag9	793310	701380	707190	622300	760850	677340	525470	589870	584930	490220	733750	574800	1.21815	0.0128255	0.0141748	0.284697	1.84848
Q9JJK2	LanC-like protein 2	Lancl2	335760	344090	342740	343480	301560	361060	261160	184850	180810	261960	293460	348390	1.3254	0.0128967	0.0237161	0.406423	1.62496
Q9WVA4	Transgelin-2	Tagln2	18107000	18615000	22268000	21937000	16501000	25755000	24156000	21646000	26100000	29798000	27600000	26573000	0.790278	0.0129324	0.0134299	-0.339568	1.87193
P62874	Guanine nucleotide-binding protein G(I)/G(S)/G(T) subunit beta-1	Gnb1	1458400	1371500	1801500	1329600	1431100	1489000	1044400	1161500	1298400	1234500	1341200	1310900	1.20163	0.0129802	0.0150968	0.264988	1.82111
Q91VH6	Protein MEMO1	Memo1	981220	880240	905430	766440	1098800	880120	546210	782310	741250	579520	894360	703630	1.29783	0.0130152	0.0133138	0.376102	1.8757
Q9CWF2	Tubulin beta-2B chain	Tubb2b	3594500	3184300	3541500	4435200	3064900	3870700	4362500	4064100	4520200	3876500	5271900	4909200	0.803243	0.0130752	0.0131101	-0.316091	1.88239
Q9D023	Mitochondrial pyruvate carrier 2	Mpc2	19953000	19928000	15834000	19934000	20702000	15726000	25997000	25520000	26549000	29692000	17825000	21587000	0.761548	0.0130774	0.0175231	-0.392993	1.75639
Q9CQD1	Ras-related protein Rab-5A	Rab5a	484580	506830	501580	424740	444850	462600	456070	552080	592580	570240	550420	526790	0.869773	0.0130791	0.0148996	-0.201289	1.82682
Q80W54	CAAX prenyl protease 1 homolog	Zmpste24	884500	806410	925630	1084700	919570	950500	1287000	1093800	1016300	1476200	1153100	1021300	0.790515	0.013197	0.018338	-0.339136	1.73665
P05064	Fructose-bisphosphate aldolase A	Aldoa	146990000	131420000	113530000	94697000	149030000	106560000	83225000	119580000	90459000	88641000	81476000	84228000	1.3554	0.0132873	0.0158472	0.438714	1.80005
Q8VEM8	Phosphate carrier protein, mitochondrial	Slc25a3	114730000	107070000	115250000	123960000	126720000	98570000	155890000	147340000	143400000	145750000	105330000	139230000	0.820011	0.0133307	0.0167206	-0.286285	1.77675
P70372	ELAV-like protein 1	Elavl1	1264900	1086500	1138900	1304800	1077000	1339900	1516800	1248600	1384600	1290400	1643900	1604800	0.830005	0.0134761	0.0152083	-0.268807	1.81792
Q8BHA3	D-aminoacyl-tRNA deacylase 2	Dtd2	23940	26701	38820	25026	34916	27212	17548		14371	19990	24124	22936	1.48712	0.0135135	0.0116566	0.572525	1.93343
Q8BQ47	Protein canopy homolog 4	Cnpy4	107320	116230	159590	139810	108440	157470	180700	133580	177690	252990	228650	174120	0.687322	0.0135808	0.0176632	-0.540942	1.75293
Q9QXS1	Plectin	Plec	32528000	32745000	36531000	35115000	29132000	36103000	36096000	35029000	39448000	39594000	43508000	38412000	0.871027	0.0136731	0.0137438	-0.199211	1.86189
Q9CXY6	Interleukin enhancer-binding factor 2	Ilf2	1159500	1072400	1132700	1197900	977460	1149600	1193200	1208300	1351000	1310500	1308800	1145300	0.889912	0.0138234	0.0138389	-0.168265	1.8589
P55264	Adenosine kinase	Adk	4179900	3858200	4032100	2467500	4273700	2925500	2292500	3104500	3016300	2351200	2661900	2186300	1.39226	0.0139843	0.0190242	0.477426	1.72069
Q9CQZ6	NADH dehydrogenase [ubiquinone] 1 beta subcomplex subunit 3	Ndufb3	10068000	9460900	10908000	10990000	11098000	8941600	13810000	13315000	11939000	14164000	9574700	12491000	0.816356	0.0140693	0.0187441	-0.292729	1.72714
Q60715	Prolyl 4-hydroxylase subunit alpha-1	P4ha1	2274100	2224600	2697200	3243700	1722100	3143900	2693700	3488600	3643300	4475900	4293300	3186200	0.702704	0.0141451	0.014403	-0.509011	1.84155
A2AUC9	Kelch-like protein 41	Klhl41	4466500	3374000	3444400	3210200	3485000	3117300	4352000	5371700	4779900	4432400	3961400	3732700	0.792239	0.0141819	0.0146899	-0.335993	1.83298
O08582	GTP-binding protein 1	Gtpbp1	250170	243250	259710	254740	203000	271200	222640	224830	197850	199640	220670	223010	1.1501	0.0141828	0.0190542	0.201764	1.72001
Q91VM9	Inorganic pyrophosphatase 2, mitochondrial	Ppa2	7751600	6903900	6749500	4916500	7656900	4562900	4297600	5955000	4911400	4122000	3416500	4053800	1.44046	0.0142296	0.016893	0.526527	1.77229
Q6ZQI3	Malectin	Mlec	510600	549870	396090	619520	610450	594410	628620	745530	745370	633440	699910	596310	0.810273	0.0143671	0.0154346	-0.303521	1.8115
P45377	Aldose reductase-related protein 2	Akr1b8	1915200	1900100	2393800	1619000	1932000	1635800	1584800	1692100	1684900	1152200	1392500	1309700	1.29261	0.0144189	0.0152806	0.370286	1.81586
P48193	Protein 4.1	Epb41	629120	733390	992450	647450	737470	630050	1113800	853330	995940	907510	798390	999920	0.770862	0.0144773	0.0150111	-0.375456	1.82359
Q8BTZ7	Mannose-1-phosphate guanyltransferase beta	Gmppb	776130	774480	801940	817390	700050	849610	865860	843860	935950	1138100	1146900	865620	0.814245	0.0145879	0.0242951	-0.296465	1.61448
P24547	Inosine-5-monophosphate dehydrogenase 2	Impdh2	1833600	2144500	2180600	2493300	1622400	2429600	3151800	1893600	2962300	3088200	2959400	3910900	0.707106	0.0146042	0.0197684	-0.500002	1.70403
Q91WJ8	Far upstream element-binding protein 1	Fubp1	912220	920350	1032100	1123000	827490	1077200	1124000	981080	1301600	1343000	1427300	1155900	0.803553	0.0146143	0.0165628	-0.315534	1.78087
Q62446	Peptidyl-prolyl cis-trans isomerase FKBP3	Fkbp3	1766400	1365100	1471400	1155900	1463800	1104600	942940	1243400	1168500	541400	1017800	932590	1.42427	0.0147547	0.0147604	0.510226	1.8309
Q9D7B6	Isobutyryl-CoA dehydrogenase, mitochondrial	Acad8	4890000	3972900	3453600	2708700	4173900	2817800	2450000	3025100	3112900	2191600	1831800	2406700	1.46602	0.014887	0.0186851	0.551909	1.7285
Q8BP67	60S ribosomal protein L24	Rpl24	1669200	1539400	1635500	1927400	1630800	1546600	1919200	2052900	1918600	2420400	2697600	1736200	0.780618	0.0149423	0.023858	-0.357311	1.62237
P45376	Aldo-keto reductase family 1 member B1	Akr1b1	25988000	22969000	19085000	14673000	27125000	16876000	13838000	17421000	16682000	13525000	13531000	13150000	1.43755	0.0149676	0.0245961	0.523615	1.60913
Q9D0Q7	39S ribosomal protein L45, mitochondrial	Mrpl45	603100	466890	490000	400860	480770	370460	267670	455440	391150	330230	280570	310610	1.3814	0.0150839	0.0153171	0.466134	1.81482
Q9EPB5	Serine hydrolase-like protein	Serhl	1145500	1026300	723840	706550	961450	720320	510060	826940	641960	570690	501080	628730	1.43607	0.0150959	0.0179461	0.522125	1.74603
P28271	Cytoplasmic aconitate hydratase	Aco1	2796700	2722500	2407900	2063100	2666200	2282600	2023300	2210300	2198900	2233600	2060500	2050600	1.16919	0.0152049	0.0261578	0.225512	1.5824
Q9CQ75	NADH dehydrogenase [ubiquinone] 1 alpha subcomplex subunit 2	Ndufa2	13751000	16162000	15031000	15666000	17510000	13342000	20633000	19379000	20629000	18885000	14297000	17891000	0.818716	0.0152207	0.0176988	-0.288566	1.75206
Q9D1H7	Golgi to ER traffic protein 4 homolog	Get4	339840	321110	267520	320920	326070	310900	338650	369160	425620	385690	381590	314800	0.851434	0.0152772	0.0180247	-0.232034	1.74413
Q8CIG8	Protein arginine N-methyltransferase 5	Prmt5	447050	490800	350580	444910	329040	434100	556380	466630	538370	447190	497420	601100	0.803478	0.0152942	0.0153777	-0.315669	1.81311
Q8WTY4	Anamorsin	Ciapin1	535890	444590	554530	375830	480330	438380	320910	409260	307670	303320	473850	330470	1.31884	0.0153512	0.0153701	0.399272	1.81332
Q8R180	ERO1-like protein alpha	Ero1a	633740	743360	889200	989910	717000	1165900	1056300	1228600	1049400	1760200	1251400	1149600	0.685626	0.0154697	0.0166828	-0.544506	1.77773
Q9CQR4	Acyl-coenzyme A thioesterase 13	Acot13	16099000	13638000	11338000	9827800	17158000	9647900	7273400	11814000	8265800	8662800	7125800	8696000	1.49907	0.0154827	0.0206177	0.584072	1.68576
P28658	Ataxin-10	Atxn10	1066200	819300	1181400	1032600	878000	1040700	1103100	1117800	1453500	1402800	1584600	1121800	0.77319	0.0155128	0.018434	-0.371106	1.73438
Q99JX3	Golgi reassembly-stacking protein 2	Gorasp2	694220	676990	586920	626770	628820	843450	743380	759000	802310	803030	859690	797060	0.851547	0.0155555	0.022873	-0.231842	1.64068
P50172	11-beta-hydroxysteroid dehydrogenase 1	Hsd11b1	381420	354440	337000	357940	369410	325190	292690	292780	290400	379360	259000	283460	1.1823	0.0155819	0.0214475	0.24159	1.66862
P57787	Monocarboxylate transporter 4	Slc16a3	139600	215090	269490	354990	171430	367720	341430	334070	393790	408950	378530	367030	0.682759	0.0156252	0.0273498	-0.550551	1.56305
Q8BX02	KN motif and ankyrin repeat domain-containing protein 2	Kank2	637210	668520	737500	717920	585910	599090	480250	542330	522700	519860	679040	548580	1.19843	0.0158707	0.016017	0.261148	1.79542
Q9DCT8	Cysteine-rich protein 2	Crip2	13087000	12987000	11518000	7454700	13862000	9328800	7514800	10656000	8207200	5797800	7934900	7039000	1.44725	0.0160271	0.0187802	0.533316	1.7263
Q6PA06	Atlastin-2	Atl2	284720	261550	291150	236730	293320	255060	137970	262940	173340	98783	254780	206960	1.42983	0.0160669	0.0265493	0.515841	1.57595
Q8K411	Presequence protease, mitochondrial	Pitrm1	4512100	4349200	4170400	3524200	4211800	3355000	3114400	3571000	3864300	3285400	3095300	3260600	1.19473	0.0161108	0.0190152	0.256679	1.7209
Q9CQT1	Methylthioribose-1-phosphate isomerase	Mri1	4434100	4868700	5988700	5016700	4968500	4975100	4099000	4792200	4118600	4510800	4351900	4320800	1.15494	0.0161131	0.0218898	0.207823	1.65976
Q8BH86	D-glutamate cyclase, mitochondrial	Dglucy	6010300	4968400	4794800	3458200	5883800	3548700	3102400	4275500	3788400	2805900	2731800	3095200	1.44775	0.0162492	0.0209409	0.533808	1.679
Q9CZS1	Aldehyde dehydrogenase X, mitochondrial	Aldh1b1	897790	731610	619610	462340	917210	592460	464360	554660	502990	355250	510600	475750	1.47402	0.0162622	0.0260208	0.559757	1.58468
O88569	Heterogeneous nuclear ribonucleoproteins A2/B1	Hnrnpa2b1	16196000	16378000	15108000	13101000	13810000	17238000	16847000	16191000	17112000	17876000	18460000	18270000	0.876618	0.0163026	0.0209493	-0.18998	1.67883
Q8BJS4	SUN domain-containing protein 2	Sun2	1268700	1327400	1319100	1261500	1300100	1465400	1214100	973320	1076900	1298400	1023400	1265700	1.15914	0.0163286	0.0211239	0.213051	1.67523
Q61165	Sodium/hydrogen exchanger 1	Slc9a1	51970	58978	67951	57250	37847	36378	34751	34764	37654	28093	43372	37111	1.43862	0.0163339	0.0253328	0.524681	1.59632
Q9CQU0	Thioredoxin domain-containing protein 12	Txndc12	1262200	1166600	1235900	1412600	1100700	1381600	1403400	1316700	1571400	2124100	1663800	1644000	0.777465	0.0164058	0.0245571	-0.363151	1.60982
P03888	NADH-ubiquinone oxidoreductase chain 1	Mtnd1	10264000	11434000	9903700	11252000	11845000	8650800	14053000	12889000	15056000	19055000	10641000	13207000	0.746157	0.01645	0.0247939	-0.422448	1.60565
Q3B7Z2	Oxysterol-binding protein 1	Osbp	1370400	1245500	1200400	858020	1233900	1084100	945400	1128800	836530	636440	884250	885010	1.31523	0.0164548	0.0166133	0.395313	1.77954
P23506	Protein-L-isoaspartate(D-aspartate) O-methyltransferase	Pcmt1	3544300	3079600	2944300	2366100	3218700	2397500	1985600	2512500	2478200	2507100	2278000	2174300	1.25939	0.016501	0.0236289	0.332727	1.62656
P59999	Actin-related protein 2/3 complex subunit 4	Arpc4	3321500	3866800	3506300	4112400	3220700	5148300	5418100	3897700	4897600	5935900	4663400	5574800	0.762682	0.0165186	0.0165312	-0.390846	1.7817
O35127	Protein C10	Grcc10	160470	197890	151430	142200	141010	148780	90309	120430	135900	106040	147680	131180	1.2874	0.0165212	0.016524	0.364455	1.78189
Q9DBR3	Armadillo repeat-containing protein 8	Armc8	86995	87147	69372	86366	67604	72313	90982	82603	103320	105440	87298	92103	0.836316	0.0165699	0.0166132	-0.25788	1.77955
Q9CWE0	Mitochondrial fission regulator 1-like	Mtfr1l	570280	527830	420110	339430	567000	393160	307810	386060	415660	226810	331180	317790	1.41933	0.0166104	0.0189468	0.50521	1.72247
Q61703	Inter-alpha-trypsin inhibitor heavy chain H2	Itih2	4474600	4903300	7074900	8692800	5519700	6882100	10051000	7159200	7686700	10894000	7926000	8983700	0.712466	0.0166557	0.0167591	-0.489106	1.77575
P35762	CD81 antigen	Cd81	3696700	3240300	2692500	3405800	3523400	3009700	4340800	3937000	3669400	4405400	3679700	3373600	0.836046	0.0168465	0.0170385	-0.258346	1.76857
Q64514	Tripeptidyl-peptidase 2	Tpp2	3399800	3558000	3670900	3714300	3151300	3784600	3645000	3888500	3823000	4101900	4127200	3797700	0.910004	0.0170376	0.0179044	-0.136055	1.74704
Q9CZ42	ATP-dependent (S)-NAD(P)H-hydrate dehydratase	Naxd	2355800	1859400	1812500	1451000	2089800	1477300	1078000	1749600	1459400	1336200	1223200	1267900	1.36128	0.0172205	0.019756	0.444959	1.7043
P46061	Ran GTPase-activating protein 1	Rangap1	952390	992850	1060200	1253400	1059500	1224900	1390000	959530	1504300	1608700	1464100	1402000	0.785632	0.0172327	0.0222052	-0.348074	1.65354
Q99J39	Malonyl-CoA decarboxylase, mitochondrial	Mlycd	4035500	3546000	3047700	2366200	3723200	2366100	2264300	2864800	2433800	2201700	1782500	1927900	1.4163	0.0173946	0.0224803	0.502131	1.6482
Q8VDQ1	Prostaglandin reductase 2	Ptgr2	3389600	2929100	2236900	1665800	2990000	2243900	1355200	2167500	1986200	1831900	1657800	1592900	1.45922	0.0174095	0.0248039	0.545195	1.60548
Q99KF1	Transmembrane emp24 domain-containing protein 9	Tmed9	784280	1243600	1353200	1777300	1217600	1747000	1729700	2061200	1919300	1634500	1805400	1764100	0.744258	0.0174418	0.0264901	-0.426125	1.57692
O88587	Catechol O-methyltransferase	Comt	2861700	2473600	2552200	2262000	2668100	2330900	1751100	2459600	2194900	2320800	2126200	1931000	1.18499	0.0174495	0.017835	0.244881	1.74873
Q60864	Stress-induced-phosphoprotein 1	Stip1	10641000	9866300	9884700	9370100	9259700	10189000	10387000	10678000	11865000	11100000	12678000	10131000	0.885872	0.0175334	0.0229522	-0.17483	1.63917
Q76MZ3	Serine/threonine-protein phosphatase 2A 65 kDa regulatory subunit A alpha isoform	Ppp2r1a	10266000	10309000	9109600	8826400	9901500	9470200	8368100	8924200	9183000	7468100	9283700	8244500	1.12456	0.0175887	0.0178086	0.169356	1.74937
P46638	Ras-related protein Rab-11B	Rab11b	4019300	3677300	4049300	3860600	3678600	3930400	4107900	4275600	4213100	4621800	4256700	3838100	0.91713	0.0177022	0.0207142	-0.124802	1.68373
P29699	Alpha-2-HS-glycoprotein	Ahsg	9606900	12873000	18019000	19491000	11665000	16475000	27795000	17448000	18605000	21444000	18408000	22297000	0.69946	0.0177157	0.0177203	-0.515686	1.75153
Q9DCU6	39S ribosomal protein L4, mitochondrial	Mrpl4	769830	692460	583330	494300	516440	527340	521890	408380	441690	523460	334220	439390	1.3427	0.0177184	0.0205229	0.425134	1.68776
P28661	Septin-4	Septin4	84758	86226	82668	80181	86192	55882	44991	59395	69079	74009	63506	57603	1.29118	0.0177563	0.0181135	0.36869	1.742
Q8BP40	Lysophosphatidic acid phosphatase type 6	Acp6	1548200	1182800	972060	838680	1286500	828410	735480	865010	945090	663120	611530	679260	1.47942	0.0178022	0.0253759	0.565035	1.59558
Q00623	Apolipoprotein A-I	Apoa1	45278000	48991000	60464000	83710000	48019000	63717000	93080000	71647000	62075000	117630000	81374000	92111000	0.67613	0.0178689	0.0192665	-0.564628	1.7152
Q9D2N4	Dystrobrevin alpha	Dtna	1487000	1353800	1049600	823120	1498900	1020400	685530	1143100	928740	702290	654940	781510	1.47726	0.0179089	0.0203363	0.562922	1.69173
Q8K297	Procollagen galactosyltransferase 1	Colgalt1	537760	700840	607970	763200	432700	944890	631400	863400	1178000	1243900	1055900	999880	0.667622	0.0179929	0.018724	-0.582896	1.7276
Q9CQS8	Protein transport protein Sec61 subunit beta	Sec61b	642800	796360	844700	896400	681530	986080	948460	868510	924670	1099300	1035800	1061000	0.81645	0.0180414	0.0202177	-0.292563	1.69427
O35841	Apoptosis inhibitor 5	Api5	962390	942070	1010400	980460	835780	1145900	1082700	1034200	1267900	1056400	1189600	1309400	0.846806	0.0181041	0.0184217	-0.239897	1.73467
Q5EBG6	Heat shock protein beta-6	Hspb6	8488000	7060000	7855000	7022900	8182200	5504500	5201100	7207700	5871000	5713200	5855600	5283300	1.25563	0.0181218	0.0206245	0.328409	1.68562
P35441	Thrombospondin-1	Thbs1	2567800	3989200	5518900	6899500	3439200	6247000	8106900	6492400	7430700	8787000	6462100	5643400	0.667752	0.0182542	0.0204481	-0.582615	1.68935
Q9JHU4	Cytoplasmic dynein 1 heavy chain 1	Dync1h1	30248000	28229000	28394000	28294000	27173000	28632000	29064000	29162000	31523000	30731000	32502000	29721000	0.935781	0.0184276	0.0201361	-0.0957571	1.69602
Q9QXS6	Drebrin	Dbn1	641340	743900	925750	875840	342840	834830	961940	1010800	770550	1068500	1209800	1191000	0.702525	0.0184621	0.0196849	-0.509378	1.70587
P12382	ATP-dependent 6-phosphofructokinase, liver type	Pfkl	3259100	3098400	3390900	3164600	2981000	3245900	3294600	3890700	3600900	3703500	3395100	3247700	0.905709	0.0184864	0.0231914	-0.14288	1.63467
Q8BX70	Intermembrane lipid transfer protein VPS13C	Vps13c	1649700	1579300	1474800	1519300	1701900	1505100	1328600	1236900	1524100	1338200	1580700	1316800	1.1327	0.0186175	0.0211942	0.179771	1.67378
Q99LX0	Parkinson disease protein 7 homolog	Park7	10191000	8886200	7965500	6437600	10298000	7024600	6126200	7535900	7016400	5873800	6205100	6129700	1.30642	0.0186525	0.0281227	0.385619	1.55094
P13707	Glycerol-3-phosphate dehydrogenase [NAD(+)], cytoplasmic	Gpd1	4127300	3554200	2944600	2173400	4463700	2630700	1975800	2837200	2378700	2172800	2074000	1925900	1.48857	0.0186853	0.0288385	0.573931	1.54003
Q9DB77	Cytochrome b-c1 complex subunit 2, mitochondrial	Uqcrc2	218470000	205750000	196610000	229510000	223660000	177540000	275120000	253290000	259220000	268250000	194060000	241630000	0.839076	0.0188055	0.0214038	-0.253127	1.66951
Q8K3G9	DCC-interacting protein 13-beta	Appl2	300760	349110	303990	315160	354100	412360	253780	230970	256070	272880	331890	304780	1.23335	0.0190205	0.0193192	0.30258	1.71401
Q9D6Y9	1,4-alpha-glucan-branching enzyme	Gbe1	1966700	1997100	1909600	1404300	1900100	1638500	1305000	1716800	1671400	1201500	1483600	1198100	1.26117	0.0190503	0.0190527	0.334763	1.72004
P58252	Elongation factor 2	Eef2	52231000	49455000	46088000	52069000	46151000	53903000	54461000	52781000	57823000	51401000	62838000	56698000	0.892545	0.0190544	0.0198277	-0.164003	1.70273
Q3URS9	Mitochondrial potassium channel	Ccdc51	488620	423180	566170	402260	545180	376610	409330	432020	364100	322500	261740	328630	1.32276	0.019162	0.0200414	0.403547	1.69807
O88545	COP9 signalosome complex subunit 6	Cops6	1088500	951850	995700	777980	931720	852350	761480	854000	820430	722150	826820	801740	1.16953	0.0191705	0.0274132	0.22593	1.56204
Q8BG32	26S proteasome non-ATPase regulatory subunit 11	Psmd11	5534400	4811000	5087200	5273200	4859800	5104900	5216200	5745800	5538700	5321900	5525300	5558100	0.932064	0.0192046	0.0212296	-0.101499	1.67306
P09405	Nucleolin	Ncl	5444400	4801200	5092900	5669500	4866900	6218300	5770600	5960100	5803700	6160200	7388100	6678400	0.849901	0.0193193	0.019715	-0.234633	1.7052
P12970	60S ribosomal protein L7a	Rpl7a	6273100	6345400	6284200	6821900	5788000	6600500	6729000	6375400	7172500	7227100	8423600	7601600	0.875575	0.0193365	0.0261399	-0.191697	1.5827
Q02788	Collagen alpha-2(VI) chain	Col6a2	2295100	2154600	1770500	1612500	2057800	1501900	1492900	1909400	1210800	1427000	1086200	1362400	1.34207	0.0193385	0.0195503	0.424456	1.70885
P53986	Monocarboxylate transporter 1	Slc16a1	3463800	4137000	3915900	4262700	3810700	3297200	5103500	4860400	4741700	4458500	3606800	4468200	0.840237	0.0196157	0.0213189	-0.251132	1.67124
Q7TPR4	Alpha-actinin-1	Actn1	16227000	16137000	17739000	19168000	15409000	19865000	18353000	18100000	22349000	22375000	25767000	20680000	0.819164	0.0197176	0.0231357	-0.287776	1.63572
P01901	H-2 class I histocompatibility antigen, K-B alpha chain	H2-K1	999460	1148700	1207500	1017800	1177900	1808400	858310	702560	814110	808110	961310	1039800	1.41965	0.0198352	0.0295061	0.505537	1.53009
Q9D0L4	AarF domain-containing protein kinase 1	Adck1	827200	741010	726810	559400	942870	551850	555510	739740	429910	409900	387170	460770	1.45798	0.0199468	0.0202735	0.543966	1.69307
Q8BHE8	m-AAA protease-interacting protein 1, mitochondrial	Maip1	558030	496410	419070	377620	606150	354140	302830	442770	277200	264900	368920	333510	1.41268	0.0199521	0.0228394	0.498436	1.64132
P09103	Protein disulfide-isomerase	P4hb	27159000	26732000	33003000	34931000	26646000	34295000	34521000	32568000	34297000	39316000	42409000	36403000	0.832594	0.0200708	0.020217	-0.264315	1.69428
Q9D7N9	Adipocyte plasma membrane-associated protein	Apmap	959900	912310	976270	1090300	893740	1074700	1128600	1114600	1042400	1274100	1045400	1097500	0.881333	0.0202242	0.0202461	-0.182241	1.69366
Q9WVK4	EH domain-containing protein 1	Ehd1	8916400	8553800	8183700	7665100	9560500	8606100	7553200	8608000	7683800	6740900	7643200	7263700	1.13173	0.0203435	0.020386	0.178531	1.69067
Q3KQJ0	Transmembrane protein 69	Tmem69	271890	215310	230600	249480	230350	192550	314880	290140	301430	394760	224780	280520	0.769539	0.0203937	0.0272588	-0.377934	1.56449
P04247	Myoglobin	Mb	316170000	303830000	261320000	195460000	374190000	227960000	172130000	286250000	184530000	177410000	156350000	153240000	1.4859	0.0204428	0.0216742	0.571334	1.66406
Q8BK72	28S ribosomal protein S27, mitochondrial	Mrps27	1191600	893410	841440	890090	986490	783850	745660	908360	734780	735650	672080	583430	1.27556	0.0205351	0.0220572	0.351125	1.65645
P62245	40S ribosomal protein S15a	Rps15a	3991000	4145600	3936700	4574000	3318000	4906900	5438700	4857000	5763600	3917000	5226700	5417100	0.812283	0.0205464	0.0210525	-0.299945	1.6767
P17665	Cytochrome c oxidase subunit 7C, mitochondrial	Cox7c	8141200	8195200	6857300	8020700	7668300	6619500	11715000	11661000	9577300	11055000	6639400	8893300	0.764216	0.020696	0.032544	-0.387947	1.48753
P97443	Histone-lysine N-methyltransferase Smyd1	Smyd1	8491700	8620800	7799300	5126400	9215700	5894800	5390000	7228100	5580900	4712200	4478900	4864400	1.39976	0.0208454	0.0247432	0.485184	1.60654
P62305	Small nuclear ribonucleoprotein E	Snrpe	983100	1160300	1072500	1279900	997160	1514500	1336400	1154500	1622700	1861900	1541600	1644100	0.764906	0.0208886	0.0216374	-0.386645	1.66479
Q99MZ7	Peroxisomal trans-2-enoyl-CoA reductase	Pecr	90687	72672	47039	57765	70764	75253	57866	57024	40971		36331	43033	1.46732	0.0208926	0.0181237	0.553182	1.74175
P24788	Cyclin-dependent kinase 11B	Cdk11b	62446	25462	97249	97180	55778	75397	95983	103360	103200	89339	121010	97761	0.677164	0.0209608	0.0312271	-0.562424	1.50547
Q9JKV5	Secretory carrier-associated membrane protein 4	Scamp4	98398	94107	105070	106250	87798	96762	138470		129680	97992	143220	104130	0.799229	0.021034	0.0521867	-0.323318	1.28244
Q9CZW5	Mitochondrial import receptor subunit TOM70	Tomm70	2723200	2712800	2716200	2013300	2703200	2339000	2054300	2240600	2418600	1906100	2231000	2013500	1.18218	0.0210796	0.0245183	0.241451	1.61051
Q922B2	Aspartate--tRNA ligase, cytoplasmic	Dars1	4450100	3736500	3758700	3810100	3607300	4067000	4146700	4487500	4473800	4117800	4768400	4143100	0.896409	0.0210848	0.0214968	-0.157772	1.66763
Q5SUC9	Protein SCO1 homolog, mitochondrial	Sco1	509350	569640	562530	369990	575810	344810	328120	432490	441230	304470	292360	290280	1.40364	0.0211103	0.0237762	0.489171	1.62386
P12367	cAMP-dependent protein kinase type II-alpha regulatory subunit	Prkar2a	1569900	1307200	1826500	1101700	1612700	1117000	1184700	1233100	791740	949240	1115100	1014600	1.35724	0.0212233	0.0263802	0.44068	1.57872
Q8R001	Microtubule-associated protein RP/EB family member 2	Mapre2	766430	614320	768190	415240	747630	559560	409560	587270	355320	478030	467000	487240	1.39037	0.0212303	0.026591	0.475467	1.57527
P58281	Dynamin-like 120 kDa protein, mitochondrial	Opa1	12802000	10429000	9289700	7217400	12337000	7438300	6321200	9483600	7255100	6316300	5431100	6189800	1.45165	0.0212495	0.0254053	0.537693	1.59508
Q8CG76	Aflatoxin B1 aldehyde reductase member 2	Akr7a2	3899200	3480400	3048800	2281200	3907400	2393800	2126200	2802900	2574300	2300600	1887200	1953500	1.39327	0.0212567	0.0280534	0.478479	1.55201
Q9WTL7	Acyl-protein thioesterase 2	Lypla2	283600	396550	392580	413460	462970	598800	176660	306680	234900	359190	360900	264870	1.49598	0.0213323	0.0234612	0.581095	1.62965
E9Q401	Ryanodine receptor 2	Ryr2	54219000	50078000	41942000	31872000	53274000	33156000	29178000	42680000	33184000	26672000	25660000	28576000	1.42265	0.0214282	0.024864	0.508577	1.60443
Q9CQA9	Cancer-related nucleoside-triphosphatase homolog	Ntpcr	111720	121320	135630	108950	117490	132250	74972	91199	86917	94071	117210	121940	1.24057	0.0215505	0.0258354	0.311008	1.58778
P70288	Histone deacetylase 2	Hdac2	521210	464470	522920	551280	422070	592090	670490	465650	633010	685720	638070	649110	0.821486	0.0217597	0.023067	-0.283693	1.63701
Q8BVG4	Dipeptidyl peptidase 9	Dpp9	171320	163060	158810	183160	162120	177310	109190	60257	156360	151330	143390	142970	1.33043	0.0218487	0.0369874	0.411894	1.43195
Q6PAV2	Probable E3 ubiquitin-protein ligase HERC4	Herc4	528630	593280	476620	397880	597070	561510	447110	359850	358050	390720	463890	495690	1.25431	0.0218978	0.0233484	0.326899	1.63174
Q3TYX3	Histone-lysine N-trimethyltransferase SMYD5	Smyd5	64918	41616	53006	74482	73818	83624	73821	69474	97427	101430	96140	88618	0.742943	0.0220095	0.0224563	-0.428677	1.64866
P62754	40S ribosomal protein S6	Rps6	3853000	3458400	3683700	4537200	3456200	4025600	4068400	4990600	4420300	4261600	4703200	4153300	0.865276	0.0221306	0.0225227	-0.208767	1.64738
Q8R5J9	PRA1 family protein 3	Arl6ip5	1398300	1199800	1338700	1376900	1291400	1112600	1325900	1585700	1568100	1599500	1429800	1329200	0.873221	0.0221651	0.022553	-0.195582	1.6468
Q9CR16	Peptidyl-prolyl cis-trans isomerase D	Ppid	1377000	1221500	1156300	1403000	1291900	1428700	1366500	1392000	1543500	1532900	1758400	1465100	0.869734	0.0222056	0.0234387	-0.201354	1.63007
P70296	Phosphatidylethanolamine-binding protein 1	Pebp1	28082000	24230000	19583000	15105000	27202000	17164000	13791000	20376000	16288000	14009000	13439000	13341000	1.43972	0.022214	0.0288318	0.52579	1.54013
Q8K021	Secretory carrier-associated membrane protein 1	Scamp1	347290	278740	322850	250870	277520	310360	230910	275820	176070	230510	290820	227850	1.24836	0.0223664	0.0227383	0.320037	1.64324
Q9DBG9	Tax1-binding protein 3	Tax1bp3	1120600	998740	782740	953570	833180	967100	1037900	1036600	1122800	1212800	1387900	1064900	0.824131	0.0223991	0.0226826	-0.279054	1.64431
Q8BJZ4	28S ribosomal protein S35, mitochondrial	Mrps35	524040	397830	323290	328650	372760	287030	280420	360480	265120	219130	200820	237360	1.42875	0.0224364	0.0250105	0.514749	1.60188
Q63932	Dual specificity mitogen-activated protein kinase kinase 2	Map2k2	151120	164590	134420	157370	151270	196050	91610	119450	132170	98746	154680	144320	1.2886	0.0226316	0.0232989	0.365802	1.63266
Q91WM2	Haloacid dehalogenase-like hydrolase domain-containing 5	Hdhd5	530190	410400	398220	277990	447210	289870	205970	348000	267770	326710	212060	253850	1.45809	0.0226879	0.0267198	0.544078	1.57317
Q9D9V3	Ethylmalonyl-CoA decarboxylase	Echdc1	2118500	2101900	2522100	1817800	2031000	1631800	1921600	1631200	1491500	1863100	1445600	1388700	1.25472	0.022691	0.0243085	0.327365	1.61424
O88544	COP9 signalosome complex subunit 4	Cops4	1745600	1771500	1956700	1787300	1798500	1697600	1207200	1544500	1278100	1765700	1741200	1583100	1.17954	0.0227248	0.0338745	0.238229	1.47013
Q91XC9	Peroxisomal membrane protein PEX16	Pex16	108560	102360	113720	83947	97366	87264	64985	91606	95371	86012	72608	64870	1.24769	0.022758	0.0231325	0.31926	1.63578
Q8K4Q0	Regulatory-associated protein of mTOR	Rptor	72104	40769	58299		70910	61950	84625	56181	89444	118610	92067	94760	0.681066	0.0229097	0.0199108	-0.554133	1.70091
P09528	Ferritin heavy chain	Fth1	17527000	18839000	19463000	15555000	21719000	22047000	16311000	14779000	12838000	15429000	16441000	18662000	1.21903	0.0229483	0.0240427	0.285739	1.61902
O08553	Dihydropyrimidinase-related protein 2	Dpysl2	9820100	9355800	10412000	9476300	9885500	10351000	9331800	9209400	8863100	8910200	9729300	9587500	1.06596	0.0230322	0.0238847	0.0921523	1.62188
P97823	Acyl-protein thioesterase 1	Lypla1	2272300	2267100	1887600	1684200	2554300	1874800	1532100	2079500	1760100	1584000	1464500	1482100	1.2664	0.0232345	0.0251192	0.340736	1.59999
Q9WTP6	Adenylate kinase 2, mitochondrial	Ak2	6177500	5621700	5513200	4601800	6777300	4645600	4321800	5523900	4458400	3973000	3756900	4436500	1.25941	0.023305	0.0252512	0.332743	1.59772
Q9CXR1	Dehydrogenase/reductase SDR family member 7	Dhrs7	183560	229930	268160	244730	207670	267970	156260	178430	215510	74486	199010	183710	1.39171	0.0233256	0.0259922	0.476862	1.58516
Q71FD7	Filamin-binding LIM protein 1	Fblim1	923840	913110	773650	690690	968880	653980	590680	751400	770360	610210	504530	597540	1.28745	0.0233364	0.0245228	0.364521	1.61043
Q9WVB0	RNA-binding protein with multiple splicing	Rbpms	434880	369790	264630	328710	365730	317900	370290	495840	555490	499700	471730	344050	0.760528	0.0233418	0.0255354	-0.394928	1.59286
Q3UZA1	CapZ-interacting protein	Rcsd1	154080	151820	130110	140070	166570	134650	95706	81020	86349	117600	170210	89102	1.37081	0.0235887	0.0338483	0.455028	1.47046
P47740	Aldehyde dehydrogenase family 3 member A2	Aldh3a2	349150	412220	445620	281070	356350	420610	367770	261170	265980	187240	279750	333780	1.33575	0.0235985	0.0236264	0.417651	1.6266
Q9DCT1	1,5-anhydro-D-fructose reductase	Akr1e2	330010	327760	273340	193380	288010	252100	177550	197460	250260	235740	232770	176420	1.3105	0.0237051	0.0274461	0.39012	1.56152
Q9JK53	Prolargin	Prelp	479630	639030	671510	545560	559180	281710	421830	342710	312610	412440	312540	405710	1.43879	0.0237666	0.0355428	0.524857	1.44925
Q8CGK3	Lon protease homolog, mitochondrial	Lonp1	10300000	9048900	7997700	6466200	10037000	6393100	4995800	8118100	6970100	5492500	5671200	5396600	1.3711	0.0237815	0.0261039	0.455331	1.58329
Q9CQB5	CDGSH iron-sulfur domain-containing protein 2	Cisd2	1160200	878020	905880	949820	774870	852480	1075200	1383700	1407800	1118700	888520	1187500	0.781892	0.0238766	0.026719	-0.354958	1.57318
O55022	Membrane-associated progesterone receptor component 1	Pgrmc1	372830	368060	351320	300350	376370	271430	397050	424720	472030	581310	344220	419970	0.773069	0.0238838	0.0297608	-0.371332	1.52636
Q69ZR2	E3 ubiquitin-protein ligase HECTD1	Hectd1	257180	264380	287830	372650	260420	309140	180390	130180	245000	255320	284350	181810	1.3716	0.024036	0.0253767	0.455858	1.59556
P61514	60S ribosomal protein L37a	Rpl37a	638390	667060	703670	732130	614430	694380	712840	708140	741020	717460	864650	836180	0.884237	0.0242153	0.0277955	-0.177496	1.55603
Q9D1N2	Glycosylphosphatidylinositol-anchored high density lipoprotein-binding protein 1	Gpihbp1	222770	243670	274850	248740	236990	209510	153250	146310	203630	203010	182020	253960	1.25771	0.0244458	0.0295538	0.330798	1.52939
P54729	NEDD8 ultimate buster 1	Nub1	140150	159030	155110	134510	134110	193990	109620	118910	117680	135710	145040	119560	1.22823	0.0244886	0.0293626	0.296583	1.53221
P67778	Prohibitin 1	Phb1	24122000	23092000	23789000	29116000	26152000	22550000	29697000	30072000	27157000	33757000	25373000	27513000	0.857417	0.0244917	0.0251144	-0.221931	1.60008
Q61576	Peptidyl-prolyl cis-trans isomerase FKBP10	Fkbp10	1535900	1580100	1908500	1965000	1485200	2124800	2040900	1894200	2366500	3041800	3214400	2056100	0.725303	0.0247291	0.0327911	-0.463345	1.48424
P97825	Jupiter microtubule associated homolog 1	Jpt1	1473200	1107900	860370	1327300	1140000	1072000	1293100	1401800	1409700	1572800	1745500	1323500	0.798131	0.0248111	0.0257077	-0.325303	1.58994
P46978	Dolichyl-diphosphooligosaccharide--protein glycosyltransferase subunit STT3A	Stt3a	1495400	1546300	1385000	2017000	1471200	1865400	1630600	1770700	2250400	2262200	2430100	2020000	0.79103	0.0248158	0.0256795	-0.338195	1.59041
Q9D020	Cytosolic 5-nucleotidase 3A	Nt5c3a	3225800	2831000	2209800	1724900	3264300	1994400	1542000	2477600	1846700	1529300	1370600	1498900	1.48564	0.0248819	0.0287928	0.57108	1.54072
O89103	Complement component C1q receptor	Cd93	1539300	1639700	1796700	1979800	1457500	1650400	1873500	1632000	2057000	2034000	2140300	2008500	0.856802	0.0250332	0.0250517	-0.222966	1.60116
Q8R4R6	Nucleoporin NUP35	Nup35	158100	130140	128860	135110	76107	117720	150190	123300	177670	202180	197630	156740	0.740329	0.0252474	0.0254806	-0.433761	1.59379
Q99KI3	ER membrane protein complex subunit 3	Emc3	402030	399000	384530	452440	480090	430120	513460	511500	566230	417830	485030	457960	0.863212	0.0253645	0.0274568	-0.212213	1.56135
Q69ZS7	HBS1-like protein	Hbs1l	149960	123850	131010	96755	106320	115290	68907	91954	100530	80622	125930	74521	1.33315	0.025508	0.0257042	0.414837	1.59
Q8BH97	Reticulocalbin-3	Rcn3	1020800	941600	1331900	1501100	1087200	1555300	1422800	1414200	1727700	1621600	2103900	1505800	0.759279	0.02564	0.0256403	-0.397297	1.59108
Q9CXI0	2-methoxy-6-polyprenyl-1,4-benzoquinol methylase, mitochondrial	Coq5	3981300	3436300	2799700	2205300	3816200	2321100	1964700	2921400	2411700	2018600	1834200	1790400	1.43419	0.0257616	0.0310137	0.52024	1.50845
G5E8V9	Arfaptin-1	Arfip1	493250	496070	553370	533060	460440	628120	596120	732390	671840	493480	731870	633760	0.819884	0.0257719	0.0290804	-0.286508	1.5364
Q9WTX5	S-phase kinase-associated protein 1	Skp1	452850	454350	682560	537580	482120	614080	364300	445740	271810	397660	506680	442750	1.32714	0.0258054	0.0262234	0.408319	1.58131
Q9D0I9	Arginine--tRNA ligase, cytoplasmic	Rars1	4844700	4852500	4714900	4652800	4439800	5088800	4910700	4914700	5931000	6212100	5576100	4967600	0.87947	0.0258375	0.037383	-0.185294	1.42733
P54726	UV excision repair protein RAD23 homolog A	Rad23a	217500	204070	267230	171890	215790	177820	204030	140920	148100	148910	187880	148110	1.28258	0.02587	0.0272486	0.35905	1.56466
P35564	Calnexin	Canx	9119600	9520600	9820400	10553000	9306900	10902000	11052000	9822800	10336000	11372000	11937000	11491000	0.897164	0.025895	0.0260848	-0.156557	1.58361
Q9CXW2	28S ribosomal protein S22, mitochondrial	Mrps22	570680	450880	435740	364020	468770	349640	262050	430920	369290	318640	299540	323780	1.31709	0.0259424	0.0277023	0.397349	1.55748
Q80XH1	KxDL motif-containing protein 1	Kxd1	46037	39906	58218	34853	36364	44930	28358	35548	24617	35198	39509	10591	1.49756	0.0259664	0.0267958	0.582617	1.57193
P62259	14-3-3 protein epsilon	Ywhae	40772000	39135000	34784000	34263000	39509000	35982000	31702000	35442000	33176000	30132000	36467000	34374000	1.11502	0.0260025	0.0264214	0.157065	1.57804
Q9ESB3	Histidine-rich glycoprotein	Hrg	3249600	4083000	5423700	6410500	3470400	5769400	9441200	5205200	6149800	8693200	5565100	7185400	0.672506	0.0261086	0.0275415	-0.57238	1.56001
Q91VT4	3-oxoacyl-[acyl-carrier-protein] reductase	Cbr4	4581500	3870100	2960900	2570500	3743400	2464000	2206000	3016700	2802400	1945700	1713900	2297500	1.44401	0.0261406	0.0307415	0.530078	1.51227
P07214	SPARC	Sparc	1297900	1326800	1438800	2155400	1085600	1752700	1887300	1533800	2315300	1959200	2142500	2395000	0.740385	0.0262158	0.0269717	-0.433653	1.56909
Q99JY8	Phospholipid phosphatase 3	Plpp3	203750	128950	121690	150340	175440	122870	277970	198140	188270	203030	174540	181720	0.737977	0.0263096	0.0266309	-0.438353	1.57461
Q3TC72	Fumarylacetoacetate hydrolase domain-containing protein 2A	Fahd2	4061600	3545900	2996200	2410500	3766300	2436700	2045000	3178300	2411200	2280800	1931500	2058300	1.38203	0.0263737	0.0296187	0.466784	1.52843
Q9CR88	28S ribosomal protein S14, mitochondrial	Mrps14	160660	140390	121240	80136	116820	88682	86486	113530	82993	56028	60854	73945	1.49404	0.0266477	0.0293708	0.579215	1.53208
Q9DAK9	14 kDa phosphohistidine phosphatase	Phpt1	2323800	2146700	2014100	1340600	2118800	1462500	1229200	1809300	1612600	1237700	1192500	1314700	1.35856	0.026863	0.0307117	0.442082	1.5127
P11531	Dystrophin	Dmd	18650000	16697000	15269000	10640000	17206000	11043000	9463500	14693000	11605000	9648600	9094900	9881100	1.39013	0.026968	0.0306308	0.475219	1.51384
Q6PER3	Microtubule-associated protein RP/EB family member 3	Mapre3	288280	306860	198710	158850	235230	179630	115460	168160	157200	155860	210790	122800	1.47007	0.0270015	0.0322625	0.555883	1.4913
Q9QZ06	Toll-interacting protein	Tollip	828080	752160	583290	548240	724550	583910	525430	555950	554510	609790	530330	459800	1.24242	0.02703	0.0369116	0.313151	1.43284
P21619	Lamin-B2	Lmnb2	1053900	941520	963000	881640	1013800	1008300	898490	899080	925280	901660	928160	767650	1.10184	0.027312	0.0273242	0.139919	1.56345
P05213	Tubulin alpha-1B chain	Tuba1b	103260000	92907000	86028000	102740000	89414000	100060000	95833000	99541000	107310000	111510000	114110000	111930000	0.897186	0.0273313	0.0273364	-0.156521	1.56326
P47941	Crk-like protein	Crkl	476280	462650	663430	664440	645690	693460	345830	357920	437180	211030	637420	490760	1.45393	0.0273479	0.0295682	0.539958	1.52917
Q9JKX6	ADP-sugar pyrophosphatase	Nudt5	318990	303320	356780	377420	255010	353670	378770	301150	446410	425960	437920	420680	0.815131	0.027349	0.0281569	-0.294897	1.55042
P97426	Eosinophil cationic protein 1	Ear1	158660	359510	271480		132520	568640	164720	177670	59801	112600	41999	1096.7	3.20669	0.0273524	0.057831	1.68109	1.23784
P17563	Methanethiol oxidase	Selenbp1	18294000	16176000	13294000	10730000	16722000	11327000	9538700	13939000	11685000	10289000	7889600	9638200	1.37415	0.0274911	0.0303858	0.458535	1.51733
P62320	Small nuclear ribonucleoprotein Sm D3	Snrpd3	1371400	1484800	1177000	1485700	1268100	1607400	1564700	1427100	1512500	1694500	1781600	1789400	0.859219	0.027527	0.027595	-0.218902	1.55917
P11688	Integrin alpha-5	Itga5	1774800	1772300	2059400	2482900	1313000	1932300	2523700	1797700	4055600	3088600	3071000	2302000	0.673138	0.0276017	0.0354438	-0.571026	1.45046
Q61768	Kinesin-1 heavy chain	Kif5b	3897200	3486500	3284700	3347300	3269200	3376800	3603900	3887300	4029300	3545200	4176100	3626400	0.903512	0.0276022	0.0277818	-0.146384	1.55624
P62869	Elongin-B	Elob	2128800	1986900	1609300	1713200	1932900	1810700	1391300	1511900	1794700	1750700	1583400	1624500	1.15796	0.0277162	0.0288273	0.21158	1.5402
Q8CG47	Structural maintenance of chromosomes protein 4	Smc4	1048600	1374100	1951100	1648600	1326000	1819800	2405800	1815300	1922700	1550800	3104800	2546600	0.686962	0.0277459	0.0325196	-0.541697	1.48785
Q62167	ATP-dependent RNA helicase DDX3X	Ddx3x	4924500	4489700	5069800	5133700	4051800	5285200	4976800	5016900	5565300	6459500	5904700	5614600	0.863345	0.0278385	0.028494	-0.211991	1.54525
A2ADY9	Protein DDI1 homolog 2	Ddi2	247640	242820	265890	247380	213240	255200	273150	281130	254040	370620	297330	276490	0.839915	0.0278707	0.0378724	-0.251684	1.42168
Q99MR8	Methylcrotonoyl-CoA carboxylase subunit alpha, mitochondrial	Mccc1	13623000	11789000	10161000	7292500	12789000	7524500	6895100	10297000	7825400	5966300	5637200	6596800	1.46187	0.0279361	0.0317412	0.547819	1.49838
Q9JI75	Ribosyldihydronicotinamide dehydrogenase [quinone]	Nqo2	1975400	1663200	1379400	1156900	1951900	1219900	973920	1414800	1239900	1092100	1096500	1058000	1.35948	0.0279427	0.0377849	0.443051	1.42268
P45952	Medium-chain specific acyl-CoA dehydrogenase, mitochondrial	Acadm	104360000	85294000	69765000	60154000	99029000	58125000	48938000	76695000	60674000	51393000	40337000	51418000	1.44702	0.0279539	0.0318114	0.533082	1.49742
P11276	Fibronectin	Fn1	29331000	49706000	69997000	86774000	41150000	70472000	93705000	67301000	73655000	108320000	76065000	96164000	0.674346	0.0280956	0.0298592	-0.568438	1.52492
Q9DBD0	Inhibitor of carbonic anhydrase	Ica	2637000	2564600	3650300	4690900	2457600	3504700	6321900	3686900	3673800	5954100	4095100	4839100	0.682691	0.0281887	0.0297592	-0.550695	1.52638
Q8CEI1	BolA-like protein 3	Bola3	857500	777860	590500	507410	822060	551060	413200	677310	589660	431360	367090	393480	1.42975	0.0283282	0.0291061	0.515765	1.53602
Q9R069	Basal cell adhesion molecule	Bcam	2514600	2428700	2239900	2096800	2704200	1935600	1955400	2066100	1928900	2231900	1829200	1925500	1.16611	0.0284516	0.0362171	0.221698	1.44109
Q9WUZ9	Ectonucleoside triphosphate diphosphohydrolase 5	Entpd5	50811	58817	47664	61494	52866	56422	61788	69618	51377	68106	65519	63841	0.862787	0.0284733	0.0295384	-0.212923	1.52961
Q8VCL2	Protein SCO2 homolog, mitochondrial	Sco2	461500	755500	609080	385270	579120	420090	382590	393010	483010	367670	277980	335710	1.4333	0.0285474	0.0366708	0.519346	1.43568
Q3UQ84	Threonine--tRNA ligase, mitochondrial	Tars2	720090	559150	609510	378970	556770	379580	336560	478940	433740	341120	355020	340370	1.40176	0.0286025	0.0379832	0.487238	1.42041
Q01279	Epidermal growth factor receptor	Egfr	1312900	1687700	2705200	2761000	1548500	2470200	3482700	2596400	2395200	4034800	2850100	2699100	0.6914	0.0288106	0.0288204	-0.532408	1.5403
P18572	Basigin	Bsg	5506500	5618400	5973400	6143800	5917900	5025100	7617000	6687500	6342000	7299100	5278600	6652700	0.857266	0.0288681	0.0367371	-0.222186	1.4349
O70468	Myosin-binding protein C, cardiac-type	Mybpc3	216460000	189410000	168770000	141880000	217370000	136400000	130720000	175660000	139190000	128630000	114090000	123420000	1.31856	0.028941	0.0334997	0.398965	1.47496
Q64471	Glutathione S-transferase theta-1	Gstt1	338040	302400	283910	299990	342760	253120	187820	259570	315510	258210	232630	227770	1.22862	0.0289623	0.0300669	0.297044	1.52191
Q8CHK3	Lysophospholipid acyltransferase 7	Mboat7	57239	116190	121800	116870	84230	133740	127540	145940	107300	198340	161110	152940	0.70543	0.0290128	0.0291487	-0.503425	1.53538
Q923D2	Flavin reductase (NADPH)	Blvrb	2141000	3175900	3913000	3721500	3074100	4562200	4612200	3837100	4212000	4912900	4091100	4706100	0.780683	0.0290879	0.0369685	-0.357191	1.43217
Q3UNZ8	Quinone oxidoreductase-like protein 2	Cryzl2	26461	27734	21920	34237	30003	21520		12167	13357		19642	25658	1.52373	0.0291345	0.050349	0.607607	1.29801
P42669	Transcriptional activator protein Pur-alpha	Pura	1636500	1458900	1330000	1338800	1611900	1220800	889230	1288900	1282000	1315800	1231300	1151700	1.20086	0.0291623	0.0291975	0.264073	1.53465
Q6P4S6	Serine/threonine-protein kinase SIK3	Sik3	122150	194900	180990	106740	124810	102020	104760	82040	102080	67682	110120	99510	1.46878	0.0292739	0.0403445	0.554616	1.39422
P14869	60S acidic ribosomal protein P0	Rplp0	9116900	8776900	10170000	11531000	8918100	10915000	10254000	11118000	11017000	13177000	11834000	11451000	0.863138	0.0292898	0.0297769	-0.212337	1.52612
Q8VBT1	Beta-taxilin	Txlnb	2207300	1752300	1584400	1192700	1915200	1144600	1139900	1549900	973270	1132700	1036900	1089500	1.41524	0.0293168	0.0373526	0.501042	1.42768
Q9DBF1	Alpha-aminoadipic semialdehyde dehydrogenase	Aldh7a1	1983000	1704200	1214300	1642000	1783000	1552200	1325400	1409000	1354900	1408300	1480600	1161100	1.2137	0.0293793	0.0398465	0.279416	1.39961
Q62009	Periostin	Postn	3591800	3642000	3139100	2861000	2278200	3643300	3533700	3728400	5392500	3712900	4061000	5991100	0.725045	0.0293874	0.0360372	-0.463857	1.44325
Q6P069	Sorcin	Sri	2209600	2429600	2043100	2376400	2062300	2661400	2592700	2355800	2682300	2729500	2569600	2540600	0.890883	0.0294789	0.0357383	-0.166693	1.44687
Q9ERS2	NADH dehydrogenase [ubiquinone] 1 alpha subcomplex subunit 13	Ndufa13	32524000	35543000	32592000	36546000	38118000	31232000	46898000	40291000	38707000	50826000	31290000	44467000	0.818108	0.0294914	0.0412374	-0.289637	1.38471
O55060	Thiopurine S-methyltransferase	Tpmt	122320	133270	136450	110950	124260	115850	50242	105590	119380	73666	114560	102380	1.31332	0.0296776	0.0425573	0.393218	1.37103
O35963	Ras-related protein Rab-33B	Rab33b		20786	17396	9470.7	20147	14161		23861	19103	26779		27141	0.676774	0.029685	0.0265191	-0.563254	1.57644
Q78IS1	Transmembrane emp24 domain-containing protein 3	Tmed3	130630	165220	143660	191440	158180	168860	242330	190010	293230	156590	194750	204910	0.747367	0.0297655	0.0396737	-0.420111	1.4015
Q61738	Integrin alpha-7	Itga7	3890100	3476900	3734700	3726700	3468500	3068000	4155300	4002800	3962800	4737500	4258900	3438400	0.870059	0.0298462	0.0325933	-0.200815	1.48687
O09172	Glutamate--cysteine ligase regulatory subunit	Gclm	708790	695310	634370	726720	673860	794830	864280	850580	875810	1320100	796120	805520	0.768063	0.0299289	0.0465615	-0.380703	1.33197
Q6GQT9	Nodal modulator 1	Nomo1	1449300	1355000	1519900	1603600	1316500	1509300	1529400	1536800	1597800	1601400	1725200	1564900	0.91608	0.0300327	0.0333027	-0.126455	1.47752
Q922R8	Protein disulfide-isomerase A6	Pdia6	7644900	7741800	8921400	10370000	6929000	10116000	9793000	8635700	10584000	11434000	12100000	10728000	0.817437	0.030075	0.0305171	-0.29082	1.51546
Q9R0Y5	Adenylate kinase isoenzyme 1	Ak1	53795000	45495000	37239000	28951000	52399000	30524000	25732000	41391000	29161000	24096000	24774000	24946000	1.46034	0.0301774	0.0345641	0.546299	1.46137
O70250	Phosphoglycerate mutase 2	Pgam2	47940000	42020000	35461000	24974000	50597000	28347000	23583000	37601000	26466000	21674000	23316000	22491000	1.47836	0.0302753	0.0357874	0.563995	1.44627
Q9CX56	26S proteasome non-ATPase regulatory subunit 8	Psmd8	1443100	1323400	1370600	1247600	1292500	1283800	1405900	1421600	1542300	1965100	1505800	1477800	0.854322	0.0302949	0.0443728	-0.227148	1.35288
Q8BR92	Paralemmin-2	Palm2	163620	131860	169190	136170	128640	109600	184460	223140	182810	143890	185850	147050	0.786244	0.0303927	0.0317806	-0.34695	1.49784
P59017	Bcl-2-like protein 13	Bcl2l13	4843600	4707900	3784700	3047800	5073500	2956100	2868500	3716700	3146600	3082800	2635700	2691000	1.34575	0.0303997	0.0411041	0.428407	1.38611
Q811D0	Disks large homolog 1	Dlg1	256880	207140	197920	174290	245600	248900	146300	81873	198820	183710	204560	167900	1.35352	0.0305559	0.0324673	0.436715	1.48855
Q9CZU6	Citrate synthase, mitochondrial	Cs	150360000	120910000	111440000	93899000	148920000	92952000	79273000	121830000	88448000	85800000	69848000	81619000	1.36381	0.0306572	0.0331548	0.447645	1.47945
Q9CXZ1	NADH dehydrogenase [ubiquinone] iron-sulfur protein 4, mitochondrial	Ndufs4	13334000	14843000	15144000	16964000	17528000	14026000	21102000	20541000	16858000	20583000	13638000	19782000	0.816318	0.0307298	0.0366832	-0.292797	1.43553
P62315	Small nuclear ribonucleoprotein Sm D1	Snrpd1	235330	226160	198220	348190	197090	366410	360060	320530	331790	296120	393340	401520	0.74709	0.0307554	0.0369422	-0.420645	1.43248
P21550	Beta-enolase	Eno3	67429000	60690000	43816000	36117000	71298000	40864000	31832000	52884000	36483000	29521000	30805000	31981000	1.49979	0.0308514	0.0359976	0.58476	1.44373
Q6PIE5	Sodium/potassium-transporting ATPase subunit alpha-2	Atp1a2	4190300	4237200	4255100	3866800	4543900	3315500	3729800	3693300	3394700	3621700	2977200	3772900	1.15192	0.0308596	0.0332283	0.204045	1.47849
Q9JJZ2	Tubulin alpha-8 chain	Tuba8	2838900	2316400	1933800	1587400	2310800	1620600	1269400	2188100	1505300	1398500	1198800	1352200	1.41466	0.0308829	0.0325936	0.500458	1.48687
O54734	Dolichyl-diphosphooligosaccharide--protein glycosyltransferase 48 kDa subunit	Ddost	2165700	2415900	2390800	3140300	2206600	3115700	3124800	2731400	2972700	3098700	3220800	3240100	0.839383	0.0309117	0.0414498	-0.252598	1.38248
P97467	Peptidyl-glycine alpha-amidating monooxygenase	Pam	64099	22979	64784	50946	48303	40273	57004	68227	74753	75256	69056	56346	0.727293	0.0309816	0.0378882	-0.459392	1.4215
Q1XH17	Tripartite motif-containing protein 72	Trim72	26466000	24001000	19479000	14842000	28480000	16301000	13541000	20753000	16429000	12509000	13515000	13773000	1.43139	0.031068	0.0373152	0.517412	1.42811
Q8VE95	UPF0598 protein C8orf82 homolog		1617200	1334600	1324400	903960	1565100	978690	888270	1241700	896380	1038900	763430	780820	1.37694	0.0311573	0.0356759	0.461467	1.44763
O09111	NADH dehydrogenase [ubiquinone] 1 beta subcomplex subunit 11, mitochondrial	Ndufb11	9541500	8991700	10478000	12047000	11446000	9016100	14396000	14248000	11255000	16332000	10075000	11712000	0.78854	0.0312569	0.037677	-0.342744	1.42392
Q8R3F5	Malonyl-CoA-acyl carrier protein transacylase, mitochondrial	Mcat	764270	849480	707340	535050	737210	496080	421640	643820	594070	532850	424190	451620	1.33285	0.0312899	0.0341809	0.414512	1.46622
Q9QZM0	Ubiquilin-2	Ubqln2	582830	1058400	1023500	1033100	793380	1037500	996890	975620	1254600	1327800	1436600	1165800	0.772456	0.0315007	0.031559	-0.372475	1.50088
Q9R0E2	Procollagen-lysine,2-oxoglutarate 5-dioxygenase 1	Plod1	1332100	1233500	2050200	1858400	1111300	1650700	1976700	1680900	1821800	2274400	2494700	1922700	0.758857	0.0315381	0.0324774	-0.3981	1.48842
P31786	Acyl-CoA-binding protein	Dbi	9969800	9805100	7998600	6013300	9497600	6353400	5862700	8353600	5865500	4408300	5754500	6059000	1.3673	0.0315719	0.0337025	0.451327	1.47234
Q99LC5	Electron transfer flavoprotein subunit alpha, mitochondrial	Etfa	132870000	111190000	92177000	74805000	127810000	75809000	64045000	99166000	81181000	68966000	55092000	63020000	1.42457	0.0316146	0.0358142	0.510531	1.44594
Q62188	Dihydropyrimidinase-related protein 3	Dpysl3	5097700	4934500	5501600	5511000	3664500	5857600	5794000	4897500	6636500	6281000	7356000	6566700	0.814429	0.0318134	0.0319512	-0.296139	1.49551
Q9D6Z1	Nucleolar protein 56	Nop56	804880	778940	910010	817070	658340	869960	916080	899020	882850	1100700	1346400	925300	0.797186	0.0318882	0.0407733	-0.327011	1.38962
Q9QUI0	Transforming protein RhoA	Rhoa	6132200	5932400	5373200	6116800	5877500	7080500	6468200	6183900	6946400	7498700	6988300	6828000	0.892434	0.0319238	0.0328401	-0.164183	1.4836
O88746	Target of Myb1 membrane trafficking protein	Tom1	1108900	876660	950980	808600	1044200	878800	613970	867910	735350	801040	945290	697480	1.21607	0.0319281	0.0319921	0.282223	1.49496
Q8CAK1	Putative transferase CAF17 homolog, mitochondrial	Iba57	1102100	933490	836160	662100	1040500	622400	687280	702680	808390	441540	500290	597490	1.39037	0.0319667	0.0345932	0.47547	1.46101
Q9JKS4	LIM domain-binding protein 3	Ldb3	64097000	61936000	48317000	36846000	67762000	39279000	33541000	52001000	42702000	29256000	30850000	32214000	1.44283	0.0319728	0.0353425	0.528904	1.4517
Q9JKR6	Hypoxia up-regulated protein 1	Hyou1	4233700	4264300	5106700	5584300	3999500	5668300	5353600	4863900	5811200	6034100	6536600	5978900	0.834535	0.0321155	0.0332703	-0.260956	1.47794
Q9DA03	Complex III assembly factor LYRM7	Lyrm7	332280	354080	327520	287350	385380	229660	279320	304130	253670	247690	192860	232990	1.2685	0.0322985	0.0348205	0.343122	1.45817
Q9WUM5	Succinate--CoA ligase [ADP/GDP-forming] subunit alpha, mitochondrial	Suclg1	29638000	26563000	20088000	16115000	27511000	17383000	15232000	21501000	18955000	13933000	13287000	14115000	1.41511	0.0323148	0.0379034	0.500912	1.42132
Q99K51	Plastin-3	Pls3	2540800	2534500	2800500	2973400	2277300	2719100	2817700	2695400	3064900	3603000	3781200	2943500	0.838139	0.0324064	0.0387397	-0.254739	1.41184
Q9DCT2	NADH dehydrogenase [ubiquinone] iron-sulfur protein 3, mitochondrial	Ndufs3	44456000	42639000	40334000	42824000	48976000	38437000	53780000	55247000	51388000	63822000	38425000	49941000	0.82426	0.0324216	0.0427698	-0.278829	1.36886
Q8BMJ2	Leucine--tRNA ligase, cytoplasmic	Lars1	2134500	2219100	2367400	2168200	1878100	2213800	2240900	2346100	2483500	2414200	2849000	2296600	0.887275	0.0325122	0.0344493	-0.172547	1.46282
Q99LE6	ATP-binding cassette sub-family F member 2	Abcf2	666780	669300	759800	686500	517890	711230	699490	806390	944360	689580	890590	774210	0.834926	0.0325314	0.0336065	-0.260281	1.47358
P31750	RAC-alpha serine/threonine-protein kinase	Akt1	472020	470130	511310	373490	465390	421840	340230	225860	290040	460090	359030	433390	1.28717	0.0326278	0.0390921	0.364204	1.40791
P35486	Pyruvate dehydrogenase E1 component subunit alpha, somatic form, mitochondrial	Pdha1	82733000	74419000	67930000	47270000	87225000	49897000	40253000	67464000	54032000	45311000	37451000	43685000	1.42082	0.0326976	0.0360112	0.506722	1.44356
Q64521	Glycerol-3-phosphate dehydrogenase, mitochondrial	Gpd2	1562300	1536800	1375000	1464200	1468500	1605700	1379700	1341300	1520800	1415100	1267500	1372800	1.08621	0.0327112	0.0327151	0.119303	1.48525
P32261	Antithrombin-III	Serpinc1	10256000	11139000	16202000	19934000	11363000	12447000	22615000	16717000	13818000	22075000	16179000	22791000	0.712299	0.0330709	0.0331131	-0.489445	1.48
Q9CQL4	39S ribosomal protein L20, mitochondrial	Mrpl20	110760	123020	144740	77229	89664	78105	85541	88675	73003	66179	49692	75683	1.42105	0.0330721	0.0404155	0.506956	1.39345
Q99KR3	Endoribonuclease LACTB2	Lactb2	367490	297950	278970	215880	350570	333300	169960	288360	268210	216600	195840	265670	1.31291	0.0331594	0.0337802	0.392763	1.47134
P53026	60S ribosomal protein L10a	Rpl10a	5393000	5496000	5526600	6150600	5346300	6449400	5942200	6676500	7154500	5481600	7047800	7482300	0.863692	0.0331817	0.0382829	-0.211411	1.417
Q8CJ53	Cdc42-interacting protein 4	Trip10	685720	710150	742860	488540	580050	571260	94415	517230	511660	481910	472710	526080	1.45106	0.0332257	0.0385927	0.537112	1.41349
Q9D7A8	Armadillo repeat-containing protein 1	Armc1	591120	589030	609010	430610	655310	520900	326290	631570	448640	408390	358610	416920	1.31098	0.0332345	0.0351502	0.390642	1.45407
Q8BU30	Isoleucine--tRNA ligase, cytoplasmic	Iars1	3129200	3071700	3057100	3279700	2941400	3189100	3087600	3159000	3707100	3652200	3820100	3267400	0.902133	0.0332537	0.0464136	-0.148588	1.33336
Q9JJL8	Serine--tRNA ligase, mitochondrial	Sars2	299950	276950	261900	120310	311370	223570	169560	210180	165750	138530	202520	149890	1.44153	0.033293	0.0450929	0.527606	1.34589
Q8VCI5	Peroxisomal biogenesis factor 19	Pex19	465820	516250	581840	409920	584220	470480	341750	457630	419860	236370	490300	391090	1.29591	0.0333287	0.0348891	0.37396	1.45731
Q9Z0N1	Eukaryotic translation initiation factor 2 subunit 3, X-linked	Eif2s3x	1620100	1794300	1643000	1738200	1696900	1894100	1929400	1794000	1962300	1727800	2232000	1961400	0.894864	0.0334344	0.0388887	-0.160259	1.41018
Q9JHH9	Coatomer subunit zeta-2	Copz2	131500	105340	100750	122840	105740	111240	127840	151440	118080	125860	161670	121530	0.840021	0.0334793	0.0367807	-0.251502	1.43438
O35855	Branched-chain-amino-acid aminotransferase, mitochondrial	Bcat2	14794000	12393000	10373000	8196500	14764000	8268700	7942500	10672000	9148200	6777100	6491000	7270400	1.42417	0.0335135	0.0405526	0.510123	1.39198
Q921C5	Protein bicaudal D homolog 2	Bicd2	241810	178700	231450	222740	269720	249040	281680	290330	306430	254810	306000	223680	0.837955	0.0335254	0.0335822	-0.255056	1.47389
P63024	Vesicle-associated membrane protein 3	Vamp3	1483400	1252500	1402900	1589100	1533900	1515800	1574800	1499700	1618700	1685900	1711500	1557700	0.909756	0.0336182	0.0368764	-0.136448	1.43325
P47199	Quinone oxidoreductase	Cryz	1184800	1010800	826280	687840	1278900	701260	555320	891090	798770	479180	566380	613610	1.45732	0.0337714	0.0378032	0.543316	1.42247
Q9Z1J3	Cysteine desulfurase	Nfs1	2138500	1935100	1716000	1321300	1879500	1253700	1106700	1750100	1438400	721820	1098900	1140100	1.41181	0.0338428	0.033845	0.497543	1.47051
P51175	Protoporphyrinogen oxidase	Ppox	301000	311190	289560	146600	268790	232470	135930	248960	214430	146730	189240	163630	1.41012	0.034095	0.0366921	0.495819	1.43543
Q8VDC1	FYVE and coiled-coil domain-containing protein 1	Fyco1	782870	648200	545910	497450	698590	452780	436660	562410	469800	430910	466260	444470	1.29009	0.0342881	0.0470985	0.367467	1.32699
P60843	Eukaryotic initiation factor 4A-I	Eif4a1	15241000	15287000	15316000	17889000	14082000	19158000	18384000	16735000	18597000	17374000	20063000	19780000	0.874158	0.0343786	0.0375305	-0.194034	1.42562
Q78J03	Methionine-R-sulfoxide reductase B2, mitochondrial	Msrb2	2671900	2389600	2064800	1519300	2610800	1616800	1473400	2127100	1793800	1377300	1112200	1281700	1.40453	0.0346968	0.036497	0.490085	1.43774
Q99N96	39S ribosomal protein L1, mitochondrial	Mrpl1	321420	251670	293570	226560	255260	165590	198460	196570	224870	211420	169910	150370	1.31475	0.0349369	0.0430545	0.394792	1.36598
P70290	55 kDa erythrocyte membrane protein	Mpp1	630130	655030	737680	1059000	722140	1079100	1007000	877190	1072500	1297900	1011800	1077600	0.769717	0.0349664	0.0379281	-0.377599	1.42104
Q8K2T4	Ubiquinol-cytochrome-c reductase complex assembly factor 3	Uqcc3	217520	69082	210740		98489	64969	30245	55477		40758	74652	2479.3	3.2454	0.0350046	0.0522101	1.6984	1.28225
P61164	Alpha-centractin	Actr1a	2191300	1950400	2232300	1775600	2041700	1947100	1538300	1773600	1676600	1963400	2008800	1700900	1.13852	0.0350367	0.035103	0.187154	1.45466
Q8K1R7	Serine/threonine-protein kinase Nek9	Nek9	281330	233110	281480	243860	174320	215580	275690	284680	268230	342290	309610	257000	0.822837	0.035039	0.036579	-0.281321	1.43677
P80314	T-complex protein 1 subunit beta	Cct2	8694200	8149000	8436700	9740000	7836900	9358400	8982900	9045300	9315400	10792000	10969000	9889700	0.885089	0.0351302	0.0358991	-0.176106	1.44492
P63017	Heat shock cognate 71 kDa protein	Hspa8	139380000	129130000	123810000	123300000	129540000	131240000	128810000	142150000	143860000	137760000	150610000	132250000	0.929331	0.0352312	0.0372814	-0.105736	1.42851
Q922Y1	UBX domain-containing protein 1	Ubxn1	643980	503710	630160	492180	363140	486780	631280	762750	628690	545980	683860	622880	0.805057	0.0352887	0.038079	-0.312837	1.41931
Q91WG8	Bifunctional UDP-N-acetylglucosamine 2-epimerase/N-acetylmannosamine kinase	Gne	60849	43812	49998	44931	30379	64189	63929		69340	52660	77863	64069	0.747669	0.0354281	0.0316374	-0.419527	1.4998
P06801	NADP-dependent malic enzyme	Me1	2550100	1943600	2241600	1340700	2326300	1546300	1044700	1705300	1624600	1562800	1534700	1323400	1.35849	0.0355538	0.0433729	0.442004	1.36278
Q61578	NADPH:adrenodoxin oxidoreductase, mitochondrial	Fdxr	278360	226310	251830	188230	201430	196110	157800	228910	180520	195160	145960	109780	1.31837	0.03565	0.036177	0.398753	1.44157
Q9D1C8	Vacuolar protein sorting-associated protein 28 homolog	Vps28	227330	209610	280210	180250	212870	191900	126650	180510	172630	183740	212070	158070	1.25975	0.0357897	0.0367396	0.333142	1.43487
Q9CR89	Endoplasmic reticulum-Golgi intermediate compartment protein 2	Ergic2	30766	27595	32873	40795	33569	31252	22973	58250	82335		52945	55512	0.603061	0.0358847	0.0836092	-0.729624	1.07775
Q9DC69	NADH dehydrogenase [ubiquinone] 1 alpha subcomplex subunit 9, mitochondrial	Ndufa9	46871000	54136000	54021000	54555000	55534000	49243000	69659000	59152000	63591000	68090000	46128000	61869000	0.853106	0.0360619	0.0478787	-0.229204	1.31986
Q9D8H7	Metalloendopeptidase OMA1, mitochondrial	Oma1	783090	784130	596700	564150	646740	476160	545800	513850	577230	487180	486150	474020	1.2486	0.036235	0.0516732	0.320312	1.28673
Q9CPY7	Cytosol aminopeptidase	Lap3	4770000	4172700	4119500	4336400	4699800	4105900	3771700	4387200	3875200	4088400	4057100	3783100	1.09355	0.0362489	0.0374734	0.129013	1.42628
P99027	60S acidic ribosomal protein P2	Rplp2	8388100	7856200	8924000	10322000	8518100	10041000	9786200	9968300	9165100	10556000	12502000	11146000	0.856247	0.036285	0.0371224	-0.223901	1.43036
Q8R127	Saccharopine dehydrogenase-like oxidoreductase	Sccpdh	2027800	1819000	1748500	1665900	2010200	1436300	1368200	1791300	1681300	1362100	1130100	1441000	1.22039	0.0363102	0.0364257	0.287342	1.43859
O88851	Putative hydrolase RBBP9	Rbbp9	262000	305190	201900	250430	393120	264700	200760	205830	234290	248600	204390	157320	1.3406	0.0363414	0.0452298	0.422874	1.34458
P60060	Protein transport protein Sec61 subunit gamma	Sec61g	443500	465750	467230	521460	352180	606770	481710	450140	795010	630720	888250	789600	0.707952	0.0364228	0.0460357	-0.498277	1.33691
Q91ZE0	Trimethyllysine dioxygenase, mitochondrial	Tmlhe	857140	811760	715510	464300	784300	480570	435380	613090	624550	466160	386120	395990	1.40814	0.0364632	0.0410634	0.493789	1.38654
Q38HM4	E3 ubiquitin-protein ligase TRIM63	Trim63	69890	66720	63126	57803	73927	36995			42979	53087	35980	40223	1.42591	0.0365206	0.0227153	0.511886	1.64368
Q8C8R3	Ankyrin-2	Ank2	1834600	2027000	1604700	1156700	2089900	1108100	1195500	1492900	1216900	1053800	991100	1152300	1.38275	0.0366261	0.0486568	0.467543	1.31286
Q9EPJ9	ADP-ribosylation factor GTPase-activating protein 1	Arfgap1	198000	269540	271190	172150	250730	285120	342190	210070	397080	331440	464550	285920	0.712236	0.0366493	0.0444504	-0.489572	1.35212
Q9D6R2	Isocitrate dehydrogenase [NAD] subunit alpha, mitochondrial	Idh3a	79436000	70052000	58532000	45256000	79560000	47168000	40270000	63566000	51546000	37571000	37722000	39716000	1.40539	0.0367267	0.0398421	0.490967	1.39966
Q8CCH2	NHL repeat-containing protein 3	Nhlrc3	33116	47502	65722	43592	43265	57637	25115	24884	28874	33880	41756	48160	1.43502	0.0368646	0.0377604	0.521071	1.42296
Q9D5T0	Outer mitochondrial transmembrane helix translocase	Atad1	2658800	2313000	2194600	1791200	2625500	1687600	1465200	2164600	1764200	1803300	1463600	1758200	1.27369	0.0369118	0.0410908	0.349014	1.38626
P68040	Receptor of activated protein C kinase 1	Rack1	12979000	13948000	13876000	14332000	11705000	15292000	14708000	13472000	16411000	14780000	16785000	17017000	0.8815	0.0369899	0.0374603	-0.181968	1.42643
Q8BH64	EH domain-containing protein 2	Ehd2	15983000	14225000	13903000	14836000	15363000	12948000	11672000	13949000	12566000	12659000	14070000	13793000	1.10862	0.0371109	0.0374232	0.148759	1.42686
Q8R086	Sulfite oxidase, mitochondrial	Suox	2199000	2033800	1704600	1211800	2489700	1315900	1251400	1713300	1376500	1120100	985790	1184500	1.43545	0.0371225	0.0456016	0.521508	1.34102
Q61102	Iron-sulfur clusters transporter ABCB7, mitochondrial	Abcb7	1334100	1190200	1057600	1008900	1332000	1007700	913620	1172000	961800	989580	848220	937450	1.19026	0.0372886	0.0396708	0.251279	1.40153
P50171	(3R)-3-hydroxyacyl-CoA dehydrogenase	Hsd17b8	5680700	4821300	3818700	3259400	5055200	2959700	2886400	3897200	3529900	3007300	2325700	2789800	1.38829	0.0373566	0.0452261	0.473313	1.34461
O35129	Prohibitin-2	Phb2	22775000	22255000	23063000	25052000	23405000	20424000	30373000	26051000	27674000	27365000	20301000	26751000	0.864107	0.0374212	0.0477363	-0.210717	1.32115
Q8BGK2	Inactive ADP-ribosyltransferase ARH2	Adprhl1	10562000	9578300	8084200	5800700	10082000	5931600	5683500	7857400	7285500	4801900	5139800	4658100	1.41248	0.0374409	0.0413723	0.49823	1.38329
P14152	Malate dehydrogenase, cytoplasmic	Mdh1	160380000	135560000	115010000	87103000	152610000	95769000	81664000	128900000	95889000	74360000	73592000	74733000	1.41066	0.0376228	0.0399531	0.496367	1.39845
Q8CJG0	Protein argonaute-2	Ago2	619700	634130	508770	518840	649030	593240	462310	561820	581630	517720	474910	446090	1.15741	0.0376423	0.037774	0.210899	1.42281
P49312	Heterogeneous nuclear ribonucleoprotein A1	Hnrnpa1	5928100	5764700	6458600	5869500	5341900	7933300	7013800	6157100	6892200	8404200	8300400	8177900	0.829805	0.0376723	0.0376793	-0.269155	1.4239
P47915	60S ribosomal protein L29	Rpl29	779130	620520	654160	872970	575830	517640	676110	858370	909050	809050	951550	783390	0.806062	0.0376771	0.0396688	-0.311037	1.40155
Q8K4G5	Actin-binding LIM protein 1	Ablim1	7363800	8097600	7199300	3886600	7578700	4813500	4045200	6420000	5520900	3756000	3132600	3566600	1.47268	0.0380063	0.0398728	0.558441	1.39932
Q62159	Rho-related GTP-binding protein RhoC	Rhoc	478870	406090	200480	461750	354880	511190	495430	565360	695730	452200	565110	479340	0.741818	0.0381113	0.0395253	-0.430863	1.40312
P54823	Probable ATP-dependent RNA helicase DDX6	Ddx6	1188300	1205200	1183200	1205500	1110600	1235000	1240900	1131800	1392900	1651400	1529300	1319400	0.862335	0.0382174	0.0582137	-0.21368	1.23497
Q9CXT8	Mitochondrial-processing peptidase subunit beta	Pmpcb	1351900	1479200	1506400	927110	1251000	938310	743290	1263400	1025100	847550	866070	861460	1.32943	0.0383516	0.0407278	0.410804	1.39011
Q62219	Transforming growth factor beta-1-induced transcript 1 protein	Tgfb1i1	223890	239850	268730	262120	194660	238230	214590	256270	358080	408940	342390	291910	0.762469	0.038493	0.0521085	-0.391249	1.28309
Q8BYM8	Probable cysteine--tRNA ligase, mitochondrial	Cars2	1446200	1269600	1122200	772400	1459400	818840	770650	1138000	711220	796740	690770	788230	1.40711	0.0386037	0.0456158	0.492731	1.34088
Q6P1F6	Serine/threonine-protein phosphatase 2A 55 kDa regulatory subunit B alpha isoform	Ppp2r2a	1494700	1439800	1500100	1226400	1428300	1534500	1115700	1324600	1409100	1381800	1286500	1162700	1.12283	0.0386918	0.0387917	0.167142	1.41126
O54946	DnaJ homolog subfamily B member 6	Dnajb6	41953	15891	24067	25608	18095	86671	90277	195930	105110		66835	41206	0.354263	0.0387175	0.0696043	-1.49711	1.15736
Q62433	Protein NDRG1	Ndrg1	767100	842120	972110	970790	701220	881440	1070300	881590	1019400	1058300	1025800	884490	0.864459	0.0387296	0.0401173	-0.210131	1.39667
P82349	Beta-sarcoglycan	Sgcb	2559400	2771500	2640300	2088300	2684400	1723900	2029700	2244400	2041200	1829700	1804800	1931500	1.2177	0.0388593	0.0518338	0.284153	1.28539
Q9D6J5	NADH dehydrogenase [ubiquinone] 1 beta subcomplex subunit 8, mitochondrial	Ndufb8	24474000	26524000	26656000	29380000	30194000	23961000	37590000	32306000	31506000	29812000	26290000	29910000	0.860069	0.0389053	0.0422372	-0.217475	1.3743
Q9CPU4	Microsomal glutathione S-transferase 3	Mgst3	4508600	4596500	3593000	3442800	5150400	3227800	2911600	4097800	3466100	2627700	2690200	3203900	1.29066	0.0389691	0.0413287	0.368112	1.38375
P70349	Adenosine 5-monophosphoramidase HINT1	Hint1	4875300	4596000	4671500	3689500	5103900	4162700	3562900	4534200	4315100	3406000	3650600	3629300	1.17321	0.0389753	0.0392604	0.23046	1.40605
Q8VCF0	Mitochondrial antiviral-signaling protein	Mavs	1185700	958330	803680	722090	1266600	762070	620400	839810	744210	710050	742750	615650	1.33364	0.0390151	0.0530204	0.415369	1.27556
Q9Z2Y8	Pyridoxal phosphate homeostasis protein	Plpbp	2884700	2375000	2053700	1696100	2462100	1835200	1574000	2175400	1786900	1526400	1731000	1595100	1.28088	0.0390866	0.0462314	0.357135	1.33506
Q99KH8	Serine/threonine-protein kinase 24	Stk24	473360	614670	570240	531680	595800	536210	595830	408160	485320	433270	446940	468280	1.17061	0.0391724	0.0406576	0.227262	1.39086
O35075	Vacuolar protein sorting-associated protein 26C	Vps26c	133570	162120	128940	171640	166040	177260	155190	68097	96847	149360	69919	140550	1.3818	0.0397761	0.0481363	0.466544	1.31753
P56393	Cytochrome c oxidase subunit 7B, mitochondrial	Cox7b	528060	525520	625850	1043800	865700	815450	697820	900120	1283800	1316300	1368800	870800	0.684161	0.0401653	0.0422904	-0.547593	1.37376
Q9CR59	Growth arrest and DNA damage-inducible proteins-interacting protein 1	Gadd45gip1	283180	287940	202800	191250	259490	175130	218150	212040	174070	106340	77502	176230	1.45156	0.0402455	0.0407125	0.537609	1.39027
Q811I0	ATP synthase mitochondrial F1 complex assembly factor 1	Atpaf1	1597600	1641100	1161600	959020	1511600	885230	814240	1304400	1029300	880980	683130	676850	1.43928	0.0402554	0.0427514	0.52535	1.36905
P26262	Plasma kallikrein	Klkb1	1448300	1727900	2899900	2813300	1362400	2354000	3781500	2593000	2194500	3985600	2455100	3480200	0.681767	0.0403296	0.0406085	-0.55265	1.39138
Q8BX94	Oxysterol-binding protein-related protein 2	Osbpl2	54777	58023	51690	40687	34796	56198	42377	35614	34007	43267	43352	38323	1.24998	0.0404065	0.0517378	0.321909	1.28619
P50544	Very long-chain specific acyl-CoA dehydrogenase, mitochondrial	Acadvl	138290000	123580000	94895000	84855000	140660000	85311000	78406000	113720000	87418000	69328000	56958000	75116000	1.38808	0.0405099	0.0425211	0.47309	1.3714
Q60772	Cyclin-dependent kinase 4 inhibitor C	Cdkn2c	30091	39477	33974	29025	41142	34125	30573	27484	29665	25518	31291		1.19832	0.0405139	0.0363738	0.261018	1.43921
Q9DC07	LIM zinc-binding domain-containing Nebulette	Nebl	2855000	2931600	3000300	1484200	3027900	1903900	1460700	2739600	1860600	1370200	1140600	1601200	1.49445	0.0406175	0.0412602	0.579616	1.38447
Q05920	Pyruvate carboxylase, mitochondrial	Pc	5845100	5136800	3794400	2828200	4955400	2962300	2808400	3933700	3419900	2397700	2581300	2380900	1.45659	0.0408551	0.049426	0.542593	1.30604
P53995	Anaphase-promoting complex subunit 1	Anapc1	52600	52427	52411	45812		45114	39711	37067		31188	52557	40448	1.23582	0.0409625	0.0520387	0.305469	1.28367
Q9Z1P6	NADH dehydrogenase [ubiquinone] 1 alpha subcomplex subunit 7	Ndufa7	16092000	17897000	16901000	18240000	18337000	15308000	22523000	22762000	21794000	24076000	14106000	19430000	0.824238	0.0411716	0.0565037	-0.278868	1.24792
Q9CRB8	Mitochondrial fission process protein 1	Mtfp1	3394000	3217200	3111500	3242500	3287500	2612100	4590100	4115600	4066900	4454000	2611000	3507300	0.808091	0.0413447	0.0552066	-0.307411	1.25801
P82348	Gamma-sarcoglycan	Sgcg	3170500	2838100	2639500	2603400	3255600	2174300	2482000	2594800	2345000	2174500	2166400	2427100	1.17559	0.0414739	0.0531957	0.233386	1.27412
Q8BIJ6	Isoleucine--tRNA ligase, mitochondrial	Iars2	9795200	8110700	7674600	5694800	8834000	5727200	5431700	7009200	7039600	5411600	4943700	5053600	1.31377	0.0416647	0.0477658	0.393708	1.32088
Q6P9N1	Hyccin	Hycc1	199290	206040	146300	152700	203500	147790	110420	149140	134060	163130	143150	155190	1.23451	0.0417904	0.0464397	0.303942	1.33311
Q61584	RNA-binding protein FXR1	Fxr1	1481100	1498600	1520600	1183200	1272500	1261300	1138400	1281400	1202100	1204500	1311400	1152600	1.12714	0.0418214	0.0518586	0.172666	1.28518
Q99J99	3-mercaptopyruvate sulfurtransferase	Mpst	679880	644420	440680	516400	614080	419010	534910	463460	454070	372870	397330	236330	1.34791	0.0419411	0.0420634	0.430724	1.3761
Q8BH24	Transmembrane 9 superfamily member 4	Tm9sf4	669450	704440	613290	788770	597310	822490	734760	667530	834680	923690	951600	934370	0.831396	0.0420286	0.0434907	-0.266392	1.3616
Q9ERP3	Tripartite motif-containing protein 54	Trim54	1169800	991850	961690	805000	1118100	735480	640700	1007900	810810	736100	693670	638970	1.27688	0.0423306	0.0432308	0.352627	1.36421
Q9ET26	E3 ubiquitin-protein ligase RNF114	Rnf114	314710	375260	339570	254940	333490	285160	267890	295720	307840	270460	222300	211200	1.20802	0.0423508	0.0425621	0.272647	1.37098
Q61656	Probable ATP-dependent RNA helicase DDX5	Ddx5	4454100	4555700	4976200	5145200	3794600	5342400	5129400	4557000	5849000	6300100	5807600	5380000	0.856013	0.0423977	0.0425893	-0.224296	1.3707
Q9R112	Sulfide:quinone oxidoreductase, mitochondrial	Sqor	3448200	2988500	2176500	2044100	3068500	2433700	2039500	2416400	2365000	2081100	1797600	2021900	1.27025	0.0424566	0.0547605	0.345114	1.26153
Q8CI94	Glycogen phosphorylase, brain form	Pygb	44997000	38360000	31214000	25451000	41271000	25812000	24470000	34498000	27595000	22361000	20864000	22295000	1.36179	0.04246	0.0474656	0.445503	1.32362
Q3UGC7	Eukaryotic translation initiation factor 3 subunit J-A	Eif3j1	1060500	970920	776180	1071000	892150	1002400	1143300	1070100	1117900	956300	1178700	1080800	0.881787	0.0425883	0.0456664	-0.181497	1.3404
O08788	Dynactin subunit 1	Dctn1	3204100	3101000	3097300	2667100	3008800	2746300	2661300	2780900	2799600	2655000	2931400	2560900	1.08759	0.0425982	0.0476476	0.121133	1.32196
P28665	Murinoglobulin-1	Mug1	26115000	27675000	39525000	53047000	26817000	44160000	67933000	39260000	34451000	67872000	53925000	55810000	0.680778	0.0426754	0.0439303	-0.554744	1.35724
P61148	Fibroblast growth factor 1	Fgf1	837890	647590	627330	444240	749160	422530	399700	498550	470540	541920	399140	429840	1.36101	0.0427069	0.0579694	0.444676	1.2368
Q9CPQ1	Cytochrome c oxidase subunit 6C	Cox6c	49549000	51101000	49366000	51398000	57072000	43169000	69726000	59872000	57210000	60687000	45191000	60773000	0.853437	0.0427999	0.0494261	-0.228643	1.30604
Q61239	Protein farnesyltransferase/geranylgeranyltransferase type-1 subunit alpha	Fnta	401780	357820	535300	353440	364000	340900	271360	315040	253810	401510	286670	315320	1.27636	0.0429051	0.0454934	0.352037	1.34205
P15379	CD44 antigen	Cd44	472060	554560	645160	840020	485660	825090	919400	687740	767170	884420	822200	783670	0.785789	0.0430614	0.0514871	-0.347786	1.2883
Q91ZJ5	UTP--glucose-1-phosphate uridylyltransferase	Ugp2	8380800	7212400	6001800	5854200	8209600	6070100	5312600	7204900	5742500	4832600	5514500	5062800	1.23935	0.0434769	0.0456443	0.309587	1.34061
Q9ET78	Junctophilin-2	Jph2	3475300	2932600	2633600	1764900	3255400	1879800	1598800	2746100	1989800	1611100	1699400	1502900	1.42998	0.0435354	0.047381	0.515999	1.3244
Q9Z0P4	Paralemmin-1	Palm	112150	83527	145400	75060	106760	99064	62796	86489	69136	48490	94090		1.43573	0.0435458	0.0390534	0.521787	1.40834
Q8BFS6	Serine/threonine-protein phosphatase CPPED1	Cpped1	820830	787420	589880	506550	711880	525790	483060	707450	516000	383520	444460	384000	1.35082	0.0435528	0.0438694	0.433834	1.35784
Q61398	Procollagen C-endopeptidase enhancer 1	Pcolce	639110	677620	803560	1462900	759140	1625600	1311600	1079100	1609900	1775000	1392500	1642100	0.677389	0.0435577	0.0493323	-0.561944	1.30687
Q9CX34	Protein SGT1 homolog	Sugt1	1453900	1578400	1620700	1752300	1434100	1696600	1684600	1603500	1839500	1760700	2147300	1782700	0.881469	0.0437456	0.0470487	-0.182018	1.32745
Q8CCM6	Mitochondrial import inner membrane translocase subunit Tim21	Timm21	301200	345970	417070	346720	353810	277110	338220	313680	233330	231310	229350	306090	1.23602	0.0439336	0.0439451	0.305702	1.35709
Q8VED9	Galectin-related protein	Lgalsl	188120	176210	173430	115090	185520	137820	127920	120040	114450	168820	122930	121520	1.2585	0.0440908	0.0475913	0.3317	1.32247
P07361	Alpha-1-acid glycoprotein 2	Orm2	149800	708770	540790	451990	326320	858250	740340	1211500	1628200	1357200	451520	628290	0.504553	0.0443675	0.0514037	-0.986923	1.28901
P01630	Ig kappa chain V-II region 7S34.1		3543	24815		26926	2466.2	31192	35174	195360	164170	205360	953.86		0.147986	0.0445447	0.0734274	-2.75647	1.13414
Q9D6S7	Ribosome-recycling factor, mitochondrial	Mrrf	719550	461340	540790	600020	585240	454880	258380	616900	556250	240010	142980	354030	1.55026	0.0446015	0.0526176	0.632512	1.27887
Q8VD66	(Lyso)-N-acylphosphatidylethanolamine lipase	Abhd4	30644	14202	20066	38710	33949	34027	36534	32427	51942	40554	52268	31923	0.698552	0.0446048	0.0446205	-0.51756	1.35047
Q9D0F9	Phosphoglucomutase-1	Pgm1	28778000	25690000	22161000	16177000	28431000	17597000	15745000	22968000	19377000	14462000	15790000	14791000	1.34616	0.0447219	0.0497863	0.428855	1.30289
P47758	Signal recognition particle receptor subunit beta	Srprb	1263700	1178400	1377500	1202200	1017700	1283600	1187000	1342600	1377300	1626900	1392000	1454600	0.873837	0.0448826	0.0455857	-0.194565	1.34117
Q9JIY5	Serine protease HTRA2, mitochondrial	Htra2	1620700	1559600	1575000	1206900	1775400	1208300	1142500	1411800	1430300	1246300	1004200	1073700	1.22399	0.0449874	0.0467789	0.291592	1.32995
Q07417	Short-chain specific acyl-CoA dehydrogenase, mitochondrial	Acads	45570000	38610000	26524000	23454000	44393000	23530000	20042000	31728000	27383000	17717000	17582000	21118000	1.4906	0.0450438	0.0521775	0.575896	1.28252
Q8R010	Aminoacyl tRNA synthase complex-interacting multifunctional protein 2	Aimp2	458580	477850	389850	501080	452320	464010	432780	505090	667780	565980	617920	487620	0.837213	0.0450851	0.0571905	-0.256333	1.24268
P62743	AP-2 complex subunit sigma	Ap2s1	679010	421850	451630	728310	721640	668040	692120	707940	733820	768400	747300	919630	0.803307	0.0452902	0.0509732	-0.315976	1.29266
P22599	Alpha-1-antitrypsin 1-2	Serpina1b	1988300	2997800	4301300	4311200	2387500	3125000	6221100	4534500	3057900	3652800	4646800	5320800	0.696624	0.0453198	0.045981	-0.521549	1.33742
Q9Z204	Heterogeneous nuclear ribonucleoproteins C1/C2	Hnrnpc	2957600	3133500	4049100	3729300	2857100	4049400	3759700	3314000	4182100	5041800	4475300	4653800	0.817094	0.0453541	0.0458173	-0.291426	1.33897
P25444	40S ribosomal protein S2	Rps2	7348700	6981300	6719500	6882900	6571900	7465200	7246000	7235900	8801500	6843500	8447900	8275300	0.895825	0.0454054	0.0569958	-0.158711	1.24416
E9Q4Z2	Acetyl-CoA carboxylase 2	Acacb	1694800	1717900	1593000	1037000	1912500	891820	1099100	1414600	980550	914080	939460	973870	1.39948	0.0456835	0.05651	0.484888	1.24787
O70622	Reticulon-2	Rtn2	3534200	2935200	2806800	2191600	3586200	2170500	2029100	2896200	2377200	2009400	1659800	2073900	1.32033	0.0457158	0.0490831	0.400899	1.30907
Q61129	Complement factor I	Cfi	3194700	3314400	4693400	5909500	3467200	5793900	7439100	4976200	5191000	9702300	5169700	6322900	0.679698	0.0458395	0.0492591	-0.557034	1.30751
P03987	Ig gamma-3 chain C region		2002000	2221700	2478900	2718900	1556400	2507400	4061200	6454900	15866000	8603500	2861600	3233300	0.328265	0.0458542	0.0708612	-1.60707	1.14959
Q9R0X4	Acyl-coenzyme A thioesterase 9, mitochondrial	Acot9	3169000	2945000	2999500	2861200	2886000	2880900	3071500	2993200	3305800	3442900	3040700	3072700	0.93738	0.0459187	0.0500656	-0.0932944	1.30046
P50285	Flavin-containing monooxygenase 1	Fmo1	273080	286870	54886	154160	255640	69030	131630	109480	87578	40988	26660	73984	2.32537	0.0459315	0.0600282	1.21746	1.22164
Q80U58	Pumilio homolog 2	Pum2	27344	48982	49610	50196	49660	44463	51414	48825	55397	64446	97272	63541	0.709526	0.0459679	0.0549281	-0.495072	1.26021
Q91VA6	Polymerase delta-interacting protein 2	Poldip2	975290	1076600	693460	600360	877880	663110	504900	786430	656600	562100	557890	618820	1.32548	0.0459708	0.0542802	0.406515	1.26536
P01724	Ig lambda-1 chain V regions MOPC 104E/RPC20/J558/S104		44151	48911	33938	69721	51453	64003	50320	83211	66981		100450	70262	0.700783	0.045997	0.0607597	-0.51296	1.21638
Q9CQ54	NADH dehydrogenase [ubiquinone] 1 subunit C2	Ndufc2	19881000	22656000	25950000	24183000	23485000	19657000	29640000	27146000	26809000	30182000	20524000	25353000	0.850665	0.046101	0.0488553	-0.233338	1.31109
Q9ERK4	Exportin-2	Cse1l	2731900	2841000	2943900	2739700	2532100	2933200	2816400	2677500	3244800	3346400	3621600	3134100	0.887531	0.0462222	0.0576473	-0.17213	1.23922
Q9WTK3	Glycosylphosphatidylinositol anchor attachment 1 protein	Gpaa1	60461	54010	90822	87858	53605	69583	81921	67934	125220	147800	85400	98375	0.686292	0.0464634	0.0536509	-0.543106	1.27042
O35226	26S proteasome non-ATPase regulatory subunit 4	Psmd4	1272500	1413200	1519300	1509600	1391800	1475700	1300800	1174600	1437900	986420	1374500	1276800	1.13655	0.0464909	0.0528067	0.184659	1.27731
Q8BGY7	Protein FAM210A	Fam210a	1534000	1173100	1095500	1029600	1038900	825970	1232900	289450	946340	525340	389190	889680	1.56734	0.0466631	0.05111	0.648314	1.29149
Q9JHU9	Inositol-3-phosphate synthase 1	Isyna1	672550	656410	790970	715550	596810	883400	538980	490980	444560	725870	652770	635880	1.23693	0.0468515	0.0468911	0.306761	1.32891
Q8BGN2	UPF0462 protein C4orf33 homolog	D3Ertd751e	113700	123640	70154	18374	68022	35465	15515	27708	53562	26270	27040	37628	2.28717	0.0468856	0.0642713	1.19357	1.19198
A2AGT5	Cytoskeleton-associated protein 5	Ckap5	2307200	2142900	2186600	2360300	2006400	2387600	2301900	2281200	2637000	2843100	2730500	2251200	0.890069	0.0472114	0.0540464	-0.168011	1.26723
Q9JIK9	28S ribosomal protein S34, mitochondrial	Mrps34	892540	795000	654220	610620	765250	575440	564550	700200	667730	448770	520550	536130	1.24874	0.0473449	0.0489126	0.32047	1.31058
P10649	Glutathione S-transferase Mu 1	Gstm1	28887000	25221000	23086000	19192000	30137000	18581000	17971000	25974000	18480000	15718000	15621000	17213000	1.30751	0.0473479	0.0485989	0.386827	1.31337
P80316	T-complex protein 1 subunit epsilon	Cct5	7128100	7135000	8189400	7961900	6457600	8272900	7659500	7502300	8790300	8775100	9194600	8783000	0.890348	0.0474933	0.0475459	-0.167559	1.32289
Q8CFE6	Sodium-coupled neutral amino acid symporter 2	Slc38a2	87820	55645	78291	91247	52373	61618	140010	123340	95508	47876	134150	96580	0.669832	0.0475679	0.0570434	-0.578128	1.24379
Q9WV85	Nucleoside diphosphate kinase 3	Nme3	213110	184670	144520	117930	176120	131330	148800	93211	112640	143400	128620	109300	1.31483	0.0478487	0.0536874	0.394881	1.27013
P68372	Tubulin beta-4B chain	Tubb4b	105090000	101570000	85877000	105410000	100600000	101580000	98188000	104060000	115090000	114180000	113720000	109410000	0.916717	0.0478502	0.0479614	-0.125452	1.31911
Q61133	Glutathione S-transferase theta-2	Gstt2	414280	289700	477310	304840	533700	189370	219490	171220	268200	354890	178830	208490	1.57674	0.0479366	0.0559316	0.656944	1.25234
Q9QWR8	Alpha-N-acetylgalactosaminidase	Naga	593470	710660	628970	660090	606320	879140	532250	148570	553380	578870	584430	572040	1.3735	0.0480888	0.0530505	0.457852	1.27531
P41317	Mannose-binding protein C	Mbl2	592570	527650	835910	1180100	699580	867770	1438200	840580	775510	1766900	981300	1463300	0.64736	0.0481264	0.0542245	-0.62736	1.2658
Q99LB2	Dehydrogenase/reductase SDR family member 4	Dhrs4	9703700	7778400	6037800	5865200	8579700	5275600	5048600	6537400	6538700	5014800	4426800	4780200	1.33679	0.0481784	0.0565236	0.41877	1.24777
Q5FW52	Muscular LMNA-interacting protein	Mlip	941730	955500	796650	479960	1020400	534070	500350	771500	667430	289230	426940	488360	1.50401	0.048194	0.0502258	0.588811	1.29907
P43883	Perilipin-2	Plin2	1171600	1582100	1753900	1841600	1670800	1687600	1277300	1116400	1090900	1692100	1219600	1486300	1.23152	0.0482019	0.048204	0.300443	1.31692
Q8BFZ1	Trans-2,3-enoyl-CoA reductase-like	Tecrl	691760	601930	551930	426740	631610	428630	314470	620890	417610	436040	325530	349660	1.35241	0.0483117	0.0483688	0.435529	1.31543
E9Q912	Rap1 GTPase-GDP dissociation stimulator 1	Rap1gds1	470420	547640	527350	704810	502720	825080	638710	770400	904110	721480	1102600	668460	0.744527	0.0483561	0.0496867	-0.425603	1.30376
P70697	Uroporphyrinogen decarboxylase	Urod	485800	453850	386530	303890	384560	429460	326150	336570	337620	398190	345800	311580	1.18881	0.048376	0.0591281	0.24952	1.22821
Q59J78	NADH dehydrogenase [ubiquinone] 1 alpha subcomplex assembly factor 2	Ndufaf2	814020	844140	776040	685560	1084500	666140	585020	827170	699370	566630	623950	562800	1.26015	0.0484639	0.0518414	0.333594	1.28532
P01638	Ig kappa chain V-V region L6 (Fragment)		23963	149010	196230	309580	114220	178950	416580	802410	1950500	1033500	252350	192390	0.209124	0.0486389	0.0727078	-2.25757	1.13842
Q8C181	Muscleblind-like protein 2	Mbnl2	610030	598680	688880	793200	648130	795750	590080	441260	666200	643660	615380	490290	1.19954	0.0486481	0.0486592	0.262485	1.31284
P08113	Endoplasmin	Hsp90b1	29951000	29211000	33527000	36658000	28288000	38138000	34988000	34806000	36522000	38235000	44542000	36794000	0.866686	0.0486932	0.049147	-0.206419	1.3085
P08003	Protein disulfide-isomerase A4	Pdia4	7312600	6939200	7213900	8594800	6387900	10542000	9064900	8131600	8956500	9895400	11442000	9887000	0.818971	0.0487586	0.0507925	-0.288117	1.2942
P54071	Isocitrate dehydrogenase [NADP], mitochondrial	Idh2	267210000	235130000	195700000	165790000	250640000	153670000	139320000	204940000	185750000	164880000	122240000	143000000	1.3208	0.0488263	0.0525816	0.401412	1.27917
Q8R242	Di-N-acetylchitobiase	Ctbs	1627200	2278500	4075500	1761700	1954300	3223400	1917400	1191500	1479800	1533300	1784400	1534900	1.58035	0.0488641	0.0686402	0.660248	1.16342
Q99JY0	Trifunctional enzyme subunit beta, mitochondrial	Hadhb	164030000	146900000	118220000	98063000	161790000	98334000	91336000	134810000	110340000	82629000	70645000	89226000	1.35985	0.0489626	0.0509415	0.443453	1.29293
Q8BH95	Enoyl-CoA hydratase, mitochondrial	Echs1	39218000	31899000	24439000	21618000	36973000	22020000	18736000	30043000	23271000	17737000	16215000	19409000	1.40472	0.0489683	0.0530856	0.49028	1.27502
Q3U487	E3 ubiquitin-protein ligase HECTD3	Hectd3	60385	65803	69139	65674	62763	60483	24154	37145	39095	58634	59500	69588	1.33365	0.0491111	0.0713679	0.415384	1.1465
P21278	Guanine nucleotide-binding protein subunit alpha-11	Gna11	720280	624520	519600	569750	619130	611050	473960	522540	546760	310720	534710	607700	1.22291	0.0491941	0.0533107	0.290324	1.27319
P48787	Troponin I, cardiac muscle	Tnni3	75966000	70895000	62483000	47281000	84490000	50266000	46930000	70196000	51670000	40631000	33187000	42409000	1.37316	0.0492024	0.0496928	0.457495	1.30371
P80315	T-complex protein 1 subunit delta	Cct4	7306500	6453400	7388700	7782300	6287700	8168600	7544300	7333200	8643200	8005000	8943300	8189200	0.891673	0.04927	0.050011	-0.165413	1.30093
Q99KK9	Histidine--tRNA ligase, mitochondrial	Hars2	637900	449390	210930	398870	441680	153620	23078	270590	218890	52906	248610	310570	2.03833	0.0493088	0.0527591	1.02738	1.2777
Q8R2Q4	Ribosome-releasing factor 2, mitochondrial	Gfm2	1224800	1016600	798170	563860	957370	696680	593480	878810	736590	489750	460010	515230	1.43105	0.0493743	0.0526384	0.517071	1.2787
P70158	Acid sphingomyelinase-like phosphodiesterase 3a	Smpdl3a	182950	209090	204720	181450	220190	310610	146830	122150	174730	214660	158260	179150	1.31456	0.0494258	0.0533912	0.394577	1.27253
Q9WTQ5	A-kinase anchor protein 12	Akap12	884530	811820	707800	1136800	794770	769660	865690	898730	1171800	1436300	1122600	1024000	0.783139	0.0494376	0.0519395	-0.352659	1.2845
Q62417	Sorbin and SH3 domain-containing protein 1	Sorbs1	6203300	5841100	4849800	2782000	5911700	3607500	3010200	4953000	3878800	2779100	2631500	2844500	1.45272	0.0495066	0.0538716	0.538754	1.26864
O08600	Endonuclease G, mitochondrial	Endog	2658600	2628600	2058900	1528100	2204600	1495000	1252200	2078300	1613000	1674800	1212700	1453100	1.35434	0.0495306	0.0544005	0.437587	1.2644
Q8BP47	Asparagine--tRNA ligase, cytoplasmic	NARS1	2737600	2627000	2760300	2810900	2392700	3126800	2801800	2784100	3130000	3193300	3550700	3031700	0.88988	0.0495323	0.0502461	-0.168318	1.2989
P03953	Complement factor D	Cfd	477170	548200	923080	1243400	588600	710450	1224300	960220	915690	1213100	900310	1043000	0.717784	0.0496486	0.0588523	-0.478379	1.23024
Q8BWY3	Eukaryotic peptide chain release factor subunit 1	Etf1	1439900	1536500	1626500	1715800	1367600	1857300	1699100	1517600	1874700	1997800	1886000	1979200	0.871212	0.0498696	0.04988	-0.198905	1.30207
Q8C5H8	NAD kinase 2, mitochondrial	Nadk2	1023400	899740	756910	622770	890300	361000	512900	670190	661530	381500	334880	488160	1.49357	0.0500034	0.056298	0.57876	1.24951
P70704	Phospholipid-transporting ATPase IA	Atp8a1	171730	186860	204610	229160	141450	208230	236820	221250	219730	382190	463240	219830	0.655193	0.0501119	0.0687109	-0.610009	1.16297
Q8C3W1	Uncharacterized protein C1orf198 homolog		44281	61186	60346	73491	42047	60336	47054	54635	33417	33588	51205	40913	1.31009	0.050158	0.0520019	0.389665	1.28398
O08756	3-hydroxyacyl-CoA dehydrogenase type-2	Hsd17b10	13553000	12428000	9577500	7963100	12755000	8351800	6911800	11209000	8604200	7604200	6811300	7459900	1.32979	0.0502399	0.0537419	0.4112	1.26969
Q9Z2C5	Myotubularin	Mtm1	587110	523160	389690	351010	623920	424540	323720	483980	471280	110990	280350	247960	1.51147	0.050295	0.0517363	0.595956	1.2862
Q811U4	Mitofusin-1	Mfn1	1683100	1587000	1308200	1002900	1503400	927980	803870	1275000	1267200	871250	819060	886710	1.35277	0.0504529	0.0532622	0.435917	1.27358
P41216	Long-chain-fatty-acid--CoA ligase 1	Acsl1	108540000	94199000	75355000	62114000	107420000	61470000	60159000	84731000	68314000	54026000	48723000	56850000	1.3656	0.0506013	0.0564086	0.44953	1.24865
Q9JLZ6	Hypermethylated in cancer 2 protein	Hic2	137890	92319	120470	107090	105140	127690	102070	132780	188690	252790	158930	151940	0.699553	0.0506096	0.0679562	-0.515494	1.16777
Q64669	NAD(P)H dehydrogenase [quinone] 1	Nqo1	3408800	2697000	1570300	1567500	3002900	1727700	1305900	2106500	1866200	1331500	1337600	1182100	1.53061	0.0506236	0.0616637	0.614111	1.20997
P05201	Aspartate aminotransferase, cytoplasmic	Got1	126370000	105390000	82845000	59393000	116650000	67411000	55710000	97070000	71717000	52481000	52874000	49443000	1.47131	0.0506392	0.0542809	0.557097	1.26535
Q9CWZ3	RNA-binding protein 8A	Rbm8a		203650	88756	281960	270350	351580	417430	391610	396180	395480	335710	212940	0.667902	0.0506868	0.0617548	-0.582292	1.20933
P49182	Heparin cofactor 2	Serpind1	419400	520870	820370	1168400	543010	930820	1203000	896910	733330	1273600	1012800	1244700	0.691803	0.0508349	0.0528065	-0.531567	1.27731
Q9QZ08	N-acetyl-D-glucosamine kinase	Nagk	485990	473590	475730	378740	459860	576600	353600	453730	420420	441790	411850	354650	1.17014	0.0509507	0.0544825	0.226682	1.26374
Q9QY76	Vesicle-associated membrane protein-associated protein B	Vapb	3735300	4150200	3947600	2671100	4109500	2795100	3009100	3675000	2918700	1587500	2487900	2518300	1.32182	0.05115	0.0512002	0.402522	1.29073
Q9CQH3	NADH dehydrogenase [ubiquinone] 1 beta subcomplex subunit 5, mitochondrial	Ndufb5	27727000	30702000	28009000	27085000	29582000	22842000	38523000	33282000	32859000	37468000	23809000	31866000	0.838934	0.0514197	0.0601034	-0.253371	1.2211
P50431	Serine hydroxymethyltransferase, cytosolic	Shmt1	85876	341460	49017	14917	315830		33423	17061	21713	11039	22274	19140	7.76992	0.0514216	0.112271	2.9579	0.949731
Q8CHT0	Delta-1-pyrroline-5-carboxylate dehydrogenase, mitochondrial	Aldh4a1	12285000	9918800	8050200	6713600	11617000	6608300	5532100	9368100	7835200	5557400	5225800	5505700	1.41432	0.0514278	0.0546317	0.50011	1.26256
Q8CI59	Metalloreductase STEAP3	Steap3	322820	377940	391370	322940	334280	360170	263510	178900	215590	283040	315860	400900	1.27248	0.0514351	0.0663344	0.347645	1.17826
Q9CQ60	6-phosphogluconolactonase	Pgls	3487400	3431100	2666500	2105400	3422800	2476700	2050300	2727200	2583800	1974900	2490400	2127400	1.26056	0.0514368	0.0596897	0.334069	1.2241
Q60809	CCR4-NOT transcription complex subunit 7	Cnot7	60299	61753	51970	68927	52229	56160	49180		68122	96902	81877	86515	0.76525	0.0514563	0.0949584	-0.385997	1.02247
Q9EPC1	Alpha-parvin	Parva	1192300	844050	1097100	975490	1085400	852200	595300	774080	861080	813160	843290	1052500	1.22414	0.0514857	0.0515312	0.291771	1.28793
Q9CR00	26S proteasome non-ATPase regulatory subunit 9	Psmd9	620310	721390	678040	553160	659270	647250	469440	591700	660420	587640	577870	524260	1.13722	0.0515407	0.0520123	0.185507	1.28389
E9Q0S6	Tensin-1	Tns1	4933500	4723700	4185000	3036600	4714000	3113000	2633500	3628600	3806700	2417800	3656200	2985600	1.29158	0.0515833	0.0546805	0.369134	1.26217
Q9CQ62	2,4-dienoyl-CoA reductase [(3E)-enoyl-CoA-producing], mitochondrial	Decr1	63015000	47951000	42856000	32213000	56650000	32824000	29876000	44580000	36790000	30528000	26583000	31012000	1.3819	0.0515875	0.0603011	0.466658	1.21967
Q9CZJ2	Heat shock 70 kDa protein 12B	Hspa12b	2531200	2123000	2102600	1724100	2195500	1722500	1752300	1924300	1981700	1661500	1526000	1635100	1.183	0.0515924	0.0582612	0.24245	1.23462
P50580	Proliferation-associated protein 2G4	Pa2g4	3954100	3731300	3275300	3835800	3421000	4786600	4204600	3740000	4705100	4603200	5203900	4471000	0.854288	0.0516109	0.0517639	-0.227205	1.28597
P99026	Proteasome subunit beta type-4	Psmb4	3567200	3317700	3760800	3545900	3287300	3876900	3616000	3592200	3973100	3900500	3879600	3968400	0.931356	0.0516394	0.053908	-0.102596	1.26835
Q9D1R1	Complex I assembly factor TMEM126B, mitochondrial	Tmem126b	766480	739770	353740	558530	720510	166280	259030	266300	348760	384350	376170	318580	1.69226	0.0516795	0.0734533	0.758953	1.13399
Q9QUR6	Prolyl endopeptidase	Prep	4752000	4552500	4242500	3905100	4270500	4346700	3385200	4032700	4201500	3973000	4266300	3903400	1.0971	0.0516905	0.0518569	0.13369	1.28519
Q505D1	Serine/threonine-protein phosphatase 6 regulatory ankyrin repeat subunit A	Ankrd28	2341.8	16223	24610	18496		22223	23809	24870	51939		46689	21955	0.495645	0.0517511	0.0584717	-1.01262	1.23305
Q8K009	Mitochondrial 10-formyltetrahydrofolate dehydrogenase	Aldh1l2	738300	868370	919700	638640	799740	689180	430830	613650	719260	745970	603570	691490	1.22318	0.051773	0.0518864	0.29064	1.28495
E9Q137	Testis-expressed protein 264 homolog	Tex264	29700	47263	78122	83688	28682	36735	30410		29021	22043	12827	31112	2.02126	0.0519203	0.0500137	1.01525	1.30091
P61290	Proteasome activator complex subunit 3	Psme3	480540	508050	252760	557820	328950	724600	655700	706680	484620	910860	906710	526380	0.680686	0.0519271	0.0520954	-0.554939	1.2832
P62774	Myotrophin	Mtpn	1817500	1896700	2799800	2521300	1907500	2846500	2845500	2478900	3102400	2973100	2779700	2518000	0.825825	0.0521328	0.0609613	-0.276092	1.21495
Q9CQN1	Heat shock protein 75 kDa, mitochondrial	Trap1	11472000	9257600	8482200	6989200	10402000	7389600	6428600	8283600	7936000	7462900	7070500	6669300	1.23128	0.0521456	0.0652256	0.300155	1.18558
Q9DB50	AP-1 complex subunit sigma-2	Ap1s2	217230	1063100	908970	640090	580120	1772200	2943100	1408800	1335000	3283900	1154200	1069200	0.462892	0.0523544	0.0601397	-1.11125	1.22084
P38647	Stress-70 protein, mitochondrial	Hspa9	68249000	54323000	50431000	38151000	62921000	39799000	33844000	54094000	42188000	36724000	35793000	33458000	1.32941	0.052424	0.0567012	0.410781	1.24641
Q9Z0X4	cGMP-inhibited 3,5-cyclic phosphodiesterase 3A	Pde3a	102720	68379	176280	73760	78563	53217	39170	59976	66541	65728	46192	9951	1.92281	0.0524377	0.0624061	0.943215	1.20477
O88441	Metaxin-2	Mtx2	3726200	3113900	3029000	2849800	3796500	2514600	2511100	3384600	2738400	2334700	2247800	2203000	1.23414	0.0525238	0.0528933	0.30351	1.2766
Q9QWK4	CD5 antigen-like	Cd5l	15230	141410	418690	487100	125100	247340	703500	240430	301940	973400	380000	643510	0.442481	0.0526167	0.0570032	-1.17631	1.2441
P56399	Ubiquitin carboxyl-terminal hydrolase 5	Usp5	3602000	3364300	3405500	3491000	3445200	3590000	2712400	3148600	3263000	3429000	3522700	3214100	1.08337	0.0528126	0.0693115	0.115527	1.15919
Q8C854	Myelin expression factor 2	Myef2	8500.3	123320	29372	64456	84649	231680	253550	294650	74445	168140	311240	118610	0.444013	0.0529519	0.0539201	-1.17133	1.26825
Q923T9	Calcium/calmodulin-dependent protein kinase type II subunit gamma	Camk2g	706990	605040	520030	415860	642810	498570	448900	486900	489030	487430	456230	436300	1.2084	0.0530321	0.0750676	0.273095	1.12455
Q8VDC0	Probable leucine--tRNA ligase, mitochondrial	Lars2	1288200	959560	803950	714810	1036400	739480	396300	1016600	755570	414750	423460	739970	1.47929	0.0531949	0.0537559	0.56491	1.26957
Q9D051	Pyruvate dehydrogenase E1 component subunit beta, mitochondrial	Pdhb	93708000	76864000	56464000	50872000	86854000	50814000	44557000	71762000	53238000	43009000	38403000	43677000	1.41042	0.053277	0.057985	0.49613	1.23668
Q3UMF0	Cordon-bleu protein-like 1	Cobll1	389210	336470	462710	232510	453380	174180	303840	218250	318400	122370	186920	107370	1.62945	0.0532945	0.05529	0.704383	1.25735
Q9EQ06	Estradiol 17-beta-dehydrogenase 11	Hsd17b11	963080	1107400	936870	889090	1030100	1237900	1459600	1068300	1143900	1184200	1097600	1234200	0.857625	0.0533249	0.053569	-0.22158	1.27109
Q60936	Atypical kinase COQ8A, mitochondrial	Coq8a	15919000	13226000	9330800	7464200	15251000	8138700	7052000	11610000	8573100	6772100	5370200	6933700	1.49704	0.0534762	0.059897	0.582115	1.22259
Q8K1N1	Calcium-independent phospholipase A2-gamma	Pnpla8	129700	119000	82244	60285	141300	105320	57918	101820	76892	69410	60763	85592	1.40994	0.0535815	0.0614552	0.495632	1.21144
Q99KI0	Aconitate hydratase, mitochondrial	Aco2	481190000	424350000	358510000	303340000	486860000	287640000	286390000	393210000	321550000	287740000	235160000	269300000	1.30587	0.0537177	0.0588799	0.385016	1.23003
Q9WVJ3	Carboxypeptidase Q	Cpq	633670	519550	565270	544330	621390	578500	453120	447740	388420	612930	527220	542120	1.16529	0.0540109	0.0617513	0.220686	1.20935
Q8BHC4	Dephospho-CoA kinase domain-containing protein	Dcakd	832750	770650	576740	484500	797320	537690	480890	534870	599850	492940	512040	542430	1.2645	0.054045	0.0734074	0.338571	1.13426
P04117	Fatty acid-binding protein, adipocyte	Fabp4	39671000	35149000	30073000	30911000	38275000	28570000	26856000	32973000	29596000	30627000	25903000	28542000	1.16133	0.0542979	0.0615515	0.215781	1.21076
P16125	L-lactate dehydrogenase B chain	Ldhb	98863000	79548000	64134000	49503000	100940000	53723000	47019000	77170000	52611000	45276000	41353000	45308000	1.4469	0.0543734	0.0606066	0.532963	1.21748
Q61166	Microtubule-associated protein RP/EB family member 1	Mapre1	2020300	2104400	1909700	1971100	1689800	2109000	1918400	2198800	2322100	2124800	2757600	2196300	0.873228	0.0544399	0.061804	-0.195569	1.20898
O09174	Alpha-methylacyl-CoA racemase	Amacr	1275800	1138400	1374200	855790	1041100	770170	904360	1127200	846220	699100	666800	539410	1.34964	0.0545363	0.0549295	0.432577	1.26019
Q5SSK3	Transcription elongation factor, mitochondrial	Tefm	539920	481290	166000	382720	526490	376990	256100	406150	350710	50407	184560	225250	1.67896	0.0545958	0.0548618	0.747571	1.26073
O55126	Protein NipSnap homolog 2	Nipsnap2	45321000	43887000	39422000	35181000	48205000	30905000	31290000	41124000	37466000	32234000	24935000	29163000	1.23805	0.0546953	0.0550878	0.308074	1.25894
O35295	Transcriptional activator protein Pur-beta	Purb	637670	531440	560310	578660	685690	608740	405940	492010	349370	544220	654420	513370	1.21734	0.054706	0.0634263	0.283732	1.19773
Q9D1G1	Ras-related protein Rab-1B	Rab1b	3397700	3173500	3486000	3286100	3352500	3944200	2703100	3108300	2760400	3558500	3208000	3106400	1.11902	0.0549853	0.0556041	0.162237	1.25489
Q9CQH7	Transcription factor BTF3 homolog 4	Btf3l4	246780	165630	190460	186920	213330	191320	112850	238850	90270	146460	173510	100830	1.38442	0.0552018	0.0648537	0.469286	1.18807
Q9JHH6	Carboxypeptidase B2	Cpb2	585730	1200600	1718500	2120200	959630	2088400	1903900	1691300	2093600	2481400	2034100	2083900	0.705804	0.0553823	0.0687722	-0.502661	1.16259
Q9DC77	Small muscular protein	Smpx	2088700	1504800	1305300	1156000	1490700	1147400	1786500	2328200	1823200	1742200	1796800	1537200	0.789252	0.0554365	0.0575043	-0.341442	1.2403
Q9QUG9	RAS guanyl-releasing protein 2	Rasgrp2		19927	21079	18497	20313	24269	1942	15653	7761.2	14931	23744	14919	1.58204	0.0554777	0.0539939	0.661782	1.26766
P05366	Serum amyloid A-1 protein	Saa1	231300	1216600	1173400	980830	508340	1205900	1399200	3015300	6853400	4717500	1131700	955230	0.294172	0.0555598	0.0793702	-1.76527	1.10034
Q8BKC5	Importin-5	Ipo5	7711100	7232700	7205200	8328900	6791500	8161000	7226400	7527900	9206000	9943500	10008000	8577400	0.865519	0.0556266	0.0650559	-0.208363	1.18671
Q9Z0X1	Apoptosis-inducing factor 1, mitochondrial	Aifm1	17329000	15391000	12586000	11043000	17414000	10788000	10991000	14354000	11582000	9874200	8712500	9942600	1.29172	0.0556633	0.0601153	0.36929	1.22102
Q7TPV4	Myb-binding protein 1A	Mybbp1a	2020700	2129500	2600800	2952900	1746600	2901300	2494600	2349400	2930300	3490600	3609900	3327400	0.788465	0.0557035	0.0557958	-0.342881	1.2534
Q9CQY6	Ubiquinol-cytochrome-c reductase complex assembly factor 2	Uqcc2	397000	340320	343680	223410	480390	174590	206060	270810	318460	184560	69956	156200	1.62464	0.0557274	0.057314	0.70012	1.24174
P55937	Golgin subfamily A member 3	Golga3	304050	312190	369070	318900	316300	326820	340800	340070	406910	337810	471900	359250	0.862895	0.0560019	0.0687267	-0.212743	1.16287
Q8BTY1	Kynurenine--oxoglutarate transaminase 1	Kyat1	1258100	908950	350500	573870	1181000	829730	329750	908370	600080	212680	429390	359200	1.79687	0.0561241	0.0589295	0.845484	1.22967
Q9Z2M7	Phosphomannomutase 2	Pmm2	999880	1149800	955640	717050	886440	857360	788120	909400	711310	838180	690150	741230	1.18976	0.0561516	0.0631102	0.250673	1.1999
Q80VP1	Epsin-1	Epn1	373820	392280	338100	318110	396480	362700	367010	283590	318540	335580	327100	333050	1.11025	0.056267	0.0566929	0.15088	1.24647
P68368	Tubulin alpha-4A chain	Tuba4a	8845700	7105600	6393500	6694100	8245800	6397100	5394200	8037300	5417000	5932600	5574900	5688800	1.21188	0.0565534	0.0565616	0.277241	1.24748
P47963	60S ribosomal protein L13	Rpl13	3344900	2719800	2548600	3270700	2603400	2928100	2707600	4101100	3523600	3225900	3652700	3261900	0.850665	0.0566686	0.0592153	-0.233337	1.22757
Q9DBL1	Short/branched chain specific acyl-CoA dehydrogenase, mitochondrial	Acadsb	6630600	5983000	4412500	3955100	6460200	3868200	3716400	5214300	4285000	3688400	3048200	3535400	1.33302	0.0567922	0.063198	0.4147	1.1993
P47857	ATP-dependent 6-phosphofructokinase, muscle type	Pfkm	33179000	29775000	26880000	19581000	33958000	19381000	19176000	28310000	21838000	17696000	16670000	18314000	1.33401	0.0569353	0.060937	0.415765	1.21512
Q8BP27	Swi5-dependent recombination DNA repair protein 1 homolog	Sfr1	49814	59300	77905	85210	44993	87643	78772	85018	76825	121570	116390	74310	0.732277	0.0570762	0.0575418	-0.449539	1.24002
P28653	Biglycan	Bgn	1948600	1902200	2204800	2170200	1784700	1701800	1968500	2211000	2195600	2658000	2109400	2188500	0.878576	0.0573308	0.0578245	-0.186761	1.23789
Q9D8W5	26S proteasome non-ATPase regulatory subunit 12	Psmd12	2701900	2345400	2905100	2943600	2471400	2795800	2721300	2946400	2930100	3024100	3104900	2875800	0.918228	0.0573337	0.0651801	-0.123076	1.18589
Q8BZA9	Fructose-2,6-bisphosphatase TIGAR	Tigar	825890	572870	246790	355940	670140	441200	276940	383620	332410	295220	357610	330490	1.57509	0.0577154	0.0814829	0.655432	1.08893
P58871	182 kDa tankyrase-1-binding protein	Tnks1bp1	220760	315370	248070	255200	250540	263220	179760	363170	360720	391700	347200	341460	0.782839	0.0578234	0.0715307	-0.353213	1.14551
Q6PGH2	Jupiter microtubule associated homolog 2	Jpt2	153740	103520	138330	136900	69249	137350	224000	199480	160410	85837	415060	258170	0.550345	0.0578734	0.07768	-0.861593	1.10969
Q8BHG1	Nardilysin	Nrdc	736280	647080	720640	857590	586940	773420	715400	697870	911820	943610	943020	882700	0.848369	0.0580858	0.0588629	-0.237236	1.23016
Q9D708	Protein S100-A16	S100a16	54641	60054	48196	91335	56848	65907	69278	68844	98413	130830	88347	71157	0.715512	0.0580983	0.0632981	-0.482952	1.19861
Q8CBY0	Glutamyl-tRNA(Gln) amidotransferase subunit C, mitochondrial	Gatc	62744	44416	48672	27730	52289	23793	26947	39331	33842	22072	22209	29488	1.49316	0.05823	0.0699867	0.578368	1.15498
Q9WUB4	Dynactin subunit 6	Dctn6	114180	165470	112170	118040	191850	145790	27684	106650	96549	142460	115330	96204	1.44902	0.0583206	0.0590091	0.53508	1.22908
Q9Z0S1	3(2),5-bisphosphate nucleotidase 1	Bpnt1	1314300	1249900	1128300	1000500	1234000	1060800	1035200	1101300	1156000	1017600	991320	883130	1.12988	0.0583211	0.0599883	0.17617	1.22193
Q8BG95	Protein phosphatase 1 regulatory subunit 12B	Ppp1r12b	2318700	2155200	1843300	1283600	2439400	1318000	1157400	2021800	1538300	946440	1170600	1223600	1.40953	0.0583466	0.0601755	0.495215	1.22058
Q9JHI0	Matrix metalloproteinase-19	Mmp19	49631	56468	7529	77288	33291	84695	92391	37649	101280	67519	184480	212620	0.443864	0.0583818	0.0717967	-1.17181	1.1439
P62242	40S ribosomal protein S8	Rps8	6853200	5908100	6810000	7624700	5314000	6937200	6804300	6947400	7541100	7307200	8491700	7715000	0.880386	0.058544	0.0608855	-0.183792	1.21549
Q8R1S0	Ubiquinone biosynthesis monooxygenase COQ6, mitochondrial	Coq6	5832500	5290800	4062100	3253800	5824900	3309400	3391900	4463100	3893100	3105900	2720600	2767000	1.35552	0.0587885	0.0659841	0.438849	1.18056
Q9JI91	Alpha-actinin-2	Actn2	341560000	306150000	244360000	199860000	340880000	207580000	183100000	297630000	218760000	170130000	162680000	179420000	1.35377	0.0588894	0.0604074	0.436982	1.21891
Q9QXC1	Fetuin-B	Fetub	1307600	1905400	3195200	2958500	1997600	2843200	4574600	2844500	2308700	3332300	3219100	3438000	0.720564	0.0589976	0.0590073	-0.472802	1.22909
Q9Z2I9	Succinate--CoA ligase [ADP-forming] subunit beta, mitochondrial	Sucla2	58077000	44732000	36229000	31942000	55590000	33948000	28277000	46927000	33415000	25207000	25846000	28075000	1.3876	0.0590456	0.0616596	0.472593	1.21
Q9Z1N5	Spliceosome RNA helicase Ddx39b	Ddx39b	4261500	4481300	5132600	5244500	4214200	5201100	4866700	4974900	5646000	5258500	5435900	5310200	0.906104	0.0592659	0.0655396	-0.142252	1.1835
Q9DAW9	Calponin-3	Cnn3	1760700	1636400	1712700	2227500	1529700	2073600	1787100	1769300	2210800	2802100	2839100	2348900	0.795258	0.0592775	0.0661275	-0.330505	1.17962
Q9DCV4	Regulator of microtubule dynamics protein 1	Rmdn1	4014300	3151700	3009400	2440900	3621800	2142900	2160900	3160800	2602900	2120000	1638300	2152200	1.32858	0.0592935	0.0616239	0.409882	1.21025
O35143	ATPase inhibitor, mitochondrial	Atp5if1	988320	889140	643140	663350	927120	747510	616790	786110	621540	753130	590750	261850	1.33839	0.0593929	0.0610113	0.420498	1.21459
P16254	Signal recognition particle 14 kDa protein	Srp14	190480	199660	190820	209560	157170	239560	193330	215540	228360	238380	252920	235870	0.870163	0.0593962	0.0611956	-0.200643	1.21328
Q9Z2I8	Succinate--CoA ligase [GDP-forming] subunit beta, mitochondrial	Suclg2	7949500	6106200	5115900	4338800	6798100	4018200	3788400	5742900	4655800	3691900	3197600	4086200	1.36418	0.0594296	0.0656539	0.448039	1.18274
Q3UIU2	NADH dehydrogenase [ubiquinone] 1 beta subcomplex subunit 6	Ndufb6	18880000	19180000	19141000	19864000	22714000	16517000	24207000	24462000	22565000	30604000	16954000	22611000	0.822444	0.0594689	0.0712536	-0.282011	1.14719
P56376	Acylphosphatase-1	Acyp1	628280	553550	814380	697750	962690	839190	514890	652570	653930	623920	508000	670440	1.24066	0.0594736	0.0698544	0.311107	1.15581
Q8VCR7	Putative protein-lysine deacylase ABHD14B	Abhd14b	592740	517140	448650	332040	525120	384300	285730	465810	358550	414330	355800	305720	1.28091	0.0595597	0.0629345	0.357168	1.20111
P30999	Catenin delta-1	Ctnnd1	1767500	1877800	2009800	2209900	1692000	2023600	1994400	1955200	2324000	2181900	2561200	2100700	0.882843	0.0596402	0.0605004	-0.179772	1.21824
Q9D125	28S ribosomal protein S25, mitochondrial	Mrps25	416340	311910	319670	279690	359180	231220	213390	268980	289800	38631	234970	281190	1.44542	0.059668	0.0633452	0.531484	1.19829
Q9DC16	Endoplasmic reticulum-Golgi intermediate compartment protein 1	Ergic1	540410	459710	683800	514500	414510	586080	619980	563790	697170	585760	679150	617210	0.850109	0.0597704	0.067753	-0.234281	1.16907
Q5SSW2	Proteasome activator complex subunit 4	Psme4	233290	362740	235890	126290	270470	203760	95774	232260	217110	115160	150640	120990	1.53706	0.059881	0.0624177	0.620175	1.20469
Q06185	ATP synthase subunit e, mitochondrial	Atp5me	26182000	26812000	21847000	24334000	28851000	20298000	31877000	31307000	31631000	29442000	21663000	28515000	0.850311	0.0599175	0.0608321	-0.233937	1.21587
Q8BWT5	Disco-interacting protein 2 homolog A	Dip2a	193540	332090	266550	128550	247910	116710	384700	430120	279050	306500	225490	256250	0.68293	0.0599259	0.0600311	-0.55019	1.22162
O54988	STE20-like serine/threonine-protein kinase	Slk	536530	553960	812510	709740	866420	471030	284510	565100	383420	633370	589440	380010	1.39295	0.0601368	0.0606131	0.478141	1.21743
Q8BIW1	Exopolyphosphatase PRUNE1	Prune1	704160	540590	691290	499230	639940	591640	558300	656710	251240	362800	518490	457120	1.30741	0.060364	0.067488	0.386715	1.17077
P53395	Lipoamide acyltransferase component of branched-chain alpha-keto acid dehydrogenase complex, mitochondrial	Dbt	7566300	6020200	5100000	4262300	7599700	4211600	3505700	5314000	4938600	4544400	3671600	3994500	1.33853	0.060505	0.0716104	0.420653	1.14502
Q923D3	Prostate androgen-regulated mucin-like protein 1 homolog	Parm1	106520	90254	124390	76655	123480		49294	63512	82538	66969	119490	65292	1.39916	0.0606283	0.0573833	0.484564	1.24121
Q8CGB6	Tensin-2	Tns2	1906000	3689400	2550500	1020300	2136600	1069200	1172900	1315300	1847000	944380	401990	959880	1.86285	0.0607154	0.0714977	0.897509	1.14571
Q9QZE5	Coatomer subunit gamma-1	Copg1	2486200	2776000	2869900	3264800	2194300	3225500	2986400	2608400	3416900	3674900	3779800	3514300	0.841647	0.0607875	0.0609264	-0.248712	1.21519
P10605	Cathepsin B	Ctsb	11017000	11670000	15297000	14715000	11374000	16750000	10340000	8032300	9408500	11037000	13015000	12893000	1.2487	0.0609205	0.0621133	0.320425	1.20682
Q9JME7	Trafficking protein particle complex subunit 2-like protein	Trappc2l		28710	51198	40419	23261		2182	20789	25799	27082	22678	26674	1.72025	0.0611304	0.0926719	0.782617	1.03305
Q99M31	Heat shock 70 kDa protein 14	Hspa14	85884	124630	191700	88146	141660	60147	165140	156150	188380	260900	210400	92482	0.644805	0.061173	0.0619891	-0.633066	1.20768
Q7TMY8	E3 ubiquitin-protein ligase HUWE1	Huwe1	954590	1086300	983040	917170	922170	902660	824060	765190	981800	744630	944840	894920	1.11842	0.0612572	0.0644143	0.161458	1.19102
Q0II04	Nebulette	Nebl	11933000	12542000	9389200	5629900	12033000	6979000	5935400	10713000	7779200	4252500	4555800	5756000	1.50047	0.0616016	0.0625651	0.585413	1.20367
O35215	D-dopachrome decarboxylase	Ddt	6136500	5730800	4435700	3292100	6608600	4060100	3461400	4995900	3717800	3733900	3496300	3471500	1.3229	0.0616971	0.0736094	0.403708	1.13307
Q9D903	Probable rRNA-processing protein EBP2	Ebna1bp2	40396	43675	55616	49940	33393	41862	50368	47911	60671	64886	66916	40947	0.798561	0.0617169	0.0639481	-0.324525	1.19417
A1L317	Keratin, type I cytoskeletal 24	Krt24	767690	26720	709010	345490	325270	360560	2504000		690690	2595000	417290	705370	0.305581	0.0617545	0.115934	-1.71037	0.93579
Q9QY81	Nuclear pore membrane glycoprotein 210	Nup210	86471	103860	76926	218530	34945	134140	57074		25352	12662	38721	85838	2.48456	0.0617623	0.0555798	1.31299	1.25508
Q6PB66	Leucine-rich PPR motif-containing protein, mitochondrial	Lrpprc	29517000	24184000	21188000	17224000	26183000	16705000	15872000	22773000	19852000	15667000	14084000	15569000	1.30037	0.0617986	0.0662915	0.378927	1.17854
Q8BTJ4	Bis(5-adenosyl)-triphosphatase enpp4	Enpp4	154610	69016	179490	137600	92441	97498	163070	177580	181180	238980	128410	138220	0.711141	0.061866	0.0620022	-0.491792	1.20759
O89020	Afamin	Afm	903830	1010900	1557600	1796200	954130	1343400	2137200	1264300	1233000	2558300	1676500	1950800	0.69926	0.0620608	0.0651268	-0.5161	1.18624
Q3U3V8	X-ray radiation resistance-associated protein 1	Xrra1	5096300	4150000	4548600	4728700	4406400	3504100	4340900	5474400	5499500	8033700	5124400	5060500	0.788292	0.0621548	0.0752476	-0.343199	1.12351
P21958	Antigen peptide transporter 1	Tap1	134870	214430	207520	164740	209960	416740	115430	112100	76464	166930	196020	126230	1.69983	0.0621612	0.0751777	0.765389	1.12391
Q8BYL4	Tyrosine--tRNA ligase, mitochondrial	Yars2	681790	520720	432540	349550	529770	373400	258000	494740	410010	298950	303860	349230	1.36551	0.0623545	0.0654044	0.449441	1.18439
Q7TQI3	Ubiquitin thioesterase OTUB1	Otub1	2480900	2258600	2318000	2223300	2604900	2309300	1996800	2247400	2188100	2135200	2409400	2192400	1.07789	0.062362	0.0625396	0.108204	1.20384
Q9JKL5	Calcineurin B homologous protein 3	Tesc	48656	47368	18701	24727	145530	90288	9534.3	1402	5761.1	45007	765.34	44428	3.51055	0.0624284	0.0749725	1.8117	1.1251
Q9WV02	RNA-binding motif protein, X chromosome	Rbmx	1007900	865650	1227700	876690	771450	884060	608100	784160	669150	758270	872840	919300	1.22152	0.0625203	0.0649428	0.288683	1.18747
Q9Z121	C-C motif chemokine 8	Ccl8	36769	92026	103460		16636	178460	161090	144570	95733	269700	142250	165460	0.523927	0.0626172	0.0673719	-0.932563	1.17152
P63154	Crooked neck-like protein 1	Crnkl1	18728	29435	29864	30484	21462	33183	37410	34144	27297	44301	49007	26138	0.747404	0.0629289	0.0681503	-0.42004	1.16653
P26443	Glutamate dehydrogenase 1, mitochondrial	Glud1	11922000	11580000	11712000	11008000	11223000	10658000	10615000	11600000	10588000	10106000	10080000	11194000	1.06108	0.0632243	0.0647342	0.0855271	1.18887
Q9WUR9	Adenylate kinase 4, mitochondrial	Ak4	2619600	2187800	1712800	1295600	2618800	1355200	1212800	1924500	1646500	1181300	1175300	1172500	1.41825	0.0632539	0.0715947	0.504115	1.14512
Q9CXY9	GPI-anchor transamidase	Pigk	187960	41717	98139	31886	19104	2330.2	221220			95909	226730	101360	0.393806	0.0635151	0.0747316	-1.34444	1.1265
P19157	Glutathione S-transferase P 1	Gstp1	16026000	13701000	11700000	10865000	15728000	11325000	9957400	14425000	10806000	9061200	10057000	9867300	1.23641	0.0635415	0.0643615	0.306153	1.19137
Q8JZL3	Thiamine-triphosphatase	Thtpa	99532	55324	97277	35275	84141	51192	34601	66515	51964	35398	40659	43604	1.54997	0.0638684	0.0759939	0.632242	1.11922
P07724	Albumin	Alb	649900000	611900000	921470000	1069700000	698620000	814240000	1206000000	770240000	789880000	1296100000	986790000	1162200000	0.767295	0.0640286	0.0654238	-0.382147	1.18426
Q8C878	NEDD8-activating enzyme E1 catalytic subunit	Uba3	646260	621770	515310	458180	535910	486940	389280	468980	570630	436300	419860	480340	1.18044	0.0641038	0.0648935	0.239322	1.1878
Q3UV17	Keratin, type II cytoskeletal 2 oral	Krt76	796360	680380	440280	1883000	575540	607190	1649100	1338700	1681300	1155200	1281300	940440	0.61928	0.0642233	0.0725163	-0.691337	1.13956
Q9Z315	U4/U6.U5 tri-snRNP-associated protein 1	Sart1	45784	12759	90626	119200	59270	100140	115710	127510	93665	53463	194340	224220	0.528835	0.064236	0.0697903	-0.91911	1.15621
P11031	Activated RNA polymerase II transcriptional coactivator p15	Sub1	403490	427380	426710	490710	354480	583880	510440	494960	580830	566910	475750	515310	0.854478	0.0643922	0.0736884	-0.226885	1.1326
Q9WUB3	Glycogen phosphorylase, muscle form	Pygm	104960000	90599000	70612000	53119000	100770000	57403000	51683000	84263000	61977000	46900000	45836000	51315000	1.3962	0.0644001	0.0689175	0.481502	1.16167
Q9JHI5	Isovaleryl-CoA dehydrogenase, mitochondrial	Ivd	33669000	26769000	20243000	20713000	33877000	17902000	18137000	25623000	19915000	17071000	14292000	17401000	1.36228	0.064435	0.0725495	0.446019	1.13937
Q8BWM0	Prostaglandin E synthase 2	Ptges2	3941100	3792200	3450000	3271000	4087400	2870900	2749200	3877100	3068100	3104900	2641000	2625100	1.18528	0.0645026	0.0645308	0.245231	1.19023
Q922E4	Ethanolamine-phosphate cytidylyltransferase	Pcyt2	54561	268030	228110	45055	280070	73006	52224	48436	113630	29405	43058	72946	2.63785	0.0645524	0.0854901	1.39936	1.06808
Q04447	Creatine kinase B-type	Ckb	5907100	4910500	5284200	4817200	5906300	5053000	3770100	4504100	4107500	4922800	5539000	4952400	1.14687	0.0647312	0.0667102	0.197703	1.17581
Q9JII5	DAZ-associated protein 1	Dazap1	1364500	1467800	1659100	1411000	1393000	1586400	1275400	1202400	1360600	1380900	1507700	1359500	1.09835	0.0648728	0.065336	0.135337	1.18485
Q9Z0E6	Guanylate-binding protein 2	Gbp2	1207600	2473900	1640000	1006500	2378600	5116600	925520	978070	1007100	919160	1250100	1090200	2.24033	0.0648811	0.0920336	1.16371	1.03605
Q3TBT3	Stimulator of interferon genes protein	Sting1	440920	555250	677720	736610	584120	697610	836380	482180	839930	710260	923700	910270	0.785126	0.0650873	0.069323	-0.349003	1.15912
Q8K3H0	DCC-interacting protein 13-alpha	Appl1	452650	375560	378300	295790	319280	270540	280440	250190	305030	101350	335010	283280	1.34516	0.0653014	0.0665077	0.427773	1.17713
Q9DBB4	N-alpha-acetyltransferase 16, NatA auxiliary subunit	Naa16	2695	34511	47665	37379	40198	52029	17053	14887	18416	19889	23743	28500	1.751	0.0653154	0.0855386	0.808183	1.06784
Q62234	Myomesin-1	Myom1	77105000	69042000	60062000	45178000	77174000	47205000	47561000	65708000	51983000	40369000	39213000	43162000	1.30476	0.0654005	0.0687711	0.383786	1.16259
Q921M3	Splicing factor 3B subunit 3	Sf3b3	1100500	1144600	1348500	1354700	1147100	1322800	1318400	1134400	1347800	1698300	1912100	1564000	0.82654	0.0654026	0.0793747	-0.274843	1.10032
Q05816	Fatty acid-binding protein 5	Fabp5	8248800	8677500	9252100	9778600	8206000	9620300	7455000	5945300	8169500	6439600	9178500	9019800	1.16395	0.065894	0.0753343	0.219025	1.12301
Q9D855	Cytochrome b-c1 complex subunit 7	Uqcrb	46195000	40915000	41885000	46882000	47716000	35443000	62094000	56112000	46221000	58405000	38013000	49068000	0.835835	0.0660391	0.0749623	-0.258711	1.12516
Q9CQE3	28S ribosomal protein S17, mitochondrial	Mrps17	262090	273360	120430	190220	306600	204830	96871	270690	172240	139950	74734	107600	1.57471	0.0661953	0.0662583	0.655082	1.17876
Q9CZB0	Succinate dehydrogenase cytochrome b560 subunit, mitochondrial	Sdhc	17731000	18683000	16433000	16879000	17671000	13765000	22040000	19652000	22362000	25195000	14087000	18865000	0.827833	0.0662193	0.0786053	-0.272589	1.10455
Q7TQK5	Coiled-coil domain-containing protein 93	Ccdc93	38871	48327	91002	50897		91996	34379	42492	50745	18342	47308	47031	1.60348	0.0663248	0.102266	0.681207	0.99027
P49962	Signal recognition particle 9 kDa protein	Srp9		68018	104980	32013	117490	164120	121110	125900	153510	193600	349430	181050	0.519247	0.0663864	0.0587176	-0.945507	1.23123
Q91WU5	Arsenite methyltransferase	As3mt	1073900	1013700	783140	669830	1142000	826220	350810	753580	904800	693340	695960	783940	1.31713	0.0664447	0.0664456	0.397394	1.17753
Q8R059	UDP-glucose 4-epimerase	Gale	40004	20568			35532	66639	74237	86976	31990	83440	54074	90783	0.579157	0.0664751	0.0609964	-0.787975	1.2147
P56501	Mitochondrial uncoupling protein 3	Ucp3	880260	971970	840740	571160	751480	614440	1088300	1049400	999100	906870	718120	903780	0.817226	0.0666204	0.0673022	-0.291193	1.17197
Q6IRU2	Tropomyosin alpha-4 chain	Tpm4	5772600	5366100	8136500	8259400	5622600	8049000	7622300	7259300	7431700	9016700	10042000	8871300	0.820133	0.0667222	0.0682833	-0.28607	1.16569
Q9JJ78	Lymphokine-activated killer T-cell-originated protein kinase	Pbk		734.35	36418	37738		16502	35602		27327	55392	51035	52402	0.515158	0.0669936	0.0912643	-0.956913	1.0397
Q60963	Platelet-activating factor acetylhydrolase	Pla2g7	42338	104030	199530	193950	86654	191760	275270	66669	319550	381990	195780	225660	0.558571	0.0670151	0.0726559	-0.840186	1.13873
P57784	U2 small nuclear ribonucleoprotein A	Snrpa1	473390	422470	514740	517620	412100	574200	485060	553480	495990	682970	585790	591720	0.858472	0.0670656	0.0677379	-0.220158	1.16917
Q8VBT0	Thioredoxin-related transmembrane protein 1	Tmx1	880030	892010	868040	792980	803060	885980	878140	820610	1086100	1275600	974150	941270	0.85713	0.0671381	0.0881937	-0.222413	1.05456
Q8JZV7	N-acetylglucosamine-6-phosphate deacetylase	Amdhd2	129210	156890	155320	189770	147450	197140	100910	65465	51514	151310	124070	189540	1.42907	0.0673191	0.0775531	0.515074	1.1104
Q62448	Eukaryotic translation initiation factor 4 gamma 2	Eif4g2	1539900	1445200	1508700	1547400	1395200	1485900	1406200	1570800	1693600	1631500	1666900	1551900	0.937128	0.0674276	0.0749555	-0.0936823	1.1252
P29595	NEDD8	Nedd8	234990	246260	362160	294010	184730	258150	232770	257390	157320	126090	192340	223650	1.32847	0.0674484	0.0684585	0.40977	1.16457
P63073	Eukaryotic translation initiation factor 4E	Eif4e	906400	805120	864730	819690	846160	788430	807770	913020	1046000	961070	1002000	826330	0.905392	0.0675642	0.079769	-0.143386	1.09817
P97434	Myosin phosphatase Rho-interacting protein	Mprip	217680	306520	153970	313500	134200	268480	187750	316420	609880	274590	440240	398510	0.626002	0.0677145	0.0769442	-0.675761	1.11382
Q8K558	Trem-like transcript 1 protein	Treml1	23056	30193	56101	75729	34193	50459	62996	71530	63381	192280	54322	105320	0.490573	0.0681736	0.0842245	-1.02746	1.07456
Q9JK38	Glucosamine 6-phosphate N-acetyltransferase	Gnpnat1		69687	113890	92488	68122	122460		95510	139480	115950	160640	119970	0.738892	0.0685178	0.0685182	-0.436565	1.16419
Q11011	Puromycin-sensitive aminopeptidase	Npepps	8475700	7531200	6607700	5717300	7547900	5960800	5492200	6894300	6560900	5389600	5852600	5456600	1.17377	0.068533	0.0746901	0.231155	1.12674
P48758	Carbonyl reductase [NADPH] 1	Cbr1	2492800	2236800	2523400	1387000	2372500	1687400	1477500	2189000	1935700	1143600	1481700	1458500	1.31116	0.0686635	0.0699373	0.390844	1.15529
Q8BGZ4	Cell division cycle protein 23 homolog	Cdc23	81647	61045	109240	108240	70018	105090	91702	76076	152670	131930	217900	136600	0.663396	0.0686871	0.0823944	-0.592057	1.0841
P84099	60S ribosomal protein L19	Rpl19	1994900	1595200	1795000	1418400	1763400	1575900	2009200	2150100	1908000	1688400	2205300	1685500	0.870888	0.0688488	0.0691039	-0.19944	1.1605
Q61469	Phospholipid phosphatase 1	Plpp1	18870		15379	20253	16129	14224	26151	18096	19146	30838	23185	16976	0.757679	0.0689285	0.0617799	-0.400341	1.20915
Q91WD5	NADH dehydrogenase [ubiquinone] iron-sulfur protein 2, mitochondrial	Ndufs2	68639000	73399000	73381000	79579000	81725000	64396000	89684000	82276000	82208000	92813000	66467000	83538000	0.887588	0.0689725	0.0719615	-0.172037	1.1429
Q9JMH9	Unconventional myosin-XVIIIa	Myo18a	1342500	1204900	1179100	998650	1231100	1195400	962510	1213700	1057400	1005600	1182600	896340	1.13192	0.0689939	0.0693496	0.178774	1.15896
Q9QUR7	Peptidyl-prolyl cis-trans isomerase NIMA-interacting 1	Pin1	624460	516500	397290	526860	554940	610110	595820	658810	627170	557990	584330	665420	0.875491	0.0693622	0.0784799	-0.191835	1.10524
O54692	Centromere/kinetochore protein zw10 homolog	Zw10	67467	56114	63937	53068	37026	61844	62214	63968	65078	59180	79391	81575	0.825112	0.0694179	0.0699764	-0.277338	1.15505
Q9R059	Four and a half LIM domains protein 3	Fhl3	190220	154380	204670	189220	180960	233040	196040	217630	202780	236130	216190	239950	0.880624	0.0694389	0.0734827	-0.183402	1.13381
Q61234	Alpha-1-syntrophin	Snta1	2689900	2171400	1596200	1644200	2317000	1558700	1338800	2056100	1816400	1169100	1422800	1280800	1.31852	0.0694451	0.0718396	0.398915	1.14364
Q14C51	Pentatricopeptide repeat domain-containing protein 3, mitochondrial	Ptcd3	1409600	1039200	862760	754660	976090	724530	684610	938630	821090	709940	543750	638630	1.32979	0.0695496	0.0774675	0.4112	1.11088
P50752	Troponin T, cardiac muscle	Tnnt2	175960000	154370000	134300000	105070000	191370000	104470000	115850000	153280000	106890000	88482000	84140000	97584000	1.33938	0.0696774	0.0730719	0.421562	1.13625
Q921H8	3-ketoacyl-CoA thiolase A, peroxisomal	Acaa1a	4091800	4229000	3685100	3164800	3790400	3942400	3068700	3895800	3637400	3141500	3361400	3378900	1.11813	0.0697933	0.070809	0.161092	1.14991
P14206	40S ribosomal protein SA	Rpsa	14425000	14273000	15489000	18075000	13726000	16800000	15588000	14908000	17784000	20315000	19529000	18138000	0.8732	0.069953	0.0714646	-0.195616	1.14591
P01728	Ig lambda-2 chain V region		66308	62842	152850	257190	78436	151260	357190	114590	376490	346730	142070	151060	0.516679	0.0701913	0.0761561	-0.952659	1.1183
Q91VR8	Protein BRICK1	Brk1	215250	225180	365260	237900	190100	297140	290930	247360	311290	399020	357980	339840	0.786485	0.0702841	0.071327	-0.346509	1.14675
P56379	ATP synthase subunit ATP5MPL, mitochondrial	Atp5mpl	9388400	9691300	9627700	9186100	9977400	7140300	10130000	12530000	12928000	10438000	7790600	12007000	0.835737	0.0703026	0.0789613	-0.25888	1.10259
P27773	Protein disulfide-isomerase A3	Pdia3	35351000	34655000	37164000	39579000	32981000	46130000	40257000	36997000	41592000	46323000	48550000	43472000	0.87818	0.0703515	0.0707741	-0.187411	1.15013
P19253	60S ribosomal protein L13a	Rpl13a	1809300	1521100	2023400	2052400	1520400	2070700	1943700	1911600	1989700	2220700	2249700	2164700	0.881187	0.0705205	0.0777122	-0.18248	1.10951
Q8BP92	Reticulocalbin-2	Rcn2	247080	133860	232460	345140	258880	317800	301110	316890	247270	395940	418490	336970	0.761265	0.0705761	0.0712836	-0.39353	1.14701
P61089	Ubiquitin-conjugating enzyme E2 N	Ube2n	4173600	4036500	4927900	4006000	4383900	4339900	3430800	3695300	4147600	4373700	4098500	3688000	1.10386	0.0705895	0.0706546	0.14256	1.15086
Q6PHN9	Ras-related protein Rab-35	Rab35	481760	552370	534630	441000	492960	450240	539690	437240	356480	358040	401300	453180	1.15987	0.0706707	0.0754815	0.213969	1.12216
A2ASS6	Titin	Ttn	173230000	285480000	289090000	288250000	247170000	230640000	341580000	306970000	255520000	313750000	253270000	343970000	0.834055	0.0709204	0.0714228	-0.261785	1.14616
P60122	RuvB-like 1	Ruvbl1	1268400	1317300	1568400	1657000	1190900	1564200	1467100	1436500	1580900	1815600	1725000	1796400	0.872189	0.0710143	0.0716263	-0.197288	1.14493
Q8CHP8	Glycerol-3-phosphate phosphatase	Pgp	1431200	1320900	1222600	1063600	1385900	1166600	1072800	1022700	1208700	1299300	1045400	1063200	1.13091	0.0711405	0.0726857	0.177488	1.13855
Q8BJ71	Nuclear pore complex protein Nup93	Nup93	746410	727620	760540	824180	618640	789750	877850	658920	775580	1161000	1270100	919820	0.788792	0.0712321	0.0908316	-0.342284	1.04176
Q9JIG8	PRA1 family protein 2	Praf2	144800	222900	5326.8	231540	139430	270390	241390	186660	194030	274730	369400	363150	0.622568	0.0713032	0.0721303	-0.683698	1.14188
Q3V132	ADP/ATP translocase 4	Slc25a31	927440	749060	857530	716530	676780	765980	1333300	1040300	827460	1774800	647310	1086400	0.699496	0.0715647	0.0943684	-0.515611	1.02517
Q6R0H7	Guanine nucleotide-binding protein G(s) subunit alpha isoforms XLas	Gnas	1577100	1291300	1594500	1110400	1592000	1213300	1026500	1145300	1345700	1264800	1070700	1281600	1.17436	0.0716085	0.078389	0.231877	1.10575
P61967	AP-1 complex subunit sigma-1A	Ap1s1	87407	132290	131350	125200	100160	166490	149070	118100	125200	182960	196140	185360	0.776415	0.0716287	0.0725814	-0.3651	1.13917
Q8R2Y2	Cell surface glycoprotein MUC18	Mcam	2116800	1918500	2500600	2975200	1745700	2171600	2755600	2157600	2478900	2809900	3014600	2882400	0.834114	0.0716524	0.0747867	-0.261684	1.12618
P49443	Protein phosphatase 1A	Ppm1a	1301600	1123800	1055200	804410	1223200	911710	838880	1060800	994050	774440	842770	836670	1.20052	0.0720081	0.0786777	0.263661	1.10415
Q7TQ48	Sarcalumenin	Srl	127150000	116710000	97159000	87652000	130220000	78572000	81590000	112980000	84387000	81579000	68261000	79787000	1.25341	0.0722799	0.0757673	0.325856	1.12052
Q9QYG0	Protein NDRG2	Ndrg2	22421000	20115000	17034000	13917000	23403000	13411000	13710000	19032000	14633000	13717000	11755000	13160000	1.28247	0.0723874	0.0792764	0.35892	1.10086
Q8R317	Ubiquilin-1	Ubqln1	807380	681750	911860	755050	575600	718870	785780	836400	1057700	763630	911410	862940	0.852938	0.0724019	0.0725443	-0.229488	1.1394
Q91UZ5	Inositol monophosphatase 2	Impa2	299620	334380	251120	208310	280440	299610	227420	316150	244780	137510	209420	101270	1.35335	0.0724273	0.0797861	0.436531	1.09807
P51660	Peroxisomal multifunctional enzyme type 2	Hsd17b4	4503800	4117900	3797700	3241600	4121100	3665700	3287600	3926200	3763600	3150000	3344300	3358000	1.12569	0.0725079	0.0760573	0.170811	1.11886
Q3UIA2	Rho GTPase-activating protein 17	Arhgap17	230450	313100	259460	306450	228670	348880	182310	66292	177340	146520	314110	288350	1.43585	0.0727112	0.081533	0.521904	1.08867
Q64442	Sorbitol dehydrogenase	Sord	372680	480770	462070	320680	391950	371220	334660	414660	304590	357620	305360	140740	1.29163	0.0727756	0.0772841	0.369192	1.11191
Q8VE37	Regulator of chromosome condensation	Rcc1	250490	372730	341550	329580	274160	407810	297180	244440	250890	263380	303550	298950	1.19171	0.0728797	0.0854604	0.253033	1.06824
P11404	Fatty acid-binding protein, heart	Fabp3	113640000	87055000	72730000	60113000	119030000	65723000	50948000	98652000	62692000	47772000	50823000	52459000	1.42644	0.0729681	0.0747298	0.512418	1.12651
P46938	Transcriptional coactivator YAP1	Yap1	155040	142950	150470	124960	116270	103390	114210	76159	132440	71358	131930	102180	1.26231	0.0730191	0.0748384	0.336066	1.12588
Q9ERI6	Retinol dehydrogenase 14	Rdh14	518590	527990	352900	274730	491310	293540	256220	446440	331150	46563	216090	296790	1.54342	0.0732031	0.0737211	0.626132	1.13241
Q99LB6	Methionine adenosyltransferase 2 subunit beta	Mat2b	607820	544060	680640	474800	533350	540940	477000	386660	576610	542640	483560	421110	1.17109	0.0732733	0.0732734	0.227849	1.13505
P29341	Polyadenylate-binding protein 1	Pabpc1	7740500	7993200	7220600	10208000	6397500	9321600	9927800	8266300	10499000	8420500	9425600	11334000	0.844629	0.073398	0.074089	-0.24361	1.13025
O08912	Polypeptide N-acetylgalactosaminyltransferase 1	Galnt1	152290	164180	222920	277870	30606	258830	237360	115650	318400	414960	401740	321990	0.6114	0.073453	0.0746821	-0.70981	1.12678
O55128	Histone deacetylase complex subunit SAP18	Sap18	139090	248730	279250	235780	88512	338530	114870	76403	179210	150780	172290	147330	1.58154	0.0735373	0.0876204	0.661332	1.05739
Q8BU14	Translocation protein SEC62	Sec62	112920	124370	166430	129650	113050	149510	83938	62044	164200	3507.5	136250	9961	1.73066	0.07356	0.0921535	0.79132	1.03549
Q9R099	Transducin beta-like protein 2	Tbl2	221890	208430	273930	272630	238780	288800	226460	180840	230050	210260	210840	250520	1.14935	0.0739331	0.0766427	0.200814	1.11553
Q61001	Laminin subunit alpha-5	Lama5	650490	547650	635830	362070	438750	140040	152680	392870	366490	352650	226950	224220	1.61717	0.0739409	0.0840864	0.693468	1.07527
Q8BWZ3	N-alpha-acetyltransferase 25, NatB auxiliary subunit	Naa25	360100	369110	317000	392470	337200	408130	318060	300590	342460	351700	362000	295440	1.10849	0.0739446	0.0750587	0.148601	1.1246
P35456	Urokinase plasminogen activator surface receptor	Plaur	18632		43254	43988		31980	49556	40883	49569		43411	47516	0.746173	0.0739627	0.141332	-0.422418	0.849759
Q8BTC1	Protein BRAWNIN	Brawnin	106830	89390		47878	96683	73456	5089	64207	54954	25735		84711	1.76499	0.0740114	0.0772964	0.819663	1.11184
Q6PHZ2	Calcium/calmodulin-dependent protein kinase type II subunit delta	Camk2d	4180300	4052300	3463300	2954700	4141100	2978700	2641700	3595600	3522900	2958900	2955400	2608600	1.19074	0.0742014	0.0766719	0.251857	1.11536
P31725	Protein S100-A9	S100a9	10776000	18041000	23183000	25422000	15630000	29463000	41834000	22015000	24884000	45346000	21387000	27939000	0.668003	0.0742751	0.078692	-0.582075	1.10407
Q7TSQ8	Pyruvate dehydrogenase phosphatase regulatory subunit, mitochondrial	Pdpr	2212300	2104600	1603000	1169100	2060400	1302600	1228300	1730200	1640000	814610	980880	1268300	1.36408	0.0744741	0.0758082	0.447931	1.12028
Q9WVH9	Fibulin-5	Fbln5	1505100	1867600	2103300	2170800	1655100	1715900	2393200	1940500	1997800	3224900	2060800	2091900	0.803685	0.0746884	0.0834274	-0.315298	1.07869
Q3TL44	NLR family member X1	Nlrx1	1736700	1568500	1533900	1455000	1651800	1385600	1501600	1438800	1401000	1499500	1100100	1431100	1.11459	0.0749545	0.0756735	0.156519	1.12106
Q91YE6	Importin-9	Ipo9	796790	649730	876620	877540	562170	826400	777380	788130	824870	1036800	1074900	996550	0.834617	0.074983	0.0750153	-0.260814	1.12485
Q9R0H0	Peroxisomal acyl-coenzyme A oxidase 1	Acox1	5083100	4080200	3421500	2901100	4544900	2719700	3157500	3931200	2985500	2349200	1824900	2749300	1.33845	0.075067	0.0769765	0.420567	1.11364
Q91VJ2	Caveolae-associated protein 3	Cavin3	726290	613780	719800	651270	527770	506680	661450	698320	704600	721750	783450	675590	0.88232	0.0750869	0.0872294	-0.180626	1.05934
O35678	Monoglyceride lipase	Mgll	2052600	2008100	1949800	1786800	2007000	1535100	1689500	1856600	1689800	1823800	1562600	1601900	1.10907	0.0751005	0.0816663	0.149356	1.08796
P51125	Calpastatin	Cast	1054300	851010	1054300	897120	906660	943760	747880	834920	761490	714890	1070600	828710	1.15099	0.0755013	0.0798488	0.20287	1.09773
Q9JIW9	Ras-related protein Ral-B	Ralb	1058900	1134300	914930	1040500	972540	1047000	983990	1284900	1216100	989100	1492900	1203000	0.860276	0.0756093	0.0909502	-0.217129	1.0412
Q9DCM2	Glutathione S-transferase kappa 1	Gstk1	14222000	12286000	9494400	8481100	14206000	8469300	7255300	12090000	9532800	7470600	7223500	7203200	1.32266	0.0756908	0.0783154	0.403447	1.10615
O88444	Adenylate cyclase type 1	Adcy1	599370	629370	645350	663590	646060	760400	1013600	1039300	818670	976440	559940	599220	0.787698	0.0758872	0.0978547	-0.344285	1.00942
Q8K2M0	39S ribosomal protein L38, mitochondrial	Mrpl38	810900	543780	325710	317280	447500	283270	338510	316180	434800	125150	229440	161230	1.69963	0.0758966	0.0827844	0.765224	1.08205
P02089	Hemoglobin subunit beta-2	Hbb-b2	659830	173960	176770	341240	61098	354670	671570	2872400	440060	856600	166470	1795400	0.259841	0.0759071	0.100089	-1.9443	0.999613
P0DP28	Calmodulin-3	Calm3	15431000	13246000	14144000	16728000	15039000	16798000	17371000	18182000	15589000	14361000	20193000	17706000	0.883793	0.0761187	0.0797656	-0.178219	1.09818
Q3UFY8	tRNA methyltransferase 10 homolog C	Trmt10c	175870	154000	124770	77748	145320	121920	8503.3	132600	149810	18198	103350	56406	1.70545	0.076255	0.0838333	0.770149	1.07658
O88413	Tubby-related protein 3	Tulp3	194190	375460	489350	179930	233220	187940	191540	150560	237150	78931	193430	137540	1.6783	0.0762852	0.0898027	0.746999	1.04671
Q99JW4	LIM and senescent cell antigen-like-containing domain protein 1	Lims1	1104600	1176700	1560300	969060	1139400	1166200	976080	897750	1196700	930020	1025800	1004300	1.18002	0.0764043	0.085473	0.238806	1.06817
Q9JKK1	Syntaxin-6	Stx6	51305	70327	99559	69705	43921	40134	38335	44584	58573		34620	23421	1.56595	0.0765402	0.0679003	0.64704	1.16813
Q9D5V5	Cullin-5	Cul5	1221300	1119700	989020	820780	1116200	895590	748350	1004100	982300	837190	888620	828290	1.1652	0.076666	0.0816183	0.220583	1.08821
P29758	Ornithine aminotransferase, mitochondrial	Oat	10708000	9397600	8657500	8108800	9493500	7674500	7361100	8806100	7978000	8411800	7627300	7995700	1.12163	0.0767218	0.0881237	0.165591	1.05491
Q9Z2Z9	Glutamine--fructose-6-phosphate aminotransferase [isomerizing] 2	Gfpt2	809510	705960	945880	1029100	813980	1025700	1741200	733900	1258500	1015700	967780	1730200	0.715715	0.0767385	0.0960278	-0.482543	1.0176
Q61072	Disintegrin and metalloproteinase domain-containing protein 9	Adam9	2072	95599	49893	113930	86071	93803	54791	103870	124140	147700	129620	135940	0.634094	0.0768847	0.0780549	-0.657232	1.1076
P49138	MAP kinase-activated protein kinase 2	Mapkapk2	513360	530730	758650	346220	528080	549110	363690	435710	418560	488260	482110	338580	1.27672	0.0770452	0.0890719	0.352439	1.05026
Q60590	Alpha-1-acid glycoprotein 1	Orm1	3077100	6324100	7042800	6488900	4497100	8967500	7165000	8486200	9623000	11349000	6769400	6485200	0.729733	0.0771389	0.0773099	-0.454558	1.11177
Q9DBR0	A-kinase anchor protein 8	Akap8			69477	19785	13973	40026	9024.7	12645		19802	13246	7941.3	2.85795	0.0774315	0.159388	1.51498	0.797544
P57780	Alpha-actinin-4	Actn4	11073000	11302000	13143000	13463000	10536000	12526000	13225000	12134000	12977000	12441000	15968000	14230000	0.889694	0.0774568	0.0781936	-0.168618	1.10683
P17751	Triosephosphate isomerase	Tpi1	84860000	80019000	61189000	53381000	84932000	60551000	51336000	71796000	64532000	56578000	50848000	49790000	1.23212	0.0774693	0.0826831	0.301138	1.08258
Q8K1H7	T-complex protein 11-like protein 2	Tcp11l2	126800	44591	42465	36116	63569	52121	11133	29958	44797	46845	31064	28906	1.89754	0.078278	0.0942064	0.924132	1.02592
Q8CHW4	Translation initiation factor eIF-2B subunit epsilon	Eif2b5	84374	98359	63339	94912	68173	89620	83953	87081	121860	118830	112650	85083	0.818396	0.0782895	0.0797378	-0.289129	1.09834
A2AAY5	SH3 and PX domain-containing protein 2B	Sh3pxd2b	45321	42192	37152	54972	41812	57049	51229	41490	52015	77340	59528	80098	0.76997	0.078293	0.0881289	-0.377127	1.05488
Q8R2Z5	von Willebrand factor A domain-containing protein 1	Vwa1	511270	480180	598200	398510	475740	461160	437310	464750	453990	337170	428510	420170	1.15074	0.0787902	0.0824173	0.202559	1.08398
Q80XL6	Acyl-CoA dehydrogenase family member 11	Acad11	1040800	865290	600100	448540	1073700	513130	444610	838480	606220	285030	278410	430080	1.57538	0.078821	0.0805155	0.655702	1.09412
Q3UN90	LYR motif-containing protein 9	Lyrm9	210070	22027	73945	45496	100710	12093	28763	40895	9343.9	2996.4	22756	3030.9	4.30802	0.0789659	0.103127	2.10703	0.986626
E9Q6P5	Tetratricopeptide repeat protein 7B	Ttc7b	199650	245120	208400	198800	214050	167290	196910	226280	112360	181870	149430	90879	1.28774	0.0792724	0.0902287	0.364846	1.04466
P35235	Tyrosine-protein phosphatase non-receptor type 11	Ptpn11	2498100	2058500	1796400	1583200	2369500	1806900	1557200	1935400	1936800	1671900	1540700	1525500	1.19131	0.0793712	0.0879526	0.252544	1.05575
Q8CI51	PDZ and LIM domain protein 5	Pdlim5	21751000	21098000	17254000	13764000	21450000	13820000	12627000	19750000	15853000	11511000	13335000	12950000	1.26865	0.0794289	0.0808516	0.343296	1.09231
Q9Z0S2	LIM/homeobox protein Lhx2	Lhx2	285800	289010	857840	371910	675150	325630	848420	978610	392240	400840	1488900	982700	0.550962	0.0794805	0.086528	-0.859975	1.06284
Q01768	Nucleoside diphosphate kinase B	Nme2	57427000	55669000	45995000	45473000	59806000	46463000	39906000	51199000	49102000	42632000	45524000	45602000	1.13457	0.0796975	0.0850599	0.182148	1.07027
Q9CRB9	MICOS complex subunit Mic19	Chchd3	10183000	9498600	9533900	6751100	10042000	6292900	7415500	8651100	7729000	6520100	5339100	6773900	1.23269	0.0797616	0.0843309	0.301812	1.07401
Q5NCF2	Trafficking protein particle complex subunit 1	Trappc1	169430	71180	298940	25537	50430	44073	143420	319020	368840	317810	147650	104350	0.470769	0.079934	0.0801	-1.08691	1.09637
Q9D7X8	Gamma-glutamylcyclotransferase	Ggct	839620	799310	446630	319840	813180	575280	336830	506920	725870	109290	184120	435300	1.6507	0.0800215	0.0800428	0.72308	1.09668
P62631	Elongation factor 1-alpha 2	Eef1a2	16566000	12167000	11891000	10008000	17252000	10362000	8792300	13979000	11014000	8221100	9368800	8775500	1.30083	0.0801769	0.0837412	0.379435	1.07706
Q06770	Corticosteroid-binding globulin	Serpina6	619420	528350	790990	917340	537030	759930	1077200	652980	634730	1170200	893040	1026400	0.761394	0.080221	0.0837551	-0.393285	1.07699
Q9DBB8	Trans-1,2-dihydrobenzene-1,2-diol dehydrogenase	Dhdh	968400	702760	682400	588100	880050	643050	538220	726350	719600	643580	446300	479730	1.25634	0.0802447	0.0813187	0.329228	1.08981
Q6ZPJ3	(E3-independent) E2 ubiquitin-conjugating enzyme UBE2O	Ube2o	163750	169510	268260	217420	59061	333940	340150	459940	322210	114970	299750	388290	0.629478	0.0803961	0.081525	-0.667771	1.08871
Q8BMS4	Ubiquinone biosynthesis O-methyltransferase, mitochondrial	Coq3	2861300	2426800	2040000	1461500	2908600	1517000	1412900	2435400	1749700	1415900	1225900	1231700	1.39526	0.0805392	0.0833761	0.480533	1.07896
Q8BWB1	Synaptopodin 2-like protein	Synpo2l	4942900	4010200	3084100	2922800	3510100	2988300	4118900	5419500	5535000	3668400	4516500	3648300	0.797514	0.0806977	0.0808072	-0.326418	1.09255
O35887	Calumenin	Calu	3154100	2906600	3989800	3898300	3131800	3731100	3551300	3926300	3401500	4150200	4655800	4224500	0.870433	0.0807785	0.0807797	-0.200195	1.0927
P50096	Inosine-5-monophosphate dehydrogenase 1	Impdh1	706980	974470	1117700	1493100	630610	1237700	1553400	1468600	1640600	2276400	1001100	975960	0.690951	0.0810598	0.0849693	-0.533345	1.07074
O70252	Heme oxygenase 2	Hmox2	946900	1048900	885180	954340	1022000	1131100	842440	876600	802140	921950	1045900	922530	1.1066	0.0813254	0.0813571	0.146131	1.0896
P01635	Immunoglobulin kappa chain variable 12-41 (Fragment)	Igkv12-41	4984	177360	93301	201870	4815.6	216130	326680	304210	192230	191710	233330	76680	0.527204	0.0814547	0.0815751	-0.923567	1.08844
Q8CI04	Conserved oligomeric Golgi complex subunit 3	Cog3	49580	59578	86600	34916	26526	28584	184780	212950	45849	112600	62290	37548	0.435635	0.0815972	0.10148	-1.19881	0.993621
Q80X85	28S ribosomal protein S7, mitochondrial	Mrps7	808130	682030	539380	472150	705590	537920	502890	665820	478310	463760	220500	503230	1.32129	0.0816314	0.0820193	0.401943	1.08608
P01786	Ig heavy chain V region MOPC 47A		27806	56339	45767	73863	41277	69471	111230	71890	70934	403240	148580	111260	0.342941	0.0820111	0.108894	-1.54397	0.962997
Q8BGC4	Prostaglandin reductase-3	Ptgr3	2976700	2668000	2224000	1647100	2855500	1973600	1887400	2271400	2253600	1596700	1592100	1871200	1.25038	0.0820738	0.0896857	0.322371	1.04728
P36552	Oxygen-dependent coproporphyrinogen-III oxidase, mitochondrial	Cpox	1670800	1526200	1363300	1021500	1528900	1107200	966340	1286600	1338300	1220400	1013500	889680	1.22385	0.0821055	0.0849367	0.291421	1.0709
Q8R4S0	Protein phosphatase 1 regulatory subunit 14C	Ppp1r14c	615430	574810	442630	345930	649990	385470	316070	511120	421440	268370	379700	393700	1.31604	0.0823607	0.0868338	0.396204	1.06131
Q9CR39	WD repeat domain phosphoinositide-interacting protein 3	Wdr45b	32686	54014	35851	29908	39142	32603	7648.8	43340	14399	32783	34048	11502	1.56	0.0825732	0.0890744	0.641543	1.05025
Q31125	Zinc transporter SLC39A7	Slc39a7	25786	23823	26655	34040	29692	32787	21779	24615	16941	11322	31504	27275	1.29488	0.0826448	0.0906437	0.372813	1.04266
B2RXR6	Serine/threonine-protein phosphatase 6 regulatory ankyrin repeat subunit B	Ankrd44	251730	500630	1020100	628200	410960	875350	366980	132230	315740	338330	611140	378520	1.72052	0.0832011	0.0923912	0.782844	1.03437
Q8K124	Pleckstrin homology domain-containing family O member 2	Plekho2	111930	169450	161110	300560	81093	281370	301080	137700	187450	361350	365100	436700	0.617819	0.0832374	0.0850311	-0.694744	1.07042
Q61581	Insulin-like growth factor-binding protein 7	Igfbp7	332620	267890	521140	373270	149210	504550	417800	339520	415330	735030	914820	567440	0.63384	0.0832712	0.0884092	-0.657809	1.0535
Q99JR6	Nicotinamide/nicotinic acid mononucleotide adenylyltransferase 3	Nmnat3	2070600	1539600	1255400	876790	1609600	850440	788230	1568300	1097100	736150	720620	309330	1.57143	0.0833229	0.083622	0.652076	1.07768
P26041	Moesin	Msn	33181000	27947000	31048000	32042000	27696000	35719000	32602000	32276000	34768000	34768000	41229000	33324000	0.897907	0.083459	0.0835874	-0.155362	1.07786
Q71LX4	Talin-2	Tln2	4773700	4720000	3405500	2676700	4525800	3291300	2472400	3796200	3740200	2856800	2855700	2750200	1.26644	0.0835759	0.0892651	0.340776	1.04932
Q61878	Bone marrow proteoglycan	Prg2	215580	393440	327220	255970	301310	650720	139710	248610	33230	388590	257040	140450	1.77558	0.0835773	0.0851292	0.828288	1.06992
Q9CX13	Protein cornichon homolog 4	Cnih4	640350	440270	468210	506430	425440	423530	480400	550380	547070	838110	556360	642910	0.803332	0.0836823	0.0883798	-0.315932	1.05365
P37889	Fibulin-2	Fbln2	5411100	5720500	9244300	9224700	4354300	9208500	8848900	6561400	8815200	9957200	11579000	11112000	0.758934	0.083692	0.0850475	-0.397953	1.07034
Q8BZ98	Dynamin-3	Dnm3	255830	224200	120920	137170	171460	239900	38903	117340		159220	158370	161800	1.507	0.0837255	0.0825259	0.591681	1.08341
Q9WV98	Mitochondrial import inner membrane translocase subunit Tim9	Timm9	1131800	1084900	1308300	1115600	1427800	956920	991930	1186100	1097300	926370	936530	953480	1.15326	0.0838007	0.0896669	0.205717	1.04737
Q8JZQ2	AFG3-like protein 2	Afg3l2	5909800	5085200	4622100	3469000	5859900	3631400	3262400	4839900	4150100	3990400	3332400	3132800	1.25847	0.0838257	0.0894132	0.331674	1.0486
Q9CRA7	ATP synthase subunit s, mitochondrial	Dmac2l	818770	550700	607060	323830	678630	368620	364070	681100	394100	88450	268250	275980	1.61568	0.0838304	0.0838892	0.692142	1.07629
Q7TSE6	Serine/threonine-protein kinase 38-like	Stk38l	173080	154170	164790	72462	87328	105600	57066	66791	131200	73797	100700	89292	1.45984	0.0843096	0.0899452	0.545806	1.04602
Q8BMS1	Trifunctional enzyme subunit alpha, mitochondrial	Hadha	232700000	191180000	150490000	132290000	217070000	129720000	124000000	184850000	147490000	122630000	96049000	127290000	1.31302	0.0843516	0.0884416	0.392892	1.05334
Q68FH4	N-acetylgalactosamine kinase	Galk2	325960	303410	327250	283620	288050	291470	229440	327470	267270	268700	227810	296720	1.12511	0.0843952	0.0950205	0.170063	1.02218
P27656	Hepatic triacylglycerol lipase	Lipc	21602		45427	81734	21773	30812	154830	100390	34281	41493	66682	174770	0.422079	0.0844481	0.0762106	-1.24441	1.11798
Q9Z1Q5	Chloride intracellular channel protein 1	Clic1	5466900	5618100	6108900	7037800	5771700	8181900	7480300	6046500	7534100	7436000	7999600	7522700	0.867469	0.0846771	0.0900837	-0.205116	1.04535
P10126	Elongation factor 1-alpha 1	Eef1a1	52490000	56090000	64944000	71610000	58909000	80396000	66858000	64979000	69705000	80193000	82853000	82001000	0.860834	0.0847011	0.0865037	-0.216193	1.06297
Q8JZN5	Complex I assembly factor ACAD9, mitochondrial	Acad9	9770100	7940000	6721200	5810000	8840300	5500400	5444900	7587100	6558000	5478600	4793800	5418300	1.26364	0.0847303	0.0914842	0.337582	1.03865
Q9WV60	Glycogen synthase kinase-3 beta	Gsk3b	421150	431600	363760	304120	389980	386120	286880	341230	293190	229530	358160	415700	1.1933	0.0848322	0.088139	0.254955	1.05483
Q3UV70	[Pyruvate dehydrogenase [acetyl-transferring]]-phosphatase 1, mitochondrial	Pdp1	1263100	1129400	881270	704270	1152100	708230	593330	878090	890910	825340	596740	760530	1.28459	0.0848613	0.0930595	0.361304	1.03124
Q8R123	FAD synthase	Flad1	956040	879460	756730	554080	806460	478130	536020	768450	672460	492590	437960	451610	1.31908	0.0848941	0.0880613	0.399529	1.05521
P56135	ATP synthase subunit f, mitochondrial	Atp5mf	59738000	49640000	42968000	47624000	53815000	35995000	64160000	60619000	62536000	79931000	39047000	56456000	0.798844	0.0850685	0.0906091	-0.324014	1.04283
Q64520	Guanylate kinase	Guk1	155980	144320	141600	90857	161570	102470	88495	127610	103250	97366	127210	95180	1.24673	0.0850932	0.0923968	0.318146	1.03434
Q8CG72	ADP-ribosylhydrolase ARH3	Adprs	195690	148260	141490	127530	158020	91233	110920	71884	10916	129380	144780	114840	1.47965	0.0851086	0.0883565	0.565258	1.05376
P36916	Guanine nucleotide-binding protein-like 1	Gnl1	39883	46449	40137	32130	24455	48327		27357	23882	29747	39433	26893	1.30891	0.0851915	0.0764965	0.388361	1.11636
Q8BU33	2-hydroxyacyl-CoA lyase 2	Ilvbl	258790	290610	285410	258740	222930	283730	258660	206460	238530	247540	239960	259170	1.10335	0.0852905	0.0873818	0.14189	1.05858
Q9CQC6	eIF5-mimic protein 2	Bzw1	981660	929540	992660	1058500	796000	1133200	1095300	907470	1263900	1047100	1284300	1144200	0.873824	0.0853329	0.0865076	-0.194585	1.06295
Q7TNG5	Echinoderm microtubule-associated protein-like 2	Eml2	1263300	1079900	961740	820590	1342200	967450	903770	977960	1097400	427200	837760	772790	1.28271	0.0853943	0.086039	0.35919	1.0653
Q8VBW6	NEDD8-activating enzyme E1 regulatory subunit	Nae1	459080	480600	281650	313240	479430	399060	371260	259220	393530	150990	331700	326210	1.31652	0.0854201	0.0854298	0.396728	1.06839
Q3ULJ0	Glycerol-3-phosphate dehydrogenase 1-like protein	Gpd1l	2715600	2638000	1886600	1637000	2524300	1773600	1653300	2253600	2000600	1434900	1526600	1624500	1.25555	0.0858454	0.0906676	0.328318	1.04255
P30412	Peptidyl-prolyl cis-trans isomerase C	Ppic	515440	489100	356750	796790	390440	628090	690030	557410	403640	898650	1021900	1246500	0.659304	0.085854	0.0954717	-0.600985	1.02013
Q9DCS9	NADH dehydrogenase [ubiquinone] 1 beta subcomplex subunit 10	Ndufb10	29955000	33077000	28724000	32660000	34031000	28056000	39799000	34876000	35910000	45152000	26323000	35668000	0.856587	0.0859013	0.101168	-0.223328	0.994956
Q6P549	Phosphatidylinositol 3,4,5-trisphosphate 5-phosphatase 2	Inppl1	958730	862990	752180	710080	849980	919180	854690	950680	854410	1005600	1165400	924150	0.878054	0.0863145	0.0874517	-0.187618	1.05823
P39447	Tight junction protein ZO-1	Tjp1	861660	876360	790110	763080	789890	801520	693980	775900	809580	774770	801520	736870	1.06314	0.0867359	0.0867731	0.0883381	1.06161
Q9CWJ9	Bifunctional purine biosynthesis protein ATIC	Atic	4804000	4270900	4632800	5431100	4415200	5377400	5013200	4682700	5406700	5350700	5927600	5589100	0.904955	0.0868347	0.0871907	-0.144083	1.05953
Q64105	Sepiapterin reductase	Spr	8309600	7176300	5902100	5185700	7441800	5381200	5092500	6891600	5674000	5319500	4714000	4746700	1.21451	0.0872341	0.0922399	0.280377	1.03508
P67871	Casein kinase II subunit beta	Csnk2b	214530	218140	447240	509400	566110	426650	455560	499210	574160	377030	673010	849610	0.694769	0.0872944	0.0878284	-0.525395	1.05636
Q8C3X4	Translation factor Guf1, mitochondrial	Guf1	304600	219830	229320	121620	254240	84657	136810	220020	168960	12717	45868	103820	1.76442	0.08757	0.0877317	0.819196	1.05684
Q9CQ69	Cytochrome b-c1 complex subunit 8	Uqcrq	18934000	15842000	18226000	18731000	20019000	15665000	24432000	24558000	20291000	24733000	15274000	18261000	0.842163	0.0877725	0.100961	-0.247829	0.995846
P62071	Ras-related protein R-Ras2	Rras2	1920000	1622000	1346400	1399600	1548500	1485200	1569500	2196700	1935200	1892100	2193500	1360000	0.836252	0.0878259	0.0940025	-0.257991	1.02686
P97371	Proteasome activator complex subunit 1	Psme1	4787900	4669600	4633400	4303400	4951500	5840300	3987900	4419800	4159300	4015400	4916400	4691200	1.1144	0.0879237	0.0907823	0.156265	1.042
Q9D8T7	SRA stem-loop-interacting RNA-binding protein, mitochondrial	Slirp	1534900	1416200	863250	898840	1496000	878850	930910	1122900	905010	799010	769240	918060	1.30172	0.0880461	0.104692	0.38042	0.980085
Q6DFW4	Nucleolar protein 58	Nop58	707120	782260	854710	803410	531410	915830	864150	905460	1144300	764500	939180	841270	0.841703	0.0880998	0.0881436	-0.248616	1.05481
Q9D8X1	Copper homeostasis protein cutC homolog	Cutc	111360	131210	169300	69600	128560	48604	53780	96407	79530	51329		64097	1.59024	0.0881549	0.0794802	0.669248	1.09974
Q9ERE7	LRP chaperone MESD	Mesd	16289	8350.8	12916	12772	12444	24015	39058	16575	4229.1		43963	38918	0.506661	0.0881575	0.143793	-0.980908	0.842264
P57080	Ubiquitin carboxyl-terminal hydrolase 25	Usp25	43997	135090	191840	185870	177330	126240	6071.6	45515	108930	57492	177380	88745	1.77713	0.0883859	0.0884945	0.829547	1.05308
Q9CQJ8	NADH dehydrogenase [ubiquinone] 1 beta subcomplex subunit 9	Ndufb9	34774000	38296000	34440000	35637000	40384000	30563000	49728000	37865000	44480000	45986000	30912000	39856000	0.860413	0.0884517	0.0987921	-0.216899	1.00528
Q9JJI8	60S ribosomal protein L38	Rpl38	2369100	2291800	2193400	2124700	1775600	2383100	2477500	2445300	2572900	2037800	2456000	2517100	0.905636	0.0888983	0.0896813	-0.142997	1.0473
Q6DID7	Protein wntless homolog	Wls	128100	148540	116580	154030	77352	183610	151970	111720	188730	165660	254480	229420	0.733418	0.0889064	0.0924514	-0.447292	1.03409
A3KMP2	Tetratricopeptide repeat protein 38	Ttc38	4936500	4332700	3038000	2594200	5098600	2900100	2110900	3827400	3082600	3225000	2439600	2274500	1.35024	0.0891543	0.0957145	0.433218	1.01902
P12246	Serum amyloid P-component	Apcs	302500	2932300	2795700	5176900	1164800	7026000	11545000	9319400	15601000	8513400	1550500	1297600	0.405592	0.0892467	0.102509	-1.3019	0.98924
P09411	Phosphoglycerate kinase 1	Pgk1	66822000	64674000	56218000	52373000	70085000	55303000	49765000	63893000	56127000	50143000	53757000	50018000	1.12904	0.0892992	0.0913611	0.175102	1.03924
Q9D1X0	Nucleolar protein 3	Nol3	912790	816260	555100	391520	693510	422890	356610	625810	565500	346150	429160	339620	1.42406	0.0893138	0.0964794	0.510014	1.01557
P11859	Angiotensinogen	Agt	152970	133810	292170	284470	164630	234110	283560	230850	269330	466820	245590	275910	0.712256	0.089353	0.090734	-0.489533	1.04223
Q9JIF7	Coatomer subunit beta	Copb1	4036400	4234400	4204300	4831700	3611500	5339700	4529700	4491800	4811000	5146000	5796400	5086800	0.87932	0.0894703	0.0910629	-0.185539	1.04066
Q61207	Prosaposin	Psap	19243000	21344000	23330000	25636000	20582000	27903000	20729000	15342000	20377000	19079000	21625000	22047000	1.15805	0.0896295	0.092028	0.211693	1.03608
P13745	Glutathione S-transferase A1	Gsta1	9321.7	25067	9052.4			5340.5	5905.2	1555.1	8618.9	3830.5	5077.9	5729.6	2.38213	0.089893	0.205123	1.25225	0.687985
Q8C570	mRNA export factor	Rae1	177170	347190	169410	158730	156940	232470	30361	48529	57311	208450	269390	50405	1.86909	0.090158	0.0929121	0.902337	1.03193
O55102	Biogenesis of lysosome-related organelles complex 1 subunit 1	Bloc1s1	26374	46754		2238	84666	26026	113310	121090	36920		36746	101650	0.454115	0.0902158	0.0933579	-1.13887	1.02985
Q9CWG8	Protein arginine methyltransferase NDUFAF7, mitochondrial	Ndufaf7	980690	936160	820540	535040	925080	597080	489400	857960	676800	496450	599120	604660	1.28735	0.0902557	0.09321	0.364403	1.03054
Q9JJA4	Ribosome biogenesis protein WDR12	Wdr12	54760	66877	86811	57676	32261	60772	111980	74140	63564	58417	75046	110120	0.728119	0.0903	0.0923647	-0.457754	1.03449
P55258	Ras-related protein Rab-8A	Rab8a	291510	296640	427860	331220	284510	413850	349820	157880	286550	156110	272900	334930	1.3128	0.0903122	0.0924718	0.392646	1.03399
Q61699	Heat shock protein 105 kDa	Hsph1	2042900	1855400	2180200	2021800	1718300	2437100	1995400	2182800	2867400	2598500	3313200	1996200	0.819587	0.0906417	0.102579	-0.28703	0.98894
Q9Z0F7	Gamma-synuclein	Sncg	159120	146470	71458	140680	236010	133750	79084	3118.6	10911		122980	168950	1.92075	0.090695	0.106855	0.941671	0.971206
P62983	Ubiquitin-40S ribosomal protein S27a	Rps27a	15397000	15417000	18075000	15010000	15592000	16048000	15674000	15382000	14002000	11473000	14903000	15297000	1.10156	0.09091	0.094277	0.139542	1.02559
Q8BYJ6	TBC1 domain family member 4	Tbc1d4	87496	82228	84778	73311	93855	32369	41421	3315.8	92322	14061	64306	56303	1.67092	0.0910714	0.0952316	0.740642	1.02122
P53702	Holocytochrome c-type synthase	Hccs	1512800	1557600	1382200	1173300	1526700	1153500	1277500	1407600	1362500	1037500	967220	1067600	1.1666	0.0917912	0.0918077	0.22231	1.03712
O08739	AMP deaminase 3	Ampd3	764330	712570	645260	601000	629380	750980	765810	811750	769000	701890	898060	654270	0.891918	0.0918027	0.0932308	-0.165016	1.03044
Q7TNC9	Inositol polyphosphate-5-phosphatase A	Inpp5a	218580	487810	609110	381260	506600	288550	195310	300830	385420	271570	307110	307000	1.41006	0.0920348	0.106485	0.495754	0.972713
Q8R164	Valacyclovir hydrolase	Bphl	4182600	3736600	2814500	2355600	3804500	2450800	2425200	3265900	2941700	2473800	1794900	2135800	1.28644	0.092102	0.0960266	0.363385	1.01761
P97449	Aminopeptidase N	Anpep	892720	1048200	1210800	1103600	896450	1273100	831700	433820	744530	849530	1257000	900660	1.28056	0.0921258	0.0989006	0.356773	1.0048
O55135	Eukaryotic translation initiation factor 6	Eif6	512230	567830	583170	619560	431220	703160	650080	552980	727820	650760	727690	627020	0.868106	0.092183	0.0953459	-0.204056	1.0207
Q9R0P9	Ubiquitin carboxyl-terminal hydrolase isozyme L1	Uchl1	629730	566820	521910	488690	565620	482780	544950	697420	726590	479830	637260	674050	0.865815	0.0922566	0.099364	-0.20787	1.00277
Q60710	Deoxynucleoside triphosphate triphosphohydrolase SAMHD1	Samhd1	2484000	3863100	3704600	3091000	3392100	7278300	2629700	1991100	2404400	2945900	2952500	2962000	1.49904	0.0922806	0.116076	0.584036	0.935257
Q9CRB2	H/ACA ribonucleoprotein complex subunit 2	Nhp2	163850	180610	146820	168280	123410	150640	146320	157990	194520	187800	184640	190730	0.879105	0.0923284	0.0923291	-0.185892	1.03466
P08228	Superoxide dismutase [Cu-Zn]	Sod1	15526000	13859000	13181000	9809500	16750000	10890000	10978000	13824000	12061000	10192000	9624400	8512600	1.22738	0.0924183	0.0956465	0.295585	1.01933
Q9CYA0	Protein disulfide isomerase Creld2	Creld2	254240	230100	293230	337120	193150	431370	289570	299460	368840	454510	533430	370490	0.750857	0.092507	0.0927523	-0.41339	1.03268
Q8BGB8	Ubiquinone biosynthesis protein COQ4 homolog, mitochondrial	Coq4	219600	249430	237420	142080	259800	152990	192400	211580	184360	131620	107780	138180	1.30582	0.0927096	0.0940286	0.384959	1.02674
Q9CQL6	39S ribosomal protein L35, mitochondrial	Mrpl35	109020	94182	71237	66441	65029	71276	57640	73888	83473	35084	67221	42230	1.32722	0.0928085	0.0928572	0.408412	1.03218
P00405	Cytochrome c oxidase subunit 2	Mtco2	146190000	153490000	123230000	181940000	176310000	148680000	200790000	177740000	177670000	222860000	136360000	177980000	0.850412	0.0930303	0.0954597	-0.233767	1.02018
P58771	Tropomyosin alpha-1 chain	Tpm1	306320000	251600000	247430000	194100000	312480000	188190000	230520000	264110000	171570000	200330000	146250000	177430000	1.26038	0.0932953	0.0945599	0.333862	1.02429
Q8CC35	Synaptopodin	Synpo	1732800	1666100	1411500	1135300	1633700	1247000	1135300	1535700	1310500	1021600	1265200	1190000	1.18343	0.0933879	0.0964391	0.242978	1.01575
Q80WJ7	Protein LYRIC	Mtdh	434670	403290	466280	525300	380840	414740	339100	338940	442620	399070	443790	307820	1.15576	0.0934799	0.0938678	0.20884	1.02748
P01642	Ig kappa chain V-V region L7 (Fragment)	Gm10881	69772	75382	128240	94558	38869	102990	123420	79088	94622	207620	159400	103760	0.663894	0.0936722	0.0987758	-0.590975	1.00535
O35309	N-myc-interactor	Nmi		118830	160640	92706	176540	225080	10171	88022	77839	37688	166950	154930	1.73367	0.0937533	0.0885261	0.793832	1.05293
P48999	Polyunsaturated fatty acid 5-lipoxygenase	Alox5	195980	363110	293350	291970	364770	344860	306850	198670	203130	358000	68499	169390	1.42122	0.0938744	0.0995796	0.507132	1.00183
Q9QXL2	Kinesin-like protein KIF21A	Kif21a	899760	777360	827020	899550	748790	706510	957740	1209700	1239500	544860	1134600	987870	0.79993	0.0940049	0.114043	-0.322055	0.94293
Q9EPX2	Papilin	Papln	77115	120030	99287	59607	71031	87950	119400	52512	76398	18834	16152	21759	1.68829	0.0944898	0.104006	0.755559	0.982944
P43406	Integrin alpha-V	Itgav	752490	665540	938580	980920	554660	777360	854510	642020	969310	1156800	1514400	1054800	0.754146	0.0946048	0.103293	-0.407085	0.985928
Q922K7	Probable 28S rRNA (cytosine-C(5))-methyltransferase	Nop2	60424	109950	26144	172010	76601	142130	149390	121810	160710	89292	330730	187730	0.564856	0.0946114	0.0997709	-0.824046	1.001
Q01815	Voltage-dependent L-type calcium channel subunit alpha-1C	Cacna1c	249560	277780	161590	149640	200850	89005	130440	189180	170960	88816	98273	72130	1.50497	0.0946918	0.0987246	0.589735	1.00557
Q9D880	Mitochondrial import inner membrane translocase subunit TIM50	Timm50	1609100	1275500	1189100	1019900	1454800	1026600	955280	1471300	1016600	766730	907080	933310	1.252	0.0947023	0.0947211	0.324239	1.02355
P24527	Leukotriene A-4 hydrolase	Lta4h	5704400	6229800	6364800	6273600	5893300	7196400	7480900	5991700	6307300	7535200	7046600	6957500	0.911496	0.0947085	0.0957465	-0.133691	1.01888
Q924C1	Exportin-5	Xpo5	217760	224660	290060	292030	202100	279770	272100	256440	317050	327340	321030	252810	0.86238	0.0947267	0.0955261	-0.213604	1.01988
Q9D0S9	Adenosine 5-monophosphoramidase HINT2	Hint2	6243400	4388100	4124100	3521500	6308500	3588300	3544100	5251100	3582600	2989000	2456500	3192500	1.34061	0.0948074	0.0971315	0.422885	1.01264
Q8BKY8	Transcription termination factor 2, mitochondrial	Mterf2	634180	445440	303080	250350	669530	329110	273880	520170	290320	170680	159320	216010	1.61416	0.094815	0.0971963	0.690781	1.01235
Q8VCN9	Tubulin-specific chaperone C	Tbcc	15091	55031	100240	82683	55949	27719		84889	100090		154630	58385	0.564017	0.0950462	0.127596	-0.82619	0.894162
Q921H9	Cytochrome c oxidase assembly factor 7	Coa7	627060	725120	633780	365210	620060	369720	402840	366890	622170	367330	369870	391600	1.32541	0.0950569	0.0996548	0.406434	1.0015
Q8BWT1	3-ketoacyl-CoA thiolase, mitochondrial	Acaa2	231490000	199300000	161460000	172670000	253710000	145670000	168430000	189090000	151660000	166630000	120570000	151590000	1.2282	0.0951179	0.103843	0.29655	0.983624
P61222	ATP-binding cassette sub-family E member 1	Abce1	2496100	2442400	2374500	2495900	2458200	2587800	2687300	2802300	2775600	2219500	2778500	2635700	0.934335	0.0951575	0.114745	-0.0979881	0.940265
Q6NSR8	Probable aminopeptidase NPEPL1	Npepl1	397220	316330	274380	226310	201790	199980	160860	189480	179350	301070	188440	180220	1.34733	0.0952754	0.100017	0.430099	0.999925
Q99LR1	Lysophosphatidylserine lipase ABHD12	Abhd12	671970	716780	553390	809260	640100	797590	559450	473350	622880	543070	656970	730580	1.16808	0.0953883	0.0955174	0.224141	1.01992
Q925I1	ATPase family AAA domain-containing protein 3	Atad3	2349900	1855800	1592700	1232500	1929300	1459600	1148800	1822900	1572600	1239300	1198300	1298600	1.25835	0.0954311	0.0998424	0.331538	1.00069
P19783	Cytochrome c oxidase subunit 4 isoform 1, mitochondrial	Cox4i1	157240000	158030000	140950000	149490000	166200000	120530000	183520000	178310000	175320000	191650000	126450000	164650000	0.875027	0.0954452	0.0988684	-0.192601	1.00494
P70663	SPARC-like protein 1	Sparcl1	41990	43155	74074	117470	40001	74491	109520	57041	129850	192530	102650	61940	0.598565	0.0954505	0.101795	-0.740419	0.992275
Q8BZ36	RAD50-interacting protein 1	Rint1		34637	20245	27464	40507	14066	267340		33677		118410	51510	0.23259	0.095699	0.187246	-2.10414	0.727588
Q9R1Q7	Proteolipid protein 2	Plp2	630050	585580	150570	623640	461040	680800	737090	550440	539970	752860	911170	725610	0.742608	0.0957379	0.098972	-0.429328	1.00449
Q6ZQ38	Cullin-associated NEDD8-dissociated protein 1	Cand1	4173200	4327600	4506600	4468100	3945600	4619600	4506300	4058800	5057800	4738400	4917400	4696600	0.930846	0.0958574	0.0992477	-0.103385	1.00328
Q8K3C3	Protein LZIC	Lzic	265990	359870	147070	262800	476760	334300	248670	259840	216760	203160	195000	210090	1.3849	0.0958639	0.119623	0.46978	0.922185
Q9DCW4	Electron transfer flavoprotein subunit beta	Etfb	114560000	92579000	71569000	59251000	107060000	58891000	57711000	88875000	72383000	54742000	45138000	55024000	1.34781	0.095882	0.100855	0.430618	0.996301
Q9DC61	Mitochondrial-processing peptidase subunit alpha	Pmpca	2831400	2622900	1994700	1719700	2191400	1865600	1713200	2358300	1877000	1618600	1654500	1655800	1.21589	0.0960041	0.101108	0.28201	0.995217
P56375	Acylphosphatase-2	Acyp2	2031800	1438400	1688500	1156800	1922000	1228800	1114200	1789000	1222000	1190200	1086100	993700	1.28006	0.0960834	0.0977626	0.356211	1.00983
O88522	NF-kappa-B essential modulator	Ikbkg	253700	249900	197590	300220	294830	301920	313990	351000	269170	304020	261810	349760	0.863987	0.096406	0.0965524	-0.210918	1.01524
P46414	Cyclin-dependent kinase inhibitor 1B	Cdkn1b	62132	65876	52284	57460	47273	48045	55281	4100	62002	1364.6	39554	48358	1.58108	0.0966338	0.117798	0.660912	0.928862
O55098	Serine/threonine-protein kinase 10	Stk10	230020	161910	400210	376150	217820	413740	242760	127300	40391	216930	84522	364130	1.67267	0.0968592	0.0970765	0.742154	1.01289
Q9CZ30	Obg-like ATPase 1	Ola1	2394000	2209100	1989300	1744600	2233500	1979900	1558100	2193800	2012100	1686500	1898200	1722700	1.13359	0.0969688	0.0969725	0.180896	1.01335
O35465	Peptidyl-prolyl cis-trans isomerase FKBP8	Fkbp8	379290	416420	395690	437140	382750	487200	363520	289580	353560	191450	465900	380510	1.22204	0.0969866	0.110464	0.289294	0.956778
Q3TDN2	FAS-associated factor 2	Faf2	87520	96899	141190	95259	91015	99451	73300	68365	85290	50935	109870	95008	1.26631	0.0971824	0.097272	0.340631	1.01201
P82350	Alpha-sarcoglycan	Sgca	6022500	6350100	5911200	4942000	5772500	4129300	4925000	5378400	5133500	4382400	3950500	4964300	1.1529	0.097385	0.102772	0.20527	0.988125
P01631	Ig kappa chain V-II region 26-10		105850	7756.5	8234.8	209940			1916200	957760	803470	257610	185030	233220	0.114321	0.0978938	0.0650065	-3.12884	1.18704
O35639	Annexin A3	Anxa3	5538700	5558900	7147100	7207900	6025300	7931700	7356800	6673700	7102600	7924400	7531200	7710900	0.889615	0.0979464	0.111092	-0.168747	0.954319
O88384	Vesicle transport through interaction with t-SNAREs homolog 1B	Vti1b	178110	188210	322640	227740	205220	191170	168660	129000	152440	69064	226500	214570	1.36747	0.0980315	0.0982032	0.451508	1.00787
Q9WTX6	Cullin-1	Cul1	566900	608620	701090	631020	631420	703070	536120	518610	428860	561460	660610	667020	1.13919	0.0981997	0.105259	0.188007	0.97774
J3QMK6	Aldehyde dehydrogenase family 3 member B3	Aldh3b3	615150	805960	655810	928340	899340	292730	907690	901050	966050	888080	760640	869300	0.793025	0.0983984	0.119739	-0.334562	0.921765
Q78XF5	Oligosaccharyltransferase complex subunit OSTC	Ostc	407300	2698.8	398370	367380	422370	407750	367400	383250	614420	736920	541660	367060	0.666244	0.0984549	0.0985439	-0.585877	1.00637
Q9CWI3	BRCA2 and CDKN1A-interacting protein	Bccip	103330	81258	57953	70445	92553	163540	83311	95515	169000	147200	171960	136820	0.707981	0.098508	0.0985083	-0.498218	1.00653
Q99LP6	GrpE protein homolog 1, mitochondrial	Grpel1	3915600	3478900	4193900	3393900	3716800	3218800	3328200	3845500	3164700	3438500	3005300	2962500	1.11006	0.0987167	0.0989999	0.150644	1.00437
Q9JK81	MYG1 exonuclease	Myg1	458080	481350	330740	484080	470930	503500	523830	425620	654960	516130	523130	515040	0.863859	0.0988028	0.0995483	-0.211132	1.00197
Q8BHN3	Neutral alpha-glucosidase AB	Ganab	4060600	4519000	4436600	5616100	4099400	6082000	5497100	4629800	5061400	6494600	6049200	5925200	0.856091	0.0989054	0.10016	-0.224165	0.999306
Q06138	Calcium-binding protein 39	Cab39	1509700	1360500	1283200	1268800	1370200	1308300	1345900	1400100	1493100	1523900	1657600	1347700	0.923862	0.0989359	0.101784	-0.114251	0.992322
Q8BHI7	Elongation of very long chain fatty acids protein 5	Elovl5		30993	46198	43692		52347		16762	2031.3	47934	26474	32502	1.72261	0.0991561	0.0854484	0.784594	1.0683
Q8CC86	Nicotinate phosphoribosyltransferase	Naprt	510080	388310	395140	246930	402860	264560	251920	354080	315630	272010	260750	285290	1.26913	0.0992406	0.11522	0.34384	0.938473
Q6ZQ73	Cullin-associated NEDD8-dissociated protein 2	Cand2	5653500	4738800	4298700	3158400	5021500	3402300	3052000	4507300	3989100	3040500	3536800	3100900	1.23775	0.0994041	0.105069	0.307719	0.978525
P63321	Ras-related protein Ral-A	Rala	494610	448910	350710	429660	557220	181230	517790	588510	568280	445910	547020	441830	0.791917	0.099627	0.111669	-0.336578	0.952067
Q9WVL2	Signal transducer and activator of transcription 2	Stat2	61279	69180	40447	33521	69715	106440		3022.7	42683	30344	49795	57979	1.7253	0.0997339	0.0943408	0.78685	1.0253
Q8R146	Acylamino-acid-releasing enzyme	Apeh	1756500	1638800	1934500	1475600	1717600	1983200	1930200	1951400	1793900	2024200	1843300	1876100	0.920055	0.0998041	0.113545	-0.120208	0.944831
Q8BFR6	AN1-type zinc finger protein 1	Zfand1	32394	30745	14503	22343	32465	13633	16178	19746	11450	21822	16864	17890	1.40532	0.0998105	0.115382	0.490899	0.937862
Q8K2C6	NAD-dependent protein deacylase sirtuin-5, mitochondrial	Sirt5	4045900	3329800	2657900	2362100	3739100	2085500	2381100	3078300	2761400	2018600	1802100	2067600	1.29139	0.100133	0.106072	0.368921	0.974398
Q8CHS7	Dehydrogenase/reductase SDR family member 7C	Dhrs7c	524930	586200	709960	714740	909670	750880	471060	882410	412180	486440	377810	558740	1.31604	0.100153	0.102824	0.396204	0.987908
P50462	Cysteine and glycine-rich protein 3	Csrp3	36150000	38120000	36003000	26638000	40483000	28042000	28591000	35288000	34330000	24326000	25998000	23176000	1.19642	0.10023	0.100454	0.258723	0.998033
Q63810	Calcineurin subunit B type 1	Ppp3r1	152290	211940	179820	259400	217410	211370	130610	142370	132820	204490	208850	185190	1.22692	0.10027	0.100271	0.295038	0.998826
Q8BK64	Activator of 90 kDa heat shock protein ATPase homolog 1	Ahsa1	2040800	1863400	1957600	2127800	1910000	2063300	1901100	2046500	2201600	2135800	2379600	2133000	0.934777	0.100313	0.105897	-0.0973061	0.975116
P47934	Carnitine O-acetyltransferase	Crat	32681000	24795000	22122000	17747000	28231000	16524000	16578000	25511000	20934000	16473000	12863000	15880000	1.31284	0.100611	0.103559	0.392686	0.98481
Q60739	BAG family molecular chaperone regulator 1	Bag1	154420	206870	199360	200370	144850	203480	149100	117860	115490	153900	199320	181470	1.20958	0.100806	0.101907	0.274501	0.991795
Q8K1Z0	Ubiquinone biosynthesis protein COQ9, mitochondrial	Coq9	18969000	15596000	12642000	13317000	20286000	11691000	12178000	14940000	12832000	14455000	9507000	10167000	1.24868	0.100873	0.106677	0.320404	0.97193
Q00724	Retinol-binding protein 4	Rbp4	353390	324220	543100	609580	246850	442930	789300	497370	293400	711730	642860	573250	0.718396	0.100991	0.102662	-0.477148	0.988591
Q9CXJ1	Probable glutamate--tRNA ligase, mitochondrial	Ears2	288090	287310	315310	95716	255080	226670	276430	264280	151670	46322	67355	101630	1.61749	0.101071	0.102522	0.693758	0.989185
Q8R2U6	Diphosphoinositol polyphosphate phosphohydrolase 2	Nudt4	372180	30686	121960	60018	78608		32702	44124	41879	16747	30977	17679	4.32432	0.101436	0.173659	2.11247	0.760302
Q9EQS3	c-Myc-binding protein	Mycbp	186160	157760	134350	131830	230840	167990	63011	98228	51248	188740	189630	106250	1.44731	0.101688	0.107844	0.533374	0.967203
Q5GIG6	Serine/threonine-protein kinase TNNI3K	Tnni3k	296230	332020	236000	80823	218900	160380	119630	209130	259530	12952	39888	101240	1.78395	0.102021	0.102085	0.835077	0.991038
Q9JJF9	Signal peptide peptidase-like 2A	Sppl2a	24789	60861	35245	43632	40227	64769	80927		94312		45182	49707	0.665174	0.102292	0.158753	-0.588197	0.799278
Q9D832	DnaJ homolog subfamily B member 4	Dnajb4	2388800	2125300	1483400	1749700	1729900	1759900	2000400	2735200	2495900	1896500	2232200	1943200	0.844671	0.102442	0.102484	-0.243538	0.989344
P61087	Ubiquitin-conjugating enzyme E2 K	Ube2k	1312600	1193900	1230000	1082600	1275400	1207200	1036900	1048400	1178100	959910	1313200	1115300	1.0977	0.10259	0.107985	0.134485	0.966637
P38060	Hydroxymethylglutaryl-CoA lyase, mitochondrial	Hmgcl	2331700	1793300	1629800	1397400	2079600	1387000	1313500	1704900	1825300	1111200	1283700	1318800	1.24089	0.102717	0.105539	0.311376	0.976585
Q5SVR0	TBC1 domain family member 9B	Tbc1d9b	271860	130840	114200	153010	210170	224800	131420	99154	85758	203720	164840	68169	1.46719	0.102771	0.10365	0.553051	0.984432
Q8K3J1	NADH dehydrogenase [ubiquinone] iron-sulfur protein 8, mitochondrial	Ndufs8	25325000	27451000	28049000	31290000	30992000	25064000	29593000	33796000	30755000	41602000	25609000	33186000	0.86445	0.10284	0.113678	-0.210145	0.944322
Q9WVJ9	EGF-containing fibulin-like extracellular matrix protein 2	Efemp2	212150	143560	55341	129130	134100	303450	250360	265330	247170	150320	196860	442310	0.629839	0.10328	0.104022	-0.666944	0.982876
E9Q3L2	Phosphatidylinositol 4-kinase alpha	Pi4ka	699650	980330	775840	707160	713890	658620	523660	327750	731660	656110	585100	808560	1.24847	0.103438	0.107367	0.320161	0.969131
Q03249	Galactose-1-phosphate uridylyltransferase	Galt	146570	152380	92545	83818	148500	95159	64857	112080	104070	112290	89366	63484	1.31644	0.103531	0.107269	0.396646	0.969525
P48774	Glutathione S-transferase Mu 5	Gstm5	1096300	823900	795280	642150	926100	684950	554200	861890	701750	704160	601370	682020	1.21028	0.103659	0.109001	0.275343	0.962571
O55028	[3-methyl-2-oxobutanoate dehydrogenase [lipoamide]] kinase, mitochondrial	Bckdk	313290	313680	262600	302560	356910	240250	267200	329040	242580	250300	213140	235230	1.16377	0.103814	0.103856	0.21881	0.983567
Q8BG51	Mitochondrial Rho GTPase 1	Rhot1	1189700	1070500	885040	785950	1131200	880150	821070	995210	984330	762580	636910	815090	1.18491	0.103989	0.104854	0.244775	0.979413
Q80TM9	Nischarin	Nisch	1038100	846860	990340	1039700	799720	704090	1133900	847020	1321000	1212600	1380400	774910	0.812436	0.104124	0.11225	-0.299674	0.949815
Q8BVI4	Dihydropteridine reductase	Qdpr	3703500	3446100	2826200	2486300	3579200	2514500	2303200	3542400	2806100	1870400	2352700	2137900	1.23601	0.104233	0.104424	0.305687	0.981201
O54724	Caveolae-associated protein 1	Cavin1	17096000	15087000	14131000	14473000	17631000	13141000	13180000	16383000	13413000	10909000	13518000	13337000	1.134	0.104294	0.104296	0.181418	0.981734
Q8BML1	[F-actin]-monooxygenase MICAL2	Mical2		26441	34324	32332	29643	41469	47857	30581	104390	36646	108600	42627	0.531563	0.104348	0.100334	-0.911688	0.998553
Q8R0H9	ADP-ribosylation factor-binding protein GGA1	Gga1	161930	196030	153970	160040	188900	178370	137390	86298	140260	72537	213610	154840	1.29109	0.104382	0.123326	0.368585	0.908944
Q9DCT5	Stromal cell-derived factor 2	Sdf2	74660	75816	59887	82023	54115	91254	160940	83464	72844	132540	82803	75723	0.71962	0.104624	0.121443	-0.474693	0.915627
Q80Y14	Glutaredoxin-related protein 5, mitochondrial	Glrx5	1931300	1549900	1075300	1103600	1759800	1281000	1013800	1478700	1256200	1077100	939900	1171800	1.25418	0.104731	0.113471	0.326749	0.945114
Q8C1E7	Ion channel TACAN	Tmem120a		21266	14836	23596	15156	33796		21459	19733	41444	39415	43171	0.6576	0.104754	0.109913	-0.604718	0.958953
Q9CZ13	Cytochrome b-c1 complex subunit 1, mitochondrial	Uqcrc1	176160000	159700000	157790000	185400000	180600000	140890000	213990000	196270000	177870000	227660000	148560000	180030000	0.874307	0.104836	0.111582	-0.193787	0.952405
Q924T2	28S ribosomal protein S2, mitochondrial	Mrps2	712370	557190	428460	430970	546800	440890	425220	500890	437060	432740	313820	451990	1.21664	0.104859	0.113253	0.282897	0.945952
Q9CR98	Protein FAM136A	Fam136a	665820	583830	711310	417320	668800	400160	610490	597130	485550	184350	245120	337390	1.4013	0.104894	0.107366	0.486766	0.969131
Q9CWU6	Ubiquinol-cytochrome-c reductase complex assembly factor 1	Uqcc1	798330	840100	722230	438000	698410	491500	498330	622750	731950	363510	354800	449980	1.32014	0.105056	0.105331	0.400693	0.977444
O54784	Death-associated protein kinase 3	Dapk3	49515	49680	91354	68312	18400	31527	89361	56503	120140	54817	96409	55971	0.652551	0.105151	0.105225	-0.615836	0.977879
Q6Q477	Plasma membrane calcium-transporting ATPase 4	Atp2b4	269310	219310	298300	545050	190020	355250	421190	420320	446480	327770	394730	835750	0.659551	0.105215	0.108653	-0.600444	0.963959
P05367	Serum amyloid A-2 protein	Saa2	203080	1289000	1310500	987940	538820	1045900	1704100	4018300	16771000	7927900	1027500	898440	0.166173	0.105639	0.134824	-2.58924	0.870234
Q9R0I7	YLP motif-containing protein 1	Ylpm1		16402	37488	26516	47154	8225.3		5042.9	34539	1480.1	7168.2	2447.9	2.67937	0.105915	0.106491	1.42189	0.972689
Q8K0D5	Elongation factor G, mitochondrial	Gfm1	3080800	3259300	2427400	1898800	3468900	2439700	2108000	2873600	2520100	1869400	1959000	2151700	1.22943	0.1063	0.111875	0.297987	0.951268
P42225	Signal transducer and activator of transcription 1	Stat1	3981900	5828800	4928700	3792100	5207800	9583100	3323800	2936900	3853600	3924200	4830700	4701200	1.41374	0.106331	0.124571	0.499516	0.904582
Q9D6J6	NADH dehydrogenase [ubiquinone] flavoprotein 2, mitochondrial	Ndufv2	43436000	43124000	43898000	43955000	46979000	35033000	52799000	51400000	47887000	60043000	37090000	45120000	0.871189	0.106637	0.116616	-0.198942	0.933244
Q61235	Beta-2-syntrophin	Sntb2	211730	195750	228390	238700	213910	201170	149890	138630	190320	159590	201240	253390	1.17985	0.106922	0.123523	0.238607	0.908251
Q99KY4	Cyclin-G-associated kinase	Gak	15092	24795	61817	66033	41510	101580	47655		130650	424230	125390	87050	0.317829	0.107115	0.173554	-1.65368	0.760566
Q91ZW2	GDP-fucose protein O-fucosyltransferase 1	Pofut1	489940	436560	577860	592270	351930	564650	495110	458550	605940	838550	777290	609410	0.796124	0.107321	0.113033	-0.328935	0.946795
Q8K199	COX assembly mitochondrial protein 2 homolog	Cmc2	379840	352360	311070	257620	367440	279760	301930	385820	250360	249760	179470	177040	1.26141	0.107502	0.113135	0.335033	0.946404
Q91V16	Electron transfer flavoprotein regulatory factor 1	Etfrf1	420540	303210	215770	239280	279480	197230	213530	320470	194580	160580	169060	155850	1.3636	0.107579	0.109669	0.447424	0.959914
Q9CY27	Very-long-chain enoyl-CoA reductase	Tecr	975380	1167400	1257900	997240	1029400	913900	911340	866630	863530	974500	1010500	1056700	1.11578	0.107645	0.113873	0.158057	0.94358
P53994	Ras-related protein Rab-2A	Rab2a	3623900	3372600	3320800	3162500	2937600	3231900	3289800	3675900	3546000	3478100	3277400	3599700	0.941649	0.107783	0.110912	-0.0867384	0.955022
Q9JLB0	Protein PALS2	Pals2	412080	119430	349650	239850	383220	287440	167030	272810	292070	201190	169260	158620	1.42086	0.107797	0.11693	0.50676	0.932074
Q3U0M1	Trafficking protein particle complex subunit 9	Trappc9	55082	50008	86576	29981	50525	42759	8491.4		55784	35705	28772	36079	1.59219	0.107838	0.104977	0.67101	0.978908
Q8C6G8	WD repeat-containing protein 26	Wdr26	173660	288200	269360	297030	196670	425720	170710	70395	226700	248610	251470	197250	1.41669	0.107887	0.109993	0.502528	0.958637
Q9DCJ5	NADH dehydrogenase [ubiquinone] 1 alpha subcomplex subunit 8	Ndufa8	23476000	28301000	32896000	28881000	30063000	23581000	34021000	33450000	32654000	36742000	24439000	30225000	0.872955	0.108002	0.108504	-0.19602	0.964553
P63323	40S ribosomal protein S12	Rps12	4407700	4907600	4942300	5154400	4139600	5255800	5093500	4874400	5873500	4771200	5150200	5854300	0.911134	0.108013	0.108288	-0.134266	0.965421
Q8K3W0	BRISC and BRCA1-A complex member 2	Babam2	269490	254400	322900	243510	260470	344740	221960	138860	243850	119220	291980	303320	1.28527	0.108121	0.117339	0.362067	0.930557
Q9R1P1	Proteasome subunit beta type-3	Psmb3	3589400	3313800	3310500	3342300	3173100	3809200	3670800	3238600	3663300	3991300	3739200	3687400	0.933958	0.108163	0.108217	-0.0985702	0.965704
P97821	Dipeptidyl peptidase 1	Ctsc	1794500	2533400	2152200	2628600	2334200	4776700	2027600	1200000	1845600	2267700	2195500	1819500	1.4283	0.108251	0.125913	0.514296	0.89993
A2AMM0	Caveolae-associated protein 4	Cavin4	4310700	3985700	3544900	2959400	5024600	2834800	2868000	4166200	3318000	2510800	2734800	2532900	1.24982	0.108323	0.110546	0.32172	0.956455
Q91WQ3	Tyrosine--tRNA ligase, cytoplasmic	Yars1	1232300	1149800	1065400	1138300	1143300	1221100	1086500	1158200	1305100	1361400	1425800	1224300	0.919181	0.108636	0.12044	-0.12158	0.919228
Q3URD3	Sarcolemmal membrane-associated protein	Slmap	6309400	5102000	5160900	4815400	4807600	4184100	5677500	7024300	5881700	5502500	5450100	5047900	0.878424	0.108806	0.108847	-0.187011	0.963184
Q9WVR4	RNA-binding protein FXR2	Fxr2	128880	119980	282110	70472	116650	144320	121600	69640	129570	68721	46195	85245	1.65539	0.108821	0.12197	0.727174	0.913747
P12787	Cytochrome c oxidase subunit 5A, mitochondrial	Cox5a	95278000	98967000	98636000	97155000	100590000	80520000	122730000	113700000	103590000	151680000	80288000	106040000	0.842363	0.108877	0.129107	-0.247485	0.889051
Q9CRA5	Golgi phosphoprotein 3	Golph3	55890	64768	85827	115510	51078	88116	87118	64527	114960	117810	110620	103010	0.771161	0.108884	0.109776	-0.374896	0.959493
Q9QXX4	Electrogenic aspartate/glutamate antiporter SLC25A13, mitochondrial	Slc25a13	27823000	26306000	25689000	26512000	29115000	22344000	31098000	30912000	28588000	35478000	23360000	28254000	0.888002	0.108981	0.116716	-0.171366	0.932869
Q60932	Voltage-dependent anion-selective channel protein 1	Vdac1	78410000	75128000	67321000	63194000	76845000	58369000	68118000	67640000	64382000	59115000	47992000	64168000	1.12884	0.109068	0.109255	0.174837	0.961558
P46460	Vesicle-fusing ATPase	Nsf	1653700	1759000	1672300	1803300	1615500	1936700	1707500	1688000	1884200	2004100	1967800	1986500	0.929027	0.109123	0.110064	-0.106207	0.958356
P56380	Bis(5-nucleosyl)-tetraphosphatase [asymmetrical]	Nudt2	1171500	1138600	635440	594430	996380	790620	497480	761760	877580	626180	539150	770090	1.30812	0.109164	0.116177	0.387493	0.934881
O89079	Coatomer subunit epsilon	Cope	1155000	1040700	1116400	999040	872480	1182500	1115700	1055200	1369200	1191600	1190900	1124700	0.903342	0.109237	0.109355	-0.146656	0.961159
Q8BML9	Glutamine--tRNA ligase	Qars1	2493300	2310800	2223800	2079000	2336400	2214700	2311900	2319800	2389500	2480800	2369600	2855500	0.927406	0.109552	0.113675	-0.108727	0.944334
Q9DBT5	AMP deaminase 2	Ampd2	49540	52759	94857	12476	48474	41852	97480	61122	96589	54326	62176	68074	0.682084	0.109631	0.112801	-0.551979	0.947689
O88487	Cytoplasmic dynein 1 intermediate chain 2	Dync1i2	1013600	910930	1235800	1051000	1045200	1109200	804460	822710	869490	1018500	1184500	889170	1.13901	0.109676	0.112207	0.18778	0.949981
P62311	U6 snRNA-associated Sm-like protein LSm3	Lsm3	343590	295120	228060	154570	233980	122870	219000	346320	326220	302250	301810	285280	0.773881	0.109836	0.119444	-0.369816	0.922834
Q9R1E6	Ectonucleotide pyrophosphatase/phosphodiesterase family member 2	Enpp2	111450	19565	478030	226240	75356	192550	376330	161410	248720	626600	321910	340120	0.531635	0.11019	0.110224	-0.911491	0.957725
Q6IR34	G-protein-signaling modulator 1	Gpsm1	205740	122960	203560	143920	227740	160650		91126	228080	75529	116750	104970	1.4391	0.111173	0.13383	0.525169	0.873448
P18181	CD48 antigen	Cd48	73743	100180	104200	115210	106600	160340	138030	93850	146400	114030	192020	173110	0.770052	0.111274	0.113067	-0.376973	0.946665
Q8BK62	Olfactomedin-like protein 3	Olfml3	43754	3123.6	82925	88116	3995	100670	65351	64828	38905	158340	237460	126470	0.466597	0.111301	0.118719	-1.09975	0.92548
Q9ESE1	Lipopolysaccharide-responsive and beige-like anchor protein	Lrba	19577	481380		458250	718120	488580	3055000	791920	663690	2441300	630940	449780	0.323566	0.111471	0.10493	-1.62787	0.979099
Q8R1A4	Dedicator of cytokinesis protein 7	Dock7	38456	40550	46705	49327	22919	59558	65470	20560	65981	57277	73009	77488	0.715747	0.11153	0.118219	-0.482479	0.927313
Q91VU6	DDB1- and CUL4-associated factor 11	Dcaf11	59907	185180	101590	50378	69336	28964	40082	38611	46575	46000	37626	48031	1.92801	0.111933	0.141014	0.947116	0.850737
P28656	Nucleosome assembly protein 1-like 1	Nap1l1	2072900	1793900	2431900	2844400	1604400	2244400	2484100	1933100	2188700	3303300	3215700	2931300	0.809152	0.111946	0.113465	-0.305518	0.945137
Q9CYZ2	Tumor protein D54	Tpd52l2	1331700	1386600	1233900	1022200	1095700	937850	848620	775390	1181500	786110	1318700	854400	1.21566	0.111947	0.113886	0.281742	0.943531
Q8QZS1	3-hydroxyisobutyryl-CoA hydrolase, mitochondrial	Hibch	14664000	12246000	9058700	8006800	14743000	8495500	8149000	12154000	9617800	7220900	6785800	7558000	1.30549	0.112014	0.117015	0.384596	0.931758
Q9CPX8	Cytochrome b-c1 complex subunit 10	Uqcr11	5842900	5764700	5399400	6859300	5851400	5324300	6616000	5759800	7086700	8080800	5444700	6725200	0.882377	0.112039	0.11952	-0.180533	0.922559
Q8VC30	Triokinase/FMN cyclase	Tkfc	74973	99354	94082	88631	93575	190200	78968	47930	51528	63256	100830	96262	1.46047	0.112354	0.121436	0.54643	0.915653
P05125	Natriuretic peptides A	Nppa	1217400	936430	1067300	1279500	789310	872900	1122400	1099700	2374500	1002200	1390500	1486000	0.727153	0.112473	0.12903	-0.459669	0.88931
Q9JHQ5	Leucine zipper transcription factor-like protein 1	Lztfl1	122210	128790	60905	119830	102900	141080	128040	128320	110410	196160	157860	132060	0.792302	0.112694	0.112882	-0.335877	0.947377
Q9Z160	Conserved oligomeric Golgi complex subunit 1	Cog1	46905	52856	53621	42100	43204	37759	114520	18123	45701	92942	81329	72749	0.649902	0.112844	0.139048	-0.621705	0.856834
P09925	Surfeit locus protein 1	Surf1	197710	165930	237150	190170	198410	140030	152940	180580	142130	193600	146300	146990	1.17335	0.113001	0.118031	0.230638	0.928003
A2ASQ1	Agrin	Agrn	342630	282620	321590	426520	327870	268930	281140	248910	282390	297600	268670	328310	1.15415	0.113101	0.124749	0.206833	0.903963
Q9QZ88	Vacuolar protein sorting-associated protein 29	Vps29	891340	1037500	982460	854020	926790	1056500	930410	859250	894200	773280	934020	923680	1.08161	0.113239	0.11533	0.113187	0.938056
Q78IK4	MICOS complex subunit Mic27	Apool	8398800	8747800	9261600	8732100	9723500	7535000	11651000	10445000	10105000	9978400	7723000	9005300	0.889507	0.11326	0.121463	-0.168922	0.915555
P49222	Protein 4.2	Epb42	121810	191060	286320	387050	245760	1134600	1179900	470520	994060	855560	468540	470320	0.53315	0.113261	0.114182	-0.907386	0.942404
Q9CPQ8	ATP synthase subunit g, mitochondrial	Atp5mg	48796000	47747000	40754000	52040000	46696000	40822000	61016000	55636000	49549000	50003000	41472000	53065000	0.890951	0.113587	0.117487	-0.166582	0.930009
Q9JI39	ATP-binding cassette sub-family B member 10, mitochondrial	Abcb10	1386700	1366600	990610	1376200	1546600	1070600	1710800	1462600	1710500	1405200	1322700	1312600	0.866984	0.113757	0.114509	-0.205923	0.941161
Q922H4	Mannose-1-phosphate guanyltransferase alpha	Gmppa	380510	429720	278900	422260	358910	465390	437680	341210	442910	533320	488320	487700	0.855207	0.113818	0.113818	-0.225654	0.94379
Q02257	Junction plakoglobin	Jup	8026000	9051400	7401200	4680000	8892500	6003100	5061200	7014100	7358000	5726900	5132400	5346500	1.23612	0.113876	0.121226	0.305819	0.916406
Q05793	Basement membrane-specific heparan sulfate proteoglycan core protein	Hspg2	23573000	27875000	24185000	19177000	22591000	21361000	19746000	21194000	23381000	17703000	19601000	22056000	1.12193	0.113985	0.117844	0.165989	0.928693
Q9WTK5	Nuclear factor NF-kappa-B p100 subunit	Nfkb2	87442	71001	65017	42436	49156	86709	108440	73292	72298	79551	94144	74552	0.799879	0.114046	0.115865	-0.322146	0.936047
Q9CR68	Cytochrome b-c1 complex subunit Rieske, mitochondrial	Uqcrfs1	72654000	69289000	63709000	77500000	77573000	64083000	86066000	80114000	71142000	94771000	64576000	80497000	0.890273	0.114075	0.121535	-0.16768	0.915298
Q8BGH2	Sorting and assembly machinery component 50 homolog	Samm50	17386000	15624000	14364000	11866000	16855000	11125000	11918000	14599000	13902000	12492000	10314000	10971000	1.17554	0.114202	0.119513	0.233318	0.922586
Q9R1Z8	Vinexin	Sorbs3	494720	478870	411980	397660	425730	382570	457440	508760	352790	585660	665830	513630	0.840285	0.114404	0.129112	-0.25105	0.889035
Q8BFQ4	WD repeat-containing protein 82	Wdr82	1539800	1695800	1181500	1468200	769720	1422400	1322200	1758900	4421900	2064600	1967100	1536300	0.617965	0.114522	0.135954	-0.694403	0.866607
Q9CQ48	NudC domain-containing protein 2	Nudcd2	271160	262980	390670	301360	231850	258660	227590	214390	74860	283790	278290	238160	1.3034	0.114712	0.117425	0.382278	0.930238
Q9EPL8	Importin-7	Ipo7	2325100	2132100	2540100	2703200	2105800	2886800	2448700	2251900	3140100	3342100	3467900	2577600	0.852847	0.114931	0.120942	-0.229642	0.917421
G3X9K3	Brefeldin A-inhibited guanine nucleotide-exchange protein 1	Arfgef1	25712	56988	90220	53604	41112	54568	31069		35432	30653	49202	33788	1.49049	0.115077	0.104918	0.575789	0.97915
Q8BGB7	Enolase-phosphatase E1	Enoph1	61069	54750	109170	99129	99564	42634	21677	45668	50013	69569	68405	67948	1.44245	0.115388	0.119795	0.528524	0.921562
P59041	DnaJ homolog subfamily C member 30, mitochondrial	Dnajc30	62041	76858	59759	44620	80643	51603	50272	64238	49719	54618	36992	49846	1.22847	0.115654	0.121345	0.296859	0.915977
Q91Z53	Glyoxylate reductase/hydroxypyruvate reductase	Grhpr	3071200	2644200	2072400	1710800	2924000	1831200	1677500	2488400	2399800	1634900	1446000	1456900	1.28372	0.115888	0.117217	0.360332	0.931011
Q9D967	Magnesium-dependent phosphatase 1	Mdp1	2174300	641870	948590	271780	713140	353630	346540	769300	330260	375610	142640	25074	2.56522	0.116077	0.133615	1.35908	0.874144
Q9JHW2	Omega-amidase NIT2	Nit2	4027500	3519600	3442600	3174100	4326300	2784500	3050600	3531400	3145500	3366500	2616700	2797200	1.14949	0.116142	0.122468	0.200991	0.911978
Q6P9R2	Serine/threonine-protein kinase OSR1	Oxsr1	1740700	1340400	1259800	1149700	1342200	1106200	1033700	1334600	1075300	1159900	1163000	1122900	1.15235	0.116183	0.128981	0.204579	0.889473
P70213	Friend virus susceptibility protein 1	Fv1	37679	1245.1	53111	55587	122640	20654	25761	20430	25417	5694.7	14175	20853	2.58982	0.116213	0.142405	1.37285	0.846474
P31938	Dual specificity mitogen-activated protein kinase kinase 1	Map2k1	1140100	1180700	1270900	1220700	925290	1233600	1185900	1104200	1331800	1317700	1378100	1346000	0.909651	0.116225	0.116858	-0.136615	0.932341
Q922Q4	Pyrroline-5-carboxylate reductase 2	Pycr2	390540	410050	366490	412800	179810	485690	701950	220890	600490	386680	603890	602540	0.720495	0.116373	0.123997	-0.472939	0.906587
Q9Z321	DNA topoisomerase 3-beta-1	Top3b	27403	26054	28528		24704	13289	14568	21906	19059		22416	6150	1.42663	0.116529	0.116826	0.512609	0.932459
Q61937	Nucleophosmin	Npm1	3521500	3332000	4484000	4940900	3482000	4990100	4457500	3805200	4454800	6222000	5750800	5044900	0.832364	0.116559	0.11733	-0.264714	0.930592
Q9ES83	Blood vessel epicardial substance	Bves	981010	974350	951270	618090	909580	624700	660560	984810	733870	451340	525280	631960	1.26861	0.116564	0.116712	0.343252	0.932884
Q9CQA6	Coiled-coil-helix-coiled-coil-helix domain-containing protein 1	Chchd1	250290	209680	169590	160150	196490	130060	181640	198120	150050	81658	57584	153260	1.35747	0.116598	0.118862	0.440915	0.924955
Q9CQJ2	PIH1 domain-containing protein 1	Pih1d1	55130	67157	21045	11805	13799	47811	27572	5929.5	11921	24954	14267	26152	1.95628	0.117071	0.133907	0.968113	0.873197
Q80V26	Golgi-resident adenosine 3,5-bisphosphate 3-phosphatase	Bpnt2	28421	26799	46882	46949	25523	33606	46556	34391	32145	63343	47285	47083	0.768751	0.117218	0.117703	-0.379412	0.929212
O70200	Allograft inflammatory factor 1	Aif1	232570	197320	334960	241420	405610	617810	211150	125200	174360	250730	355560	172580	1.57392	0.117605	0.127844	0.654358	0.89332
Q2NL51	Glycogen synthase kinase-3 alpha	Gsk3a	366990	348400	326020	299360	329180	315720	272100	326960	320260	327320	251670	318190	1.09313	0.117822	0.120511	0.128465	0.918973
Q8CDG3	Deubiquitinating protein VCPIP1	Vcpip1	39798	70858	51716	46762	38966	81684	6582.8	34166	7888.3		65726	48022	1.6924	0.118008	0.140467	0.759068	0.852426
Q80XN0	D-beta-hydroxybutyrate dehydrogenase, mitochondrial	Bdh1	21027000	17743000	12887000	9557500	19909000	9075400	7574500	19039000	10242000	9985700	8385100	5495900	1.48544	0.118031	0.118385	0.570886	0.926705
Q6A078	Centrosomal protein of 290 kDa	Cep290	712090	544520	763680	596050	87915	1054700	439760	625660	338720	329510	307500	277840	1.62094	0.118033	0.133545	0.696835	0.874372
Q91VD9	NADH-ubiquinone oxidoreductase 75 kDa subunit, mitochondrial	Ndufs1	133460000	136700000	128560000	146430000	152300000	117920000	168480000	153490000	150260000	173740000	117240000	149850000	0.893008	0.118416	0.124284	-0.163255	0.905586
Q9Z0R6	Intersectin-2	Itsn2	54058	114670	49561	13249	142410	99486	110540	95673	67685	412330	227940	133860	0.451738	0.118433	0.135646	-1.14644	0.867593
Q04519	Sphingomyelin phosphodiesterase	Smpd1	206230	192570	145750	107500	145600	146010	129410	98756	154820	133370	81091	151710	1.25963	0.118707	0.119972	0.332999	0.92092
P10107	Annexin A1	Anxa1	8627600	11226000	14064000	14359000	9446700	16565000	15851000	12612000	12259000	18103000	15058000	16493000	0.821991	0.11872	0.121527	-0.282805	0.915326
P23242	Gap junction alpha-1 protein	Gja1	3871900	3960800	3776800	2382700	3956400	2245900	2337800	3625200	3125900	2181100	2072200	2598400	1.26686	0.118767	0.121377	0.341256	0.915864
Q922J9	Fatty acyl-CoA reductase 1	Far1	134360	168000	221410	259750	137370	220880	218850	154540	239660	336070	247060	276120	0.775501	0.118997	0.119775	-0.3668	0.921635
O55143	Sarcoplasmic/endoplasmic reticulum calcium ATPase 2	Atp2a2	348460000	305180000	271480000	257180000	365200000	229250000	245140000	325970000	235970000	226680000	220960000	247950000	1.1824	0.119288	0.122315	0.241712	0.912521
O88696	ATP-dependent Clp protease proteolytic subunit, mitochondrial	Clpp	1166700	1028900	1084100	755250	1113900	854580	862670	1111600	893560	870930	626860	595480	1.2101	0.119303	0.120167	0.275127	0.920215
Q3URE1	Malonate--CoA ligase ACSF3, mitochondrial	Acsf3	1299400	1138100	862490	603790	1186400	774300	845170	999840	982700	487770	481380	534250	1.35404	0.119388	0.119619	0.437266	0.922199
Q3U0B3	Dehydrogenase/reductase SDR family member 11	Dhrs11	1522300	1467500	1282000	981480	1575600	1108800	1225800	1389000	1295700	852000	754090	941730	1.22906	0.119465	0.119672	0.297558	0.922008
P01645	Ig kappa chain V-V region HP 93G7		262800	487830	385440	354620	458350	1009200	487430	1775800	5700500	2687600	555820	395700	0.254958	0.11952	0.147539	-1.97167	0.831094
P97447	Four and a half LIM domains protein 1	Fhl1	6188600	5215600	5251100	4152900	4201500	4479300	5517500	7162700	8244100	4519600	5910200	4893600	0.813541	0.119564	0.127995	-0.297713	0.892806
Q9ERV1	E3 ubiquitin-protein ligase makorin-2	Mkrn2	7494900	12589000	11698000	6837600	9216900	9283600	8059500	7137700	9704700	5077700	5832500	9173500	1.26974	0.119593	0.120922	0.344533	0.917495
Q91YE8	Synaptopodin-2	Synpo2	2208600	2225200	1579400	1145000	1952400	1427400	1153400	1773400	1786800	1297800	1219900	1011900	1.27839	0.119627	0.122154	0.354325	0.913091
Q8CHH9	Septin-8	Septin8	385710	369980	410160	441540	432650	424080	323160	422040	352150	277300	440110	370330	1.1277	0.119758	0.132635	0.17338	0.877342
Q9JII6	Aldo-keto reductase family 1 member A1	Akr1a1	3223800	3166100	3684700	3717900	3336700	3999500	2941600	2776600	2814500	3168100	3818500	3432700	1.11485	0.11981	0.121085	0.156854	0.91691
Q924X2	Carnitine O-palmitoyltransferase 1, muscle isoform	Cpt1b	45224000	38740000	32024000	29906000	40910000	27074000	28768000	37679000	32026000	28108000	22699000	28751000	1.20135	0.120155	0.123673	0.26466	0.907724
Q03350	Thrombospondin-2	Thbs2		22664	14155	5793.1	12902	45603		4646.2	112570	34030	192380	53182	0.254826	0.12035	0.151487	-1.97241	0.819625
Q62192	CD180 antigen	Cd180	251240	308140	439370	445080	396350	670450	197690	70389	192750	274270	451060	449890	1.53457	0.120614	0.120688	0.617833	0.918337
P35585	AP-1 complex subunit mu-1	Ap1m1	2201200	2127400	2359800	2156400	2030200	2357900	2086200	2057300	2523000	2614000	2674200	2529800	0.91359	0.120793	0.132422	-0.130381	0.87804
Q9D1M4	Eukaryotic translation elongation factor 1 epsilon-1	Eef1e1	344100	276720	334920	222610	288730	246720	104120	321540	319820	110360	257030	117960	1.39239	0.120806	0.134061	0.477567	0.872699
O35074	Prostacyclin synthase	Ptgis	1773100	1699400	2599900	2262900	2007000	2799600	2277400	2357100	2553300	3201600	2902600	2281000	0.84389	0.120841	0.121612	-0.244873	0.915023
P98064	Mannan-binding lectin serine protease 1	Masp1	42810	105600	274220	745200	157600	317580	733220	318930	542850	929690	330490	295230	0.521523	0.121123	0.121154	-0.939198	0.916661
Q60930	Voltage-dependent anion-selective channel protein 2	Vdac2	32074000	31264000	25897000	25457000	31502000	23597000	25073000	28488000	27548000	22650000	21400000	25486000	1.12709	0.121314	0.124048	0.172607	0.906411
Q9CZP5	Mitochondrial chaperone BCS1	Bcs1l	2070400	2126000	2011600	1858400	2102600	1668900	2641600	2454800	2201400	2428000	1641700	2103900	0.878743	0.12166	0.132442	-0.186487	0.877975
Q9R257	Heme-binding protein 1	Hebp1	438550	213710	436690	259200	401570	302440	233660	238630	287420	127280	263700	377860	1.34255	0.121864	0.122727	0.424979	0.911061
Q9QY24	Z-DNA-binding protein 1	Zbp1	21538	131470	88583	79885	111600	496140	24310	20134	27031	22643	53347	67917	4.31427	0.121877	0.150257	2.10912	0.823165
O08530	Sphingosine 1-phosphate receptor 1	S1pr1	89489	100460	66394	183870	105890	62910		15847	19573		106300	69183	1.9251	0.121972	0.128196	0.944931	0.892124
E9PVA8	eIF-2-alpha kinase activator GCN1	Gcn1	1200000	1213700	1402800	1296800	983120	1366800	1161200	1266700	1343300	1602800	1607600	1460300	0.884069	0.121975	0.123012	-0.17777	0.910052
Q7TMB8	Cytoplasmic FMR1-interacting protein 1	Cyfip1	1834200	1638400	1996300	2302500	1659700	2463200	2256400	1737000	2227300	2795600	2666500	2300300	0.85062	0.122394	0.122665	-0.233414	0.91128
Q91V79	Fat storage-inducing transmembrane protein 1	Fitm1	153150	167480	194540	146540	140800	85126	163960	267820	185920	196910	151470	155320	0.791543	0.122561	0.123527	-0.337261	0.90824
Q7TMM9	Tubulin beta-2A chain	Tubb2a	1200400	718270	18522	666060	624480	770800	1251900	810310	961430	696880	1431700	813430	0.670259	0.12264	0.124864	-0.577209	0.903562
P42208	Septin-2	Septin2	2366200	2497400	1999800	2976900	2346700	3006500	2885200	2439500	2749900	2791800	3315600	3035700	0.882435	0.122731	0.12513	-0.180438	0.902638
Q9D820	Prolyl-tRNA synthetase associated domain-containing protein 1	Prorsd1	224950	215090	364190	164370	290940	214340	194780	257250	177290	212430	83151	171970	1.34371	0.122795	0.124035	0.426225	0.906457
Q9CZ69	CKLF-like MARVEL transmembrane domain-containing protein 6	Cmtm6	15282	24831		17234	22904	30412	32950		42233	14256	30553	61680	0.609136	0.12296	0.145742	-0.715163	0.836416
O88532	Zinc finger RNA-binding protein	Zfr	40516	199840	121810	232360	207390	178360	395090	130030	309820	189730	235970	206490	0.668159	0.123053	0.125438	-0.581737	0.90157
Q9WUK4	Replication factor C subunit 2	Rfc2	40288	61762	18216	51352		94221	84061	58540	78560	154690			0.565839	0.12312	0.155398	-0.821536	0.808554
Q8BGC0	HIV Tat-specific factor 1 homolog	Htatsf1	29356	66968	127460	6001	75876	23271	69333	55581	126230	110560	124100	67856	0.594105	0.123347	0.126689	-0.751211	0.897262
Q9Z0N2	Eukaryotic translation initiation factor 2 subunit 3, Y-linked	Eif2s3y	104240	101010	90123	94495	100060	73031	78729	75852	91044	1723.5	89751	79238	1.35217	0.123519	0.142623	0.435276	0.84581
Q3THW5	Histone H2A.V	H2az2	333070	279320	334030	319120	256700	251450	333750	304710	318540	294740	401460	341380	0.889255	0.123694	0.123695	-0.169331	0.907649
P55096	ATP-binding cassette sub-family D member 3	Abcd3	1428500	1225100	1141300	858990	1359400	910080	855940	1161200	1111400	883960	797210	984630	1.19485	0.123808	0.129469	0.25683	0.887833
Q9DC71	28S ribosomal protein S15, mitochondrial	Mrps15	318500	261260	190450	146810	170750	105290	167560	148290	167770	96519	96707	164570	1.41792	0.123837	0.137537	0.503775	0.861579
Q3UHB1	5-nucleotidase domain-containing protein 3	Nt5dc3	741300	794270	665460	753870	854050	648280	694640	760450	654160	656630	600280	701660	1.09573	0.123853	0.127439	0.131892	0.894698
Q9D0I8	mRNA turnover protein 4 homolog	Mrto4	344040	254350	246820	325260	278600	392700	132360	143910	238000	388210	259310	232940	1.32052	0.124204	0.130366	0.401107	0.884837
P10639	Thioredoxin	Txn	6362000	7513700	8388400	7479400	7590600	9451000	6299800	6806700	7443400	7590000	6926800	7052200	1.11079	0.124338	0.137738	0.151581	0.860945
Q6ZWX6	Eukaryotic translation initiation factor 2 subunit 1	Eif2s1	2538600	2150100	2639300	2520900	2242000	2713600	2464100	2470700	3029800	2580800	2908900	2680100	0.917574	0.124484	0.124553	-0.124104	0.904646
D3Z7P3	Glutaminase kidney isoform, mitochondrial	Gls	1601300	1431700	1594000	1284400	1473000	1471700	1236600	1354600	1452400	1478100	1403100	1330000	1.07284	0.124771	0.127045	0.101438	0.896042
P56812	Programmed cell death protein 5	Pdcd5	1361100	1237600	1126700	1101100	1206600	1118800	1177900	1374700	1340700	1307900	1238000	1223700	0.933315	0.124774	0.126809	-0.0995639	0.89685
P18826	Phosphorylase b kinase regulatory subunit alpha, skeletal muscle isoform	Phka1	71468	61095	80874	7627.1	55415	30442	18804	34619	65332	31201	7482	4639.1	1.89367	0.124825	0.126039	0.921188	0.899495
P31428	Dipeptidase 1	Dpep1	1363100	1364800	1187800	1526300	1732900	1076800	1071400	1235600	1036000	1598500	1024100	867790	1.20756	0.124905	0.125095	0.27209	0.90276
P42859	Huntingtin	Htt	45494	57819	157090	89822	37608	77771	34336	42777	49448	58962	53734	44225	1.64245	0.125174	0.150738	0.715846	0.821778
Q9JIG7	Coiled-coil domain-containing protein 22	Ccdc22	185270	144140	141620	180250	168560	269280	55136	73397	125860	106080	258210	120450	1.47351	0.125519	0.130497	0.559257	0.884401
Q69ZQ2	Pre-mRNA-splicing factor ISY1 homolog	Isy1	42503	60456	65367	94643	32840	74851		40073	42237	38323	47628	53400	1.39349	0.125988	0.116522	0.478707	0.933593
Q8CEE7	Retinol dehydrogenase 13	Rdh13	209190	199650	178020	97708	194030	124320	186860	115610	160270	57793	102570	118030	1.35322	0.126348	0.126349	0.436399	0.898429
Q80SZ7	Guanine nucleotide-binding protein G(I)/G(S)/G(O) subunit gamma-5	Gng5	497040	595690	732160	428870	427960	521090	384750	323460	534900	567400	424850	338790	1.24422	0.12649	0.126997	0.315242	0.896207
P28474	Alcohol dehydrogenase class-3	Adh5	3470800	2928300	2510500	2337300	3144100	2592900	2378400	3009000	2441200	2336800	2422800	2355200	1.13655	0.126716	0.133475	0.184659	0.874601
Q9CQV7	Mitochondrial import inner membrane translocase subunit TIM14	Dnajc19	212750	134170	132840	169810	202640	156140	249970	250140	216310	191580	140500	181610	0.819723	0.127108	0.128668	-0.286791	0.89053
Q9R0Q6	Actin-related protein 2/3 complex subunit 1A	Arpc1a	473130	458190	434550	242790	437080	396800	267330	355600	430870	346960	343850	275900	1.20887	0.127127	0.130497	0.273663	0.8844
Q9JLV1	BAG family molecular chaperone regulator 3	Bag3	9324900	8869600	7506700	5851600	9509100	6424900	5837600	8135700	7470600	6444900	6464100	5714900	1.18516	0.127154	0.133544	0.245083	0.874376
Q8BUY5	Complex I assembly factor TIMMDC1, mitochondrial	Timmdc1	676100	742050	972770	722580	971760	730130	1052000	950760	884300	1051600	732300	878920	0.867657	0.127366	0.127631	-0.204804	0.894043
Q8BM55	Transmembrane protein 214	Tmem214	412930	341630	621540	681790	416790	399990	410920	548300	872000	854190	811940	424160	0.733052	0.127396	0.132922	-0.448013	0.876402
O54901	OX-2 membrane glycoprotein	Cd200	613410	689330	643840	565810	603810	510660	814210	672240	656260	823580	487070	740400	0.864823	0.127731	0.138861	-0.209523	0.857419
Q99PL6	UBX domain-containing protein 6	Ubxn6	200000	181340	154250	63322	107090	187770	18300	114830	113080	104380	171140	72285	1.50463	0.127961	0.128038	0.589407	0.89266
P48722	Heat shock 70 kDa protein 4L	Hspa4l	957910	830640	718150	667050	955000	687340	614230	856870	610800	581210	816050	608100	1.17832	0.128018	0.12822	0.236728	0.892044
Q9ERN0	Secretory carrier-associated membrane protein 2	Scamp2	342020	337830	360330	317650	321960	431040	317480	288400	262000	383990	313050	309090	1.12637	0.128072	0.128091	0.171682	0.892482
P26883	Peptidyl-prolyl cis-trans isomerase FKBP1A	Fkbp1a	5907000	6428800	6097300	5294400	6131500	5256600	5071200	4929100	6526500	4924300	5521700	4900900	1.10171	0.128113	0.130569	0.139746	0.884159
Q9QYB1	Chloride intracellular channel protein 4	Clic4	5075300	4094500	3720600	4502300	4089500	4408900	3968800	4895800	5290500	4628700	5889700	4511900	0.887125	0.12834	0.132002	-0.172791	0.879421
Q9CQ89	Protein CutA	Cuta	339630	911540	615760	7810.4	817160	479810	121980	881380	67762	15756	7103.6	167750	2.51378	0.128364	0.128368	1.32986	0.891543
Q9R013	Cathepsin F	Ctsf	60975	100930	29793	29299	137730	32058	21680	72359	31873	19006	19521	25323	2.05934	0.128995	0.142097	1.04218	0.847414
Q9D281	Protein Noxp20	Fam114a1	243490	222600	250550	317360	195230	298700	224880	216130	330400	374430	516810	350630	0.758926	0.129003	0.144031	-0.397969	0.841543
Q64462	Cytochrome P450 4B1	Cyp4b1	85725	69608	117050	60601	80312	52504		112680	19708	48135	26635	24949	1.67236	0.129213	0.160808	0.741886	0.793693
P09581	Macrophage colony-stimulating factor 1 receptor	Csf1r	259280	298830	378990	526000	238040	450200	592560	237470	314100	578720	645130	638210	0.715637	0.129592	0.134942	-0.482701	0.869854
P23249	Putative helicase MOV-10	Mov10	39869	19549	17077	9432.1	31941		11400	22125	18837	11590	13607	10092	1.61369	0.129674	0.18189	0.690365	0.740192
Q9EQ20	Methylmalonate-semialdehyde dehydrogenase [acylating], mitochondrial	Aldh6a1	41496000	32588000	24372000	21612000	37620000	20376000	20049000	33333000	25815000	19131000	16773000	19462000	1.32328	0.129785	0.133542	0.404114	0.874381
P10852	4F2 cell-surface antigen heavy chain	Slc3a2	1171500	1313900	1475700	1764100	1369400	1712300	1468200	1289400	1673300	2373200	1918700	1893400	0.829572	0.129852	0.136373	-0.269561	0.865272
Q8VHL1	Histone-lysine N-methyltransferase SETD7	Setd7	81530	89210	88383	91995	107180	102580	50488	53483	59668	85546	118500	81668	1.24819	0.129928	0.147287	0.319838	0.831834
Q60972	Histone-binding protein RBBP4	Rbbp4	2364900	2379000	2238000	3051800	2277700	3077600	2479300	2432900	2980200	3139400	3506300	3170800	0.868998	0.13	0.130162	-0.202575	0.885515
Q01405	Protein transport protein Sec23A	Sec23a	2034400	2076500	2168000	2012300	1834800	2145900	1920800	2013300	2395300	2330900	2361400	2182400	0.929401	0.130032	0.136504	-0.105627	0.864856
P16110	Galectin-3	Lgals3	5241900	6043000	8789800	9091500	5742200	9776000	4755400	3259100	4875200	5125600	7600500	8107100	1.32505	0.130523	0.130657	0.406043	0.883868
Q6PIP5	NudC domain-containing protein 1	Nudcd1	65362	75449	56468	96817	31209	89706	86271	75740	81015	73989	99639	110230	0.787671	0.131706	0.138388	-0.344336	0.858903
P99024	Tubulin beta-5 chain	Tubb5	11970000	10804000	13905000	16030000	10984000	15479000	13268000	12817000	13077000	18031000	18354000	18187000	0.844645	0.131767	0.133131	-0.243582	0.875722
P26450	Phosphatidylinositol 3-kinase regulatory subunit alpha	Pik3r1	190770	184190	202580	24370	188450	207050	187110	180540	319990	212650	229300	214740	0.741938	0.131796	0.134868	-0.430629	0.87009
Q9CRT8	Exportin-T	Xpot	77786	72044	68961	93014	67459	87766	65641	74832	99719	104340	93235	114830	0.845155	0.132384	0.1405	-0.242713	0.852325
Q08943	FACT complex subunit SSRP1	Ssrp1	205350	235360	162180	223000	149000	267970	181960	233300	322560	224740	347840	243620	0.799771	0.132575	0.135796	-0.322341	0.867113
Q6Q899	Antiviral innate immune response receptor RIG-I	Rigi	410560	470860	531000	420470	393530	655210	383860	311410	412920	312060	487940	472160	1.21059	0.132604	0.134671	0.275711	0.870725
Q9CQP2	Trafficking protein particle complex subunit 2	Trappc2	107850	111900	92790	57193	84495	96689		129230	107730	132590	85234	102720	0.823487	0.132634	0.133878	-0.280182	0.87329
Q8BH79	Anoctamin-10	Ano10	67726	42396	29262	60464	15637	39758	32075	52674	103920		150660	50782	0.545236	0.132673	0.184763	-0.875048	0.733385
Q922Q8	Leucine-rich repeat-containing protein 59	Lrrc59	2301300	2307700	2580500	3041000	2223500	3522300	2329100	2649700	3274700	4624100	3588400	3332000	0.806965	0.132675	0.137806	-0.309421	0.860731
Q3TL26	Dimethyladenosine transferase 2, mitochondrial	Tfb2m	200820	162950	326480	226900	258250	186180	264960	285430	163940	340650	369400	309400	0.785325	0.132775	0.133948	-0.348639	0.873063
Q9CQW1	Synaptobrevin homolog YKT6	Ykt6	1057200	1027400	1118600	914090	931830	1061700	872480	1146200	1172000	1163200	1255800	1113900	0.908864	0.13284	0.139121	-0.137864	0.856606
Q9QYF9	Protein NDRG3	Ndrg3	20613	47879	30430	42026	23594	37050	37849		35534	53718	38435	50957	0.775976	0.132977	0.1251	-0.365916	0.902742
Q9R0M4	Podocalyxin	Podxl	843980	672390	630310	648540	776700	574150	520980	647510	619490	701430	632060	539020	1.13265	0.133181	0.137263	0.179708	0.862446
Q61362	Chitinase-3-like protein 1	Chi3l1	59841		24744	44025	95576	69298	54630	67859	4441.3	15861	2502.9	43686	1.86359	0.133203	0.132876	0.898081	0.876553
Q8VE98	CD276 antigen	Cd276	379620	265660	338570	33943	198210	473640	283550	267930	281280	699460	569820	562340	0.63416	0.133334	0.134584	-0.657081	0.871005
O89086	RNA-binding protein 3	Rbm3	1653800	1809100	1993000	2028700	1578500	2450900	2245600	1523100	2000000	2780000	2472000	2914100	0.826277	0.133335	0.139621	-0.275303	0.855049
Q61316	Heat shock 70 kDa protein 4	Hspa4	10847000	9698600	9579300	9612000	9688600	10089000	9536600	10297000	10546000	10426000	11641000	10407000	0.946875	0.133571	0.136511	-0.0787542	0.864833
Q99KB8	Hydroxyacylglutathione hydrolase, mitochondrial	Hagh	1114500	1056300	1003300	902110	1328800	910510	956210	1114600	991300	821690	799940	827310	1.14597	0.133587	0.135338	0.196574	0.86858
Q9D0M3	Cytochrome c1, heme protein, mitochondrial	Cyc1	65212000	66899000	71490000	72304000	72793000	57004000	89583000	68438000	77505000	78802000	61316000	75516000	0.899242	0.133703	0.139451	-0.153219	0.855577
Q8JZX4	Splicing factor 45	Rbm17	57008	51497	89298	114730	43911	73897	99771	75308	86448	98547	93674	89216	0.792577	0.13388	0.152861	-0.335376	0.815704
P84089	Enhancer of rudimentary homolog	Erh	1150800	1068900	838630	1355500	1031900	1433300	1369400	1186100	1472800	1435200	1437000	1069300	0.863137	0.134079	0.136576	-0.212338	0.864625
Q9JHR9	Nuclear receptor-interacting protein 2	Nrip2	36885	32950		8167.8	10884	9442.6	5993.7		9968.2	11562	4322.7	12553	2.21465	0.134171	0.162726	1.14708	0.788543
Q91XB0	Three-prime repair exonuclease 1	Trex1	103390	118320	302140	40482	26763	382460	52003	34534	90865	66499	93807	44832	2.54498	0.13428	0.161044	1.34765	0.793056
Q9WTP7	GTP:AMP phosphotransferase AK3, mitochondrial	Ak3	7536500	6328800	5021100	4390700	7456600	4342600	4392900	6294800	5368300	3915600	4049900	4090200	1.24775	0.134413	0.139533	0.319326	0.855322
Q9JKB1	Ubiquitin carboxyl-terminal hydrolase isozyme L3	Uchl3	2261700	1805300	1720400	1616000	2183800	1510800	1360900	1945800	1636500	1401000	1707100	1553300	1.15549	0.134488	0.138006	0.208502	0.860102
Q9CZR2	N-acetylated-alpha-linked acidic dipeptidase 2	Naalad2	370620	403630	557730	522800	334980	320530	491960	435140	471660	458130	555320	534960	0.851763	0.134537	0.147133	-0.231476	0.832289
Q8R1F1	Protein Niban 2	Niban2	3222700	3560400	3719100	4555700	3759000	5482200	4616600	3358900	5003300	5246100	6109900	4839000	0.832908	0.134549	0.134759	-0.26377	0.870441
Q60597	2-oxoglutarate dehydrogenase complex component E1	Ogdh	146310000	142370000	138060000	118630000	146540000	100320000	121880000	133560000	119910000	122880000	87705000	108570000	1.14071	0.134643	0.135428	0.189934	0.868292
Q99JT1	Glutamyl-tRNA(Gln) amidotransferase subunit B, mitochondrial	Gatb	78178	64583	46333	32633	64737	40682	26586	35425	32540	18449	23012	79174	1.52029	0.134722	0.136449	0.60435	0.865029
P36371	Antigen peptide transporter 2	Tap2	182570	237260	324830	251040	287140	628520	208600	117220	219740	228600	182060	284460	1.54057	0.135378	0.153917	0.623468	0.812713
Q9CWB7	Glutaredoxin-like protein C5orf63 homolog		132400	66799	18058	73096	36542	155160	24825	51744	45104	57328	50592	33948	1.82915	0.1355	0.159823	0.87117	0.796361
Q60870	Receptor expression-enhancing protein 5	Reep5	3141400	2873200	2949100	2399500	3355400	2543700	2583300	3059700	2676000	2617500	1926700	2324600	1.13659	0.135674	0.135768	0.184712	0.867204
Q8K4Z3	NAD(P)H-hydrate epimerase	Naxe	2818500	2525100	1948300	1683300	2397300	1698200	1509300	2233800	2165700	2001500	1192600	1433400	1.24054	0.13679	0.136995	0.310968	0.863296
P35123	Ubiquitin carboxyl-terminal hydrolase 4	Usp4	368480	342610	341730	330660	299400	378140	349620	355420	347390	407150	377530	366570	0.935263	0.1368	0.138211	-0.0965562	0.859456
Q6DVA0	LEM domain-containing protein 2	Lemd2	191180	158860	169130	249590	174790	138620	190490	168510	322290	260220	224750	188210	0.798962	0.137528	0.142075	-0.323801	0.847482
Q6PD03	Serine/threonine-protein phosphatase 2A 56 kDa regulatory subunit alpha isoform	Ppp2r5a	1701400	1591100	1194300	1043400	1883800	1412800	1115900	1546800	1217400	1043000	1191500	1282900	1.19321	0.137581	0.146184	0.254853	0.835102
P47962	60S ribosomal protein L5	Rpl5	5965400	5774200	6939200	6765600	5712900	6420500	6325800	6813100	6781500	6257400	7874600	6622500	0.923857	0.137587	0.137959	-0.114258	0.860249
Q99M87	DnaJ homolog subfamily A member 3, mitochondrial	Dnaja3	2535900	2378800	2212200	1604000	2627600	1779800	1730200	2626600	1754500	1555900	1520400	1636800	1.21377	0.13767	0.137671	0.279492	0.861159
Q8R3K3	Pentatricopeptide repeat-containing protein 2, mitochondrial	Ptcd2	30560	85770			106550	50866	61722	51358	2499.8		47985	8864.7	1.98448	0.137685	0.157901	0.988759	0.801616
Q9CQX8	Alpha-ketoglutarate dehydrogenase component 4	Mrps36	3714500	4137800	3874500	3003200	4051400	2578200	3494600	3756400	2997200	2108600	2427000	3078600	1.19579	0.137705	0.137707	0.257959	0.861044
Q9D964	Glycine amidinotransferase, mitochondrial	Gatm	10015	38086	55962	25123	24490	107330	15126		13175	17908	21219	21394	2.44877	0.137912	0.130907	1.29206	0.883037
Q4ACU6	SH3 and multiple ankyrin repeat domains protein 3	Shank3	7378500	5364600	6900500	4149700	2579200	530690	29604000	2551500	22298000		4541400	5014200	0.350252	0.137978	0.207373	-1.51353	0.683248
Q9QZF2	Glypican-1	Gpc1	2086800	1753800	1705300	1590400	2128900	1369800	1540000	1930900	1436200	1477400	1244000	1549500	1.15875	0.137981	0.139915	0.212568	0.854136
P01831	Thy-1 membrane glycoprotein	Thy1	487100	467470	516100	481130	290680	493210	544130	406610	703960	455510	585060	565700	0.838919	0.138081	0.139699	-0.253396	0.854807
P15626	Glutathione S-transferase Mu 2	Gstm2	8823700	7450400	5511300	5119600	9461300	5414200	4704800	8225400	5686400	4319600	4562500	4847300	1.29167	0.138178	0.140073	0.369242	0.853644
Q8C6K9	Collagen alpha-6(VI) chain	Col6a6	135250	191360	115950	88373	76973	79236	49118	118450	63323	100620	60723	91516	1.42045	0.13864	0.144889	0.506347	0.838966
Q9JI19	Acidic fibroblast growth factor intracellular-binding protein	Fibp	28606	57697	71963	81006	33655	67995	43296	39355	41281		45956	34935	1.38706	0.138987	0.130059	0.47203	0.885858
Q05BC3	Echinoderm microtubule-associated protein-like 1	Eml1	1050800	836420	625750	553790	928040	573250	535300	713020	712640	606170	593970	532420	1.23677	0.139198	0.155445	0.306582	0.808424
P83940	Elongin-C	Eloc	2613700	2473300	1931400	2100700	2420600	2371700	2172000	2222300	2376900	1708200	2124000	1951400	1.10805	0.139258	0.139465	0.148029	0.855535
P62331	ADP-ribosylation factor 6	Arf6	675230	680890	866680	847470	598350	850000	875610	669540	789690	845540	1009800	1029200	0.865739	0.139259	0.140061	-0.207996	0.853681
Q62465	Synaptic vesicle membrane protein VAT-1 homolog	Vat1	3683100	3612000	4037800	4899500	3573600	4638700	4367500	3656500	4460700	4779200	5149400	5239000	0.884002	0.139331	0.139352	-0.177878	0.855887
Q62523	Zyxin	Zyx	1986200	1972900	2412100	2424100	1770500	2675800	2338200	1940200	2600800	2800300	3409500	2517400	0.848472	0.139583	0.142965	-0.23706	0.844771
Q8BYU6	Torsin-1A-interacting protein 2	Tor1aip2	47395	51083	88419	55143	31547	59031		31322		26922	53399	40428	1.45817	0.139605	0.10804	0.544159	0.966416
Q8CFX1	GDH/6PGL endoplasmic bifunctional protein	H6pd	1876100	2024500	1661500	2040500	1852100	2129300	2141500	1677200	2082700	2360600	2258200	2208600	0.910062	0.139872	0.143219	-0.135963	0.844001
Q8VDL4	ADP-dependent glucokinase	Adpgk	303320	414440	338760	701190	368250	594870	1202900	413500	483100	760070	559830	588800	0.678816	0.139984	0.148553	-0.558908	0.828119
Q99LY9	NADH dehydrogenase [ubiquinone] iron-sulfur protein 5	Ndufs5	21797000	22996000	23885000	22018000	24337000	19194000	27981000	26392000	27432000	24940000	17863000	25847000	0.892141	0.140126	0.151019	-0.164657	0.820968
C0HKG6	Ribonuclease T2-B	Rnaset2b	71194	174620	285830	160380	158220	270030	168620	221680	82477	154290	17307	23425	1.67756	0.140207	0.140266	0.746366	0.853046
Q9JKV1	Proteasomal ubiquitin receptor ADRM1	Adrm1	913660	923890	862340	836270	855890	858530	886320	776470	1065400	1064200	964720	947100	0.920475	0.140535	0.160511	-0.11955	0.794495
Q8BSZ2	AP-3 complex subunit sigma-2	Ap3s2	90788	26026	45341	53493	84066	12562	35608	46836	10391	37237	21232	29404	1.72807	0.14079	0.155825	0.789161	0.807364
Q5NCS9	Mitochondrial dynamics protein MID49	Mief2	59801	71560	19735	9178.2	114960	108080	29250	35216	36640	25902	63797	6129.9	1.9464	0.141069	0.155465	0.960809	0.808368
Q99JR5	Tubulointerstitial nephritis antigen-like	Tinagl1	79442	72839	80659	104090	90486	80809	92344	64120	121530	127050	101190	100260	0.838137	0.141126	0.152476	-0.254742	0.816799
O70370	Cathepsin S	Ctss	1900800	1976700	2840200	2714600	3092700	6489300	1869000	1180900	1670200	2607000	2178300	2539800	1.57858	0.141275	0.161107	0.658626	0.792885
Q8BWF0	Succinate-semialdehyde dehydrogenase, mitochondrial	Aldh5a1	7133100	6729400	5896500	4922300	8394900	4576700	4783500	6529600	5915300	5273800	3909100	4486700	1.21862	0.141392	0.145796	0.285248	0.836254
Q9WV55	Vesicle-associated membrane protein-associated protein A	Vapa	1938200	2025500	2379400	1839000	2182700	1876500	1835800	2069500	1831400	1762500	1973100	1849000	1.08126	0.141402	0.150298	0.112717	0.823048
Q8R3Q6	Protein MIX23	Mix23	1016700	1168800	965820	735240	987580	737790	818680	1019800	953530	591970	618930	621150	1.21364	0.141408	0.141701	0.279337	0.848627
Q8CGP2	Histone H2B type 1-P	Hist1h2bp	60773000	54095000	66707000	70276000	63466000	77188000	70889000	63501000	70306000	75934000	70070000	79891000	0.911549	0.141691	0.145141	-0.133607	0.83821
D3Z7Q2	Small integral membrane protein 20	Smim20	994530	966540	569430	410770	873640	486180	220320	770060	607350		322050	486510	1.48953	0.14181	0.136243	0.574857	0.865686
Q920A7	AFG3-like protein 1	Afg3l1	100320	56138	64636	13451	78159	102850	33207	63262	45620	62197	41971	27987	1.51527	0.141899	0.155643	0.599576	0.807871
P39876	Metalloproteinase inhibitor 3	Timp3	6265.6	57995	8311	59769	41194	66879	99068	21775	25736	261030	188040	42553	0.376705	0.142216	0.164502	-1.40849	0.783829
Q91WK5	Glycine cleavage system H protein, mitochondrial	Gcsh	732490	417020	455860	421250	658070	427070	478130	412590	477370	404950	395410	372590	1.2246	0.142375	0.162479	0.292312	0.789203
Q9JHS4	ATP-dependent Clp protease ATP-binding subunit clpX-like, mitochondrial	Clpx	494620	434230	392970	315480	455010	313590	291850	430960	368280	369170	284400	287720	1.18378	0.142426	0.143802	0.243407	0.842235
Q9D6U8	Protein FAM162A	Fam162a	4783100	4458000	5160500	4856900	5361100	4090600	6401600	6494300	4893600	5715900	4178800	5018400	0.877918	0.142638	0.153281	-0.187842	0.814512
Q9CQZ5	NADH dehydrogenase [ubiquinone] 1 alpha subcomplex subunit 6	Ndufa6	19102000	22708000	27339000	25171000	25294000	21375000	28288000	29048000	26484000	31925000	19824000	25271000	0.876579	0.142885	0.145685	-0.190044	0.836585
Q9WVC3	Caveolin-2	Cav2	1716800	1559800	2251000	2356400	2166600	1754200	1838000	1712600	1493500	1905600	1726000	1731700	1.13427	0.143135	0.157656	0.181764	0.80229
Q8BIG7	Catechol O-methyltransferase domain-containing protein 1	Comtd1	56355	92395	91347	49697	98318	155950		96818	294270	145030	83828	137510	0.598563	0.143612	0.19073	-0.740425	0.719582
Q3UHZ5	Leiomodin-2	Lmod2	1346400	1256100	1272000	1030300	1297300	1043100	1077300	1158500	1058800	768940	1286900	1046800	1.13255	0.144004	0.145556	0.179576	0.83697
Q3U7U3	F-box only protein 7	Fbxo7	71677	51627	77846	24910	36314	43711	16102	35087	10264		54352	44077	1.59537	0.144229	0.141125	0.67389	0.850395
Q8BMF4	Dihydrolipoyllysine-residue acetyltransferase component of pyruvate dehydrogenase complex, mitochondrial	Dlat	97192000	81401000	63363000	63903000	97751000	60759000	58154000	81433000	64210000	71193000	52401000	58821000	1.20237	0.144242	0.150586	0.265879	0.822217
Q9CXJ4	Mitochondrial potassium channel ATP-binding subunit	Abcb8	2990600	2552400	2052800	1972300	2827000	1763700	1936700	2686200	1949600	1781900	1529500	1813700	1.2104	0.144898	0.146671	0.275486	0.833657
Q99KR7	Peptidyl-prolyl cis-trans isomerase F, mitochondrial	Ppif	7057100	6219100	6082600	4327800	6098400	4201900	4916200	6148200	5067500	4799500	3093800	4006600	1.21244	0.145839	0.146145	0.277914	0.835215
Q08093	Calponin-2	Cnn2	801440	787150	909790	1156800	676420	1420200	1052800	852890	1358800	1596600	1308600	1069700	0.794514	0.145903	0.145972	-0.331855	0.835731
Q8K3D3	DNA repair protein SWI5 homolog	Swi5		17910	14815	29876	14837	20512	29390	24623	31516		67426	17984	0.573011	0.146027	0.170408	-0.803364	0.768511
Q9D1I5	Methylmalonyl-CoA epimerase, mitochondrial	Mcee	1967600	1490900	1558400	1546200	1930100	1216100	1485600	1303700	1304800	1496100	1159000	1660500	1.15454	0.146159	0.151834	0.207313	0.818632
Q9DC70	NADH dehydrogenase [ubiquinone] iron-sulfur protein 7, mitochondrial	Ndufs7	16457000	19110000	19702000	19749000	20385000	17697000	25096000	18457000	21335000	23208000	16698000	21445000	0.89592	0.146169	0.157768	-0.158559	0.801982
P99029	Peroxiredoxin-5, mitochondrial	Prdx5	47277000	45096000	38258000	34653000	49200000	35931000	37229000	44449000	34195000	40265000	26964000	33984000	1.15353	0.14651	0.146551	0.206054	0.834011
Q9D379	Epoxide hydrolase 1	Ephx1	1284500	1300500	1289100	1164600	1222400	1177600	1096200	1046400	1134300	1411700	1103000	1083500	1.08198	0.146537	0.159834	0.11367	0.796331
Q9JL16	Interferon-stimulated gene 20 kDa protein	Isg20		21069	14034	21278	6497	26159	19522		28012		29974	22596	0.711556	0.146619	0.130013	-0.490951	0.886012
P97315	Cysteine and glycine-rich protein 1	Csrp1	1348200	1746300	1744600	1292200	1039800	1695900	1912500	1367900	1871000	1375400	1900900	2050200	0.846257	0.146823	0.146825	-0.240832	0.833201
O70572	Sphingomyelin phosphodiesterase 2	Smpd2	577310	549940	382210	367840	532440	384450	365510	505210	396100	319510	368140	395670	1.18895	0.147121	0.15241	0.249683	0.816986
P84244	Histone H3.3	H3-3b	13037000	8303900	10561000	12063000	10076000	11038000	14598000	14680000	9541700	12167000	11081000	13009000	0.866832	0.147218	0.148465	-0.206175	0.828375
Q6NZN0	RNA-binding protein 26	Rbm26	47467	51050	24299	55524	27623	62437	44257	36902	62317	78332	87984	54593	0.736584	0.147763	0.149494	-0.441079	0.825376
Q60973	Histone-binding protein RBBP7	Rbbp7	73391	95410	208780	179130	129350	169640	80263	57856	95801	156820	124870	99447	1.39125	0.147976	0.152576	0.476387	0.816514
Q5SS00	DBF4-type zinc finger-containing protein 2 homolog	Zdbf2	1118600	2944300	3083300	2048600	2160100	2930200	1880500	421330	1974900	1307900	1458700	2926500	1.43283	0.148068	0.14833	0.51887	0.828771
Q9D0E1	Heterogeneous nuclear ribonucleoprotein M	Hnrnpm	6878300	6973000	6959500	7367200	6150900	7819400	7118100	6895400	7642500	7231300	8587000	7851900	0.929888	0.148446	0.148764	-0.104871	0.827502
O88447	Kinesin light chain 1	Klc1	428700	389210	518910	458920	406660	477940	440640	429710	512100	508640	607380	487930	0.897515	0.148828	0.151117	-0.155991	0.820686
P51150	Ras-related protein Rab-7a	Rab7a	6684300	6025300	7201000	7003600	5779400	7584900	6830200	6633800	7165200	7913700	7410200	7553600	0.9258	0.148848	0.152959	-0.111228	0.815425
Q9QYJ3	DnaJ homolog subfamily B member 1	Dnajb1	221770	192250	225410	216810	180620	175800	244110	185230	149990	272980	325300	321290	0.809033	0.148857	0.169393	-0.305729	0.771105
P39749	Flap endonuclease 1	Fen1	43396	96907	154310	163080	27886	103950	65836		63866	27083	43045	82495	1.7401	0.148905	0.134842	0.799171	0.870176
P54728	UV excision repair protein RAD23 homolog B	Rad23b	1250500	1055000	1037000	1213000	1271500	1255300	1113900	1209600	1476300	1494200	1403300	1151200	0.902376	0.149062	0.154895	-0.148199	0.809963
Q9ERG0	LIM domain and actin-binding protein 1	Lima1	469170	355100	280040	542180	311430	348240	286370	208550	236800	351270	333960	409220	1.26284	0.149146	0.151595	0.336672	0.819314
Q62383	Transcription elongation factor SPT6	Supt6h	40060	54614	41309	73186	56616	96060	58486	134650		94964	80904	58173	0.705884	0.150179	0.175025	-0.502497	0.7569
Q9D0L7	Armadillo repeat-containing protein 10	Armc10	141840	232730	223380	24312	222480	217260	14432	162600	99323	45035	226350	83597	1.68215	0.150734	0.150809	0.750304	0.821573
Q91W96	Anaphase-promoting complex subunit 4	Anapc4	243440	167670	129070	334680	157190	354700	277310	239820	404060	264500	287280	346610	0.762126	0.150957	0.156475	-0.391898	0.805554
O35857	Mitochondrial import inner membrane translocase subunit TIM44	Timm44	4241100	3739000	3150400	2546800	3851200	2614700	2429500	3806700	2798100	2690900	2588000	2563500	1.19355	0.151357	0.15436	0.25526	0.811464
Q99KP6	Pre-mRNA-processing factor 19	Prpf19	1304900	1214000	1473800	1385000	1058500	1626700	1086000	843330	1271100	1120600	1305100	1378900	1.15102	0.151473	0.151494	0.202908	0.819604
Q9WVG6	Histone-arginine methyltransferase CARM1	Carm1	148740	213510	170800	172060	143990	161800	223000	116290	249740	253640	204620	180400	0.823416	0.151547	0.163154	-0.280306	0.787401
P97927	Laminin subunit alpha-4	Lama4	2997200	3032600	3665300	3694000	2714300	3164300	3339200	3112600	3401000	4048100	3669400	3628500	0.908905	0.151812	0.152873	-0.137798	0.815669
Q3UVG3	Protein FAM91A1	Fam91a1	11518	18590	18574	20040		19140			48261	23346	18043	21337	0.633314	0.151848	0.239099	-0.659008	0.621422
P58854	Gamma-tubulin complex component 3	Tubgcp3	136250	112260	139810	159370	110790	157550	228460	56843	207750	269110	207120	142980	0.733666	0.151852	0.173607	-0.446804	0.760433
Q8VCT4	Carboxylesterase 1D	Ces1d	6771400	5956700	7113200	8125700	6542300	6042200	8755200	6989100	7170100	9042700	6044900	7815000	0.885075	0.152409	0.155824	-0.176128	0.807365
P55284	Cadherin-5	Cdh5	693590	562330	760080	720890	581230	569270	667630	822710	617700	723110	723610	759460	0.901064	0.152443	0.15365	-0.150298	0.813468
Q9R0P5	Destrin	Dstn	4574200	4932200	6029700	5376500	4870600	5271000	4370400	4685200	3987300	5059500	5244400	5051700	1.09352	0.152646	0.152736	0.128974	0.816058
P28076	Proteasome subunit beta type-9	Psmb9	44025	108270	87068	87728	75846	180780	49527	4111.5	65864	54348	127490	51914	1.6524	0.152921	0.153554	0.724561	0.813738
P15535	Beta-1,4-galactosyltransferase 1	B4galt1	4725.6	2768.7	11223	118800	1820.1	21813	27237			141500	36404	102990	0.348662	0.152932	0.182628	-1.5201	0.738432
P54822	Adenylosuccinate lyase	Adsl	4201700	3508500	3655000	2972100	3958400	3301100	2859700	3636300	3441800	3446900	3200100	2981400	1.10378	0.152996	0.157187	0.142454	0.803584
Q6P8X1	Sorting nexin-6	Snx6	530920	443810	633200	448030	410080	682370	481130	302690	379070	347090	631870	390690	1.24318	0.153416	0.153526	0.314038	0.813818
Q60766	Immunity-related GTPase family M protein 1	Irgm1	464790	560760	326780	356310	777420	766710	317680	351160	481940	408710	470350	438890	1.31759	0.153426	0.17249	0.3979	0.763235
Q8BTX9	Inactive hydroxysteroid dehydrogenase-like protein 1	Hsdl1	102510	59126	20907	82126	97793	57433	68088	21183	73011	17981	31959	59661	1.5444	0.153717	0.155146	0.627043	0.809259
Q64433	10 kDa heat shock protein, mitochondrial	Hspe1	26241000	19115000	17528000	18279000	21852000	17672000	23997000	25952000	23160000	27184000	18488000	19956000	0.869898	0.154371	0.154373	-0.201082	0.81143
Q9D8C4	Interferon-induced 35 kDa protein homolog	Ifi35	162940	340080	334630	285780	225250	315840	99814	202130	52995	252390	345110	232110	1.40519	0.154743	0.159422	0.490768	0.797451
Q9D172	Glutamine amidotransferase-like class 1 domain-containing protein 3, mitochondrial	Gatd3	31092000	26115000	21338000	20070000	30016000	19935000	19415000	27937000	22094000	20879000	15695000	17764000	1.2002	0.154915	0.155798	0.263279	0.807437
Q9ET30	Transmembrane 9 superfamily member 3	Tm9sf3	462780	351860	325220	494230	252930	443590	775440	389600	702740	69966	872980	703760	0.663144	0.155179	0.175443	-0.592606	0.755865
Q9QYH6	Melanoma-associated antigen D1	Maged1	224250	244630	387920	1109900	141240	148620	545660	1443100	1321600	343700	419480	489350	0.494546	0.155306	0.157497	-1.01582	0.802729
Q78PY7	Staphylococcal nuclease domain-containing protein 1	Snd1	5390300	5980400	5841900	6795000	4834700	7456400	6092200	5702500	6573100	7030400	8313800	7748000	0.875511	0.155785	0.15585	-0.191802	0.807294
P34152	Focal adhesion kinase 1	Ptk2	151040	169220	212650	125110	173500	138680	178800	163430	163530	285320	220070	173160	0.819211	0.156244	0.161384	-0.287693	0.792141
Q80TP3	E3 ubiquitin-protein ligase UBR5	Ubr5	60787	64525	110920	109420	13713	105780	77948	87321	110820	156810	89139	125930	0.717852	0.156253	0.158263	-0.478242	0.80062
O55029	Coatomer subunit beta	Copb2	3227900	3481100	3811200	3539600	2995800	4056900	3524700	3386200	3814500	4104100	4529100	3864700	0.909109	0.156373	0.156521	-0.137476	0.805427
P48036	Annexin A5	Anxa5	24008000	22955000	24199000	28866000	22885000	27526000	25357000	24265000	27662000	35560000	26758000	28569000	0.89456	0.156527	0.162221	-0.16075	0.789893
Q8CGC7	Bifunctional glutamate/proline--tRNA ligase	Eprs1	6649300	6468700	7213400	6438700	6165300	6501700	5748800	6057100	6527500	6348500	6821600	5938000	1.0533	0.156628	0.157132	0.0749152	0.803736
B2RRE7	OTU domain-containing protein 4	Otud4	18947	26262	35207	53944	20135	34251	53636	45991	4703.3	48951	66752	67953	0.655399	0.156708	0.164867	-0.609554	0.782865
Q9CYG7	Mitochondrial import receptor subunit TOM34	Tomm34	508950	450620	515190	515050	481960	569230	490850	501280	550420	545150	608590	563550	0.932868	0.157111	0.157323	-0.100255	0.803207
Q8VEH8	Endoplasmic reticulum lectin 1	Erlec1		65604	29992	64611	100740	51204	42221	32748	55208	45181	44408	52794	1.37431	0.157356	0.219595	0.458705	0.658377
P14211	Calreticulin	Calr	15339000	13485000	17615000	20679000	16105000	21877000	19650000	17155000	18642000	20114000	24669000	20185000	0.872815	0.157896	0.159638	-0.196252	0.796862
P49442	Inositol polyphosphate 1-phosphatase	Inpp1	309440	341860	320340	299400	331750	306540	290850	344940	296620	306960	285650	274020	1.0613	0.158215	0.162969	0.0858392	0.787894
P62806	Histone H4	H4c16	85789000	79358000	84772000	100260000	79834000	94310000	106000000	75181000	102980000	96636000	88669000	122420000	0.885851	0.158371	0.168442	-0.174864	0.77355
Q8K2I1	Protein farnesyltransferase subunit beta	Fntb	63338	74190	52518		57635	46312	67959	183160	157580	38821	81749	65931	0.592728	0.158507	0.147623	-0.754558	0.830846
Q61176	Arginase-1	Arg1	11954000	22149000	20883000	22091000	16953000	16612000	15487000	18042000	12986000	20937000	12820000	6531000	1.27463	0.158802	0.160136	0.350082	0.795512
P97478	5-demethoxyubiquinone hydroxylase, mitochondrial	Coq7	2612200	2220600	2149400	2221700	2328300	1678300	2046600	1898100	1868200	2411300	1537700	1897300	1.13305	0.159038	0.159174	0.180216	0.798129
Q04207	Transcription factor p65	Rela	150280	154810	192780	164280	87258	272210	139330	119800	72992	157320	123240	154720	1.33127	0.159251	0.169563	0.412801	0.770668
Q91YP0	L-2-hydroxyglutarate dehydrogenase, mitochondrial	L2hgdh	1758200	1440000	1226800	962680	1684200	941390	924060	1418000	1234200	1111500	843250	941250	1.23809	0.159349	0.165246	0.308122	0.781869
Q9WVJ2	26S proteasome non-ATPase regulatory subunit 13	Psmd13	4055400	3902300	3884300	3776200	3568600	3908800	3663500	3872700	4044900	5167400	4267900	4118500	0.918866	0.159428	0.17949	-0.122074	0.74596
P61620	Protein transport protein Sec61 subunit alpha isoform 1	Sec61a1	751060	883720	953450	998240	819540	1141700	890710	927420	1015800	1118500	1179000	1079100	0.893275	0.159675	0.161048	-0.162824	0.793045
Q9D8Y0	EF-hand domain-containing protein D2	Efhd2	2982800	2708400	2817700	3699400	2714300	3847200	3335800	2897000	3611200	3726200	4724900	3439900	0.863575	0.159779	0.160718	-0.211607	0.793935
Q8K1M6	Dynamin-1-like protein	Dnm1l	6826200	6421500	5664400	4699300	6285800	4755800	4464800	6063000	5597900	5106100	4735700	4650300	1.13179	0.160526	0.164261	0.17861	0.784466
Q3UP87	Neutrophil elastase	Elane	157770	273150	459810	542460	280800	598750	1392600	756520	395530	462000	339620	557820	0.592389	0.160592	0.174065	-0.755383	0.759289
Q7TSH2	Phosphorylase b kinase regulatory subunit beta	Phkb	225070	207870	136900	149240	203460	125000	107690	164000	138770	157540	106250	179680	1.22673	0.160892	0.164041	0.294816	0.785047
Q8VDP3	[F-actin]-monooxygenase MICAL1	Mical1	246500	320450	317760	310200	191730	240780	334990	191710	268620	426470	443040	368540	0.800356	0.161178	0.16975	-0.321286	0.77019
P21460	Cystatin-C	Cst3	805350	853630	657110	860500	757650	862820	786460	912220	998660	812910	777830	985190	0.909694	0.161297	0.162598	-0.136547	0.788884
P60335	Poly(rC)-binding protein 1	Pcbp1	7127900	7717000	7289900	9039300	7493600	8467000	7663400	7665300	8343600	9183600	9217400	8883900	0.924986	0.16143	0.161484	-0.112496	0.79187
Q9R0P6	Signal peptidase complex catalytic subunit SEC11A	Sec11a	1102100	1091900	1234600	1330900	815550	1258100	1121000	1113800	1261800	1486100	1336900	1388200	0.886524	0.161486	0.162785	-0.173768	0.788387
Q3UHD6	Sorting nexin-27	Snx27	298650	282080	387810	291660	260480	330580	236740	51511	316490	229380	309890	301060	1.28109	0.161889	0.175021	0.357367	0.75691
O35654	DNA polymerase delta subunit 2	Pold2	24381	25143	61012	29129	16239	49437	23641	18080	68234	75831	68516	64103	0.644905	0.162153	0.166232	-0.632841	0.779287
Q8C163	Nuclease EXOG, mitochondrial	Exog	67997	31225	32899	81479	55698	98912	121700	116960	68912	27494	96796	100090	0.692187	0.162571	0.164699	-0.530767	0.783308
O55201	Transcription elongation factor SPT5	Supt5h	183310	176230	232680	245810	230210	75222	245630	154530	247130	242780	303580	242280	0.796322	0.162809	0.165029	-0.328577	0.78244
Q60854	Serpin B6	Serpinb6	9786900	8165900	8061700	8229900	8624500	8225300	7812200	8143600	7800600	6517200	8869500	8208900	1.07903	0.163016	0.163943	0.109734	0.785308
P25911	Tyrosine-protein kinase Lyn	Lyn	601050	685540	770120	811630	655240	977320	865760	759310	865590	808610	837260	892950	0.894904	0.163258	0.181084	-0.160196	0.742121
Q925E7	Serine/threonine-protein phosphatase 2A 55 kDa regulatory subunit B delta isoform	Ppp2r2d	63282	58869	43100	26304		38718		36254	42994	11437	34530	38188	1.40923	0.163281	0.164836	0.494911	0.782948
A2RSY6	TRMT1-like protein	Trmt1l	39764	52679	27542	42708	31210	58065	29019	27550	48809	35793	18989	34660	1.29334	0.163581	0.164435	0.371099	0.784007
Q8BVD5	MAGUK p55 subfamily member 7	Mpp7	14653	17144	28355	10879		14295		13557	10000	15625	5920.1	13764	1.44949	0.164035	0.173404	0.535548	0.76094
Q60648	Ganglioside GM2 activator	Gm2a	75137	183550	262000	276130	220300	306060	132780	81153	60352	197470	219970	226430	1.44113	0.164147	0.164757	0.527196	0.783155
Q60994	Adiponectin	Adipoq	4288900	3846100	4285000	4317500	4214500	3359300	5285700	4044300	3934000	4881500	4062000	4543500	0.9088	0.164449	0.167885	-0.137966	0.774987
P97855	Ras GTPase-activating protein-binding protein 1	G3bp1	3006200	3096700	3414500	3475900	2767700	3627900	3047200	3112800	3599100	3812700	4116900	3628700	0.909534	0.164485	0.165997	-0.136801	0.7799
Q9CPN8	Insulin-like growth factor 2 mRNA-binding protein 3	Igf2bp3	24361	18265	19762	15233	16454	23804	14299	18562	42239	29938	23544	27900	0.753307	0.164589	0.180987	-0.40869	0.742352
P11352	Glutathione peroxidase 1	Gpx1	4441100	4854400	5115700	5670300	5008100	7582900	6421700	5298800	5962300	7256200	6114800	6356900	0.873346	0.16497	0.17265	-0.195374	0.762832
Q8K2I3	Dimethylaniline monooxygenase [N-oxide-forming] 2	Fmo2	359260	281080	323290	314470	434530	299060	254660	398910	266860	322400	191900	244570	1.19793	0.16498	0.166959	0.260548	0.777389
Q8BZF8	Phosphoglucomutase-like protein 5	Pgm5	3967200	3480000	3014900	2034400	3438000	2293800	2192500	3321200	3045600	2098900	2211500	1901400	1.23405	0.165108	0.167023	0.303403	0.777223
Q99LM2	CDK5 regulatory subunit-associated protein 3	Cdk5rap3	55880	44219	44653	78824	66553	63779	64074	63358	71152	73889	92787	56355	0.83941	0.165603	0.165719	-0.252552	0.780626
Q8BVQ5	Protein phosphatase methylesterase 1	Ppme1	502320	481540	434110	475810	444820	443280	393980	546090	576190	535730	541050	457910	0.911808	0.166365	0.182362	-0.133198	0.739065
Q6ZWY3	40S ribosomal protein S27-like	Rps27l	445120	214510	187910	189330	177190	180720	164480	198640	121440	198620	154990	158070	1.40004	0.166443	0.188067	0.485472	0.725686
Q6ZWV3	60S ribosomal protein L10	Rpl10	1961900	1643200	1936600	2159600	1757600	2206900	2218000	2348900	1735600	1947100	2411000	2245300	0.903912	0.166484	0.167272	-0.145746	0.776577
Q05144	Ras-related C3 botulinum toxin substrate 2	Rac2	225260	742310	448520	1300800	322340	1550300	1752300	479850	1084700	1146100	1203300	1452800	0.644683	0.166486	0.168307	-0.633338	0.773898
Q7TQ95	Endoplasmic reticulum junction formation protein lunapark	Lnpk	450720	348080	27318	28404	197150	89837	34467	203150	61567	118880	8023.4	15481	2.58512	0.166989	0.181289	1.37023	0.741628
A2APV2	Formin-like protein 2	Fmnl2	89153	125510	92676	134460	75763	94558	121330	102910	90448	216890	121150	143320	0.768949	0.167679	0.178117	-0.379041	0.749295
Q9D7B7	Probable glutathione peroxidase 8	Gpx8	103260	154490	97150	152080	132590	165110	154060	129860	125120	169740	186820	177800	0.852957	0.168181	0.168523	-0.229454	0.773341
Q3U2A8	Valine--tRNA ligase, mitochondrial	Vars2	301150	202930	201460	159250	270440	158210	220890	251850	214760	38546	106620	71893	1.42991	0.168375	0.173161	0.515927	0.761551
Q8VDS8	Syntaxin-18	Stx18	35020	40871	33510	36889	58629	75592	43242	17828	38725	48114	25865	33065	1.35618	0.168447	0.172818	0.439549	0.762411
P70670	Nascent polypeptide-associated complex subunit alpha, muscle-specific form	Naca	16955000	12563000	11054000	9420700	13810000	8455500	8525500	13183000	10826000	7552900	10217000	8396800	1.23095	0.168659	0.173152	0.299771	0.761571
O88712	C-terminal-binding protein 1	Ctbp1	9562200	9010300	7311500	7551600	8479700	8017000	6839000	7522500	7177500	8515600	8226200	7763200	1.08445	0.16901	0.171827	0.11696	0.764908
Q8BT42	Small integral membrane protein 5	Smim5	100830	79292	40917	80983	79957	61690	121520	90526	80323	98215	55112	110740	0.797341	0.16957	0.170162	-0.326732	0.769136
Q9DB73	NADH-cytochrome b5 reductase 1	Cyb5r1	1159200	966940	800600	749080	1045700	783330	777570	930720	881750	737150	754180	756390	1.13789	0.169692	0.181212	0.186364	0.741813
O55023	Inositol monophosphatase 1	Impa1	1554000	1461900	1301100	1165300	1462500	1338300	1618300	1564600	1508800	1379800	1410500	1416000	0.930895	0.169709	0.173597	-0.10331	0.760459
P11672	Neutrophil gelatinase-associated lipocalin	Lcn2	248920	887240	1325300	1959700	901580	1698900	3220700	1182600	1274500	1630600	1265900	2065000	0.659972	0.169844	0.171382	-0.599523	0.766036
Q6P5E6	ADP-ribosylation factor-binding protein GGA2	Gga2	1553800	1148000	333200	681180	1598800	1072800	1042400	163340	735370	805500	680620	875110	1.48472	0.170375	0.176746	0.570193	0.752651
Q9D6K5	Synaptojanin-2-binding protein	Synj2bp	242720	89932	116300	216650	233440	200950	217850	289410	230660	207710	203600	210730	0.808841	0.17072	0.181417	-0.306071	0.741322
Q9Z2V5	Histone deacetylase 6	Hdac6	43443			23556	8013	39032	35070	34022		42816	51053	39774	0.703159	0.170722	0.23729	-0.508077	0.624721
A6H8H2	DENN domain-containing protein 4C	Dennd4c	117850	100830	105950	79734	89235	72182	29698	52077	27786	131280	81186	87524	1.38147	0.17115	0.185185	0.466201	0.732395
P70207	Plexin-A2	Plxna2	1392300	1378600	1215900	1538800	1184300	1337600	1088100	1115900	1302000	1393600	1354800	1111800	1.09249	0.17122	0.17134	0.12762	0.766142
P19123	Troponin C, slow skeletal and cardiac muscles	Tnnc1	51235000	40283000	37630000	28590000	51960000	29026000	32603000	50016000	24705000	25132000	21338000	32394000	1.28217	0.171293	0.171295	0.358584	0.766257
P21180	Complement C2	C2	50134	257880	236280	312400	67677	330100	605530	115460	55722	808380	398820	391510	0.528104	0.171347	0.185638	-0.921105	0.731334
Q9CPU0	Lactoylglutathione lyase	Glo1	6311800	5363500	4497400	3776100	6479900	4382600	3783900	4863300	5221000	4794800	3803000	3689300	1.17801	0.171859	0.17802	0.236356	0.749531
Q62241	U1 small nuclear ribonucleoprotein C	Snrpc	195650	267600	272900	252980	190490	272410	288750	279300	308590		208960	299970	0.873305	0.172199	0.175016	-0.195443	0.756923
Q6P5E4	UDP-glucose:glycoprotein glucosyltransferase 1	Uggt1	3468700	3330400	3759900	4050000	3173400	4682400	4000700	3456800	3747200	5090900	4671900	4475300	0.882953	0.17267	0.172952	-0.179591	0.762074
O35955	Proteasome subunit beta type-10	Psmb10	30397	271870	51730	185590	229720	1138800	34376	9289.8	5329.6		53768	102480	7.74733	0.173324	0.162376	2.9537	0.789477
P70460	Vasodilator-stimulated phosphoprotein	Vasp	1059800	1265600	1503000	1505100	1217000	1705100	1608600	1236600	1529100	1541200	1758500	1636900	0.88666	0.173332	0.175854	-0.173548	0.754847
Q9JLN9	Serine/threonine-protein kinase mTOR	Mtor	423820	395770	302980	284100	313580	371700	217800	317430	306400	346100	317830	327430	1.14128	0.173356	0.17483	0.190649	0.757384
Q60676	Serine/threonine-protein phosphatase 5	Ppp5c	695580	584990	579810	539550	619670	509180	134590	587990	580510	591340	484260	479100	1.23479	0.173422	0.19034	0.30427	0.720469
Q91VI7	Ribonuclease inhibitor	Rnh1	7725800	7964200	7554600	7726700	7570100	9433100	6448500	6419400	8079100	7333400	8127200	7774200	1.08584	0.17351	0.173668	0.118816	0.760281
P40240	CD9 antigen	Cd9	155800	676480	177570	302900	195030	404590	170700	178760	101270	38370	234740	367590	1.75217	0.173801	0.181462	0.809142	0.741214
Q8BZW8	NHL repeat-containing protein 2	Nhlrc2	707680	745510	719630	470480	657270	472940	468220	552800	673170	404690	572320	545230	1.1732	0.173807	0.17646	0.230447	0.753355
Q8BGD9	Eukaryotic translation initiation factor 4B	Eif4b	5123000	4531200	6351600	6204900	5275600	6357300	6446900	5470200	6314500	6097700	8058100	5732400	0.887822	0.174104	0.174924	-0.171658	0.75715
P70340	Mothers against decapentaplegic homolog 1	Smad1	46658	38346	48317	71191	38886	51945	58224	33805	54307	83970	103140	59342	0.751915	0.174398	0.185417	-0.411359	0.731851
O35382	Exocyst complex component 4	Exoc4	139630	130190	149810	134950	101530	265170	165350	145370	183220	191220	227620	405030	0.699099	0.174421	0.18098	-0.516431	0.74237
Q8BGS2	BolA-like protein 2	Bola2	119420	91443		92782	140080	118030	103640	106020	151410	148460	139880	135670	0.858646	0.174629	0.174724	-0.219864	0.757648
Q4VBD2	Transmembrane anterior posterior transformation protein 1	Tapt1	43390	66985	8376.5	39418	4573.7	28433	33833	33703	69499	36141	54603	65812	0.651165	0.174726	0.178058	-0.618905	0.749439
Q9QZB9	Dynactin subunit 5	Dctn5	41779	49984	48853	46379	45395	56877	36036	32157	38121	43633	55904	47473	1.14189	0.174749	0.181589	0.191418	0.740911
Q64152	Transcription factor BTF3	Btf3	869040	903930	1182400	1032600	782870	1038100	678880	806250	727530	898890	1104000	849560	1.14685	0.17482	0.17488	0.197681	0.757261
O08692	Neutrophilic granule protein	Ngp	2075600	6790600	7289900	6005200	5998100	7949000	15439000	8005300	7818700	8847300	2203600	10968000	0.677686	0.175037	0.186698	-0.561311	0.728861
Q80VQ0	Aldehyde dehydrogenase family 3 member B1	Aldh3b1	194430	291530	168870	190320	198370	271800	340200	234060	160920	334410	373770	220560	0.790495	0.17524	0.182041	-0.339172	0.739832
Q922Q1	Mitochondrial amidoxime reducing component 2	Mtarc2	510780	752720	456010	528580	599550	439780	410160	595180	560310	245160	444860	425890	1.22594	0.175453	0.175623	0.293883	0.75542
P11983	T-complex protein 1 subunit alpha	Tcp1	7157200	6769500	7956800	8407300	6349800	8160900	7482700	7279400	7686700	8848900	9302600	8336200	0.915503	0.175598	0.175617	-0.127364	0.755434
Q9D0M5	Dynein light chain 2, cytoplasmic	Dynll2	543010	549390	569820	479130	647790	762240	474380	512370	445760	466660	572270	637960	1.14214	0.175742	0.178294	0.191744	0.748864
Q60876	Eukaryotic translation initiation factor 4E-binding protein 1	Eif4ebp1	153630	151500	119190	131500	122810	143480	66411	108240	163580	4149	159440	100070	1.36588	0.175773	0.198804	0.449832	0.701575
P48771	Cytochrome c oxidase subunit 7A2, mitochondrial	Cox7a2	7002600	8499700	7030500	7299100	8142900	6537300	9150000	9981300	9204800	6641700	6608500	8647800	0.886093	0.176155	0.185583	-0.174469	0.731462
Q9CWZ7	Gamma-soluble NSF attachment protein	Napg	246020	286980	201560	212820	296520	257940	121340	222620	223450	259710	241530	213960	1.17092	0.176501	0.17801	0.227649	0.749555
O08605	MAP kinase-interacting serine/threonine-protein kinase 1	Mknk1	21966	25534	23712	16402	24988	21311	15647	11599	20492	26723	17135	20454	1.19512	0.176586	0.181596	0.257153	0.740894
O70209	PDZ and LIM domain protein 3	Pdlim3	166840	187230	223600	141950	144920	150130	113720	135910	103390	121180	210960	151120	1.21331	0.176607	0.177863	0.278953	0.749915
Q9JIQ3	Diablo IAP-binding mitochondrial protein	Diablo	310720	299420	336920	334630	345830	297940	297460	315400	309050	339720	275730	268950	1.06596	0.177042	0.178622	0.0921576	0.748064
Q60634	Flotillin-2	Flot2	3749100	4003300	3433300	3675100	3503500	2882300	3858100	3546900	3516200	4703900	3762100	3907600	0.912075	0.177256	0.177759	-0.132776	0.750168
Q80YR5	Scaffold attachment factor B2	Safb2	683320	701480	710680	483300	693890	436520	315530	762970	622110	375960	474720	418070	1.24915	0.178046	0.18063	0.320952	0.74321
Q80TL7	Protein MON2 homolog	Mon2	198100	223300	248760	257100	192990	235740	244220	189700	259730	255190	288120	270440	0.899556	0.178165	0.1799	-0.152716	0.74497
P09242	Alkaline phosphatase, tissue-nonspecific isozyme	Alpl	104750	41378	98770	125950	91639	78871	99642	92795	113620	159980	107110	101310	0.802658	0.178225	0.178971	-0.317144	0.747217
Q9JHZ2	Progressive ankylosis protein	Ankh	35469	43511	40471	38330	40515	52512	44651	51218	55054	45651	32864	66354	0.84792	0.178638	0.188254	-0.238	0.725255
E9Q8I9	Protein furry homolog	Fry	1644700	1586400	1625100	1884300	92762	1352400		2467300	1314200	1882300	1917400	1694000	0.735443	0.178853	0.164641	-0.443314	0.783462
Q9Z2H7	PDZ domain-containing protein GIPC2	Gipc2		30669	20139	39524	31519	35954	17599	23259	22343	29822	34928	26167	1.22871	0.179174	0.191204	0.297142	0.718502
Q9Z1E4	Glycogen [starch] synthase, muscle	Gys1	4123400	3607000	3390500	2497600	3947800	2871100	2724500	3903200	3010500	2904100	2504200	2514600	1.16379	0.179573	0.180584	0.218828	0.74332
Q9D6Y7	Mitochondrial peptide methionine sulfoxide reductase	Msra	2980700	2716300	2388000	1974400	2794000	1929400	2256600	2660900	2407500	1835200	1783900	1804100	1.1596	0.179811	0.18068	0.213626	0.74309
P49718	DNA replication licensing factor MCM5	Mcm5	144890	28537	395720	249810	201870	147340	250250	153190	205950	384900	456150	309000	0.663943	0.179871	0.180074	-0.59087	0.744549
O08749	Dihydrolipoyl dehydrogenase, mitochondrial	Dld	71675000	61722000	57385000	54913000	73310000	49286000	59034000	62521000	53185000	55970000	43082000	53542000	1.12512	0.179955	0.183503	0.170083	0.736356
P24472	Glutathione S-transferase A4	Gsta4	4822600	3410900	2505700	2374400	4677600	2757000	2339700	4084000	2769500	1966600	2364600	2362500	1.29341	0.18006	0.183865	0.371174	0.735501
Q80YV4	4-phosphopantetheine phosphatase	Pank4	545850	547160	303910	324600	579500	402970	266280	492770	327140	307770	364760	424160	1.23873	0.180089	0.184173	0.308857	0.734774
P61358	60S ribosomal protein L27	Rpl27	1832700	1735200	2088100	2222300	1681600	2227700	2238700	2531800	2130800	1619300	2446700	2246900	0.89204	0.180361	0.182429	-0.164819	0.738906
P45878	Peptidyl-prolyl cis-trans isomerase FKBP2	Fkbp2	500450	417910	441070	326080	314430	544560	519050	400970	614060	453560	477940	489950	0.860928	0.180431	0.182232	-0.216035	0.739374
Q80WQ2	Protein VAC14 homolog	Vac14	504530	302110	392880	368650	360120	465470	199680	115670	334230	528740	352850	299340	1.3077	0.180571	0.190175	0.387033	0.720847
G5E8K5	Ankyrin-3	Ank3	851990	503880	407620	448530	544620	373550	325580	538100	396840	403230	428130	378160	1.26726	0.180651	0.195623	0.341716	0.70858
Q99K48	Non-POU domain-containing octamer-binding protein	Nono	1219100	1260300	1481000	1537300	1200200	1735100	1387500	1346200	1815700	1690800	1914500	1420300	0.880731	0.180813	0.181279	-0.183227	0.741651
P97493	Thioredoxin, mitochondrial	Txn2	1068500	1030900	1135000	1069100	1176900	1028400	890140	976370	991050	1294500	790950	930020	1.10825	0.181054	0.19905	0.148287	0.701037
Q9CR60	Vesicle transport protein GOT1B	Golt1b	184530	124330	81047	164520	129010	115670	110310	172210	545720	114240	375810	127230	0.552816	0.181218	0.205839	-0.855128	0.686471
Q91YP2	Neurolysin, mitochondrial	Nln	153540	179530	151470	207230	167300	163970	156450	151480	146900	197090	131950	35998	1.24781	0.181234	0.19746	0.319399	0.704521
Q8BIF2	RNA binding protein fox-1 homolog 3	Rbfox3	36454	71569	130250	60588	63029	58540	42378		54099	41914	43733	61474	1.43826	0.18125	0.166215	0.524329	0.779329
P35550	rRNA 2-O-methyltransferase fibrillarin	Fbl	430570	499580	580390	515220	408670	627690	568170	439020	553540	602550	625050	698250	0.878259	0.181368	0.181385	-0.187282	0.7414
P61022	Calcineurin B homologous protein 1	Chp1	345810	361090	412220	460540	330620	416880	502910	465290	298090	537420	421440	442370	0.872406	0.182023	0.188505	-0.196929	0.724677
P40936	Indolethylamine N-methyltransferase	Inmt	246270	257570	179200	209030	262880	261540	65728	254490	186100	278110	181630	159790	1.25815	0.182076	0.194703	0.331308	0.710628
Q9D898	Actin-related protein 2/3 complex subunit 5-like protein	Arpc5l	917160	869130	462320	622720	744730	666830	828120	1088700	830060	838780	740130	708980	0.850662	0.182368	0.183833	-0.233341	0.735576
Q91Z31	Polypyrimidine tract-binding protein 2	Ptbp2	36965	58156	47063	30047	39405	45330	40343	26723	13990	39783	40816	42802	1.25682	0.18248	0.183269	0.32978	0.736912
P63166	Small ubiquitin-related modifier 1	Sumo1	6422.6	194910	108040	191180	203420	162290	131110	121430	237550	215210	262930	237500	0.718455	0.182623	0.184256	-0.477031	0.734578
Q9WVL0	Maleylacetoacetate isomerase	Gstz1	2095100	1611900	1323600	1198900	1887300	1092600	988230	1768000	1465700	1216300	974620	994140	1.24334	0.182843	0.184108	0.31422	0.734927
P62835	Ras-related protein Rap-1A	Rap1a	1044300	1089300	984940	1084000	1018000	1076600	1099500	1141900	1112500	925970	1275900	1167200	0.93666	0.183033	0.200125	-0.094402	0.698699
Q9CQ26	STAM-binding protein	Stambp	46015	70356	47106	63428	65791	86899	25631	38823	44218	65648	65623	60802	1.26218	0.18305	0.183207	0.33592	0.737058
P19096	Fatty acid synthase	Fasn	1469900	1478500	2345400	2247100	1056600	2465400	2226200	1732200	2027900	2361000	2472100	2544500	0.82782	0.183137	0.192721	-0.272611	0.715072
Q6NWW9	Fibronectin type III domain-containing protein 3B	Fndc3b	24632	15212	54569	41977	19791	27793	40438		32154	51935	39594	41682	0.744944	0.183258	0.166089	-0.424797	0.77966
Q99NF8	Ran-binding protein 17	Ranbp17	799400	58809	1457800	789700	1023100	1447700	946230	1781300	724960	1649200	1385200	1396300	0.707392	0.183895	0.185629	-0.499417	0.731354
Q8BRK8	5-AMP-activated protein kinase catalytic subunit alpha-2	Prkaa2	1384300	1100200	962740	758480	1196500	831510	819530	1009100	1111000	786380	807700	728620	1.1846	0.183906	0.189296	0.244394	0.72286
Q9QUJ7	Long-chain-fatty-acid--CoA ligase 4	Acsl4	22208	71997	52517		25250	89724	62130	51696			155060	89228	0.584609	0.183979	0.223719	-0.774455	0.650296
Q9Z0S9	Prenylated Rab acceptor protein 1	Rabac1	69536	57544	79247	69482	43847	66322	168940	42024	114790	31578	165030	76444	0.644579	0.184125	0.20865	-0.63357	0.680582
Q99L47	Hsc70-interacting protein	St13	2975700	2794200	2621600	2569700	2647900	2704200	2369400	2622500	2735600	2317300	2960900	2079400	1.08142	0.184166	0.196503	0.112924	0.706631
Q62419	Endophilin-A2	Sh3gl1	162170	130730	392180	345980	228860	350480	333040	209110	378730	402970	335870	413370	0.776811	0.184353	0.18829	-0.364364	0.725172
O55101	Synaptogyrin-2	Syngr2	375790	329620	480330	430610	471520	415890	476660	452330	409310	423210	454360	580280	0.895431	0.184376	0.184477	-0.159345	0.734058
Q9CQE1	Protein NipSnap homolog 3B	Nipsnap3b	119530	198550	229350	225430	154940	286830	276870	148370	318300	185030	287240	329140	0.786194	0.184577	0.185977	-0.347043	0.73054
P63260	Actin, cytoplasmic 2	Actg1	2492400	2379100	3496300	3931900	2553500	3262500	3399300	2863500	2671900	3878500	4284900	4359500	0.844256	0.184825	0.185237	-0.244248	0.732273
Q8K0G5	EARP and GARP complex-interacting protein 1	Eipr1	72055	59885	66286	47570	43561	73994	57294	10299	61132	45839	50599	58602	1.28046	0.185017	0.18935	0.356667	0.722734
Q62293	T-cell-specific guanine nucleotide triphosphate-binding protein 1	Tgtp1	68603	134930	89343	53745	43456	421870	41944	40067	53102	17281	55914		3.24818	0.185361	0.172987	1.69963	0.761987
P56392	Cytochrome c oxidase subunit 7A1, mitochondrial	Cox7a1	45966000	42388000	31973000	39492000	45475000	33417000	46687000	50624000	48787000	44313000	34296000	42984000	0.891741	0.185429	0.185464	-0.165304	0.73174
Q8BGX2	Mitochondrial import inner membrane translocase subunit Tim29	Timm29	547670	552000	633450	607400	634790	413300	498850	451980	483030	621370	460290	512240	1.11918	0.185822	0.188412	0.162443	0.724892
Q9QX60	Deoxyguanosine kinase, mitochondrial	Dguok	958770	745890	831430	755020	843000	680980	739630	775130	676390	897700	510410	650520	1.13302	0.185853	0.188268	0.180175	0.725223
Q8CC21	Tetratricopeptide repeat protein 19, mitochondrial	Ttc19	32101	328710	154040	11281	172410	225200	72698	197220	43336	1847.9	5223.7		2.40313	0.185955	0.172168	1.26492	0.764048
O35682	Myeloid-associated differentiation marker	Myadm	2522400	2457400	2147200	2591200	2405100	2360000	2355800	2373000	2763500	3124100	3009400	2254100	0.912052	0.185997	0.200492	-0.132811	0.697902
P18528	Ig heavy chain V region 6.96		48124	282480	634080	1075700	274800	125590	441890	1347900	3143000	1084400	224710	272060	0.374699	0.186086	0.204006	-1.4162	0.690357
Q8CI78	Required for meiotic nuclear division protein 1 homolog	Rmnd1	315380	362610	124650	194220	403620	180310	136830	311330	265920	160960	156200	21849	1.5011	0.186681	0.186942	0.586018	0.728294
Q9JLM8	Serine/threonine-protein kinase DCLK1	Dclk1	71906	80437	128070	116780	62238	100540	72490	8387.1	58788	66643	108390	94679	1.36786	0.1867	0.188964	0.451922	0.723622
Q8R3E3	WD repeat domain phosphoinositide-interacting protein 1	Wipi1	209420	224030	222670	130440	210820	136540	146420	194960	136570	10486	186420	177720	1.32999	0.186768	0.192097	0.411419	0.716479
P61211	ADP-ribosylation factor-like protein 1	Arl1	511950	524900	579220	598500	510340	635020	613830	505390	502490	674130	707570	825630	0.877486	0.186956	0.201462	-0.188552	0.695808
Q8VHY0	Chondroitin sulfate proteoglycan 4	Cspg4	1493000	1121200	1173000	1184100	1045400	1107200	1051200	1260700	1477800	1264200	1674200	1315600	0.88565	0.186974	0.18947	-0.175192	0.72246
Q9D8S4	Oligoribonuclease, mitochondrial	Rexo2	103780	87567	125150	83286	104470	113510	88830	62914	113490	107300	69041	87963	1.16661	0.187592	0.189305	0.222319	0.722838
Q91W53	Golgin subfamily A member 7	Golga7	1083.5	571130	401690	411100	502740	183380	627790	235730	388340	801390	403270	650390	0.666618	0.187904	0.187914	-0.585067	0.72604
Q9CR24	Mitochondrial coenzyme A diphosphatase NUDT8	Nudt8	804500	983730	728770	635590	845520	678200	589000	943440	807640	586010	262890	569510	1.2442	0.18825	0.196933	0.315217	0.705682
Q80ZS3	28S ribosomal protein S26, mitochondrial	Mrps26	407150	116910	97008	145070	229760	93194	121550	223690	32008	51252	33316	133320	1.82999	0.188335	0.194152	0.871835	0.711858
Q922V4	Pleiotropic regulator 1	Plrg1	29008		29199	13346	19000	49889	22808	14543	28017	21150	7622.8	19213	1.48676	0.18883	0.23168	0.572176	0.635112
P70336	Rho-associated protein kinase 2	Rock2	27859000	28654000	29758000	24143000	25367000	27081000	27136000	27694000	33635000	31251000	38320000	24000000	0.894669	0.189559	0.20457	-0.160574	0.689158
P60603	Reactive oxygen species modulator 1	Romo1	1648100	1899100	1516800	1703700	1952600	1426700	2386900	2119500	2518100	1579200	1244000	2130400	0.847129	0.189805	0.203951	-0.239346	0.690473
Q0VBL3	RNA-binding protein 15	Rbm15	153030	185500	259670	264810	177010	153250	157430	206990	194490	80713	161700	160410	1.24075	0.18983	0.19042	0.311212	0.720288
P97372	Proteasome activator complex subunit 2	Psme2	1422200	1707600	1452000	1928000	1794100	2542500	1420800	1505200	1566000	1621200	1684200	1601200	1.15404	0.189834	0.213335	0.206699	0.670938
P0DOV2	Interferon-activable protein 204	Ifi204	1406800	2278700	2135300	1976200	2205400	3142800	1996100	1220800	1646800	2018600	1940500	2079500	1.20573	0.189902	0.196919	0.269904	0.705713
P63044	Vesicle-associated membrane protein 2	Vamp2	211980	174810	132780	184490	200460	146730	166320	141700	75232	176220	164070		1.21077	0.189916	0.208719	0.275923	0.680437
Q8BT60	Copine-3	Cpne3	1360500	1521200	1727900	1603100	1432300	1672100	1675600	1428300	1664300	1780200	1710800	1697300	0.935781	0.18996	0.190714	-0.0957577	0.719617
Q8VEH3	ADP-ribosylation factor-like protein 8A	Arl8a	355490	25422	339140	422740	379000	518800	447320	417770	448070	354210	486090	487040	0.772805	0.190208	0.21052	-0.371823	0.676706
P19536	Cytochrome c oxidase subunit 5B, mitochondrial	Cox5b	56380000	58332000	58505000	54393000	60743000	45433000	71566000	69518000	64335000	73977000	42649000	56437000	0.881907	0.190262	0.202562	-0.181301	0.693442
P14234	Tyrosine-protein kinase Fgr	Fgr		63600	74771	61632	34315	181130	82648	29460	28867	10149	51325	73288	1.80802	0.190305	0.23436	0.854409	0.630117
Q9D1D4	Transmembrane emp24 domain-containing protein 10	Tmed10	2060200	1967500	2373900	2776400	2005900	2836100	2522600	2331500	2286900	3018200	2830800	2699500	0.893591	0.190751	0.193394	-0.162313	0.713556
Q9CX60	Protein LBH	Lbh	118020	25901		17163	57197	29735	54819	28825	6052.8	7601.8	23983	20119	2.10479	0.191088	0.242015	1.07368	0.616159
P50543	Protein S100-A11	S100a11	836340	835200	1487400	1019700	669440	1057700	1028400	935230	1247200	1514000	1170600	1202700	0.832019	0.191112	0.194464	-0.265311	0.71116
Q99N87	28S ribosomal protein S5, mitochondrial	Mrps5	282320	265750	139960	193570	282540	115400	209940	196140	172500	33748	130110	195240	1.36458	0.191438	0.191828	0.448461	0.717087
Q6NSU3	Glycosyltransferase 8 domain-containing protein 1	Glt8d1	6141.2	32551	15683	26836	12203	35386	22666	13944	47252	20392	37186	65132	0.623512	0.191583	0.19766	-0.68151	0.704081
Q9D620	Rab11 family-interacting protein 1	Rab11fip1	600790	1857100	2975500	1572900	1049700	1938100	1482100	345400	902030	433000	1761300	1571200	1.53873	0.191765	0.194178	0.621739	0.7118
Q9CPR4	60S ribosomal protein L17	Rpl17	2346300	2367300	3398400	3552000	2337500	3175100	2109500	2075400	2203000	2825900	3132700	2368400	1.16729	0.191954	0.194222	0.223167	0.711702
Q9QXY9	Peroxisomal biogenesis factor 3	Pex3	119440	129150	146350	84913	143250	102450	141140	77659	148920	15044	59182	91966	1.35894	0.192323	0.204084	0.442482	0.690191
Q03173	Protein enabled homolog	Enah	510960	646930	478430	457600	358690	515720	606390	592720	1167800	360260	1100900	383640	0.70478	0.192391	0.214032	-0.504755	0.669521
A2AAJ9	Obscurin	Obscn	14035000	16552000	13394000	9690000	15867000	10295000	11997000	15172000	11678000	8931700	8734500	10706000	1.18765	0.192476	0.193345	0.248112	0.713668
[truncated: 2,353 more rows]
