# Supplementary material for: Proteomic results indicate inhibition of complement cascades is one of the mechanisms underlying the protective effects of Tongxinluo against myocardial infarction
Source: Front Pharmacol. 2026 Jul 10;17:1866207. doi: 10.3389/fphar.2026.1866207 (PMC13395653; doi:10.3389/fphar.2026.1866207)
Supplement: Supplementary file 4 [file Table1.xlsx]

## Sheet: Sheet1
Protein	Protein Name	Gene Name	Function	ProteinGroup	FastaHeaders	Proteins	Peptides	RazorUniquePeptides	UniquePeptides	Coverage	MolWeight	LFQ intensity ns1	LFQ intensity ns2	LFQ intensity ns3	LFQ intensity ns4	LFQ intensity ns5	LFQ intensity ns6	LFQ intensity sham1	LFQ intensity sham2	LFQ intensity sham3	LFQ intensity sham4	LFQ intensity sham5	LFQ intensity sham6	LFQ intensity txl1	LFQ intensity txl2	LFQ intensity txl3	LFQ intensity txl4	LFQ intensity txl5	LFQ intensity txl6	Identified or Quantified	GO annotations	KO(Name)	Pathways	Subcellular localization	Domain
P0DPB4	Schwannomin-interacting protein 1	Schip1		sp|P0DPB4|SCHI1_MOUSE;sp|A0A088MLT8|IQIP1_MOUSE	sp|P0DPB4|SCHI1_MOUSE Schwannomin-interacting protein 1 OS=Mus musculus OX=10090 GN=Schip1 PE=1 SV=1;sp|A0A088MLT8|IQIP1_MOUSE IQCJ-SCHIP1 readthrough transcript protein OS=Mus musculus OX=10090 GN=Iqcj-Schip1 PE=1 SV=2	2	1	1	1	3.9	53.305					1793.7	1225	112790	55150	29920	90027	39548		22620	13457	1865				Quantified	GO:0008210(BP:estrogen metabolic process);GO:0060325(BP:face morphogenesis);GO:0008585(BP:female gonad development);GO:0010761(BP:fibroblast migration);GO:0001822(BP:kidney development);GO:0001553(BP:luteinization);GO:0006807(BP:nitrogen compound metabolic process);GO:0048008(BP:platelet-derived growth factor receptor signaling pathway);GO:0009791(BP:post-embryonic development);GO:0060021(BP:roof…	mmu:30953			PF10148(Schwannomin-interacting protein 1)
A0A0B4J1G0	Low affinity immunoglobulin gamma Fc region receptor III-A	Fcgr4	FUNCTION: Receptor for the Fc region of immunoglobulin gamma (PubMed:16039578). Also acts as a receptor for the Fc region of immunoglobulin epsilon (PubMed:17558411, PubMed:18949059). Binds with intermediate affinity to both IgG2a and IgG2b (PubMed:16039578, PubMed:17558411, PubMed:19795417). Can bind to IgG2a and IgG2b monomers (PubMed:18949059). Does not display binding to IgG1 or IgG3 (PubMed:…	sp|A0A0B4J1G0|FCG3A_MOUSE	sp|A0A0B4J1G0|FCG3A_MOUSE Low affinity immunoglobulin gamma Fc region receptor III-A OS=Mus musculus OX=10090 GN=Fcgr4 PE=1 SV=1	1	2	2	2	10	28.398		6354.8	18231	38089	20840	24518							3247.7	24935			10694	149390	Quantified	GO:0071222(BP:cellular response to lipopolysaccharide);GO:0042119(BP:neutrophil activation);GO:0045780(BP:positive regulation of bone resorption);GO:0051930(BP:regulation of sensory perception of pain);GO:0042060(BP:wound healing);GO:0009986(CC:cell surface);GO:0009897(CC:external side of plasma membrane);GO:0016021(CC:integral component of membrane);GO:0019863(MF:IgE binding);GO:0019767(MF:IgE r…	mmu:246256(Fcgr4)	mmu05322(Systemic lupus erythematosus );mmu04613(Neutrophil extracellular trap formation );mmu04380(Osteoclast differentiation );mmu04666(Fc gamma R-mediated phagocytosis );mmu04650(Natural killer cell mediated cytotoxicity );mmu05140(Leishmaniasis );mmu04145(Phagosome );mmu05152(Tuberculosis );mmu05150(Staphylococcus aureus infection )	Cell membrane;Single-pass type I membrane protein	PF13927(Immunoglobulin domain);PF13895(Immunoglobulin domain)
A0A0G2JDV3	Guanylate-binding protein 6	Gbp6		sp|A0A0G2JDV3|GBP6_MOUSE	sp|A0A0G2JDV3|GBP6_MOUSE Guanylate-binding protein 6 OS=Mus musculus OX=10090 GN=Gbp6 PE=2 SV=2	1	6	6	5	13.3	70.442	63945	103890	83525	65167	113560	100530	313560	177750	196640	74258	180030	219670	138470	157060	173400	73897	170530	251660	Quantified	GO:0044406(BP:adhesion of symbiont to host);GO:0035458(BP:cellular response to interferon-beta);GO:0071346(BP:cellular response to interferon-gamma);GO:0071222(BP:cellular response to lipopolysaccharide);GO:0050830(BP:defense response to Gram-positive bacterium);GO:0042832(BP:defense response to protozoan);GO:0009617(BP:response to bacterium);GO:0031410(CC:cytoplasmic vesicle);GO:0020005(CC:symbi…			Cytoplasmic vesicle	PF02841(Guanylate-binding protein, C-terminal domain);PF02263(Guanylate-binding protein, N-terminal domain)
A1L314	Macrophage-expressed gene 1 protein	Mpeg1	FUNCTION: Plays a key role in the innate immune response following bacterial infection by polymerizing and inserting into the bacterial surface to form pores (PubMed:26402460). By breaching the surface of phagocytosed bacteria, allows antimicrobial effectors to enter the bacterial periplasmic space and degrade bacterial proteins such as superoxide dismutase sodC which contributes to bacterial vir…	sp|A1L314|MPEG1_MOUSE	sp|A1L314|MPEG1_MOUSE Macrophage-expressed gene 1 protein OS=Mus musculus OX=10090 GN=Mpeg1 PE=1 SV=1	1	12	12	12	22.7	78.39	4447000	977320	1385700	2901400	4775800	3664000	3022800	2627400	102500	74990	93599	11315	1955600	1687300	3713500	3095700	1613200	6507600	Quantified	GO:0042742(BP:defense response to bacterium);GO:0050829(BP:defense response to Gram-negative bacterium);GO:0050830(BP:defense response to Gram-positive bacterium);GO:0045087(BP:innate immune response);GO:0035915(BP:pore formation in membrane of other organism);GO:0031410(CC:cytoplasmic vesicle);GO:0030659(CC:cytoplasmic vesicle membrane);GO:0016021(CC:integral component of membrane);GO:0045335(CC…	mmu:17476		Cytoplasmic vesicle membrane;Multi-pass membrane protein	PF01823(MAC/Perforin domain)
A1L317	Keratin, type I cytoskeletal 24	Krt24		sp|A1L317|K1C24_MOUSE	sp|A1L317|K1C24_MOUSE Keratin, type I cytoskeletal 24 OS=Mus musculus OX=10090 GN=Krt24 PE=2 SV=2	1	3	2	2	6.1	54.04	2504000		690690	2595000	417290	705370	5398800	4227200	255720	721680	819620	147270	767690	26720	709010	345490	325270	360560	Quantified	GO:0005882(CC:intermediate filament);GO:0005198(MF:structural molecule activity)	mmu:75706(Krt24)	mmu04915(Estrogen signaling pathway );mmu05150(Staphylococcus aureus infection )		PF00038(Intermediate filament protein)
A2A5R2	Brefeldin A-inhibited guanine nucleotide-exchange protein 2	Arfgef2	FUNCTION: Promotes guanine-nucleotide exchange on ARF1 and ARF3 and to a lower extent on ARF5 and ARF6. Promotes the activation of ARF1/ARF5/ARF6 through replacement of GDP with GTP. Involved in the regulation of Golgi vesicular transport. Required for the integrity of the endosomal compartment. Involved in trafficking from the trans-Golgi network (TGN) to endosomes and is required for membrane a…	sp|A2A5R2|BIG2_MOUSE	sp|A2A5R2|BIG2_MOUSE Brefeldin A-inhibited guanine nucleotide-exchange protein 2 OS=Mus musculus OX=10090 GN=Arfgef2 PE=1 SV=1	1	16	16	14	11.7	202.24	141510	234350	217400	183960	170000	173890	181530	310260	279430	149550	510180	492010	222890	180610	300290	146090	245790	241470	Quantified	GO:0010256(BP:endomembrane system organization);GO:0007032(BP:endosome organization);GO:0006887(BP:exocytosis);GO:0006893(BP:Golgi to plasma membrane transport);GO:0035556(BP:intracellular signal transduction);GO:0032760(BP:positive regulation of tumor necrosis factor production);GO:0015031(BP:protein transport);GO:0001881(BP:receptor recycling);GO:0032012(BP:regulation of ARF protein signal tran…	mmu:99371(Arfgef2)	mmu04144(Endocytosis )	Cytoplasm;Membrane;Golgi apparatus;perinuclear region;trans-Golgi network;Endosome;cytoskeleton;microtubule organizing center;centrosome;Cell projection;dendrite;Cytoplasmic vesicle;Synapse	PF12783(Guanine nucleotide exchange factor in Golgi transport N-terminal);PF16213(Dimerisation and cyclophilin-binding domain of Mon2);PF01369(Sec7 domain);PF09324(Domain of unknown function (DUF1981))
A2A761	Zinc finger protein 69	Zfp69	FUNCTION: Putative transcription factor that appears to regulate lipid metabolism. {ECO:0000269|PubMed:19578398, ECO:0000269|PubMed:26232096}.	sp|A2A761|ZFP69_MOUSE	sp|A2A761|ZFP69_MOUSE Zinc finger protein 69 OS=Mus musculus OX=10090 GN=Zfp69 PE=3 SV=1	1	1	1	1	2	65.724										43386		494370							Identified	GO:0006629(BP:lipid metabolic process);GO:0019216(BP:regulation of lipid metabolic process);GO:0005634(CC:nucleus);GO:0003700(MF:DNA-binding transcription factor activity);GO:0046872(MF:metal ion binding);GO:0043565(MF:sequence-specific DNA binding)	mmu:381549(Zfp69)	mmu05168(Herpes simplex virus 1 infection )	Nucleus	PF00096(Zinc finger, C2H2 type);PF01352(KRAB box)
A2A8U2	Transmembrane protein 201	Tmem201	FUNCTION: Involved in nuclear movement during fibroblast polarization and migration (PubMed:22349700). May recruit Ran GTPase to the nuclear periphery (By similarity). {ECO:0000250|UniProtKB:Q5SNT2, ECO:0000269|PubMed:22349700}.; FUNCTION: [Isoform 2]: May define a distinct membrane domain in the vicinity of the mitotic spindle. Involved in the organization of the nuclear envelope implicating EMD…	sp|A2A8U2|TM201_MOUSE	sp|A2A8U2|TM201_MOUSE Transmembrane protein 201 OS=Mus musculus OX=10090 GN=Tmem201 PE=1 SV=1	1	4	4	4	7.2	72.499	58109	92072	78538		67282	56031	128530	135440	188000	84907	164400	211770	89523	106690	10671	48602	87408	73305	Quantified	GO:0051642(BP:centrosome localization);GO:0010761(BP:fibroblast migration);GO:0006998(BP:nuclear envelope organization);GO:0007097(BP:nuclear migration);GO:0030473(BP:nuclear migration along microtubule);GO:0090435(BP:protein localization to nuclear envelope);GO:0005639(CC:integral component of nuclear inner membrane);GO:0005635(CC:nuclear envelope);GO:0031965(CC:nuclear membrane);GO:0051015(MF:a…	mmu:230917		Nucleus inner membrane;Multi-pass membrane protein	PF09779(Ima1 N-terminal domain);PF10476(Protein of unknown function C-terminus (DUF2448))
A2A8Z1	Oxysterol-binding protein-related protein 9	Osbpl9		sp|A2A8Z1|OSBL9_MOUSE	sp|A2A8Z1|OSBL9_MOUSE Oxysterol-binding protein-related protein 9 OS=Mus musculus OX=10090 GN=Osbpl9 PE=1 SV=1	1	8	8	8	14	83.108	349740	327730	418970	476230	522850	450140	242020	222540	216550	217120	338390	404900	341290	511070	496840	374010	306690	497740	Quantified	GO:0005829(CC:cytosol);GO:0005794(CC:Golgi apparatus);GO:0043231(CC:intracellular membrane-bounded organelle);GO:0031902(CC:late endosome membrane);GO:0016020(CC:membrane);GO:0008289(MF:lipid binding);GO:0032934(MF:sterol binding);GO:0015248(MF:sterol transporter activity)	mmu:100273		Late endosome membrane;Golgi apparatus;trans-Golgi network membrane	PF00169(PH domain);PF01237(Oxysterol-binding protein)
A2AAJ9	Obscurin	Obscn	FUNCTION: Structural component of striated muscles which plays a role in myofibrillogenesis. Probably involved in the assembly of myosin into sarcomeric A bands in striated muscle (By similarity). Has serine/threonine protein kinase activity and phosphorylates N-cadherin CDH2 and sodium/potassium-transporting ATPase subunit ATP1B1 (PubMed:23392350). Binds (via the PH domain) strongly to phosphati…	sp|A2AAJ9|OBSCN_MOUSE	sp|A2AAJ9|OBSCN_MOUSE Obscurin OS=Mus musculus OX=10090 GN=Obscn PE=1 SV=3	1	177	177	177	34.4	966.58	11997000	15172000	11678000	8931700	8734500	10706000	29116000	30789000	28986000	29068000	20867000	24292000	14035000	16552000	13394000	9690000	15867000	10295000	Quantified	GO:0030154(BP:cell differentiation);GO:0007275(BP:multicellular organism development);GO:0014067(BP:negative regulation of phosphatidylinositol 3-kinase signaling);GO:0046777(BP:protein autophosphorylation);GO:0006468(BP:protein phosphorylation);GO:0005829(CC:cytosol);GO:0005615(CC:extracellular space);GO:0014704(CC:intercalated disc);GO:0031430(CC:M band);GO:0016604(CC:nuclear body);GO:0005886(C…			Cytoplasm;myofibril;sarcomere;M line;Z line;Cell membrane;sarcolemma;Nucleus;Secreted	PF00069(Protein kinase domain);PF07679(Immunoglobulin I-set domain);PF00612(IQ calmodulin-binding motif);PF00041(Fibronectin type III domain);PF00621(RhoGEF domain)
A2AAY5	SH3 and PX domain-containing protein 2B	Sh3pxd2b	FUNCTION: Adapter protein involved in invadopodia and podosome formation and extracellular matrix degradation. Binds matrix metalloproteinases (ADAMs), NADPH oxidases (NOXs) and phosphoinositides. Acts as an organizer protein that allows NOX1- or NOX3-dependent reactive oxygen species (ROS) generation and ROS localization. Plays a role in mitotic clonal expansion during the immediate early stage …	sp|A2AAY5|SPD2B_MOUSE;sp|O89032|SPD2A_MOUSE	sp|A2AAY5|SPD2B_MOUSE SH3 and PX domain-containing protein 2B OS=Mus musculus OX=10090 GN=Sh3pxd2b PE=1 SV=1;sp|O89032|SPD2A_MOUSE SH3 and PX domain-containing protein 2A OS=Mus musculus OX=10090 GN=Sh3pxd2a PE=1 SV=2	2	2	2	2	3.2	101.52	51229	41490	52015	77340	59528	80098		69705					45321	42192	37152	54972	41812	57049	Quantified	GO:0060612(BP:adipose tissue development);GO:0060348(BP:bone development);GO:1904888(BP:cranial skeletal system development);GO:0022617(BP:extracellular matrix disassembly);GO:0001654(BP:eye development);GO:0007507(BP:heart development);GO:0002051(BP:osteoblast fate commitment);GO:0071800(BP:podosome assembly);GO:1904179(BP:positive regulation of adipose tissue development);GO:0045600(BP:positive…	mmu:268396		Cytoplasm;Cell projection;podosome	PF00787(PX domain);PF00018(SH3 domain);PF07653(Variant SH3 domain)
A2ADF7	Solute carrier family 25 member 34	Slc25a34		sp|A2ADF7|S2534_MOUSE	sp|A2ADF7|S2534_MOUSE Solute carrier family 25 member 34 OS=Mus musculus OX=10090 GN=Slc25a34 PE=1 SV=1	1	5	5	5	18.9	33.778	52911	217010	34539	88064	13092	92102	462380	160290	484240	148880	535550	441780	60628	61935	42793	17896	50433	30364	Quantified	GO:0001835(BP:blastocyst hatching);GO:0016021(CC:integral component of membrane);GO:0005743(CC:mitochondrial inner membrane);GO:0005739(CC:mitochondrion)	mmu:384071		Mitochondrion inner membrane;Multi-pass membrane protein	PF00153(Mitochondrial carrier protein)
A2ADY9	Protein DDI1 homolog 2	Ddi2	FUNCTION: Aspartic protease that mediates the cleavage of NFE2L1/NRF1 at 'Leu-104', thereby promoting release of NFE2L1/NRF1 from the endoplasmic reticulum membrane. Ubiquitination of NFE2L1/NRF1 is a prerequisite for cleavage, suggesting that DDI2 specifically recognizes and binds ubiquitinated NFE2L1/NRF1. Seems to act as a proteasomal shuttle which links the proteasome and replication fork pro…	sp|A2ADY9|DDI2_MOUSE	sp|A2ADY9|DDI2_MOUSE Protein DDI1 homolog 2 OS=Mus musculus OX=10090 GN=Ddi2 PE=1 SV=1	1	4	4	4	13.5	44.59	273150	281130	254040	370620	297330	276490	190470	142570	185840	154540	184450	135680	247640	242820	265890	247380	213240	255200	Quantified	GO:0072711(BP:cellular response to hydroxyurea);GO:0010498(BP:proteasomal protein catabolic process);GO:0016485(BP:protein processing);GO:0097752(BP:regulation of DNA stability);GO:0031647(BP:regulation of protein stability);GO:0005694(CC:chromosome);GO:0005829(CC:cytosol);GO:0005654(CC:nucleoplasm);GO:0004190(MF:aspartic-type endopeptidase activity);GO:0042802(MF:identical protein binding);GO:00…	mmu:68817		Cytoplasm;cytosol;Chromosome	PF00240(Ubiquitin family);PF09668(Aspartyl protease)
A2AGT5	Cytoskeleton-associated protein 5	Ckap5	FUNCTION: Binds to the plus end of microtubules and regulates microtubule dynamics and microtubule organization. Acts as processive microtubule polymerase. Promotes cytoplasmic microtubule nucleation and elongation. Plays a major role in organizing spindle poles. In spindle formation protects kinetochore microtubules from depolymerization by KIF2C and has an essential role in centrosomal microtub…	sp|A2AGT5|CKAP5_MOUSE	sp|A2AGT5|CKAP5_MOUSE Cytoskeleton-associated protein 5 OS=Mus musculus OX=10090 GN=Ckap5 PE=1 SV=1	1	25	25	25	16	225.63	2301900	2281200	2637000	2843100	2730500	2251200	2097400	2172700	2064000	1606300	1780300	2185300	2307200	2142900	2186600	2360300	2006400	2387600	Quantified	GO:0051301(BP:cell division);GO:0007098(BP:centrosome cycle);GO:0051298(BP:centrosome duplication);GO:0030951(BP:establishment or maintenance of microtubule cytoskeleton polarity);GO:0046785(BP:microtubule polymerization);GO:0007052(BP:mitotic spindle organization);GO:0090063(BP:positive regulation of microtubule nucleation);GO:0050658(BP:RNA transport);GO:0007051(BP:spindle organization);GO:0005…	mmu:75786		Cytoplasm;cytoskeleton;microtubule organizing center;centrosome;spindle pole;spindle;Chromosome;centromere;kinetochore	PF12348(CLASP N terminal)
A2AIL4	NADH dehydrogenase (ubiquinone) complex I, assembly factor 6	Ndufaf6	FUNCTION: Involved in the assembly of mitochondrial NADH:ubiquinone oxidoreductase complex (complex I) at early stages. May play a role in the biogenesis of MT-ND1 (By similarity). {ECO:0000250}.	sp|A2AIL4|NDUF6_MOUSE	sp|A2AIL4|NDUF6_MOUSE NADH dehydrogenase (ubiquinone) complex I, assembly factor 6 OS=Mus musculus OX=10090 GN=Ndufaf6 PE=1 SV=1	1	5	5	5	21.3	38.362	42100	119670	51628	52715	62594	84357	272750	317880	213320	227240	238260	319680	123750	137530	96392	96210	138280	70776	Quantified	GO:0032981(BP:mitochondrial respiratory chain complex I assembly);GO:0005737(CC:cytoplasm);GO:0005743(CC:mitochondrial inner membrane);GO:0005739(CC:mitochondrion);GO:0005634(CC:nucleus)	mmu:76947(Ndufaf6)	mmu04714(Thermogenesis )	Mitochondrion inner membrane	PF00494(Squalene/phytoene synthase)
A2AIV8	Caspase recruitment domain-containing protein 9	Card9	FUNCTION: Adapter protein that plays a key role in innate immune response to a number of intracellular pathogens, such as C.albicans and L.monocytogenes. Is at the crossroads of ITAM-tyrosine kinase and the Toll-like receptors (TLR) and NOD2 signaling pathways (PubMed:17514206). Probably controls various innate immune response pathways depending on the intracellular pathogen. Controls CLEC7A (dec…	sp|A2AIV8|CARD9_MOUSE	sp|A2AIV8|CARD9_MOUSE Caspase recruitment domain-containing protein 9 OS=Mus musculus OX=10090 GN=Card9 PE=1 SV=1	1	2	2	2	4.3	62.461	109410	121610	113290	89519	112690	165250	167330	176070	171400	168570	199160	205770	98245	103400	118220	113780	157530	112780	Quantified	GO:0050830(BP:defense response to Gram-positive bacterium);GO:0051607(BP:defense response to virus);GO:0007249(BP:I-kappaB kinase/NF-kappaB signaling);GO:0045087(BP:innate immune response);GO:0043280(BP:positive regulation of cysteine-type endopeptidase activity involved in apoptotic process);GO:0043123(BP:positive regulation of I-kappaB kinase/NF-kappaB signaling);GO:0045089(BP:positive regulati…	mmu:332579(Card9)	mmu04621(NOD-like receptor signaling pathway );mmu04625(C-type lectin receptor signaling pathway );mmu05168(Herpes simplex virus 1 infection );mmu05152(Tuberculosis )	Cytoplasm	PF00619(Caspase recruitment domain)
A2AJB2	Transmembrane protein 141	Tmem141		sp|A2AJB2|TM141_MOUSE	sp|A2AJB2|TM141_MOUSE Transmembrane protein 141 OS=Mus musculus OX=10090 GN=Tmem141 PE=3 SV=1	1	2	2	2	29.6	11.893	58318	26974					123550	96359	68829	36939				33006	19324	13081	24248	15747	Quantified	GO:0016021(CC:integral component of membrane)	mmu:51875		Membrane;Multi-pass membrane protein	PF15110(TMEM141 protein family)
A2AJI0	MAP7 domain-containing protein 1	Map7d1		sp|A2AJI0|MA7D1_MOUSE	sp|A2AJI0|MA7D1_MOUSE MAP7 domain-containing protein 1 OS=Mus musculus OX=10090 GN=Map7d1 PE=1 SV=1	1	6	6	6	9.3	93.275	279810	228800	202520	215530	350840	164500	237360	362910	292000	305560	226040	216450	261170	185220	152120	234730	184700	168230	Quantified	GO:0000226(BP:microtubule cytoskeleton organization);GO:0005829(CC:cytosol);GO:0015630(CC:microtubule cytoskeleton);GO:0005819(CC:spindle)	mmu:245877		Cytoplasm;cytoskeleton;spindle	PF05672(MAP7 (E-MAP-115) family)
A2ALW5	DnaJ homolog subfamily C member 25	Dnajc25		sp|A2ALW5|DJC25_MOUSE	sp|A2ALW5|DJC25_MOUSE DnaJ homolog subfamily C member 25 OS=Mus musculus OX=10090 GN=Dnajc25 PE=1 SV=1	1	1	1	1	3.9	41.937	31635	20958		12688	28482	23253		10020		14851	30441	51401	22976	36132	30866	27031	21144	32160	Quantified	GO:0006457(BP:protein folding);GO:0005789(CC:endoplasmic reticulum membrane);GO:0016021(CC:integral component of membrane)	mmu:72429		Membrane;Multi-pass membrane protein	PF00226(DnaJ domain)
A2AMM0	Caveolae-associated protein 4	Cavin4	FUNCTION: Modulates the morphology of formed caveolae in cardiomyocytes, but is not required for caveolar formation. Facilitates the recruitment of MAPK1/3 to caveolae within cardiomyocytes and regulates alpha-1 adrenergic receptor-induced hypertrophic responses in cardiomyocytes through MAPK1/3 activation (PubMed:24567387). Contributes to proper membrane localization and stabilization of caveoli…	sp|A2AMM0|CAVN4_MOUSE	sp|A2AMM0|CAVN4_MOUSE Caveolae-associated protein 4 OS=Mus musculus OX=10090 GN=Cavin4 PE=1 SV=1	1	9	9	9	39.2	41.008	2868000	4166200	3318000	2510800	2734800	2532900	7177000	7760100	8207600	7768900	8242100	8835200	4310700	3985700	3544900	2959400	5024600	2834800	Quantified	GO:0055003(BP:cardiac myofibril assembly);GO:0007517(BP:muscle organ development);GO:0045944(BP:positive regulation of transcription by RNA polymerase II);GO:0010468(BP:regulation of gene expression);GO:0035023(BP:regulation of Rho protein signal transduction);GO:0007266(BP:Rho protein signal transduction);GO:0005901(CC:caveola);GO:0005737(CC:cytoplasm);GO:0005829(CC:cytosol);GO:0005886(CC:plasma…	mmu:68016		Cytoplasm;myofibril;sarcomere;cytosol;Membrane;caveola;Cell membrane;sarcolemma	PF15237(PTRF/SDPR family)
A2AMZ4	NADH dehydrogenase [ubiquinone] 1 alpha subcomplex assembly factor 8	Ndufaf8	FUNCTION: Involved in the assembly of mitochondrial NADH:ubiquinone oxidoreductase complex (complex I, MT-ND1). Required to stabilize NDUFAF5. {ECO:0000250|UniProtKB:A1L188}.	sp|A2AMZ4|NDUF8_MOUSE	sp|A2AMZ4|NDUF8_MOUSE NADH dehydrogenase [ubiquinone] 1 alpha subcomplex assembly factor 8 OS=Mus musculus OX=10090 GN=Ndufaf8 PE=1 SV=1	1	1	1	1	24.3	7.7849								24466			109840	81459		25358				12461	Identified	GO:0032981(BP:mitochondrial respiratory chain complex I assembly);GO:0005739(CC:mitochondrion)	mmu:208501(Ndufaf8)	mmu04714(Thermogenesis )	Mitochondrion
A2AN08	E3 ubiquitin-protein ligase UBR4	Ubr4	FUNCTION: E3 ubiquitin-protein ligase which is a component of the N-end rule pathway. Recognizes and binds to proteins bearing specific N-terminal residues that are destabilizing according to the N-end rule, leading to their ubiquitination and subsequent degradation. Together with clathrin, forms meshwork structures involved in membrane morphogenesis and cytoskeletal organization. Regulates integ…	sp|A2AN08|UBR4_MOUSE	sp|A2AN08|UBR4_MOUSE E3 ubiquitin-protein ligase UBR4 OS=Mus musculus OX=10090 GN=Ubr4 PE=1 SV=1	1	54	54	54	14.5	572.28	1401300	1450200	1702100	1611800	2012300	1645400	1630700	1417500	1132800	1194500	1391100	1530900	1663300	1598500	1623600	1788400	1589600	1787000	Quantified	GO:0006511(BP:ubiquitin-dependent protein catabolic process);GO:0005813(CC:centrosome);GO:0005829(CC:cytosol);GO:0016021(CC:integral component of membrane);GO:0005654(CC:nucleoplasm);GO:0005516(MF:calmodulin binding);GO:0061630(MF:ubiquitin protein ligase activity);GO:0004842(MF:ubiquitin-protein transferase activity);GO:0008270(MF:zinc ion binding)	mmu:69116(Ubr4)	mmu05165(Human papillomavirus infection );mmu05203(Viral carcinogenesis )	Membrane;Multi-pass membrane protein;Cytoplasm;cytoskeleton;Nucleus	PF13764(E3 ubiquitin-protein ligase UBR4);PF02207(Putative zinc finger in N-recognin (UBR box))
A2APV2	Formin-like protein 2	Fmnl2	FUNCTION: Plays a role in the regulation of cell morphology and cytoskeletal organization. Required in the cortical actin filament dynamics (By similarity). {ECO:0000250}.	sp|A2APV2|FMNL2_MOUSE	sp|A2APV2|FMNL2_MOUSE Formin-like protein 2 OS=Mus musculus OX=10090 GN=Fmnl2 PE=1 SV=2	1	4	3	1	3.9	123.1	121330	102910	90448	216890	121150	143320	92069		144370	120370	112490	81747	89153	125510	92676	134460	75763	94558	Quantified	GO:0016477(BP:cell migration);GO:0030866(BP:cortical actin cytoskeleton organization);GO:0007010(BP:cytoskeleton organization);GO:0022604(BP:regulation of cell morphogenesis);GO:0008360(BP:regulation of cell shape);GO:0005829(CC:cytosol);GO:0051015(MF:actin filament binding);GO:0017048(MF:Rho GTPase binding)	mmu:71409			PF06371(Diaphanous GTPase-binding Domain);PF06367(Diaphanous FH3 Domain);PF02181(Formin Homology 2 Domain)
A2APY7	Arginine-hydroxylase NDUFAF5, mitochondrial	Ndufaf5	FUNCTION: Arginine hydroxylase involved in the assembly of mitochondrial NADH:ubiquinone oxidoreductase complex (complex I, MT-ND1) at early stages. Acts by mediating hydroxylation of 'Arg-111' of NDUFS7. May also have methyltransferase activity. {ECO:0000250|UniProtKB:Q5TEU4}.	sp|A2APY7|NDUF5_MOUSE	sp|A2APY7|NDUF5_MOUSE Arginine-hydroxylase NDUFAF5, mitochondrial OS=Mus musculus OX=10090 GN=Ndufaf5 PE=1 SV=1	1	10	10	10	34.7	38.404	448850	618550	405480	296040	209430	249110	952420	998820	1207400	1072400	1259100	1036100	727490	586150	574330	420940	651080	410340	Quantified	GO:0032259(BP:methylation);GO:0032981(BP:mitochondrial respiratory chain complex I assembly);GO:0030961(BP:peptidyl-arginine hydroxylation);GO:0031314(CC:extrinsic component of mitochondrial inner membrane);GO:0005739(CC:mitochondrion);GO:0008168(MF:methyltransferase activity);GO:0016491(MF:oxidoreductase activity)	mmu:69487(Ndufaf5)	mmu04714(Thermogenesis )	Mitochondrion inner membrane	PF08241(Methyltransferase domain)
A2AQP0	Myosin-7B	Myh7b	FUNCTION: Involved in muscle contraction. {ECO:0000250}.	sp|A2AQP0|MYH7B_MOUSE	sp|A2AQP0|MYH7B_MOUSE Myosin-7B OS=Mus musculus OX=10090 GN=Myh7b PE=3 SV=1	1	17	1	1	4.8	221.49	140280	95750	92622	169610	88487	169340	108500	10767		141340	147470		80559	95799		104880	103550	132800	Quantified	GO:0097512(CC:cardiac myofibril);GO:0016020(CC:membrane);GO:0016459(CC:myosin complex);GO:0032982(CC:myosin filament);GO:0051015(MF:actin filament binding);GO:0005524(MF:ATP binding);GO:0003774(MF:motor activity)	mmu:668940(Myh7b)	mmu04814(Motor proteins )	Membrane;Peripheral membrane protein	PF01576(Myosin tail);PF00063(Myosin head (motor domain));PF02736(Myosin N-terminal SH3-like domain)
A2ASQ1	Agrin	Agrn	FUNCTION: [Isoform 1]: heparan sulfate basal lamina glycoprotein that plays a central role in the formation and the maintenance of the neuromuscular junction (NMJ) and directs key events in postsynaptic differentiation. This neuron-specific (z+) isoform is a component of the AGRN-LRP4 receptor complex that induces the phosphorylation and activation of MUSK. The activation of MUSK in myotubes indu…	sp|A2ASQ1|AGRIN_MOUSE	sp|A2ASQ1|AGRIN_MOUSE Agrin OS=Mus musculus OX=10090 GN=Agrn PE=1 SV=1	1	15	15	15	10.8	207.54	281140	248910	282390	297600	268670	328310	306680	347310	263350	480970	585540	571940	342630	282620	321590	426520	327870	268930	Quantified	GO:0009887(BP:animal organ morphogenesis);GO:0007268(BP:chemical synaptic transmission);GO:0016358(BP:dendrite development);GO:0008045(BP:motor neuron axon guidance);GO:1903277(BP:negative regulation of sodium ion export across plasma membrane);GO:1903407(BP:negative regulation of sodium:potassium-exchanging ATPase activity);GO:0007528(BP:neuromuscular junction development);GO:0045213(BP:neurotra…			Synapse;Cell membrane;Single-pass type II membrane protein	PF00053(Laminin EGF domain);PF01390(SEA domain);PF00008(EGF-like domain);PF00050(Kazal-type serine protease inhibitor domain);PF00054(Laminin G domain);PF07648(Kazal-type serine protease inhibitor domain)
A2ASS6	Titin	Ttn	FUNCTION: Key component in the assembly and functioning of vertebrate striated muscles. By providing connections at the level of individual microfilaments, it contributes to the fine balance of forces between the two halves of the sarcomere. The size and extensibility of the cross-links are the main determinants of sarcomere extensibility properties of muscle. In non-muscle cells, seems to play a…	sp|A2ASS6|TITIN_MOUSE	sp|A2ASS6|TITIN_MOUSE Titin OS=Mus musculus OX=10090 GN=Ttn PE=1 SV=1	1	1204	1204	1204	45	3906.4	341580000	306970000	255520000	313750000	253270000	343970000	250290000	216100000	131670000	213640000	50728000	87073000	173230000	285480000	289090000	288250000	247170000	230640000	Quantified	GO:0007015(BP:actin filament organization);GO:0007512(BP:adult heart development);GO:0060048(BP:cardiac muscle contraction);GO:0048739(BP:cardiac muscle fiber development);GO:0003300(BP:cardiac muscle hypertrophy);GO:0055008(BP:cardiac muscle tissue morphogenesis);GO:0055003(BP:cardiac myofibril assembly);GO:0035995(BP:detection of muscle stretch);GO:0043056(BP:forward locomotion);GO:0007507(BP:h…			Cytoplasm;Nucleus	PF00069(Protein kinase domain);PF07679(Immunoglobulin I-set domain);PF09042(Titin Z);PF02818(PPAK motif);PF00041(Fibronectin type III domain)
A2AUC9	Kelch-like protein 41	Klhl41	FUNCTION: Involved in skeletal muscle development and differentiation. Regulates proliferation and differentiation of myoblasts and plays a role in myofibril assembly by promoting lateral fusion of adjacent thin fibrils into mature, wide myofibrils. Required for pseudopod elongation in transformed cells. {ECO:0000269|PubMed:18178185, ECO:0000269|PubMed:21368295, ECO:0000269|PubMed:22562206}.	sp|A2AUC9|KLH41_MOUSE	sp|A2AUC9|KLH41_MOUSE Kelch-like protein 41 OS=Mus musculus OX=10090 GN=Klhl41 PE=1 SV=1	1	23	23	22	42.1	68.189	4352000	5371700	4779900	4432400	3961400	3732700	3737100	4108600	3767600	4721800	3957500	4262200	4466500	3374000	3444400	3210200	3485000	3117300	Quantified	GO:0030239(BP:myofibril assembly);GO:0016567(BP:protein ubiquitination);GO:0031275(BP:regulation of lateral pseudopodium assembly);GO:0045661(BP:regulation of myoblast differentiation);GO:2000291(BP:regulation of myoblast proliferation);GO:2001014(BP:regulation of skeletal muscle cell differentiation);GO:0045214(BP:sarcomere organization);GO:0035914(BP:skeletal muscle cell differentiation);GO:004…	mmu:228003		Cytoplasm;cytoskeleton;Cell projection;pseudopodium;ruffle;myofibril;sarcomere;M line;Sarcoplasmic reticulum membrane;Endoplasmic reticulum membrane	PF00651(BTB/POZ domain);PF07707(BTB And C-terminal Kelch);PF01344(Kelch motif)
A2AWP8	Rho guanine nucleotide exchange factor 10-like protein	Arhgef10l	FUNCTION: Acts as guanine nucleotide exchange factor (GEF) for RHOA, RHOB and RHOC. {ECO:0000250}.	sp|A2AWP8|ARGAL_MOUSE;sp|Q8C033|ARHGA_MOUSE	sp|A2AWP8|ARGAL_MOUSE Rho guanine nucleotide exchange factor 10-like protein OS=Mus musculus OX=10090 GN=Arhgef10l PE=1 SV=1	2	3	3	3	2.7	139.99	37525	6876.9	45254	47243	120690	41101	38123	60235	55049	16837	30419	37879	35245	65177	24397	36041	39174	26931	Quantified	GO:0030036(BP:actin cytoskeleton organization);GO:0051496(BP:positive regulation of stress fiber assembly);GO:0032933(BP:SREBP signaling pathway);GO:0005829(CC:cytosol);GO:0005096(MF:GTPase activator activity);GO:0005085(MF:guanyl-nucleotide exchange factor activity);GO:0005089(MF:Rho guanyl-nucleotide exchange factor activity)	mmu:72754		Cytoplasm	PF00621(RhoGEF domain)
A2BDX3	Adenylyltransferase and sulfurtransferase MOCS3	Mocs3	FUNCTION: Plays a central role in 2-thiolation of mcm(5)S(2)U at tRNA wobble positions of cytosolic tRNA(Lys), tRNA(Glu) and tRNA(Gln). Also essential during biosynthesis of the molybdenum cofactor. Acts by mediating the C-terminal thiocarboxylation of sulfur carriers URM1 and MOCS2A. Its N-terminus first activates URM1 and MOCS2A as acyl-adenylates (-COAMP), then the persulfide sulfur on the cat…	sp|A2BDX3|MOCS3_MOUSE	sp|A2BDX3|MOCS3_MOUSE Adenylyltransferase and sulfurtransferase MOCS3 OS=Mus musculus OX=10090 GN=Mocs3 PE=1 SV=1	1	2	2	2	5.2	49.374					3032.7	602690	49780	2306.9	22765	22793	71408	112980	340350	42583	619.18	401180	337190	531340	Quantified	GO:0018192(BP:enzyme active site formation via cysteine modification to L-cysteine persulfide);GO:0006777(BP:Mo-molybdopterin cofactor biosynthetic process);GO:0032446(BP:protein modification by small protein conjugation);GO:0032447(BP:protein urmylation);GO:0034227(BP:tRNA thio-modification);GO:0002143(BP:tRNA wobble position uridine thiolation);GO:0002098(BP:tRNA wobble uridine modification);GO…	mmu:69372(Mocs3)	mmu04122(Sulfur relay system )	Cytoplasm	PF00581(Rhodanese-like domain);PF00899(ThiF family)
A2BE28	Ribosomal biogenesis protein LAS1L	Las1l	FUNCTION: Involved in the biogenesis of the 60S ribosomal subunit. Required for maturation of the 28S rRNA (By similarity). Functions as a component of the Five Friends of Methylated CHTOP (5FMC) complex; the 5FMC complex is recruited to ZNF148 by methylated CHTOP, leading to desumoylation of ZNF148 and subsequent transactivation of ZNF148 target genes. {ECO:0000250, ECO:0000269|PubMed:22872859}.	sp|A2BE28|LAS1L_MOUSE	sp|A2BE28|LAS1L_MOUSE Ribosomal biogenesis protein LAS1L OS=Mus musculus OX=10090 GN=Las1l PE=1 SV=1	1	3	3	3	6.1	89.413	19735	18383	21425	28069	64594	73934					21120	15420	8844.2	16042	47891	20632	1381.2	46640	Quantified	GO:0000460(BP:maturation of 5.8S rRNA);GO:0000470(BP:maturation of LSU-rRNA);GO:0090730(CC:Las1 complex);GO:0071339(CC:MLL1 complex);GO:0005730(CC:nucleolus);GO:0030687(CC:preribosome, large subunit precursor);GO:0004519(MF:endonuclease activity)	mmu:76130		Nucleus;nucleolus;nucleoplasm;Cytoplasm	PF04031(Las1-like)
A2BH40	AT-rich interactive domain-containing protein 1A	Arid1a	FUNCTION: Involved in transcriptional activation and repression of select genes by chromatin remodeling (alteration of DNA-nucleosome topology). Component of SWI/SNF chromatin remodeling complexes that carry out key enzymatic activities, changing chromatin structure by altering DNA-histone contacts within a nucleosome in an ATP-dependent manner. Binds DNA non-specifically (PubMed:22952240, PubMed…	sp|A2BH40|ARI1A_MOUSE	sp|A2BH40|ARI1A_MOUSE AT-rich interactive domain-containing protein 1A OS=Mus musculus OX=10090 GN=Arid1a PE=1 SV=1	1	2	2	2	1.4	242.09	5856.7		2769.2		35928						3272.1		8759.7		43765	15481		25970	Quantified	GO:0030521(BP:androgen receptor signaling pathway);GO:0043044(BP:ATP-dependent chromatin remodeling);GO:0003205(BP:cardiac chamber development);GO:0055007(BP:cardiac muscle cell differentiation);GO:0006325(BP:chromatin organization);GO:0006338(BP:chromatin remodeling);GO:0007566(BP:embryo implantation);GO:0030900(BP:forebrain development);GO:0001704(BP:formation of primary germ layer);GO:0007369(…	mmu:93760(Arid1a)	mmu04714(Thermogenesis );mmu03082(ATP-dependent chromatin remodeling );mmu05225(Hepatocellular carcinoma )	Nucleus	PF12031(SWI/SNF-like complex subunit BAF250/Osa);PF01388(ARID/BRIGHT DNA binding domain)
P02762	Major urinary protein 6	Mup6	FUNCTION: Binds pheromones that are released from drying urine of males. These pheromones affect the sexual behavior of females.	sp|P02762|MUP6_MOUSE;sp|P04938|MUP11_MOUSE;sp|A2BIM8|MUP18_MOUSE;sp|P11588|MUP1_MOUSE;sp|B5X0G2|MUP17_MOUSE	sp|P02762|MUP6_MOUSE Major urinary protein 6 OS=Mus musculus OX=10090 GN=Mup6 PE=1 SV=2;sp|P04938|MUP11_MOUSE Major urinary protein 11 OS=Mus musculus OX=10090 GN=Mup11 PE=1 SV=2;sp|A2BIM8|MUP18_MOUSE Major urinary protein 18 OS=Mus musculus OX=10090 GN=Mu	5	13	2	2	77.8	20.649	1414100	1267100	540790	1057600	1652500	1178100	64853	1577400	676740	393360	477710	573110	284630	617440	534060	719530	399980	829490	Quantified	GO:0009060(BP:aerobic respiration);GO:0071396(BP:cellular response to lipid);GO:0006112(BP:energy reserve metabolic process);GO:0042593(BP:glucose homeostasis);GO:0031649(BP:heat generation);GO:0045475(BP:locomotor rhythm);GO:0070584(BP:mitochondrion morphogenesis);GO:0045721(BP:negative regulation of gluconeogenesis);GO:0061179(BP:negative regulation of insulin secretion involved in cellular res…	mmu:100038948		Secreted	PF00061(Lipocalin / cytosolic fatty-acid binding protein family)
A2RSQ0	DENN domain-containing protein 5B	Dennd5b	FUNCTION: Guanine nucleotide exchange factor (GEF) which may activate RAB39A and/or RAB39B. Promotes the exchange of GDP to GTP, converting inactive GDP-bound Rab proteins into their active GTP-bound form (By similarity). {ECO:0000250}.	sp|A2RSQ0|DEN5B_MOUSE;sp|Q6PAL8|DEN5A_MOUSE	sp|A2RSQ0|DEN5B_MOUSE DENN domain-containing protein 5B OS=Mus musculus OX=10090 GN=Dennd5b PE=1 SV=2;sp|Q6PAL8|DEN5A_MOUSE DENN domain-containing protein 5A OS=Mus musculus OX=10090 GN=Dennd5a PE=1 SV=1	2	1	1	1	1.3	144.63			19581	22478	63622	11193		4279.9			6322.5	3914.6		48050	25610		47472		Quantified	GO:1905885(BP:positive regulation of triglyceride transport);GO:0016021(CC:integral component of membrane);GO:0017112(MF:Rab guanyl-nucleotide exchange factor activity)	mmu:320560		Membrane;Single-pass membrane protein	PF02759(RUN domain);PF02141(DENN (AEX-3) domain);PF01477(PLAT/LH2 domain);PF03455(dDENN domain);PF03456(uDENN domain)
A2RSY6	TRMT1-like protein	Trmt1l	FUNCTION: May play a role in motor coordination and exploratory behavior. {ECO:0000269|PubMed:17198746}.	sp|A2RSY6|TRM1L_MOUSE	sp|A2RSY6|TRM1L_MOUSE TRMT1-like protein OS=Mus musculus OX=10090 GN=Trmt1l PE=1 SV=1	1	3	3	3	6.9	80.86	29019	27550	48809	35793	18989	34660		54571	154970		40403	50553	39764	52679	27542	42708	31210	58065	Quantified	GO:0030534(BP:adult behavior);GO:0008344(BP:adult locomotory behavior);GO:0002940(BP:tRNA N2-guanine methylation);GO:0005634(CC:nucleus);GO:0046872(MF:metal ion binding);GO:0004809(MF:tRNA (guanine-N2-)-methyltransferase activity);GO:0000049(MF:tRNA binding)	mmu:98685			PF02005(N2,N2-dimethylguanosine tRNA methyltransferase)
A3KFX0	Cytosolic 5-nucleotidase 1A	Nt5c1a	FUNCTION: Dephosphorylates the 5' and 2'(3')-phosphates of deoxyribonucleotides and has a broad substrate specificity. Helps to regulate adenosine levels in heart during ischemia and hypoxia (By similarity). {ECO:0000250}.	sp|A3KFX0|5NT1A_MOUSE	sp|A3KFX0|5NT1A_MOUSE Cytosolic 5-nucleotidase 1A OS=Mus musculus OX=10090 GN=Nt5c1a PE=1 SV=1	1	6	6	6	25.8	40.678	30168	49758	70975	129240	124310	128380	234130	448230	428390	458360	460590	499070	190770	219880	133870	175780	252260	162260	Quantified	GO:0046085(BP:adenosine metabolic process);GO:0009117(BP:nucleotide metabolic process);GO:0009128(BP:purine nucleoside monophosphate catabolic process);GO:0005829(CC:cytosol);GO:0008253(MF:5'-nucleotidase activity);GO:0000287(MF:magnesium ion binding);GO:0000166(MF:nucleotide binding)	mmu:230718(Nt5c1a)	mmu01232(Nucleotide metabolism );mmu00760(Nicotinate and nicotinamide metabolism );mmu00240(Pyrimidine metabolism );mmu00230(Purine metabolism )	Cytoplasm	PF06189(5'-nucleotidase)
A3KG59	Xaa-Arg dipeptidase	Pm20d2		sp|A3KG59|P20D2_MOUSE	sp|A3KG59|P20D2_MOUSE Xaa-Arg dipeptidase OS=Mus musculus OX=10090 GN=Pm20d2 PE=1 SV=1	1	9	9	9	33.2	46.481	116390	212090	184130	59489	104590	80117	1123400	1180200	878840	818160	1115400	777940	382130	318070	247300	118600	340880	185950	Quantified	GO:0006508(BP:proteolysis);GO:0032268(BP:regulation of cellular protein metabolic process);GO:0005654(CC:nucleoplasm);GO:0016805(MF:dipeptidase activity)	mmu:242377			PF01546(Peptidase family M20/M25/M40);PF07687(Peptidase dimerisation domain)
A3KMP2	Tetratricopeptide repeat protein 38	Ttc38		sp|A3KMP2|TTC38_MOUSE	sp|A3KMP2|TTC38_MOUSE Tetratricopeptide repeat protein 38 OS=Mus musculus OX=10090 GN=Ttc38 PE=1 SV=2	1	19	19	19	54.8	52.223	2110900	3827400	3082600	3225000	2439600	2274500	11621000	10239000	10026000	11917000	9711500	10624000	4936500	4332700	3038000	2594200	5098600	2900100	Quantified		mmu:239570
A6H5Y3	Methionine synthase	Mtr	FUNCTION: Catalyzes the transfer of a methyl group from methylcob(III)alamin (MeCbl) to homocysteine, yielding enzyme-bound cob(I)alamin and methionine in the cytosol. MeCbl is an active form of cobalamin (vitamin B12) used as a cofactor for methionine biosynthesis. Cob(I)alamin form is regenerated to MeCbl by a transfer of a methyl group from 5-methyltetrahydrofolate. The processing of cobalamin…	sp|A6H5Y3|METH_MOUSE	sp|A6H5Y3|METH_MOUSE Methionine synthase OS=Mus musculus OX=10090 GN=Mtr PE=1 SV=1	1	14	14	14	17.4	139.07	332920	97975	255560	65015	337870	227010	299840	84516	582090	144200	102840	94367	276530	334380	579180	345280	202410	164490	Quantified	GO:0031103(BP:axon regeneration);GO:0071732(BP:cellular response to nitric oxide);GO:0009235(BP:cobalamin metabolic process);GO:0050667(BP:homocysteine metabolic process);GO:0009086(BP:methionine biosynthetic process);GO:0006555(BP:methionine metabolic process);GO:0006479(BP:protein methylation);GO:0048678(BP:response to axon injury);GO:0046653(BP:tetrahydrofolate metabolic process);GO:0005829(CC…	mmu:238505(Mtr)	mmu00450(Selenocompound metabolism );mmu00670(One carbon pool by folate );mmu00270(Cysteine and methionine metabolism )	Cytoplasm	PF02607(B12 binding domain);PF02574(Homocysteine S-methyltransferase);PF00809(Pterin binding enzyme);PF02310(B12 binding domain);PF02965(Vitamin B12 dependent methionine synthase, activation domain)
A6H611	Mitochondrial intermediate peptidase	Mipep	FUNCTION: Cleaves proteins, imported into the mitochondrion, to their mature size. {ECO:0000250}.	sp|A6H611|MIPEP_MOUSE	sp|A6H611|MIPEP_MOUSE Mitochondrial intermediate peptidase OS=Mus musculus OX=10090 GN=Mipep PE=1 SV=1	1	13	13	13	23.8	80.851	18943	328850	294990	126890	318400	293310	1250700	1515200	1270500	914830	1029700	1441800	598870	635470	554610	436630	624860	410200	Quantified	GO:0006518(BP:peptide metabolic process);GO:0006627(BP:protein processing involved in protein targeting to mitochondrion);GO:0006508(BP:proteolysis);GO:0005759(CC:mitochondrial matrix);GO:0005739(CC:mitochondrion);GO:0004175(MF:endopeptidase activity);GO:0046872(MF:metal ion binding);GO:0004222(MF:metalloendopeptidase activity)	mmu:70478		Mitochondrion matrix	PF01432(Peptidase family M3)
A6H630	Damage-control phosphatase ARMT1	Armt1	FUNCTION: Metal-dependent phosphatase that shows phosphatase activity against several substrates, including fructose-1-phosphate and fructose-6-phosphate (By similarity). Its preference for fructose-1-phosphate, a strong glycating agent that causes DNA damage rather than a canonical yeast metabolite, suggests a damage-control function in hexose phosphate metabolism (By similarity). Has also been …	sp|A6H630|ARMT1_MOUSE	sp|A6H630|ARMT1_MOUSE Damage-control phosphatase ARMT1 OS=Mus musculus OX=10090 GN=Armt1 PE=1 SV=1	1	2	2	2	8.4	50.548	6082.1	22203					81700	40425	88273	90899	125660	153780		48072	14683	22799	51125	27120	Quantified	GO:0006974(BP:cellular response to DNA damage stimulus);GO:0032259(BP:methylation);GO:2001020(BP:regulation of response to DNA damage stimulus);GO:0019899(MF:enzyme binding);GO:0046872(MF:metal ion binding);GO:0016791(MF:phosphatase activity);GO:0051998(MF:protein carboxyl O-methyltransferase activity);GO:0008757(MF:S-adenosylmethionine-dependent methyltransferase activity)	mmu:73419			PF01937(Protein of unknown function DUF89)
A6H6E2	Multimerin-2	Mmrn2	FUNCTION: Inhibits endothelial cells motility and acts as a negative regulator of angiogenesis; it downregulates KDR activation by binding VEGFA. {ECO:0000250}.	sp|A6H6E2|MMRN2_MOUSE	sp|A6H6E2|MMRN2_MOUSE Multimerin-2 OS=Mus musculus OX=10090 GN=Mmrn2 PE=1 SV=1	1	9	9	9	14.3	105.21	186950	185400	178490	235430	196080	175030	232890	201210	237570	165690	182420	153840	182520	180080	171850	274560	172460	170660	Quantified	GO:0002042(BP:cell migration involved in sprouting angiogenesis);GO:0090051(BP:negative regulation of cell migration involved in sprouting angiogenesis);GO:0030948(BP:negative regulation of vascular endothelial growth factor receptor signaling pathway);GO:0005604(CC:basement membrane);GO:0062023(CC:collagen-containing extracellular matrix);GO:0031012(CC:extracellular matrix);GO:0005615(CC:extrace…	mmu:105450		Secreted;extracellular space;extracellular matrix	PF07546(EMI domain);PF00386(C1q domain)
A6H8H2	DENN domain-containing protein 4C	Dennd4c	FUNCTION: Guanine nucleotide exchange factor (GEF) activating RAB10. Promotes the exchange of GDP to GTP, converting inactive GDP-bound RAB10 into its active GTP-bound form. Thereby, stimulates SLC2A4/GLUT4 glucose transporter-enriched vesicles delivery to the plasma membrane in response to insulin. {ECO:0000269|PubMed:21454697}.	sp|A6H8H2|DEN4C_MOUSE	sp|A6H8H2|DEN4C_MOUSE DENN domain-containing protein 4C OS=Mus musculus OX=10090 GN=Dennd4c PE=1 SV=1	1	4	4	4	3.4	211.46	29698	52077	27786	131280	81186	87524	45620	164410	49463		55822	63568	117850	100830	105950	79734	89235	72182	Quantified	GO:0032869(BP:cellular response to insulin stimulus);GO:0072659(BP:protein localization to plasma membrane);GO:0015031(BP:protein transport);GO:0030659(CC:cytoplasmic vesicle membrane);GO:0005829(CC:cytosol);GO:0005794(CC:Golgi apparatus);GO:0032593(CC:insulin-responsive compartment);GO:0043231(CC:intracellular membrane-bounded organelle);GO:0005886(CC:plasma membrane);GO:0030904(CC:retromer comp…	mmu:329877		Cytoplasmic vesicle membrane;Cell membrane;Cytoplasm;cytosol	PF03455(dDENN domain);PF03456(uDENN domain);PF02141(DENN (AEX-3) domain)
A6X935	Inter alpha-trypsin inhibitor, heavy chain 4	Itih4	FUNCTION: Type II acute-phase protein (APP) involved in inflammatory responses to trauma. May also play a role in liver development or regeneration.	sp|A6X935|ITIH4_MOUSE;CON__Q3T052	sp|A6X935|ITIH4_MOUSE Inter alpha-trypsin inhibitor, heavy chain 4 OS=Mus musculus OX=10090 GN=Itih4 PE=1 SV=2	2	36	36	36	52.1	104.66	63572000	44029000	72499000	86355000	45126000	56664000	1303200	1101000	872460	1133200	2644800	1815200	17269000	28751000	38885000	51006000	25326000	44948000	Quantified	GO:0006953(BP:acute-phase response);GO:0030212(BP:hyaluronan metabolic process);GO:0034097(BP:response to cytokine);GO:0062023(CC:collagen-containing extracellular matrix);GO:0005737(CC:cytoplasm);GO:0005886(CC:plasma membrane);GO:0004867(MF:serine-type endopeptidase inhibitor activity)	mmu:16427		Secreted	PF08487(Vault protein inter-alpha-trypsin domain);PF00092(von Willebrand factor type A domain);PF06668(Inter-alpha-trypsin inhibitor heavy chain C-terminus)
B1AR13	CDGSH iron-sulfur domain-containing protein 3, mitochondrial	Cisd3	FUNCTION: Can transfer its iron-sulfur clusters to the apoferrodoxins FDX1 and FDX2. Contributes to mitochondrial iron homeostasis and in maintaining normal levels of free iron and reactive oxygen species, and thereby contributes to normal mitochondrial function. {ECO:0000250|UniProtKB:P0C7P0}.	sp|B1AR13|CISD3_MOUSE	sp|B1AR13|CISD3_MOUSE CDGSH iron-sulfur domain-containing protein 3, mitochondrial OS=Mus musculus OX=10090 GN=Cisd3 PE=1 SV=1	1	3	3	3	26.3	15.676	549360	661060	692890	335320	393990	518000	1446400	1359000	1680500	1349600	2178200	2058000	982160	1037900	691910	497530	1028200	674090	Quantified	GO:0106034(BP:protein maturation by [2Fe-2S] cluster transfer);GO:0005739(CC:mitochondrion);GO:0051537(MF:2 iron, 2 sulfur cluster binding);GO:0046872(MF:metal ion binding)	mmu:217149		Mitochondrion	PF09360(Iron-binding zinc finger CDGSH type)
B1AY13	Ubiquitin carboxyl-terminal hydrolase 24	Usp24	FUNCTION: Protease that can remove conjugated ubiquitin from target proteins and polyubiquitin chains. Deubiquitinates DDB2, preventing its proteasomal degradation (By similarity). {ECO:0000250}.	sp|B1AY13|UBP24_MOUSE	sp|B1AY13|UBP24_MOUSE Ubiquitin carboxyl-terminal hydrolase 24 OS=Mus musculus OX=10090 GN=Usp24 PE=1 SV=1	1	19	19	19	10.3	294	351880	271310	278230	214200	348080	243270	359060	413390	418870	680450	545400	476120	332510	308660	298750	288820	273430	308440	Quantified	GO:0016579(BP:protein deubiquitination);GO:0006511(BP:ubiquitin-dependent protein catabolic process);GO:0004197(MF:cysteine-type endopeptidase activity);GO:0004843(MF:thiol-dependent ubiquitin-specific protease activity)	mmu:329908			PF00443(Ubiquitin carboxyl-terminal hydrolase)
B1AZI6	THO complex subunit 2	Thoc2	FUNCTION: Required for efficient export of polyadenylated RNA and spliced mRNA. Acts as component of the THO subcomplex of the TREX complex which is thought to couple mRNA transcription, processing and nuclear export, and which specifically associates with spliced mRNA and not with unspliced pre-mRNA. TREX is recruited to spliced mRNAs by a transcription-independent mechanism, binds to mRNA upstr…	sp|B1AZI6|THOC2_MOUSE	sp|B1AZI6|THOC2_MOUSE THO complex subunit 2 OS=Mus musculus OX=10090 GN=Thoc2 PE=1 SV=1	1	6	6	6	4.6	182.77	5158.8	72735	82004	122700	83396	117360	17920				37821	41114	90388	68457	80842	85354	73770	112110	Quantified	GO:0001824(BP:blastocyst development);GO:0000902(BP:cell morphogenesis);GO:0048699(BP:generation of neurons);GO:0006406(BP:mRNA export from nucleus);GO:0006397(BP:mRNA processing);GO:0010977(BP:negative regulation of neuron projection development);GO:0048666(BP:neuron development);GO:0016973(BP:poly(A)+ mRNA export from nucleus);GO:0010468(BP:regulation of gene expression);GO:0010793(BP:regulatio…	mmu:331401(Thoc2)	mmu03040(Spliceosome );mmu03013(Nucleocytoplasmic transport )	Nucleus;Nucleus speckle	PF11262(Transcription factor/nuclear export subunit protein 2);PF11732(Transcription- and export-related complex subunit);PF16134(THO complex subunit 2 N-terminus)
B1AZP2	Disks large-associated protein 4	Dlgap4	FUNCTION: May play a role in the molecular organization of synapses and neuronal cell signaling. Could be an adapter protein linking ion channel to the subsynaptic cytoskeleton. May induce enrichment of PSD-95/SAP90 at the plasma membrane (By similarity). {ECO:0000250}.	sp|B1AZP2|DLGP4_MOUSE	sp|B1AZP2|DLGP4_MOUSE Disks large-associated protein 4 OS=Mus musculus OX=10090 GN=Dlgap4 PE=1 SV=1	1	3	3	3	4	108.04	195630	185520	229400	320530	206990	217310	97678	97182		123970	143860	154430	179670	166470	225480	258000	177180	266590	Quantified	GO:0023052(BP:signaling);GO:0098981(CC:cholinergic synapse);GO:0030425(CC:dendrite);GO:0098978(CC:glutamatergic synapse);GO:0031594(CC:neuromuscular junction);GO:0043025(CC:neuronal cell body);GO:0005886(CC:plasma membrane);GO:0099572(CC:postsynaptic specialization);GO:0045202(CC:synapse);GO:0019904(MF:protein domain specific binding)	mmu:228836		Membrane;Peripheral membrane protein	PF03359(Guanylate-kinase-associated protein (GKAP) protein)
B2RQC6	CAD protein	Cad	FUNCTION: This protein is a 'fusion' protein encoding four enzymatic activities of the pyrimidine pathway (GATase, CPSase, ATCase and DHOase). {ECO:0000250|UniProtKB:P27708}.	sp|B2RQC6|PYR1_MOUSE	sp|B2RQC6|PYR1_MOUSE CAD protein OS=Mus musculus OX=10090 GN=Cad PE=1 SV=1	1	33	33	33	22.6	243.24	1348600	964790	1614700	1605300	1640300	1623200	187980	200900	264710	296410	276360	286160	920500	1107200	1368400	1665000	871770	1555800	Quantified	GO:0006207(BP:'de novo' pyrimidine nucleobase biosynthetic process);GO:0044205(BP:'de novo' UMP biosynthetic process);GO:0031100(BP:animal organ regeneration);GO:0035690(BP:cellular response to drug);GO:0071364(BP:cellular response to epidermal growth factor stimulus);GO:0019240(BP:citrulline biosynthetic process);GO:0017144(BP:drug metabolic process);GO:0007565(BP:female pregnancy);GO:0006541(BP…	mmu:69719(Cad)	mmu01240(Biosynthesis of cofactors );mmu00240(Pyrimidine metabolism );mmu00250(Alanine, aspartate and glutamate metabolism )	Cytoplasm;Nucleus	PF02786(Carbamoyl-phosphate synthase L chain, ATP binding domain);PF02729(Aspartate/ornithine carbamoyltransferase, carbamoyl-P binding domain);PF02787(Carbamoyl-phosphate synthetase large chain, oligomerisation domain);PF01979(Amidohydrolase family);PF00988(Carbamoyl-phosphate synthase small chain, CPSase domain);PF00185(Aspartate/ornithine carbamoyltransferase, Asp/Orn binding domain);PF00117(G…
B2RRE7	OTU domain-containing protein 4	Otud4	FUNCTION: Deubiquitinase which hydrolyzes the isopeptide bond between the ubiquitin C-terminus and the lysine epsilon-amino group of the target protein. May negatively regulate inflammatory and pathogen recognition signaling in innate immune response. Upon phosphorylation at Ser-202 and Ser-204 residues, via IL-1 receptor and Toll-like receptor signaling pathway, specifically deubiquitinates 'Lys…	sp|B2RRE7|OTUD4_MOUSE	sp|B2RRE7|OTUD4_MOUSE OTU domain-containing protein 4 OS=Mus musculus OX=10090 GN=Otud4 PE=1 SV=1	1	4	4	4	4.1	123.05	53636	45991	4703.3	48951	66752	67953	46857	118120	30160		1897.2	55346	18947	26262	35207	53944	20135	34251	Quantified	GO:0045087(BP:innate immune response);GO:2000660(BP:negative regulation of interleukin-1-mediated signaling pathway);GO:0034122(BP:negative regulation of toll-like receptor signaling pathway);GO:1901537(BP:positive regulation of DNA demethylation);GO:0071108(BP:protein K48-linked deubiquitination);GO:0070536(BP:protein K63-linked deubiquitination);GO:1903093(BP:regulation of protein K48-linked de…	mmu:73945		Cytoplasm;Nucleus	PF02338(OTU-like cysteine protease)
B2RVY9	Transmembrane protein 182	Tmem182		sp|B2RVY9|TM182_MOUSE	sp|B2RVY9|TM182_MOUSE Transmembrane protein 182 OS=Mus musculus OX=10090 GN=Tmem182 PE=1 SV=1	1	2	2	2	11.4	25.845	41504	133040	389530	1139600	46398	1439700	44904	74442	1028400	609280	1307800	38692	3585.4	1183100		299210	51990	1261900	Quantified	GO:0016021(CC:integral component of membrane)	mmu:381339		Cell membrane;Multi-pass membrane protein	PF13903(PMP-22/EMP/MP20/Claudin tight junction)
B2RXC1	Trafficking protein particle complex subunit 11	Trappc11	FUNCTION: Involved in endoplasmic reticulum to Golgi apparatus trafficking at a very early stage. {ECO:0000250}.	sp|B2RXC1|TPC11_MOUSE	sp|B2RXC1|TPC11_MOUSE Trafficking protein particle complex subunit 11 OS=Mus musculus OX=10090 GN=Trappc11 PE=1 SV=1	1	5	5	5	5.1	128.39	74698	51989	56783	47457	70521	93175	64781	60200	113210	63163	57744	53376	45829	100040	65976	67846	48304	42993	Quantified	GO:0045054(BP:constitutive secretory pathway);GO:0006888(BP:ER to Golgi vesicle-mediated transport);GO:0007030(BP:Golgi organization);GO:0061635(BP:regulation of protein complex stability);GO:0005794(CC:Golgi apparatus);GO:0030008(CC:TRAPP complex)	mmu:320714		Golgi apparatus;cis-Golgi network	PF12742(Gryzun, putative Golgi trafficking);PF11817(Foie gras liver health family 1)
B2RXR6	Serine/threonine-protein phosphatase 6 regulatory ankyrin repeat subunit B	Ankrd44	FUNCTION: Putative regulatory subunit of protein phosphatase 6 (PP6) that may be involved in the recognition of phosphoprotein substrates. {ECO:0000250}.	sp|B2RXR6|ANR44_MOUSE	sp|B2RXR6|ANR44_MOUSE Serine/threonine-protein phosphatase 6 regulatory ankyrin repeat subunit B OS=Mus musculus OX=10090 GN=Ankrd44 PE=1 SV=1	1	5	5	5	7.4	107.38	366980	132230	315740	338330	611140	378520	570010	373500	725620	398370	373620	201940	251730	500630	1020100	628200	410960	875350	Quantified		mmu:329154			PF13637(Ankyrin repeats (many copies));PF12796(Ankyrin repeats (3 copies))
B2RXS4	Plexin-B2	Plxnb2	FUNCTION: Cell surface receptor for SEMA4C, SEMA4D and SEMA4G that plays an important role in cell-cell signaling (PubMed:17554007). Plays a role in glutamatergic synapse development and is required for SEMA4A-mediated excitatory synapse development (PubMed:29981480). Binding to class 4 semaphorins promotes downstream activation of RHOA and phosphorylation of ERBB2 at 'Tyr-1248' (PubMed:17554007)…	sp|B2RXS4|PLXB2_MOUSE	sp|B2RXS4|PLXB2_MOUSE Plexin-B2 OS=Mus musculus OX=10090 GN=Plxnb2 PE=1 SV=1	1	28	28	27	21	206.23	2970400	2510500	2931100	2532800	3539800	2744000	2038500	1856200	2009000	2259500	2435200	2004000	2986300	3009500	2793200	2910200	2771400	3125700	Quantified	GO:0007420(BP:brain development);GO:1904861(BP:excitatory synapse assembly);GO:0007156(BP:homophilic cell adhesion via plasma membrane adhesion molecules);GO:0007162(BP:negative regulation of cell adhesion);GO:0001843(BP:neural tube closure);GO:0007405(BP:neuroblast proliferation);GO:0050772(BP:positive regulation of axonogenesis);GO:0010976(BP:positive regulation of neuron projection development…	mmu:140570(Plxnb2)	mmu04360(Axon guidance )	Cell membrane;Single-pass type I membrane protein	PF01403(Sema domain);PF08337(Plexin cytoplasmic RasGAP domain);PF01437(Plexin repeat);PF01833(IPT/TIG domain)
B2RY56	RNA-binding protein 25	Rbm25	FUNCTION: RNA-binding protein that acts as a regulator of alternative pre-mRNA splicing. Involved in apoptotic cell death through the regulation of the apoptotic factor BCL2L1 isoform expression. Modulates the ratio of proapoptotic BCL2L1 isoform S to antiapoptotic BCL2L1 isoform L mRNA expression. When overexpressed, stimulates proapoptotic BCL2L1 isoform S 5'-splice site (5'-ss) selection, wher…	sp|B2RY56|RBM25_MOUSE	sp|B2RY56|RBM25_MOUSE RNA-binding protein 25 OS=Mus musculus OX=10090 GN=Rbm25 PE=1 SV=2	1	2	2	2	3.2	99.551	61759	57853	76855	87113	87706	61664		44174	43649	22938	28684	37347	70855	60331	81783	64624	78313	82465	Quantified	GO:0006915(BP:apoptotic process);GO:0006397(BP:mRNA processing);GO:0000381(BP:regulation of alternative mRNA splicing, via spliceosome);GO:0042981(BP:regulation of apoptotic process);GO:0008380(BP:RNA splicing);GO:0005737(CC:cytoplasm);GO:0016607(CC:nuclear speck);GO:0003729(MF:mRNA binding)	mmu:67039(Rbm25)	mmu03040(Spliceosome )	Nucleus speckle;Cytoplasm	PF01480(PWI domain);PF00076(RNA recognition motif. (a.k.a. RRM, RBD, or RNP domain))
B7ZMP1	Xaa-Pro aminopeptidase 3	Xpnpep3	FUNCTION: Catalyzes the removal of a penultimate prolyl residue from the N-termini of peptides, such as Leu-Pro-Ala. Also shows low activity towards peptides with Ala or Ser at the P1 position. Promotes TNFRSF1B-mediated phosphorylation of MAPK8/JNK1 and MAPK9/JNK2, suggesting a function as an adapter protein for TNFRSF1B; the effect is independent of XPNPEP3 peptidase activity. May inhibit apopt…	sp|B7ZMP1|XPP3_MOUSE	sp|B7ZMP1|XPP3_MOUSE Xaa-Pro aminopeptidase 3 OS=Mus musculus OX=10090 GN=Xpnpep3 PE=1 SV=1	1	5	5	5	13	56.677	22260	34461	134820	42898	89304	79833	146660	95854	423100	322740	422860	371120	100210	103940	183520	10627	152250	82300	Quantified	GO:0003094(BP:glomerular filtration);GO:0016485(BP:protein processing);GO:0005739(CC:mitochondrion);GO:0004177(MF:aminopeptidase activity);GO:0030145(MF:manganese ion binding);GO:0070006(MF:metalloaminopeptidase activity);GO:0042803(MF:protein homodimerization activity)	mmu:321003		Mitochondrion;Cytoplasm	PF05195(Aminopeptidase P, N-terminal domain);PF00557(Metallopeptidase family M24)
B9EJ86	Oxysterol-binding protein-related protein 8	Osbpl8	FUNCTION: Lipid transporter involved in lipid countertransport between the endoplasmic reticulum and the plasma membrane: specifically exchanges phosphatidylserine with phosphatidylinositol 4-phosphate (PI4P), delivering phosphatidylserine to the plasma membrane in exchange for PI4P, which is degraded by the SAC1/SACM1L phosphatase in the endoplasmic reticulum. Binds phosphatidylserine and PI4P i…	sp|B9EJ86|OSBL8_MOUSE	sp|B9EJ86|OSBL8_MOUSE Oxysterol-binding protein-related protein 8 OS=Mus musculus OX=10090 GN=Osbpl8 PE=1 SV=1	1	11	11	11	18.9	101.27	508890	359320	457010	531640	700120	460890	472050	472280	322210	466060	433440	425740	563520	532960	437820	603270	421990	539530	Quantified	GO:0032148(BP:activation of protein kinase B activity);GO:0045444(BP:fat cell differentiation);GO:0030336(BP:negative regulation of cell migration);GO:0010891(BP:negative regulation of sequestering of triglyceride);GO:0015914(BP:phospholipid transport);GO:0046326(BP:positive regulation of glucose import);GO:0046628(BP:positive regulation of insulin receptor signaling pathway);GO:0051897(BP:positi…	mmu:237542		Endoplasmic reticulum membrane;Single-pass membrane protein;Nucleus membrane	PF01237(Oxysterol-binding protein);PF00169(PH domain)
Q8CGP6	Histone H2A type 1-H	H2ac12	FUNCTION: Core component of nucleosome. Nucleosomes wrap and compact DNA into chromatin, limiting DNA accessibility to the cellular machineries which require DNA as a template. Histones thereby play a central role in transcription regulation, DNA repair, DNA replication and chromosomal stability. DNA accessibility is regulated via a complex set of post-translational modifications of histones, als…	sp|Q8CGP6|H2A1H_MOUSE;sp|Q8R1M2|H2AJ_MOUSE;sp|Q8CGP7|H2A1K_MOUSE;sp|Q8CGP5|H2A1F_MOUSE;sp|Q8BFU2|H2A3_MOUSE;sp|C0HKE9|H2A1P_MOUSE;sp|C0HKE8|H2A1O_MOUSE;sp|C0HKE7|H2A1N_MOUSE;sp|C0HKE6|H2A1I_MOUSE;sp|C0HKE5|H2A1G_MOUSE;sp|C0HKE4|H2A1E_MOUSE;sp|C0HKE3|H2A1D_MOUSE;sp|C0HKE2|H2A1C_MOUSE;sp|C0HKE1|H2A1B_MOUSE	sp|Q8CGP6|H2A1H_MOUSE Histone H2A type 1-H OS=Mus musculus OX=10090 GN=H2ac12 PE=1 SV=3;sp|Q8R1M2|H2AJ_MOUSE Histone H2A.J OS=Mus musculus OX=10090 GN=H2aj PE=1 SV=1;sp|Q8CGP7|H2A1K_MOUSE Histone H2A type 1-K OS=Mus musculus OX=10090 GN=H2ac15 PE=1 SV=3;sp	14	7	7	2	58.6	13.95	56867000	48500000	57812000	63365000	68201000	70493000	30817000	28732000	52253000	30996000	12283000	20367000	61059000	57628000	62219000	71000000	58518000	68806000	Quantified	GO:0006325(BP:chromatin organization);GO:0006342(BP:chromatin silencing);GO:0000790(CC:nuclear chromatin);GO:0000786(CC:nucleosome);GO:0003677(MF:DNA binding);GO:0046982(MF:protein heterodimerization activity)	mmu:319168(H2ac12)	mmu05322(Systemic lupus erythematosus );mmu05034(Alcoholism );mmu04613(Neutrophil extracellular trap formation );mmu03082(ATP-dependent chromatin remodeling );mmu04217(Necroptosis )	Nucleus;Chromosome	PF16211(C-terminus of histone H2A);PF00125(Core histone H2A/H2B/H3/H4)
C0HKG6	Ribonuclease T2-B	Rnaset2b	FUNCTION: Ribonuclease that plays an essential role in innate immune response by recognizing and degrading RNAs from microbial pathogens that are subsequently sensed by TLR8. Cleaves preferentially single-stranded RNA molecules between purine and uridine residues, which critically contributes to the supply of catabolic uridine and the generation of purine-2',3'-cyclophosphate-terminated oligoribo…	sp|C0HKG6|RNT2B_MOUSE;sp|C0HKG5|RNT2A_MOUSE	sp|C0HKG6|RNT2B_MOUSE Ribonuclease T2-B OS=Mus musculus OX=10090 GN=Rnaset2b PE=1 SV=1;sp|C0HKG5|RNT2A_MOUSE Ribonuclease T2-A OS=Mus musculus OX=10090 GN=Rnaset2a PE=1 SV=1	2	5	5	5	19.7	29.608	168620	221680	82477	154290	17307	23425	278980	44821	289630	209050	266070	155680	71194	174620	285830	160380	158220	270030	Quantified	GO:0045087(BP:innate immune response);GO:0006401(BP:RNA catabolic process);GO:0005788(CC:endoplasmic reticulum lumen);GO:0005576(CC:extracellular region);GO:0005615(CC:extracellular space);GO:0043202(CC:lysosomal lumen);GO:0005764(CC:lysosome);GO:0005758(CC:mitochondrial intermembrane space);GO:0004521(MF:endoribonuclease activity);GO:0016829(MF:lyase activity);GO:0004540(MF:ribonuclease activity…	mmu:100037283		Secreted;Lysosome lumen;Endoplasmic reticulum lumen;Mitochondrion intermembrane space	PF00445(Ribonuclease T2 family)
D0QMC3	Myeloid cell nuclear differentiation antigen-like protein	Mndal	FUNCTION: Suppresses cell growth when expressed ectopically. {ECO:0000269|PubMed:19654412}.	sp|D0QMC3|MNDAL_MOUSE	sp|D0QMC3|MNDAL_MOUSE Myeloid cell nuclear differentiation antigen-like protein OS=Mus musculus OX=10090 GN=Mndal PE=1 SV=1	1	9	3	2	22.9	60.526	302570	104520	136700		72917	69493	364880	66590	357260	490340	535990	127150	40781	78930	236430	229880	172670	467930	Quantified	GO:0002218(BP:activation of innate immune response);GO:0035458(BP:cellular response to interferon-beta);GO:0030308(BP:negative regulation of cell growth);GO:0032731(BP:positive regulation of interleukin-1 beta production);GO:0009617(BP:response to bacterium);GO:0005829(CC:cytosol);GO:0005730(CC:nucleolus);GO:0005654(CC:nucleoplasm);GO:0005634(CC:nucleus);GO:0001227(MF:DNA-binding transcription re…	mmu:100040462		Nucleus	PF02760(HIN-200/IF120x domain);PF02758(PAAD/DAPIN/Pyrin domain)
D3YXK2	Scaffold attachment factor B1	Safb	FUNCTION: Binds to scaffold/matrix attachment region (S/MAR) DNA and forms a molecular assembly point to allow the formation of a 'transcriptosomal' complex (consisting of SR proteins and RNA polymerase II) coupling transcription and RNA processing. Can function as an estrogen receptor corepressor and can also bind to the HSP27 promoter and decrease its transcription. Can inhibit cell proliferati…	sp|D3YXK2|SAFB1_MOUSE	sp|D3YXK2|SAFB1_MOUSE Scaffold attachment factor B1 OS=Mus musculus OX=10090 GN=Safb PE=1 SV=2	1	7	7	5	10.5	105.1	166140	130130	191340	303820	409740	234180	227010	91124	97990	359680	457440	323830	242150	285480	268390	331690	283620	319930	Quantified	GO:0042445(BP:hormone metabolic process);GO:0030520(BP:intracellular estrogen receptor signaling pathway);GO:0045944(BP:positive regulation of transcription by RNA polymerase II);GO:0040008(BP:regulation of growth);GO:0050684(BP:regulation of mRNA processing);GO:0006357(BP:regulation of transcription by RNA polymerase II);GO:0005654(CC:nucleoplasm);GO:0005634(CC:nucleus);GO:0003682(MF:chromatin b…	mmu:224903		Nucleus	PF00076(RNA recognition motif. (a.k.a. RRM, RBD, or RNP domain));PF02037(SAP domain)
D3YYU8	Obscurin-like protein 1	Obsl1	FUNCTION: Core component of the 3M complex, a complex required to regulate microtubule dynamics and genome integrity. It is unclear how the 3M complex regulates microtubules, it could act by controlling the level of a microtubule stabilizer. Acts as a regulator of the Cul7-RING(FBXW8) ubiquitin-protein ligase, playing a critical role in the ubiquitin ligase pathway that regulates Golgi morphogene…	sp|D3YYU8|OBSL1_MOUSE	sp|D3YYU8|OBSL1_MOUSE Obscurin-like protein 1 OS=Mus musculus OX=10090 GN=Obsl1 PE=1 SV=1	1	13	13	13	9.7	197.93	244550	308100	267490	221290	281140	260210	442780	237830	140510	136260	185110	272840	289000	361240	286070	266490	199060	258500	Quantified	GO:0007030(BP:Golgi organization);GO:0000226(BP:microtubule cytoskeleton organization);GO:0050775(BP:positive regulation of dendrite morphogenesis);GO:0034067(BP:protein localization to Golgi apparatus);GO:0007088(BP:regulation of mitotic nuclear division);GO:1990393(CC:3M complex);GO:0005813(CC:centrosome);GO:0005737(CC:cytoplasm);GO:0005794(CC:Golgi apparatus);GO:0048471(CC:perinuclear region o…	mmu:98733		Cytoplasm;perinuclear region;Golgi apparatus	PF13927(Immunoglobulin domain);PF07679(Immunoglobulin I-set domain)
D3YZP9	Coiled-coil domain-containing protein 6	Ccdc6		sp|D3YZP9|CCDC6_MOUSE	sp|D3YZP9|CCDC6_MOUSE Coiled-coil domain-containing protein 6 OS=Mus musculus OX=10090 GN=Ccdc6 PE=1 SV=1	1	1	1	1	3	52.938		38139	34220	58305	47818	61629				29384	23155		54145	38845		9404.8		47878	Quantified	GO:0005856(CC:cytoskeleton);GO:0005829(CC:cytosol);GO:0017124(MF:SH3 domain binding)	mmu:76551(Ccdc6)	mmu05200(Pathways in cancer );mmu05216(Thyroid cancer )	Cytoplasm;cytoskeleton	PF09755(Uncharacterized conserved protein H4 (DUF2046))
D3Z4I3	RNA-binding protein 24	Rbm24	FUNCTION: Multifunctional RNA-binding protein involved in the regulation of pre-mRNA splicing, mRNA stability and mRNA translation important for cell fate decision and differentiation (PubMed:25313962, PubMed:26844700). Plays a major role in pre-mRNA alternative splicing regulation. Mediates preferentially muscle-specific exon inclusion in numerous mRNAs important for striated cardiac and skeleta…	sp|D3Z4I3|RBM24_MOUSE;sp|Q62176|RBM38_MOUSE	sp|D3Z4I3|RBM24_MOUSE RNA-binding protein 24 OS=Mus musculus OX=10090 GN=Rbm24 PE=1 SV=1;sp|Q62176|RBM38_MOUSE RNA-binding protein 38 OS=Mus musculus OX=10090 GN=Rbm38 PE=1 SV=2	2	6	6	6	29.7	24.822	378630	618570	605610	293500	435430	378400	1074800	824290	987650	818390	1139300	901480	647230	562020	448690	342320	508670	294320	Quantified	GO:0061158(BP:3'-UTR-mediated mRNA destabilization);GO:0070935(BP:3'-UTR-mediated mRNA stabilization);GO:0030154(BP:cell differentiation);GO:0006974(BP:cellular response to DNA damage stimulus);GO:0003197(BP:endocardial cushion development);GO:0061157(BP:mRNA destabilization);GO:0006397(BP:mRNA processing);GO:0048255(BP:mRNA stabilization);GO:2000766(BP:negative regulation of cytoplasmic translat…	mmu:666794		Nucleus;Cytoplasm	PF00076(RNA recognition motif. (a.k.a. RRM, RBD, or RNP domain))
D3Z6Q9	Bridging integrator 2	Bin2	FUNCTION: Promotes cell motility and migration, probably via its interaction with the cell membrane and with podosome proteins that mediate interaction with the cytoskeleton. Modulates membrane curvature and mediates membrane tubulation. Inhibits phagocytosis (By similarity). Plays a role in podosome formation. {ECO:0000250, ECO:0000269|PubMed:23285027}.	sp|D3Z6Q9|BIN2_MOUSE	sp|D3Z6Q9|BIN2_MOUSE Bridging integrator 2 OS=Mus musculus OX=10090 GN=Bin2 PE=1 SV=1	1	7	7	7	21.5	52.553	418740	219750	242060	363940	632290	413110		9419.8					190440	428420	376970	550430	279380	623370	Quantified	GO:0060326(BP:cell chemotaxis);GO:0006911(BP:phagocytosis, engulfment);GO:0097320(BP:plasma membrane tubulation);GO:0071800(BP:podosome assembly);GO:0005938(CC:cell cortex);GO:0030054(CC:cell junction);GO:0042995(CC:cell projection);GO:0001891(CC:phagocytic cup);GO:0005886(CC:plasma membrane);GO:0002102(CC:podosome);GO:0005543(MF:phospholipid binding)			Cytoplasm;Cell projection;podosome membrane;Peripheral membrane protein;Cytoplasmic side;cell cortex;phagocytic cup	PF03114(BAR domain)
D3Z7P3	Glutaminase kidney isoform, mitochondrial	Gls	FUNCTION: Catalyzes the first reaction in the primary pathway for the renal catabolism of glutamine. Plays a role in maintaining acid-base homeostasis. Regulates the levels of the neurotransmitter glutamate, the main excitatory neurotransmitter in the brain. {ECO:0000269|PubMed:16641247, ECO:0000269|PubMed:22228304, ECO:0000269|PubMed:22373647}.	sp|D3Z7P3|GLSK_MOUSE	sp|D3Z7P3|GLSK_MOUSE Glutaminase kidney isoform, mitochondrial OS=Mus musculus OX=10090 GN=Gls PE=1 SV=1	1	16	16	16	36.6	73.963	1236600	1354600	1452400	1478100	1403100	1330000	2310600	1710600	2132900	1909200	2252200	1662900	1601300	1431700	1594000	1284400	1473000	1471700	Quantified	GO:0007268(BP:chemical synaptic transmission);GO:0006537(BP:glutamate biosynthetic process);GO:0090461(BP:glutamate homeostasis);GO:0006543(BP:glutamine catabolic process);GO:0051289(BP:protein homotetramerization);GO:0002087(BP:regulation of respiratory gaseous exchange by neurological system process);GO:0001967(BP:suckling behavior);GO:0005829(CC:cytosol);GO:0005759(CC:mitochondrial matrix);GO:…	mmu:14660(Gls)	mmu04727(GABAergic synapse );mmu00470(D-Amino acid metabolism );mmu00220(Arginine biosynthesis );mmu00250(Alanine, aspartate and glutamate metabolism );mmu05206(MicroRNAs in cancer );mmu05230(Central carbon metabolism in cancer );mmu04724(Glutamatergic synapse );mmu04964(Proximal tubule bicarbonate reclamation )	Mitochondrion;Cytoplasm;cytosol	PF04960(Glutaminase);PF12796(Ankyrin repeats (3 copies))
D3Z7Q2	Small integral membrane protein 20	Smim20	FUNCTION: [Small integral membrane protein 20]: Component of the MITRAC (mitochondrial translation regulation assembly intermediate of cytochrome c oxidase complex) complex, that regulates cytochrome c oxidase assembly (By similarity). Promotes the progression of complex assembly after the association of MT-CO1/COX1 with COX4I1 and COX6C (By similarity). Chaperone-like assembly factor required to…	sp|D3Z7Q2|SIM20_MOUSE	sp|D3Z7Q2|SIM20_MOUSE Small integral membrane protein 20 OS=Mus musculus OX=10090 GN=Smim20 PE=1 SV=1	1	2	2	2	31.9	7.818	220320	770060	607350		322050	486510	964300	1543200	1548200	1471300	2020400	1666300	994530	966540	569430	410770	873640	486180	Quantified	GO:0033617(BP:mitochondrial respiratory chain complex IV assembly);GO:0005576(CC:extracellular region);GO:0016021(CC:integral component of membrane);GO:0005743(CC:mitochondrial inner membrane)	mmu:66278		Mitochondrion inner membrane;Single-pass membrane protein;Secreted	PF15061(Domain of unknown function (DUF4538))
E9PV24	Fibrinogen alpha chain	Fga	FUNCTION: Cleaved by the protease thrombin to yield monomers which, together with fibrinogen beta (FGB) and fibrinogen gamma (FGG), polymerize to form an insoluble fibrin matrix. Fibrin has a major function in hemostasis as one of the primary components of blood clots (PubMed:7649481). In addition, functions during the early stages of wound repair to stabilize the lesion and guide cell migration …	sp|E9PV24|FIBA_MOUSE;CON__P02672	sp|E9PV24|FIBA_MOUSE Fibrinogen alpha chain OS=Mus musculus OX=10090 GN=Fga PE=1 SV=1	2	33	33	33	49.2	87.428	128550000	113510000	109680000	152510000	102940000	112360000	5350400	5736400	3577100	5861900	8839400	6581000	41037000	59470000	78751000	99295000	55623000	92674000	Quantified	GO:0002250(BP:adaptive immune response);GO:0007596(BP:blood coagulation);GO:0072377(BP:blood coagulation, common pathway);GO:0072378(BP:blood coagulation, fibrin clot formation);GO:0007160(BP:cell-matrix adhesion);GO:0034622(BP:cellular protein-containing complex assembly);GO:0042730(BP:fibrinolysis);GO:0043152(BP:induction of bacterial agglutination);GO:0045087(BP:innate immune response);GO:2000…	mmu:14161(Fga)	mmu04613(Neutrophil extracellular trap formation );mmu04610(Complement and coagulation cascades );mmu05171(Coronavirus disease - COVID-19 );mmu04611(Platelet activation )	Secreted	PF08702(Fibrinogen alpha/beta chain family);PF00147(Fibrinogen beta and gamma chains, C-terminal globular domain);PF12160(Fibrinogen alpha C domain)
E9PVA8	eIF-2-alpha kinase activator GCN1	Gcn1	FUNCTION: Acts as a positive activator of the GCN2 protein kinase activity in response to amino acid starvation (PubMed:15937339). Forms a complex with EIF2AK4/GCN2 on translating ribosomes; during this process, GCN1 seems to act as a chaperone to facilitate delivery of uncharged tRNAs that enter the A site of ribosomes to the tRNA-binding domain of EIF2AK4/GCN2, and hence stimulating EIF2AK4/GCN…	sp|E9PVA8|GCN1_MOUSE	sp|E9PVA8|GCN1_MOUSE eIF-2-alpha kinase activator GCN1 OS=Mus musculus OX=10090 GN=Gcn1 PE=1 SV=1	1	42	42	42	21.4	293.02	1161200	1266700	1343300	1602800	1607600	1460300	666040	501180	722810	599940	823050	792920	1200000	1213700	1402800	1296800	983120	1366800	Quantified	GO:0034198(BP:cellular response to amino acid starvation);GO:1990253(BP:cellular response to leucine starvation);GO:0033674(BP:positive regulation of kinase activity);GO:0036003(BP:positive regulation of transcription from RNA polymerase II promoter in response to stress);GO:0006417(BP:regulation of translation);GO:0005829(CC:cytosol);GO:0005844(CC:polysome);GO:0019901(MF:protein kinase binding);…	mmu:231659		Cytoplasm
E9PVX6	Proliferation marker protein Ki-67	Mki67	FUNCTION: Required to maintain individual mitotic chromosomes dispersed in the cytoplasm following nuclear envelope disassembly (PubMed:27362226). Associates with the surface of the mitotic chromosome, the perichromosomal layer, and covers a substantial fraction of the chromosome surface (PubMed:27362226). Prevents chromosomes from collapsing into a single chromatin mass by forming a steric and e…	sp|E9PVX6|KI67_MOUSE	sp|E9PVX6|KI67_MOUSE Proliferation marker protein Ki-67 OS=Mus musculus OX=10090 GN=Mki67 PE=1 SV=1	1	3	3	3	1.2	350.86	1151.9	2056.1			15150										16879	11567	4082.5	4851.2	Quantified	GO:0008283(BP:cell proliferation);GO:1990705(BP:cholangiocyte proliferation);GO:0072574(BP:hepatocyte proliferation);GO:0051321(BP:meiotic cell cycle);GO:1902275(BP:regulation of chromatin organization);GO:0051983(BP:regulation of chromosome segregation);GO:0007088(BP:regulation of mitotic nuclear division);GO:0000775(CC:chromosome, centromeric region);GO:0000793(CC:condensed chromosome);GO:00057…	mmu:17345		Chromosome;Nucleus;nucleolus	PF08065(K167R (NUC007) repeat);PF15276(Protein phosphatase 1 binding);PF00498(FHA domain)
E9PYK3	Protein mono-ADP-ribosyltransferase PARP4	Parp4	FUNCTION: Mono-ADP-ribosyltransferase that mediates mono-ADP-ribosylation of target proteins. {ECO:0000250|UniProtKB:Q9UKK3}.	sp|E9PYK3|PARP4_MOUSE	sp|E9PYK3|PARP4_MOUSE Protein mono-ADP-ribosyltransferase PARP4 OS=Mus musculus OX=10090 GN=Parp4 PE=1 SV=1	1	5	5	5	3.3	216.13	60030	12248	34257	65085	192350	99127		20351	10536		35555	47723	72157	69776	57003	50987	43134	70001	Quantified	GO:0008219(BP:cell death);GO:0006464(BP:cellular protein modification process);GO:0006954(BP:inflammatory response);GO:0051972(BP:regulation of telomerase activity);GO:0005737(CC:cytoplasm);GO:0005829(CC:cytosol);GO:0005634(CC:nucleus);GO:0005819(CC:spindle);GO:0005876(CC:spindle microtubule);GO:0019899(MF:enzyme binding);GO:0003950(MF:NAD+ ADP-ribosyltransferase activity);GO:1990404(MF:protein A…	mmu:328417(Parp4)	mmu03410(Base excision repair );mmu04210(Apoptosis )	Cytoplasm;Nucleus	PF16589(BRCT domain, a BRCA1 C-terminus domain);PF00644(Poly(ADP-ribose) polymerase catalytic domain);PF13768(von Willebrand factor type A domain);PF08487(Vault protein inter-alpha-trypsin domain);PF06346(Formin Homology Region 1)
E9PZQ0	Ryanodine receptor 1	Ryr1	FUNCTION: Calcium channel that mediates the release of Ca(2+) from the sarcoplasmic reticulum into the cytoplasm and thereby plays a key role in triggering muscle contraction following depolarization of T-tubules (PubMed:18003898, PubMed:7515481, PubMed:7621815, PubMed:21156754). Repeated very high-level exercise increases the open probability of the channel and leads to Ca(2+) leaking into the c…	sp|E9PZQ0|RYR1_MOUSE	sp|E9PZQ0|RYR1_MOUSE Ryanodine receptor 1 OS=Mus musculus OX=10090 GN=Ryr1 PE=1 SV=1	1	14	2	2	3.3	565.03	240500	216550	281370	277760	198870	225580	100030					52538	146980	165760	162330	188870	52654	221860	Quantified	GO:0006816(BP:calcium ion transport);GO:0071318(BP:cellular response to ATP);GO:0071313(BP:cellular response to caffeine);GO:0071277(BP:cellular response to calcium ion);GO:0006936(BP:muscle contraction);GO:0043931(BP:ossification involved in bone maturation);GO:0003151(BP:outflow tract morphogenesis);GO:0051289(BP:protein homotetramerization);GO:0051480(BP:regulation of cytosolic calcium ion con…	mmu:20190(Ryr1)	mmu04730(Long-term depression );mmu04371(Apelin signaling pathway );mmu04020(Calcium signaling pathway );mmu05022(Pathways of neurodegeneration - multiple diseases );mmu05020(Prion disease );mmu04713(Circadian entrainment );mmu04921(Oxytocin signaling pathway );mmu05017(Spinocerebellar ataxia )	Sarcoplasmic reticulum membrane;Multi-pass membrane protein	PF08454(RyR and IP3R Homology associated);PF08709(Inositol 1,4,5-trisphosphate/ryanodine receptor);PF06459(Ryanodine Receptor TM 4-6);PF00520(Ion transport protein);PF01365(RIH domain);PF02026(RyR domain);PF13833(EF-hand domain pair);PF02815(MIR domain);PF00622(SPRY domain)
E9Q0S6	Tensin-1	Tns1		sp|E9Q0S6|TENS1_MOUSE	sp|E9Q0S6|TENS1_MOUSE Tensin-1 OS=Mus musculus OX=10090 GN=Tns1 PE=1 SV=1	1	48	48	47	41.9	201.38	2633500	3628600	3806700	2417800	3656200	2985600	6226200	7356300	6291800	5981400	6554400	6888900	4933500	4723700	4185000	3036600	4714000	3113000	Quantified	GO:0007044(BP:cell-substrate junction assembly);GO:0010761(BP:fibroblast migration);GO:0035556(BP:intracellular signal transduction);GO:0030055(CC:cell-substrate junction);GO:0005925(CC:focal adhesion);GO:0003779(MF:actin binding)	mmu:21961		Cell surface;Cell junction;focal adhesion;Cytoplasm;cytoskeleton	PF08416(Phosphotyrosine-binding domain);PF00017(SH2 domain);PF10409(C2 domain of PTEN tumour-suppressor protein)
E9Q137	Testis-expressed protein 264 homolog	Tex264		sp|E9Q137|TX264_MOUSE	sp|E9Q137|TX264_MOUSE Testis-expressed protein 264 homolog OS=Mus musculus OX=10090 GN=Tex264 PE=2 SV=1	1	3	3	3	16.8	33.589	30410		29021	22043	12827	31112		11467			19779	21366	29700	47263	78122	83688	28682	36735	Quantified	GO:0061709(BP:reticulophagy);GO:0000421(CC:autophagosome membrane);GO:0005789(CC:endoplasmic reticulum membrane)	mmu:21767		Endoplasmic reticulum membrane;Single-pass type III membrane protein;Cytoplasmic vesicle;autophagosome;Cytoplasm;cytosol;Nucleus;Chromosome
E9Q1P8	Interferon regulatory factor 2-binding protein 2	Irf2bp2	FUNCTION: Acts as a transcriptional corepressor in a IRF2-dependent manner, this repression is not mediated by histone deacetylase activities. Represses the NFAT1-dependent transactivation of NFAT-responsive promoters. Acts as a coactivator of VEGFA expression in cardiac and skeletal muscles. Plays a role in immature B-cell differentiation (By similarity). {ECO:0000250|UniProtKB:Q7Z5L9}.	sp|E9Q1P8|I2BP2_MOUSE	sp|E9Q1P8|I2BP2_MOUSE Interferon regulatory factor 2-binding protein 2 OS=Mus musculus OX=10090 GN=Irf2bp2 PE=1 SV=1	1	5	3	3	15.4	59.291	24774	12660	19442	19875	71144	30394							16016	77570	48195	68873	12804	35981	Quantified	GO:0002327(BP:immature B cell differentiation);GO:0000122(BP:negative regulation of transcription by RNA polymerase II);GO:0006357(BP:regulation of transcription by RNA polymerase II);GO:0005737(CC:cytoplasm);GO:0005654(CC:nucleoplasm);GO:0005634(CC:nucleus);GO:0046872(MF:metal ion binding);GO:0003714(MF:transcription corepressor activity);GO:0061630(MF:ubiquitin protein ligase activity)	mmu:270110		Cytoplasm;Nucleus	PF11261(Interferon regulatory factor 2-binding protein zinc finger)
E9Q236	ATP-binding cassette sub-family C member 4	Abcc4		sp|E9Q236|MRP4_MOUSE	sp|E9Q236|MRP4_MOUSE ATP-binding cassette sub-family C member 4 OS=Mus musculus OX=10090 GN=Abcc4 PE=1 SV=1	1	4	4	4	3.5	148.89	32645	13068				48190	57453	157980	87579	46705	92540	60187	41259	47326	56636		46039	40329	Quantified	GO:0060271(BP:cilium assembly);GO:0006855(BP:drug transmembrane transport);GO:0140115(BP:export across plasma membrane);GO:0048661(BP:positive regulation of smooth muscle cell proliferation);GO:0032310(BP:prostaglandin secretion);GO:0014070(BP:response to organic cyclic compound);GO:0010243(BP:response to organonitrogen compound);GO:0055085(BP:transmembrane transport);GO:0016324(CC:apical plasma …	mmu:239273(Abcc4)	mmu04024(cAMP signaling pathway );mmu01523(Antifolate resistance );mmu02010(ABC transporters );mmu04976(Bile secretion )	Basolateral cell membrane;Multi-pass membrane protein;Apical cell membrane	PF00664(ABC transporter transmembrane region);PF00005(ABC transporter)
E9Q394	A-kinase anchor protein 13	Akap13	FUNCTION: Scaffold protein that plays an important role in assembling signaling complexes downstream of several types of G protein-coupled receptors. Activates RHOA in response to signaling via G protein-coupled receptors via its function as Rho guanine nucleotide exchange factor. May also activate other Rho family members (PubMed:23658642). Part of a kinase signaling complex that links ADRA1A an…	sp|E9Q394|AKP13_MOUSE	sp|E9Q394|AKP13_MOUSE A-kinase anchor protein 13 OS=Mus musculus OX=10090 GN=Akap13 PE=1 SV=1	1	1	1	1	0.6	303.97	8337.6			10306	4183.1								10528	8747.7			11508	15202	Quantified	GO:0086023(BP:adenylate cyclase-activating adrenergic receptor signaling pathway involved in heart process);GO:0071875(BP:adrenergic receptor signaling pathway);GO:0060348(BP:bone development);GO:0055007(BP:cardiac muscle cell differentiation);GO:0061049(BP:cell growth involved in cardiac muscle cell development);GO:0007186(BP:G protein-coupled receptor signaling pathway);GO:0007507(BP:heart deve…	mmu:75547(Akap13)	mmu04928(Parathyroid hormone synthesis, secretion and action );mmu05163(Human cytomegalovirus infection )	Cytoplasm;cytosol;cell cortex;cytoskeleton;Nucleus;Membrane;Peripheral membrane protein	PF00621(RhoGEF domain)
E9Q3L2	Phosphatidylinositol 4-kinase alpha	Pi4ka	FUNCTION: Acts on phosphatidylinositol (PtdIns) in the first committed step in the production of the second messenger inositol-1,4,5,-trisphosphate. {ECO:0000250|UniProtKB:P42356}.	sp|E9Q3L2|PI4KA_MOUSE	sp|E9Q3L2|PI4KA_MOUSE Phosphatidylinositol 4-kinase alpha OS=Mus musculus OX=10090 GN=Pi4ka PE=1 SV=2	1	26	26	26	15.6	237.04	523660	327750	731660	656110	585100	808560	1291500	1086300	1187500	1269600	1447000	1443100	699650	980330	775840	707160	713890	658620	Quantified	GO:0044803(BP:multi-organism membrane organization);GO:0046854(BP:phosphatidylinositol phosphorylation);GO:0048015(BP:phosphatidylinositol-mediated signaling);GO:0016310(BP:phosphorylation);GO:0046786(BP:viral replication complex formation and maintenance);GO:0039694(BP:viral RNA genome replication);GO:0005737(CC:cytoplasm);GO:0030660(CC:Golgi-associated vesicle membrane);GO:0016020(CC:membrane);…	mmu:224020(Pi4ka)	mmu04070(Phosphatidylinositol signaling system );mmu00562(Inositol phosphate metabolism )	Cytoplasm;Cell membrane	PF00613(Phosphoinositide 3-kinase family, accessory domain (PIK domain));PF00454(Phosphatidylinositol 3- and 4-kinase)
E9Q401	Ryanodine receptor 2	Ryr2	FUNCTION: Calcium channel that mediates the release of Ca(2+) from the sarcoplasmic reticulum into the cytoplasm and thereby plays a key role in triggering cardiac muscle contraction. Aberrant channel activation can lead to cardiac arrhythmia. In cardiac myocytes, calcium release is triggered by increased Ca(2+) levels due to activation of the L-type calcium channel CACNA1C. The calcium channel a…	sp|E9Q401|RYR2_MOUSE	sp|E9Q401|RYR2_MOUSE Ryanodine receptor 2 OS=Mus musculus OX=10090 GN=Ryr2 PE=1 SV=1	1	209	209	189	52.9	564.81	29178000	42680000	33184000	26672000	25660000	28576000	92839000	92340000	102920000	96521000	101370000	99744000	54219000	50078000	41942000	31872000	53274000	33156000	Quantified	GO:0070588(BP:calcium ion transmembrane transport);GO:0006816(BP:calcium ion transport);GO:0060402(BP:calcium ion transport into cytosol);GO:0019722(BP:calcium-mediated signaling);GO:0035584(BP:calcium-mediated signaling using intracellular calcium source);GO:0060048(BP:cardiac muscle contraction);GO:0003300(BP:cardiac muscle hypertrophy);GO:0006874(BP:cellular calcium ion homeostasis);GO:0071313…	mmu:20191(Ryr2)	mmu04972(Pancreatic secretion );mmu05020(Prion disease );mmu05410(Hypertrophic cardiomyopathy );mmu05022(Pathways of neurodegeneration - multiple diseases );mmu05415(Diabetic cardiomyopathy );mmu04261(Adrenergic signaling in cardiomyocytes );mmu04921(Oxytocin signaling pathway );mmu04911(Insulin secretion );mmu05414(Dilated cardiomyopathy );mmu04371(Apelin signaling pathway );mmu04713(Circadian e…	Sarcoplasmic reticulum membrane;Multi-pass membrane protein	PF08709(Inositol 1,4,5-trisphosphate/ryanodine receptor);PF08454(RyR and IP3R Homology associated);PF01365(RIH domain);PF06459(Ryanodine Receptor TM 4-6);PF02026(RyR domain);PF00520(Ion transport protein);PF02815(MIR domain);PF00622(SPRY domain);PF13833(EF-hand domain pair)
E9Q414	Apolipoprotein B-100	Apob	FUNCTION: Apolipoprotein B is a major protein constituent of chylomicrons (apo B-48), LDL (apo B-100) and VLDL (apo B-100). Apo B-100 functions as a recognition signal for the cellular binding and internalization of LDL particles by the apoB/E receptor.	sp|E9Q414|APOB_MOUSE;CON__ENSEMBL:ENSBTAP00000032840	sp|E9Q414|APOB_MOUSE Apolipoprotein B-100 OS=Mus musculus OX=10090 GN=Apob PE=1 SV=1	2	94	94	94	28.3	509.43	8288400	7354700	7499700	10531000	5901800	8643700	40162	12398	64243	35427	64649	92346	1750200	3200900	5373400	4916300	1712600	4355000	Quantified	GO:0048844(BP:artery morphogenesis);GO:0071379(BP:cellular response to prostaglandin stimulus);GO:0071356(BP:cellular response to tumor necrosis factor);GO:0033344(BP:cholesterol efflux);GO:0042632(BP:cholesterol homeostasis);GO:0008203(BP:cholesterol metabolic process);GO:0030301(BP:cholesterol transport);GO:0009566(BP:fertilization);GO:0030317(BP:flagellated sperm motility);GO:0001701(BP:in ute…	mmu:238055(Apob)	mmu04975(Fat digestion and absorption );mmu04979(Cholesterol metabolism );mmu05417(Lipid and atherosclerosis );mmu04977(Vitamin digestion and absorption )	Cytoplasm;Secreted;Lipid droplet	PF06448(Domain of Unknown Function (DUF1081));PF01347(Lipoprotein amino terminal region);PF12491(Apolipoprotein B100 C terminal);PF09172(Domain of unknown function (DUF1943))
E9Q4P1	WD repeat and FYVE domain-containing protein 1	Wdfy1	FUNCTION: Positively regulates TLR3- and TLR4-mediated signaling pathways by bridging the interaction between TLR3 or TLR4 and TICAM1. Promotes TLR3/4 ligand-induced activation of transcription factors IRF3 and NF-kappa-B, as well as the production of IFN-beta and inflammatory cytokines (PubMed:25736436). {ECO:0000269|PubMed:25736436}.	sp|E9Q4P1|WDFY1_MOUSE	sp|E9Q4P1|WDFY1_MOUSE WD repeat and FYVE domain-containing protein 1 OS=Mus musculus OX=10090 GN=Wdfy1 PE=1 SV=1	1	9	9	9	31.7	46.217	265820	265320	341000	359040	386920	293210	188070	99992	4081.8	68597	3823.4	94825	338040	347450	407250	339620	244240	379880	Quantified	GO:0034141(BP:positive regulation of toll-like receptor 3 signaling pathway);GO:0034145(BP:positive regulation of toll-like receptor 4 signaling pathway);GO:0005829(CC:cytosol);GO:0005769(CC:early endosome);GO:0005634(CC:nucleus);GO:0005545(MF:1-phosphatidylinositol binding);GO:0046872(MF:metal ion binding)	mmu:69368		Early endosome	PF00400(WD domain, G-beta repeat);PF01363(FYVE zinc finger)
E9Q4Z2	Acetyl-CoA carboxylase 2	Acacb	FUNCTION: Mitochondrial enzyme that catalyzes the carboxylation of acetyl-CoA to malonyl-CoA and plays a central role in fatty acid metabolism (By similarity). Catalyzes a 2 steps reaction starting with the ATP-dependent carboxylation of the biotin carried by the biotin carboxyl carrier (BCC) domain followed by the transfer of the carboxyl group from carboxylated biotin to acetyl-CoA (By similari…	sp|E9Q4Z2|ACACB_MOUSE	sp|E9Q4Z2|ACACB_MOUSE Acetyl-CoA carboxylase 2 OS=Mus musculus OX=10090 GN=Acacb PE=1 SV=1	1	41	41	33	24.1	275.75	1099100	1414600	980550	914080	939460	973870	3961200	4079000	4208600	3383300	4088200	4120300	1694800	1717900	1593000	1037000	1912500	891820	Quantified	GO:0006084(BP:acetyl-CoA metabolic process);GO:0097009(BP:energy homeostasis);GO:0006633(BP:fatty acid biosynthetic process);GO:2001295(BP:malonyl-CoA biosynthetic process);GO:0043086(BP:negative regulation of catalytic activity);GO:0031999(BP:negative regulation of fatty acid beta-oxidation);GO:0046322(BP:negative regulation of fatty acid oxidation);GO:0010629(BP:negative regulation of gene expr…	mmu:100705(Acacb)	mmu04931(Insulin resistance );mmu00640(Propanoate metabolism );mmu00061(Fatty acid biosynthesis );mmu04936(Alcoholic liver disease );mmu00620(Pyruvate metabolism );mmu04152(AMPK signaling pathway );mmu04920(Adipocytokine signaling pathway );mmu04910(Insulin signaling pathway );mmu04922(Glucagon signaling pathway )	Mitochondrion	PF00364(Biotin-requiring enzyme);PF02786(Carbamoyl-phosphate synthase L chain, ATP binding domain);PF02785(Biotin carboxylase C-terminal domain);PF00289(Biotin carboxylase, N-terminal domain);PF01039(Carboxyl transferase domain);PF08326(Acetyl-CoA carboxylase, central region)
E9Q555	E3 ubiquitin-protein ligase RNF213	Rnf213	FUNCTION: E3 ubiquitin-protein ligase involved in angiogenesis. Involved in the non-canonical Wnt signaling pathway in vascular development: acts by mediating ubiquitination and degradation of FLNA and NFATC2 downstream of RSPO3, leading to inhibit the non-canonical Wnt signaling pathway and promoting vessel regression. Also has ATPase activity. {ECO:0000250|UniProtKB:Q63HN8}.	sp|E9Q555|RN213_MOUSE	sp|E9Q555|RN213_MOUSE E3 ubiquitin-protein ligase RNF213 OS=Mus musculus OX=10090 GN=Rnf213 PE=1 SV=3	1	63	63	63	16.8	584.25	4595200	2493700	3540500	6285400	7141200	6336900	2552800	2083300	568020	285880	2442800	1681600	2931500	3585400	3710200	3527300	2755700	8500400	Quantified	GO:0001525(BP:angiogenesis);GO:2000051(BP:negative regulation of non-canonical Wnt signaling pathway);GO:0051865(BP:protein autoubiquitination);GO:0051260(BP:protein homooligomerization);GO:0016567(BP:protein ubiquitination);GO:0002040(BP:sprouting angiogenesis);GO:0006511(BP:ubiquitin-dependent protein catabolic process);GO:0005737(CC:cytoplasm);GO:0005829(CC:cytosol);GO:0005730(CC:nucleolus);GO…			Cytoplasm;cytosol;Lipid droplet
E9Q557	Desmoplakin	Dsp	FUNCTION: Major high molecular weight protein of desmosomes. Involved in the organization of the desmosomal cadherin-plakoglobin complexes into discrete plasma membrane domains and in the anchoring of intermediate filaments to the desmosomes.	sp|E9Q557|DESP_MOUSE	sp|E9Q557|DESP_MOUSE Desmoplakin OS=Mus musculus OX=10090 GN=Dsp PE=1 SV=1	1	80	80	80	34.8	332.91	2368300	3961100	3688300	2924500	2328200	2752400	8335100	6513000	4188300	3899700	2248200	4269000	4474800	6222000	5110600	2896800	5344900	3880700	Quantified	GO:0034332(BP:adherens junction organization);GO:0086073(BP:bundle of His cell-Purkinje myocyte adhesion involved in cell communication);GO:0098609(BP:cell-cell adhesion);GO:0002934(BP:desmosome organization);GO:0090136(BP:epithelial cell-cell adhesion);GO:0045104(BP:intermediate filament cytoskeleton organization);GO:0045109(BP:intermediate filament organization);GO:0030216(BP:keratinocyte diffe…	mmu:109620(Dsp)	mmu05412(Arrhythmogenic right ventricular cardiomyopathy )	Cell junction;desmosome;Cell membrane	PF00681(Plectin repeat)
E9Q634	Unconventional myosin-Ie	Myo1e	FUNCTION: Myosins are actin-based motor molecules with ATPase activity. Unconventional myosins serve in intracellular movements. Their highly divergent tails bind to membranous compartments, which are then moved relative to actin filaments. Binds to membranes containing anionic phospholipids via its tail domain (By similarity). Required for normal morphology of the glomerular basement membrane, n…	sp|E9Q634|MYO1E_MOUSE	sp|E9Q634|MYO1E_MOUSE Unconventional myosin-Ie OS=Mus musculus OX=10090 GN=Myo1e PE=1 SV=1	1	11	11	8	12.3	126.82	520490	249720	512130	730230	543800	482890	1501000	30756	49214	493370	36065	27867	375010	435240	506180	833010	347620	866980	Quantified	GO:0007015(BP:actin filament organization);GO:0006897(BP:endocytosis);GO:0032836(BP:glomerular basement membrane development);GO:0003094(BP:glomerular filtration);GO:0072015(BP:glomerular visceral epithelial cell development);GO:0030097(BP:hemopoiesis);GO:0001701(BP:in utero embryonic development);GO:0001822(BP:kidney development);GO:0006807(BP:nitrogen compound metabolic process);GO:0048008(BP:p…	mmu:71602(Myo1e)	mmu04814(Motor proteins )	Cytoplasm;Cell junction;Cytoplasmic vesicle;clathrin-coated vesicle;cytoskeleton	PF00063(Myosin head (motor domain));PF06017(Unconventional myosin tail, actin- and lipid-binding);PF00018(SH3 domain)
E9Q6P5	Tetratricopeptide repeat protein 7B	Ttc7b	FUNCTION: Component of a complex required to localize phosphatidylinositol 4-kinase (PI4K) to the plasma membrane. The complex acts as a regulator of phosphatidylinositol 4-phosphate (PtdIns(4)P) synthesis. In the complex, plays a central role in bridging PI4KA to EFR3B and FAM126A, via direct interactions. {ECO:0000250|UniProtKB:Q86TV6}.	sp|E9Q6P5|TTC7B_MOUSE	sp|E9Q6P5|TTC7B_MOUSE Tetratricopeptide repeat protein 7B OS=Mus musculus OX=10090 GN=Ttc7b PE=1 SV=1	1	9	9	9	12.9	94.202	196910	226280	112360	181870	149430	90879	450490	324600	364640	273560	402560	408400	199650	245120	208400	198800	214050	167290	Quantified	GO:0046854(BP:phosphatidylinositol phosphorylation);GO:0072659(BP:protein localization to plasma membrane);GO:0005829(CC:cytosol);GO:0005886(CC:plasma membrane)	mmu:104718		Cytoplasm;cytosol;Cell membrane	PF13374(Tetratricopeptide repeat);PF13181(Tetratricopeptide repeat);PF12895(Anaphase-promoting complex, cyclosome, subunit 3);PF07719(Tetratricopeptide repeat)
E9Q735	Ubiquitin conjugation factor E4 A	Ube4a	FUNCTION: Ubiquitin-protein ligase that probably functions as an E3 ligase in conjunction with specific E1 and E2 ligases. May also function as an E4 ligase mediating the assembly of polyubiquitin chains on substrates ubiquitinated by another E3 ubiquitin ligase. Mediates 'Lys-48'-linked polyubiquitination of substrates. {ECO:0000250|UniProtKB:P54860, ECO:0000269|PubMed:11435423}.	sp|E9Q735|UBE4A_MOUSE	sp|E9Q735|UBE4A_MOUSE Ubiquitin conjugation factor E4 A OS=Mus musculus OX=10090 GN=Ube4a PE=1 SV=1	1	5	5	5	6.8	118.2	106170	87228	118410	67118	117630	88063	116230	136950	101540	86493	62968	128500	107790	79478	118300	84196	95081	78156	Quantified	GO:0000209(BP:protein polyubiquitination);GO:0030433(BP:ubiquitin-dependent ERAD pathway);GO:0005737(CC:cytoplasm);GO:0005634(CC:nucleus);GO:0000151(CC:ubiquitin ligase complex);GO:0061630(MF:ubiquitin protein ligase activity);GO:0034450(MF:ubiquitin-ubiquitin ligase activity)	mmu:140630(Ube4a)	mmu04120(Ubiquitin mediated proteolysis )	Cytoplasm	PF04564(U-box domain);PF10408(Ubiquitin elongating factor core)
E9Q7G0	Nuclear mitotic apparatus protein 1	Numa1	FUNCTION: Microtubule (MT)-binding protein that plays a role in the formation and maintenance of the spindle poles and the alignement and the segregation of chromosomes during mitotic cell division (PubMed:19255246, PubMed:24109598, PubMed:26765568). Functions to tether the minus ends of MTs at the spindle poles, which is critical for the establishment and maintenance of the spindle poles (PubMed…	sp|E9Q7G0|NUMA1_MOUSE	sp|E9Q7G0|NUMA1_MOUSE Nuclear mitotic apparatus protein 1 OS=Mus musculus OX=10090 GN=Numa1 PE=1 SV=1	1	30	30	30	20.4	235.63	598110	476850	712680	784010	805470	799120	236940	292370	408440	202100	378790	379270	680220	697520	746700	780350	571140	888550	Quantified	GO:0055048(BP:anastral spindle assembly);GO:0030953(BP:astral microtubule organization);GO:0051301(BP:cell division);GO:0007059(BP:chromosome segregation);GO:0000132(BP:establishment of mitotic spindle orientation);GO:0051321(BP:meiotic cell cycle);GO:0001578(BP:microtubule bundle formation);GO:0030513(BP:positive regulation of BMP signaling pathway);GO:0051984(BP:positive regulation of chromosom…	mmu:101706		Nucleus;nucleoplasm;Nucleus matrix;Chromosome;Cytoplasm;cytoskeleton;microtubule organizing center;centrosome;spindle pole;cell cortex;Cell membrane;Lipid-anchor;Cytoplasmic side;Lateral cell membrane
E9Q8I9	Protein furry homolog	Fry	FUNCTION: Plays a crucial role in the structural integrity of mitotic centrosomes and in the maintenance of spindle bipolarity by promoting PLK1 activity at the spindle poles in early mitosis. May function as a scaffold promoting the interaction between AURKA and PLK1, thereby enhancing AURKA-mediated PLK1 phosphorylation. {ECO:0000269|PubMed:22753416}.	sp|E9Q8I9|FRY_MOUSE	sp|E9Q8I9|FRY_MOUSE Protein furry homolog OS=Mus musculus OX=10090 GN=Fry PE=1 SV=1	1	2	2	2	1.4	339.09		2467300	1314200	1882300	1917400	1694000	2439200		2041200	1866200	2616400		1644700	1586400	1625100	1884300	92762	1352400	Quantified	GO:0000902(BP:cell morphogenesis);GO:1904428(BP:negative regulation of tubulin deacetylation);GO:0031175(BP:neuron projection development);GO:0005938(CC:cell cortex);GO:0005815(CC:microtubule organizing center);GO:0030427(CC:site of polarized growth);GO:0000922(CC:spindle pole);GO:0004857(MF:enzyme inhibitor activity)	mmu:320365		Cytoplasm;cytoskeleton;microtubule organizing center;centrosome;spindle pole	PF14222(Cell morphogenesis N-terminal);PF14225(Cell morphogenesis C-terminal);PF14228(Cell morphogenesis central region)
E9Q912	Rap1 GTPase-GDP dissociation stimulator 1	Rap1gds1		sp|E9Q912|GDS1_MOUSE	sp|E9Q912|GDS1_MOUSE Rap1 GTPase-GDP dissociation stimulator 1 OS=Mus musculus OX=10090 GN=Rap1gds1 PE=2 SV=1	1	12	12	12	25.5	66.076	638710	770400	904110	721480	1102600	668460	521450	544550	69092	138430	280330	378320	470420	547640	527350	704810	502720	825080	Quantified	GO:0031034(BP:myosin filament assembly);GO:0032471(BP:negative regulation of endoplasmic reticulum calcium ion concentration);GO:0043547(BP:positive regulation of GTPase activity);GO:0051561(BP:positive regulation of mitochondrial calcium ion concentration);GO:0014829(BP:vascular smooth muscle contraction);GO:0005829(CC:cytosol);GO:0005783(CC:endoplasmic reticulum);GO:0005739(CC:mitochondrion);GO…	mmu:229877		Cytoplasm;cytosol;Endoplasmic reticulum;Mitochondrion;Nucleus	PF00514(Armadillo/beta-catenin-like repeat)
E9Q9K5	Triadin	Trdn	FUNCTION: Contributes to the regulation of lumenal Ca2+ release via the sarcoplasmic reticulum calcium release channels RYR1 and RYR2, a key step in triggering skeletal and heart muscle contraction. Required for normal organization of the triad junction, where T-tubules and the sarcoplasmic reticulum terminal cisternae are in close contact. Required for normal skeletal muscle strength (PubMed:198…	sp|E9Q9K5|TRDN_MOUSE	sp|E9Q9K5|TRDN_MOUSE Triadin OS=Mus musculus OX=10090 GN=Trdn PE=1 SV=1	1	2	2	2	4	77.843	107060	37659	253580	61784	66371	219090	200090	275670	185850	450650	150260	623210	153650	157360	301570	154270	480820	73234	Quantified	GO:0006874(BP:cellular calcium ion homeostasis);GO:0031122(BP:cytoplasmic microtubule organization);GO:0090158(BP:endoplasmic reticulum membrane organization);GO:0060047(BP:heart contraction);GO:0051280(BP:negative regulation of release of sequestered calcium ion into cytosol);GO:0051281(BP:positive regulation of release of sequestered calcium ion into cytosol);GO:0060316(BP:positive regulation o…	mmu:76757(Trdn)	mmu04020(Calcium signaling pathway );mmu04260(Cardiac muscle contraction )	Sarcoplasmic reticulum membrane;Single-pass type II membrane protein
E9QA62	Leiomodin-3	Lmod3	FUNCTION: Essential for the organization of sarcomeric actin thin filaments in skeletal muscle (PubMed:25774500, PubMed:26035871). Increases the rate of actin polymerization (By similarity). {ECO:0000250|UniProtKB:Q0VAK6, ECO:0000269|PubMed:26035871}.	sp|E9QA62|LMOD3_MOUSE	sp|E9QA62|LMOD3_MOUSE Leiomodin-3 OS=Mus musculus OX=10090 GN=Lmod3 PE=1 SV=1	1	2	2	2	6	65.688					766.66		50767				67291		8484.1					3064.2	Identified	GO:0007015(BP:actin filament organization);GO:0045010(BP:actin nucleation);GO:0006936(BP:muscle contraction);GO:0030239(BP:myofibril assembly);GO:0051694(BP:pointed-end actin filament capping);GO:0048743(BP:positive regulation of skeletal muscle fiber development);GO:0048741(BP:skeletal muscle fiber development);GO:0030240(BP:skeletal muscle thin filament assembly);GO:0006941(BP:striated muscle c…	mmu:320502		Cytoplasm;myofibril;sarcomere;A band;M line;cytoskeleton	PF03250(Tropomodulin)
E9QAT4	Protein transport protein Sec16A	Sec16a	FUNCTION: Acts as a molecular scaffold that plays a key role in the organization of the endoplasmic reticulum exit sites (ERES), also known as transitional endoplasmic reticulum (tER). SAR1A-GTP-dependent assembly of SEC16A on the ER membrane forms an organized scaffold defining an ERES. Required for secretory cargo traffic from the endoplasmic reticulum to the Golgi apparatus (PubMed:17428803). …	sp|E9QAT4|SC16A_MOUSE	sp|E9QAT4|SC16A_MOUSE Protein transport protein Sec16A OS=Mus musculus OX=10090 GN=Sec16a PE=1 SV=1	1	13	13	13	8.2	254.2	204510	382790	360680	305720	336190	222030	103630	88917	228470	85169	200150	182740	198780	272020	216070	208020	249250	360650	Quantified	GO:0048208(BP:COPII vesicle coating);GO:0007029(BP:endoplasmic reticulum organization);GO:0006888(BP:ER to Golgi vesicle-mediated transport);GO:0007030(BP:Golgi organization);GO:0043000(BP:Golgi to plasma membrane CFTR protein transport);GO:0070863(BP:positive regulation of protein exit from endoplasmic reticulum);GO:0032527(BP:protein exit from endoplasmic reticulum);GO:0070973(BP:protein locali…	mmu:227648		Endoplasmic reticulum membrane;Peripheral membrane protein;Golgi apparatus membrane;Cytoplasm;perinuclear region;cytosol;Microsome membrane	PF12932(Vesicle coat trafficking protein Sec16 mid-region);PF12931(Sec23-binding domain of Sec16)
F6ZDS4	Nucleoprotein TPR	Tpr	FUNCTION: Component of the nuclear pore complex (NPC), a complex required for the trafficking across the nuclear envelope. Functions as a scaffolding element in the nuclear phase of the NPC essential for normal nucleocytoplasmic transport of proteins and mRNAs, plays a role in the establishment of nuclear-peripheral chromatin compartmentalization in interphase, and in the mitotic spindle checkpoi…	sp|F6ZDS4|TPR_MOUSE	sp|F6ZDS4|TPR_MOUSE Nucleoprotein TPR OS=Mus musculus OX=10090 GN=Tpr PE=1 SV=1	1	25	25	25	12.6	273.99	1101400	580560	928740	591130	1090400	1112400	521350	241890	261800	395280	427770	619470	861360	880160	1029600	1074200	889490	1189300	Quantified	GO:0051301(BP:cell division);GO:0034605(BP:cellular response to heat);GO:0035457(BP:cellular response to interferon-alpha);GO:0007094(BP:mitotic spindle assembly checkpoint);GO:0006406(BP:mRNA export from nucleus);GO:0031990(BP:mRNA export from nucleus in response to heat stress);GO:0046832(BP:negative regulation of RNA export from nucleus);GO:0000122(BP:negative regulation of transcription by RN…	mmu:108989(Tpr)	mmu05216(Thyroid cancer );mmu03013(Nucleocytoplasmic transport );mmu05014(Amyotrophic lateral sclerosis );mmu05200(Pathways in cancer )	Nucleus;Nucleus membrane;Peripheral membrane protein;Nucleoplasmic side;Nucleus envelope;nuclear pore complex;Cytoplasm;cytoskeleton;spindle;Chromosome;centromere;kinetochore;Cytoplasmic side	PF07926(TPR/MLP1/MLP2-like protein)
F8VPU2	FERM, ARHGEF and pleckstrin domain-containing protein 1	Farp1	FUNCTION: Functions as guanine nucleotide exchange factor for RAC1. May play a role in semaphorin signaling. Plays a role in the assembly and disassembly of dendritic filopodia, the formation of dendritic spines, regulation of dendrite length and ultimately the formation of synapses (By similarity). {ECO:0000250}.	sp|F8VPU2|FARP1_MOUSE	sp|F8VPU2|FARP1_MOUSE FERM, ARHGEF and pleckstrin domain-containing protein 1 OS=Mus musculus OX=10090 GN=Farp1 PE=1 SV=1	1	4	4	4	6.2	118.87	5375	11518	105450	17627	54162						12317		5965.5		3347.8	45045	14501	29202	Quantified	GO:0048813(BP:dendrite morphogenesis);GO:0010923(BP:negative regulation of phosphatase activity);GO:0098974(BP:postsynaptic actin cytoskeleton organization);GO:1905606(BP:regulation of presynapse assembly);GO:0098942(BP:retrograde trans-synaptic signaling by trans-synaptic protein complex);GO:0007416(BP:synapse assembly);GO:0005856(CC:cytoskeleton);GO:0005829(CC:cytosol);GO:0030425(CC:dendrite);G…	mmu:223254		Cell membrane;Peripheral membrane protein;Cytoplasmic side;Synapse;synaptosome;Cytoplasm;cytosol;Cell projection;filopodium;dendrite;dendritic spine	PF00373(FERM central domain);PF00621(RhoGEF domain);PF09379(FERM N-terminal domain);PF09380(FERM C-terminal PH-like domain);PF00169(PH domain);PF08736(FERM adjacent (FA))
G3X9K3	Brefeldin A-inhibited guanine nucleotide-exchange protein 1	Arfgef1	FUNCTION: Promotes guanine-nucleotide exchange on ARF1 and ARF3. Promotes the activation of ARF1/ARF3 through replacement of GDP with GTP. Involved in vesicular trafficking. Required for the maintenance of Golgi structure; the function may be independent of its GEF activity. Required for the maturaion of integrin beta-1 in the Golgi. Involved in the establishment and persistence of cell polarity …	sp|G3X9K3|BIG1_MOUSE	sp|G3X9K3|BIG1_MOUSE Brefeldin A-inhibited guanine nucleotide-exchange protein 1 OS=Mus musculus OX=10090 GN=Arfgef1 PE=1 SV=1	1	7	5	5	6.4	208.5	31069		35432	30653	49202	33788		25652	33366	16596	23599	44217	25712	56988	90220	53604	41112	54568	Quantified	GO:0010256(BP:endomembrane system organization);GO:0007030(BP:Golgi organization);GO:0030837(BP:negative regulation of actin filament polymerization);GO:0034260(BP:negative regulation of GTPase activity);GO:0031175(BP:neuron projection development);GO:0090284(BP:positive regulation of protein glycosylation in Golgi);GO:0051897(BP:positive regulation of protein kinase B signaling);GO:0090303(BP:po…	mmu:211673(Arfgef1)	mmu04144(Endocytosis )	Cytoplasm;perinuclear region;Golgi apparatus;trans-Golgi network;Nucleus;nucleolus;Nucleus matrix;Membrane	PF16213(Dimerisation and cyclophilin-binding domain of Mon2);PF01369(Sec7 domain);PF09324(Domain of unknown function (DUF1981));PF12783(Guanine nucleotide exchange factor in Golgi transport N-terminal)
G5E829	Plasma membrane calcium-transporting ATPase 1	Atp2b1	FUNCTION: Catalyzes the hydrolysis of ATP coupled with the transport of calcium from the cytoplasm to the extracellular space thereby maintaining intracellular calcium homeostasis (PubMed:22311909, PubMed:16956963, PubMed:28827723, PubMed:26392310, PubMed:29950683, PubMed:24805951, PubMed:23266958). Plays a role in blood pressure regulation through regulation of intracellular calcium concentratio…	sp|G5E829|AT2B1_MOUSE	sp|G5E829|AT2B1_MOUSE Plasma membrane calcium-transporting ATPase 1 OS=Mus musculus OX=10090 GN=Atp2b1 PE=1 SV=1	1	19	19	9	20.9	134.75	917510	854160	759130	947890	1147700	1094200	591750	652990	666800	857930	757860	905700	909550	937590	1034000	1032400	1052500	1033600	Quantified	GO:0007568(BP:aging);GO:0007420(BP:brain development);GO:1901660(BP:calcium ion export);GO:1990034(BP:calcium ion export across plasma membrane);GO:0006816(BP:calcium ion transport);GO:0006874(BP:cellular calcium ion homeostasis);GO:0071386(BP:cellular response to corticosterone stimulus);GO:0071305(BP:cellular response to vitamin D);GO:0001818(BP:negative regulation of cytokine production);GO:00…	mmu:67972(Atp2b1)	mmu04970(Salivary secretion );mmu04978(Mineral absorption );mmu04261(Adrenergic signaling in cardiomyocytes );mmu04925(Aldosterone synthesis and secretion );mmu04022(cGMP-PKG signaling pathway );mmu04024(cAMP signaling pathway );mmu04961(Endocrine and other factor-regulated calcium reabsorption );mmu04020(Calcium signaling pathway );mmu04972(Pancreatic secretion )	Cell membrane;Multi-pass membrane protein;Basolateral cell membrane;Synapse;Presynaptic cell membrane;Cytoplasmic vesicle;secretory vesicle;synaptic vesicle membrane	PF13246(Cation transport ATPase (P-type));PF00702(haloacid dehalogenase-like hydrolase);PF00122(E1-E2 ATPase);PF12424(Plasma membrane calcium transporter ATPase C terminal);PF00690(Cation transporter/ATPase, N-terminus);PF00689(Cation transporting ATPase, C-terminus)
G5E870	E3 ubiquitin-protein ligase TRIP12	Trip12	FUNCTION: E3 ubiquitin-protein ligase involved in ubiquitin fusion degradation (UFD) pathway and regulation of DNA repair. Part of the ubiquitin fusion degradation (UFD) pathway, a process that mediates ubiquitination of protein at their N-terminus, regardless of the presence of lysine residues in target proteins. Acts as a key regulator of DNA damage response by acting as a suppressor of RNF168,…	sp|G5E870|TRIPC_MOUSE	sp|G5E870|TRIPC_MOUSE E3 ubiquitin-protein ligase TRIP12 OS=Mus musculus OX=10090 GN=Trip12 PE=1 SV=1	1	15	15	15	9.7	224.13	214050	149780	356510	324400	324640	276820	213880	128710	139990	104090	182600	262360	259990	217090	284890	312520	206550	516990	Quantified	GO:0006974(BP:cellular response to DNA damage stimulus);GO:0006281(BP:DNA repair);GO:2000780(BP:negative regulation of double-strand break repair);GO:1901315(BP:negative regulation of histone H2A K63-linked ubiquitination);GO:0000209(BP:protein polyubiquitination);GO:2000779(BP:regulation of double-strand break repair);GO:0045995(BP:regulation of embryonic development);GO:0006511(BP:ubiquitin-dep…	mmu:14897(Trip12)	mmu04120(Ubiquitin mediated proteolysis )	Nucleus;nucleoplasm	PF00632(HECT-domain (ubiquitin-transferase));PF02825(WWE domain)
G5E897	Protein O-glucosyltransferase 3	Poglut3	FUNCTION: Protein glucosyltransferase that catalyzes the transfer of glucose from UDP-glucose to a serine residue within the consensus sequence peptide C-X-N-T-X-G-S-F-X-C. Can also catalyze the transfer of xylose from UDP-xylose but less efficiently. Specifically targets extracellular EGF repeats of proteins such as NOTCH1 and NOTCH3. May regulate the transport of NOTCH1 and NOTCH3 to the plasma…	sp|G5E897|PLGT3_MOUSE	sp|G5E897|PLGT3_MOUSE Protein O-glucosyltransferase 3 OS=Mus musculus OX=10090 GN=Poglut3 PE=1 SV=1	1	6	6	6	17.9	57.685	39090	115420	158170	186030	172030	100230	36225	15390	54029	47690	16170	58569	127420	118260	475190	165570	93802	210370	Quantified	GO:0018242(BP:protein O-linked glycosylation via serine);GO:0012505(CC:endomembrane system);GO:0005788(CC:endoplasmic reticulum lumen);GO:0046527(MF:glucosyltransferase activity);GO:0035251(MF:UDP-glucosyltransferase activity);GO:0035252(MF:UDP-xylosyltransferase activity)	mmu:68304		Endoplasmic reticulum lumen	PF05686(Glycosyl transferase family 90);PF00630(Filamin/ABP280 repeat)
G5E8K5	Ankyrin-3	Ank3	FUNCTION: Membrane-cytoskeleton linker. May participate in the maintenance/targeting of ion channels and cell adhesion molecules at the nodes of Ranvier and axonal initial segments (By similarity). In skeletal muscle, required for costamere localization of DMD and betaDAG1. Regulates KCNA1 channel activity in function of dietary Mg(2+) levels, and thereby contributes to the regulation of renal Mg…	sp|G5E8K5|ANK3_MOUSE	sp|G5E8K5|ANK3_MOUSE Ankyrin-3 OS=Mus musculus OX=10090 GN=Ank3 PE=1 SV=1	1	24	16	16	17	214.06	325580	538100	396840	403230	428130	378160	637520	579150	779060	787690	1049500	1074000	851990	503880	407620	448530	544620	373550	Quantified	GO:0007411(BP:axon guidance);GO:0007409(BP:axonogenesis);GO:0071286(BP:cellular response to magnesium ion);GO:0045162(BP:clustering of voltage-gated sodium channels);GO:0045184(BP:establishment of protein localization);GO:0043001(BP:Golgi to plasma membrane protein transport);GO:0010960(BP:magnesium ion homeostasis);GO:0072660(BP:maintenance of protein location in plasma membrane);GO:0071709(BP:m…	mmu:11735(Ank3)	mmu05205(Proteoglycans in cancer )	Cytoplasm;cytoskeleton;Cell projection;axon;Cell membrane;sarcolemma;Postsynaptic cell membrane;Lysosome;T-tubule	PF00531(Death domain);PF00023(Ankyrin repeat);PF00791(ZU5 domain);PF12796(Ankyrin repeats (3 copies))
G5E8Q8	Adhesion G protein-coupled receptor F5	Adgrf5	FUNCTION: Receptor that plays a critical role in lung surfactant homeostasis (PubMed:23590306, PubMed:23922714, PubMed:23684610). May play a role in controlling adipocyte function (PubMed:22971422). {ECO:0000269|PubMed:22971422, ECO:0000269|PubMed:23590306, ECO:0000269|PubMed:23684610, ECO:0000269|PubMed:23922714}.	sp|G5E8Q8|AGRF5_MOUSE	sp|G5E8Q8|AGRF5_MOUSE Adhesion G protein-coupled receptor F5 OS=Mus musculus OX=10090 GN=Adgrf5 PE=1 SV=1	1	3	3	3	3.4	149.39	43472		74630	111060	76969	57556		39070	63071	84974	54238	14604	47241	69982	35203	67871	70495	65030	Quantified	GO:0007166(BP:cell surface receptor signaling pathway);GO:0006112(BP:energy reserve metabolic process);GO:0048821(BP:erythrocyte development);GO:0045444(BP:fat cell differentiation);GO:0003094(BP:glomerular filtration);GO:0042593(BP:glucose homeostasis);GO:0043031(BP:negative regulation of macrophage activation);GO:0061626(BP:pharyngeal arch artery morphogenesis);GO:0071073(BP:positive regulation…	mmu:224792		Cell membrane;Multi-pass membrane protein	PF01390(SEA domain);PF07679(Immunoglobulin I-set domain);PF16489(GPCR-Autoproteolysis INducing (GAIN) domain);PF01825(GPCR proteolysis site, GPS, motif);PF00047(Immunoglobulin domain);PF00002(7 transmembrane receptor (Secretin family))
G5E8V9	Arfaptin-1	Arfip1		sp|G5E8V9|ARFP1_MOUSE	sp|G5E8V9|ARFP1_MOUSE Arfaptin-1 OS=Mus musculus OX=10090 GN=Arfip1 PE=1 SV=1	1	9	9	9	31.1	41.518	596120	732390	671840	493480	731870	633760	161560	176170	71949	79021	216330	106440	493250	496070	553370	533060	460440	628120	Quantified	GO:0006886(BP:intracellular protein transport);GO:1905280(BP:negative regulation of retrograde transport, endosome to Golgi);GO:0034315(BP:regulation of Arp2/3 complex-mediated actin nucleation);GO:0050708(BP:regulation of protein secretion);GO:0005737(CC:cytoplasm);GO:0005829(CC:cytosol);GO:0000139(CC:Golgi membrane);GO:0032588(CC:trans-Golgi network membrane);GO:0070273(MF:phosphatidylinositol-…	mmu:99889		Golgi apparatus;trans-Golgi network membrane	PF06456(Arfaptin-like domain)
J3QMK6	Aldehyde dehydrogenase family 3 member B3	Aldh3b3	FUNCTION: Oxidizes medium and long chain aldehydes into non-toxic fatty acids. {ECO:0000269|PubMed:25286108}.	sp|J3QMK6|AL3B3_MOUSE;sp|E9Q3E1|AL3B2_MOUSE	sp|J3QMK6|AL3B3_MOUSE Aldehyde dehydrogenase family 3 member B3 OS=Mus musculus OX=10090 GN=Aldh3b3 PE=1 SV=1;sp|E9Q3E1|AL3B2_MOUSE Aldehyde dehydrogenase family 3 member B2 OS=Mus musculus OX=10090 GN=Aldh3b2 PE=1 SV=1	2	3	2	2	10	53.119	907690	901050	966050	888080	760640	869300	2733000	1759500	3484600	1060300	1307400	946730	615150	805960	655810	928340	899340	292730	Quantified	GO:0006081(BP:cellular aldehyde metabolic process);GO:0005737(CC:cytoplasm);GO:0005886(CC:plasma membrane);GO:0004028(MF:3-chloroallyl aldehyde dehydrogenase activity);GO:0004029(MF:aldehyde dehydrogenase (NAD) activity);GO:0043878(MF:glyceraldehyde-3-phosphate dehydrogenase (NAD+) (non-phosphorylating) activity)	mmu:73458(Aldh3b3)	mmu00360(Phenylalanine metabolism );mmu00350(Tyrosine metabolism );mmu00982(Drug metabolism - cytochrome P450 );mmu00010(Glycolysis / Gluconeogenesis );mmu00980(Metabolism of xenobiotics by cytochrome P450 );mmu00340(Histidine metabolism );mmu00410(beta-Alanine metabolism )	Cell membrane;Lipid-anchor	PF00171(Aldehyde dehydrogenase family)
O08528	Hexokinase-2	Hk2	FUNCTION: Catalyzes the phosphorylation of hexose, such as D-glucose and D-fructose, to hexose 6-phosphate (D-glucose 6-phosphate and D-fructose 6-phosphate, respectively) (By similarity). Mediates the initial step of glycolysis by catalyzing phosphorylation of D-glucose to D-glucose 6-phosphate (By similarity). Plays a key role in maintaining the integrity of the outer mitochondrial membrane by …	sp|O08528|HXK2_MOUSE	sp|O08528|HXK2_MOUSE Hexokinase-2 OS=Mus musculus OX=10090 GN=Hk2 PE=1 SV=1	1	47	47	41	57	102.53	15523000	19897000	17852000	16745000	16550000	15297000	32745000	31170000	32320000	33410000	32637000	31349000	21381000	18435000	17322000	15836000	20200000	14675000	Quantified	GO:0008637(BP:apoptotic mitochondrial changes);GO:0046835(BP:carbohydrate phosphorylation);GO:0001678(BP:cellular glucose homeostasis);GO:1990830(BP:cellular response to leukemia inhibitory factor);GO:0072655(BP:establishment of protein localization to mitochondrion);GO:0006002(BP:fructose 6-phosphate metabolic process);GO:0051156(BP:glucose 6-phosphate metabolic process);GO:0006006(BP:glucose me…	mmu:15277(Hk2)	mmu04973(Carbohydrate digestion and absorption );mmu00051(Fructose and mannose metabolism );mmu00520(Amino sugar and nucleotide sugar metabolism );mmu00500(Starch and sucrose metabolism );mmu05230(Central carbon metabolism in cancer );mmu01250(Biosynthesis of nucleotide sugars );mmu04910(Insulin signaling pathway );mmu00010(Glycolysis / Gluconeogenesis );mmu00524(Neomycin, kanamycin and gentamici…	Mitochondrion outer membrane;Peripheral membrane protein;Cytoplasm;cytosol	PF00349(Hexokinase);PF03727(Hexokinase)
O08529	Calpain-2 catalytic subunit	Capn2	FUNCTION: Calcium-regulated non-lysosomal thiol-protease which catalyzes limited proteolysis of substrates involved in cytoskeletal remodeling and signal transduction. Proteolytically cleaves MYOC at 'Arg-226' (By similarity). Proteolytically cleaves CPEB3 following neuronal stimulation which abolishes CPEB3 translational repressor activity, leading to translation of CPEB3 target mRNAs (PubMed:22…	sp|O08529|CAN2_MOUSE	sp|O08529|CAN2_MOUSE Calpain-2 catalytic subunit OS=Mus musculus OX=10090 GN=Capn2 PE=1 SV=4	1	27	27	27	46.4	79.871	3727000	3702800	4325300	3900000	4339800	3870900	3468500	3214900	3294200	3157900	3686500	3434700	4043200	3995500	3816000	3768700	3536100	3827100	Quantified	GO:0048266(BP:behavioral response to pain);GO:0001824(BP:blastocyst development);GO:0071230(BP:cellular response to amino acid stimulus);GO:0035458(BP:cellular response to interferon-beta);GO:0071222(BP:cellular response to lipopolysaccharide);GO:0007565(BP:female pregnancy);GO:0007520(BP:myoblast fusion);GO:0010666(BP:positive regulation of cardiac muscle cell apoptotic process);GO:1901741(BP:po…	mmu:12334(Capn2)	mmu04217(Necroptosis );mmu05022(Pathways of neurodegeneration - multiple diseases );mmu04218(Cellular senescence );mmu04141(Protein processing in endoplasmic reticulum );mmu05010(Alzheimer disease );mmu04510(Focal adhesion );mmu04210(Apoptosis )	Cytoplasm;Cell membrane	PF00648(Calpain family cysteine protease);PF13833(EF-hand domain pair);PF01067(Calpain large subunit, domain III)
O08530	Sphingosine 1-phosphate receptor 1	S1pr1	FUNCTION: G-protein coupled receptor for the bioactive lysosphingolipid sphingosine 1-phosphate (S1P) that seems to be coupled to the G(i) subclass of heteromeric G proteins. Signaling leads to the activation of RAC1, SRC, PTK2/FAK1 and MAP kinases. Plays an important role in cell migration, probably via its role in the reorganization of the actin cytoskeleton and the formation of lamellipodia in…	sp|O08530|S1PR1_MOUSE	sp|O08530|S1PR1_MOUSE Sphingosine 1-phosphate receptor 1 OS=Mus musculus OX=10090 GN=S1pr1 PE=1 SV=3	1	2	2	2	6	42.639		15847	19573		106300	69183			43224	100540	96453	20652	89489	100460	66394	183870	105890	62910	Quantified	GO:0031532(BP:actin cytoskeleton reorganization);GO:0007193(BP:adenylate cyclase-inhibiting G protein-coupled receptor signaling pathway);GO:0001525(BP:angiogenesis);GO:0001955(BP:blood vessel maturation);GO:0007420(BP:brain development);GO:0003245(BP:cardiac muscle tissue growth involved in heart morphogenesis);GO:0016477(BP:cell migration);GO:0006935(BP:chemotaxis);GO:0045446(BP:endothelial cel…	mmu:13609(S1pr1)	mmu04071(Sphingolipid signaling pathway );mmu04068(FoxO signaling pathway );mmu04080(Neuroactive ligand-receptor interaction );mmu04148(Efferocytosis )	Cell membrane;Multi-pass membrane protein;Endosome;Membrane;caveola	PF00001(7 transmembrane receptor (rhodopsin family))
O08532	Voltage-dependent calcium channel subunit alpha-2/delta-1	Cacna2d1	FUNCTION: The alpha-2/delta subunit of voltage-dependent calcium channels regulates calcium current density and activation/inactivation kinetics of the calcium channel. Plays an important role in excitation-contraction coupling (By similarity). {ECO:0000250}.	sp|O08532|CA2D1_MOUSE;sp|Q6PHS9|CA2D2_MOUSE	sp|O08532|CA2D1_MOUSE Voltage-dependent calcium channel subunit alpha-2/delta-1 OS=Mus musculus OX=10090 GN=Cacna2d1 PE=1 SV=1	2	30	30	30	33.3	124.63	5303700	4678600	4319500	5057100	4343100	4642400	4792000	5810600	5818200	6169400	6264200	6494100	4759500	4799000	4633300	5032300	5179800	4134400	Quantified	GO:0070588(BP:calcium ion transmembrane transport);GO:0061577(BP:calcium ion transmembrane transport via high voltage-gated calcium channel);GO:0006816(BP:calcium ion transport);GO:0060402(BP:calcium ion transport into cytosol);GO:0086002(BP:cardiac muscle cell action potential involved in contraction);GO:1904646(BP:cellular response to amyloid-beta);GO:0086048(BP:membrane depolarization during b…	mmu:12293(Cacna2d1)	mmu04010(MAPK signaling pathway );mmu05414(Dilated cardiomyopathy );mmu04921(Oxytocin signaling pathway );mmu04261(Adrenergic signaling in cardiomyocytes );mmu05410(Hypertrophic cardiomyopathy );mmu04260(Cardiac muscle contraction );mmu05412(Arrhythmogenic right ventricular cardiomyopathy )	Membrane;Single-pass type I membrane protein;Cell membrane	PF08399(VWA N-terminal);PF00092(von Willebrand factor type A domain);PF08473(Neuronal voltage-dependent calcium channel alpha 2acd)
O08539	Myc box-dependent-interacting protein 1	Bin1	FUNCTION: Is a key player in the control of plasma membrane curvature, and membrane shaping and remodeling. Required in muscle cells for the formation of T-tubules, tubular invaginations of the plasma membrane that function in depolarization-contraction coupling. Required in muscle cells for the formation of T-tubules, tubular invaginations of the plasma membrane that function in depolarization-c…	sp|O08539|BIN1_MOUSE	sp|O08539|BIN1_MOUSE Myc box-dependent-interacting protein 1 OS=Mus musculus OX=10090 GN=Bin1 PE=1 SV=1	1	4	4	4	10.5	64.469	121170	100990	84103	179690	233730	122810		26565	23413	11705	12018	14458	53160	118370	160710	154340	116810	212520	Quantified	GO:0008333(BP:endosome to lysosome transport);GO:0060988(BP:lipid tube assembly);GO:0042692(BP:muscle cell differentiation);GO:1902430(BP:negative regulation of amyloid-beta formation);GO:1902960(BP:negative regulation of aspartic-type endopeptidase activity involved in amyloid precursor protein catabolic process);GO:1904878(BP:negative regulation of calcium ion transmembrane transport via high v…	mmu:30948(Bin1)	mmu04666(Fc gamma R-mediated phagocytosis );mmu04144(Endocytosis )	Nucleus;Cytoplasm;Endosome;Cell membrane;sarcolemma;T-tubule	PF14604(Variant SH3 domain);PF03114(BAR domain)
O08547	Vesicle-trafficking protein SEC22b	Sec22b	FUNCTION: SNARE involved in targeting and fusion of ER-derived transport vesicles with the Golgi complex as well as Golgi-derived retrograde transport vesicles with the ER.	sp|O08547|SC22B_MOUSE	sp|O08547|SC22B_MOUSE Vesicle-trafficking protein SEC22b OS=Mus musculus OX=10090 GN=Sec22b PE=1 SV=3	1	10	10	10	48.8	24.74	1525900	1570900	1525700	2157100	2289000	2020800	1285000	1465800	1379300	1358000	1149500	1268000	2122900	1845800	2388200	1883700	1860200	1952800	Quantified	GO:0006888(BP:ER to Golgi vesicle-mediated transport);GO:1902902(BP:negative regulation of autophagosome assembly);GO:0045732(BP:positive regulation of protein catabolic process);GO:0015031(BP:protein transport);GO:0006890(BP:retrograde vesicle-mediated transport, Golgi to ER);GO:0048280(BP:vesicle fusion with Golgi apparatus);GO:0016192(BP:vesicle-mediated transport);GO:0030137(CC:COPI-coated ve…	mmu:20333(Sec22b)	mmu05134(Legionellosis );mmu04145(Phagosome );mmu04130(SNARE interactions in vesicular transport )	Endoplasmic reticulum membrane;Single-pass type IV membrane protein;Endoplasmic reticulum-Golgi intermediate compartment membrane;Golgi apparatus;cis-Golgi network membrane;trans-Golgi network membrane;Melanosome	PF13774(Regulated-SNARE-like domain);PF00957(Synaptobrevin)
O08553	Dihydropyrimidinase-related protein 2	Dpysl2	FUNCTION: Plays a role in neuronal development and polarity, as well as in axon growth and guidance, neuronal growth cone collapse and cell migration. Necessary for signaling by class 3 semaphorins and subsequent remodeling of the cytoskeleton. May play a role in endocytosis. {ECO:0000269|PubMed:22057101}.	sp|O08553|DPYL2_MOUSE	sp|O08553|DPYL2_MOUSE Dihydropyrimidinase-related protein 2 OS=Mus musculus OX=10090 GN=Dpysl2 PE=1 SV=2	1	27	27	24	70.6	62.277	9331800	9209400	8863100	8910200	9729300	9587500	11424000	9804000	9876400	10540000	11463000	11473000	9820100	9355800	10412000	9476300	9885500	10351000	Quantified	GO:0007411(BP:axon guidance);GO:0007010(BP:cytoskeleton organization);GO:0006897(BP:endocytosis);GO:0021772(BP:olfactory bulb development);GO:0014049(BP:positive regulation of glutamate secretion);GO:0030516(BP:regulation of axon extension);GO:0045664(BP:regulation of neuron differentiation);GO:0010975(BP:regulation of neuron projection development);GO:0001975(BP:response to amphetamine);GO:00422…	mmu:12934(Dpysl2)	mmu04360(Axon guidance )	Cytoplasm;cytosol;cytoskeleton;Membrane	PF01979(Amidohydrolase family)
O08573	Galectin-9	Lgals9	FUNCTION: Binds galactosides (By similarity). Has high affinity for the Forssman pentasaccharide (By similarity). Ligand for HAVCR2/TIM3 (By similarity). Binding to HAVCR2 induces T-helper type 1 lymphocyte (Th1) death (By similarity). Also stimulates bactericidal activity in infected macrophages by causing macrophage activation and IL1B secretion which restricts intracellular bacterial growth (P…	sp|O08573|LEG9_MOUSE	sp|O08573|LEG9_MOUSE Galectin-9 OS=Mus musculus OX=10090 GN=Lgals9 PE=1 SV=1	1	6	6	6	24.4	40.035	324970	219690	276260	240160	216880	335960	62912	4057.4	36998	2620.2	279900	190710	236570	266490	379350	359420	144480	397690	Quantified	GO:0098586(BP:cellular response to virus);GO:0006935(BP:chemotaxis);GO:0007565(BP:female pregnancy);GO:0007157(BP:heterophilic cell-cell adhesion via plasma membrane cell adhesion molecules);GO:0002376(BP:immune system process);GO:0045185(BP:maintenance of protein location);GO:2000562(BP:negative regulation of CD4-positive, alpha-beta T cell proliferation);GO:0010629(BP:negative regulation of gen…	mmu:16859		Cytoplasm;Nucleus;Secreted	PF00337(Galactoside-binding lectin)
O08579	Emerin	Emd	FUNCTION: Stabilizes and promotes the formation of a nuclear actin cortical network. Stimulates actin polymerization in vitro by binding and stabilizing the pointed end of growing filaments. Inhibits beta-catenin activity by preventing its accumulation in the nucleus. Acts by influencing the nuclear accumulation of beta-catenin through a CRM1-dependent export pathway. Links centrosomes to the nuc…	sp|O08579|EMD_MOUSE	sp|O08579|EMD_MOUSE Emerin OS=Mus musculus OX=10090 GN=Emd PE=1 SV=1	1	8	8	8	38.2	29.435	620880	691490	624980	538700	706440	625170	425510	464470	430540	497430	556170	630970	660460	559900	680010	598030	564700	644100	Quantified	GO:0071363(BP:cellular response to growth factor stimulus);GO:0090090(BP:negative regulation of canonical Wnt signaling pathway);GO:0048147(BP:negative regulation of fibroblast proliferation);GO:0046827(BP:positive regulation of protein export from nucleus);GO:0060828(BP:regulation of canonical Wnt signaling pathway);GO:0035914(BP:skeletal muscle cell differentiation);GO:0032541(CC:cortical endop…	mmu:13726(Emd)	mmu05410(Hypertrophic cardiomyopathy );mmu05414(Dilated cardiomyopathy );mmu05412(Arrhythmogenic right ventricular cardiomyopathy )	Nucleus inner membrane;Single-pass membrane protein;Nucleoplasmic side;Nucleus outer membrane	PF03020(LEM domain)
O08582	GTP-binding protein 1	Gtpbp1	FUNCTION: Promotes degradation of target mRNA species. Plays a role in the regulation of circadian mRNA stability. Binds GTP and has GTPase activity (By similarity). {ECO:0000250}.	sp|O08582|GTPB1_MOUSE	sp|O08582|GTPB1_MOUSE GTP-binding protein 1 OS=Mus musculus OX=10090 GN=Gtpbp1 PE=1 SV=2	1	7	7	7	15.1	72.3	222640	224830	197850	199640	220670	223010	196950	209390	240630	247800	195010	353310	250170	243250	259710	254740	203000	271200	Quantified	GO:0046039(BP:GTP metabolic process);GO:0061014(BP:positive regulation of mRNA catabolic process);GO:0006414(BP:translational elongation);GO:0000177(CC:cytoplasmic exosome (RNase complex));GO:0005829(CC:cytosol);GO:0005525(MF:GTP binding);GO:0003924(MF:GTPase activity);GO:0003746(MF:translation elongation factor activity)	mmu:14904		Cytoplasm	PF00009(Elongation factor Tu GTP binding domain)
O08583	THO complex subunit 4	Alyref	FUNCTION: Export adapter involved in nuclear export of spliced and unspliced mRNA. Binds mRNA which is thought to be transferred to the NXF1-NXT1 heterodimer for export (TAP/NFX1 pathway) (PubMed:9119228, PubMed:10786854, PubMed:11158589). Component of the TREX complex which is thought to couple mRNA transcription, processing and nuclear export, and specifically associates with spliced mRNA and n…	sp|O08583|THOC4_MOUSE;sp|Q9JJW6|ALRF2_MOUSE	sp|O08583|THOC4_MOUSE THO complex subunit 4 OS=Mus musculus OX=10090 GN=Alyref PE=1 SV=3	2	7	7	7	36.5	26.94	765730	779010	749330	906380	1062900	930140	594230	555440	637100	783990	600200	687500	915390	769910	907530	1013500	754930	876650	Quantified	GO:0006397(BP:mRNA processing);GO:0051028(BP:mRNA transport);GO:0006405(BP:RNA export from nucleus);GO:0008380(BP:RNA splicing);GO:0005737(CC:cytoplasm);GO:0016607(CC:nuclear speck);GO:0005634(CC:nucleus);GO:0005681(CC:spliceosomal complex);GO:0003723(MF:RNA binding);GO:0003697(MF:single-stranded DNA binding);GO:0062153(NA:NA)	mmu:21681(Alyref)	mmu03040(Spliceosome );mmu05014(Amyotrophic lateral sclerosis );mmu05168(Herpes simplex virus 1 infection );mmu03013(Nucleocytoplasmic transport );mmu03015(mRNA surveillance pathway )	Nucleus;Nucleus speckle;Cytoplasm	PF00076(RNA recognition motif. (a.k.a. RRM, RBD, or RNP domain));PF13865(C-terminal duplication domain of Friend of PRMT1)
O08585	Clathrin light chain A	Clta	FUNCTION: Clathrin is the major protein of the polyhedral coat of coated pits and vesicles. Acts as component of the TACC3/ch-TOG/clathrin complex proposed to contribute to stabilization of kinetochore fibers of the mitotic spindle by acting as inter-microtubule bridge (By similarity). {ECO:0000250|UniProtKB:P09496}.	sp|O08585|CLCA_MOUSE	sp|O08585|CLCA_MOUSE Clathrin light chain A OS=Mus musculus OX=10090 GN=Clta PE=1 SV=2	1	3	3	3	10.2	25.604	497890	640290	1099200	890260	1280500	912050	44518	216210	182900	234680	202330	258140	674550	870740	261290	535750	741390	1140800	Quantified	GO:0007049(BP:cell cycle);GO:0051301(BP:cell division);GO:0048268(BP:clathrin coat assembly);GO:0072583(BP:clathrin-dependent endocytosis);GO:0006886(BP:intracellular protein transport);GO:0030118(CC:clathrin coat);GO:0030132(CC:clathrin coat of coated pit);GO:0030130(CC:clathrin coat of trans-Golgi network vesicle);GO:0071439(CC:clathrin complex);GO:0030125(CC:clathrin vesicle coat);GO:0005905(C…			Cytoplasmic vesicle membrane;Peripheral membrane protein;Cytoplasmic side;Membrane;coated pit;Cytoplasm;cytoskeleton;spindle	PF01086(Clathrin light chain)
O08599	Syntaxin-binding protein 1	Stxbp1	FUNCTION: Participates in the regulation of synaptic vesicle docking and fusion through interaction with GTP-binding proteins (By similarity). Essential for neurotransmission and binds syntaxin, a component of the synaptic vesicle fusion machinery probably in a 1:1 ratio. Can interact with syntaxins 1, 2, and 3 but not syntaxin 4. May play a role in determining the specificity of intracellular fu…	sp|O08599|STXB1_MOUSE	sp|O08599|STXB1_MOUSE Syntaxin-binding protein 1 OS=Mus musculus OX=10090 GN=Stxbp1 PE=1 SV=2	1	6	6	6	13.1	67.568	702840	656340	588310	580690	654340	438010	987110	732960	1025400	1425600	1179100	968700	725330	512640	1216500	447590	247300	727330	Quantified	GO:0007412(BP:axon target recognition);GO:0071346(BP:cellular response to interferon-gamma);GO:0003006(BP:developmental process involved in reproduction);GO:0006887(BP:exocytosis);GO:0060292(BP:long-term synaptic depression);GO:0043524(BP:negative regulation of neuron apoptotic process);GO:0031333(BP:negative regulation of protein complex assembly);GO:0032229(BP:negative regulation of synaptic tr…	mmu:20910(Stxbp1)	mmu04721(Synaptic vesicle cycle )	Cytoplasm;cytosol;Membrane;Peripheral membrane protein	PF00995(Sec1 family)
O08600	Endonuclease G, mitochondrial	Endog	FUNCTION: Cleaves DNA at double-stranded (DG)n.(DC)n and at single-stranded (DC)n tracts. In addition to deoxyribonuclease activities, also has ribonuclease (RNase) and RNase H activities. Capable of generating the RNA primers required by DNA polymerase gamma to initiate replication of mitochondrial DNA (By similarity). {ECO:0000250}.	sp|O08600|NUCG_MOUSE	sp|O08600|NUCG_MOUSE Endonuclease G, mitochondrial OS=Mus musculus OX=10090 GN=Endog PE=1 SV=1	1	12	12	12	57.1	32.19	1252200	2078300	1613000	1674800	1212700	1453100	5363400	5511000	6209600	6047000	5236700	5140600	2658600	2628600	2058900	1528100	2204600	1495000	Quantified	GO:0007568(BP:aging);GO:0006309(BP:apoptotic DNA fragmentation);GO:0071277(BP:cellular response to calcium ion);GO:0071333(BP:cellular response to glucose stimulus);GO:0071456(BP:cellular response to hypoxia);GO:0006308(BP:DNA catabolic process);GO:0000737(BP:DNA catabolic process, endonucleolytic);GO:0001701(BP:in utero embryonic development);GO:0036475(BP:neuron death in response to oxidative s…	mmu:13804(Endog)	mmu04210(Apoptosis )	Mitochondrion	PF01223(DNA/RNA non-specific endonuclease)
O08605	MAP kinase-interacting serine/threonine-protein kinase 1	Mknk1	FUNCTION: May play a role in the response to environmental stress and cytokines. Appears to regulate translation by phosphorylating EIF4E, thus increasing the affinity of this protein for the 7-methylguanosine-containing mRNA cap. {ECO:0000269|PubMed:9155017}.	sp|O08605|MKNK1_MOUSE	sp|O08605|MKNK1_MOUSE MAP kinase-interacting serine/threonine-protein kinase 1 OS=Mus musculus OX=10090 GN=Mknk1 PE=1 SV=2	1	1	1	1	2.8	47.914	15647	11599	20492	26723	17135	20454	35959	55894	28755	24458	32324	66371	21966	25534	23712	16402	24988	21311	Quantified	GO:0097192(BP:extrinsic apoptotic signaling pathway in absence of ligand);GO:0035556(BP:intracellular signal transduction);GO:0018105(BP:peptidyl-serine phosphorylation);GO:0046777(BP:protein autophosphorylation);GO:0006468(BP:protein phosphorylation);GO:0006446(BP:regulation of translational initiation);GO:0009651(BP:response to salt stress);GO:0005737(CC:cytoplasm);GO:0005654(CC:nucleoplasm);GO…	mmu:17346(Mknk1)	mmu04010(MAPK signaling pathway );mmu04066(HIF-1 signaling pathway );mmu04910(Insulin signaling pathway )		PF00069(Protein kinase domain)
O08638	Myosin-11	Myh11	FUNCTION: Muscle contraction.	sp|O08638|MYH11_MOUSE	sp|O08638|MYH11_MOUSE Myosin-11 OS=Mus musculus OX=10090 GN=Myh11 PE=1 SV=1	1	25	10	10	13.4	227.03	266140	10931	86570	509540	349230	205890	3406.6	11372	38422	4836	108890	1166.2	13952	122590	231700	353120	119150	257200	Quantified	GO:0048739(BP:cardiac muscle fiber development);GO:0048251(BP:elastic fiber assembly);GO:0030241(BP:skeletal muscle myosin thick filament assembly);GO:0006939(BP:smooth muscle contraction);GO:0005903(CC:brush border);GO:0042470(CC:melanosome);GO:0005859(CC:muscle myosin complex);GO:0030016(CC:myofibril);GO:0016459(CC:myosin complex);GO:0032982(CC:myosin filament);GO:0030485(CC:smooth muscle contr…			Melanosome;Cytoplasm;myofibril	PF02736(Myosin N-terminal SH3-like domain);PF00063(Myosin head (motor domain));PF01576(Myosin tail)
O08663	Methionine aminopeptidase 2	Metap2	FUNCTION: Cotranslationally removes the N-terminal methionine from nascent proteins. The N-terminal methionine is often cleaved when the second residue in the primary sequence is small and uncharged (Met-Ala-, Cys, Gly, Pro, Ser, Thr, or Val). {ECO:0000255|HAMAP-Rule:MF_03175}.; FUNCTION: Protects eukaryotic initiation factor EIF2S1 from translation-inhibiting phosphorylation by inhibitory kinase…	sp|O08663|MAP2_MOUSE	sp|O08663|MAP2_MOUSE Methionine aminopeptidase 2 OS=Mus musculus OX=10090 GN=Metap2 PE=1 SV=1	1	13	13	13	40.6	52.921	911950	1149600	1314700	1236100	1502900	1086700	1490900	1320300	1275300	1345200	917770	1285800	1350900	1127100	1280900	1185300	1144000	1350700	Quantified	GO:0031365(BP:N-terminal protein amino acid modification);GO:0018206(BP:peptidyl-methionine modification);GO:0070084(BP:protein initiator methionine removal);GO:0016485(BP:protein processing);GO:0005737(CC:cytoplasm);GO:0005829(CC:cytosol);GO:0005886(CC:plasma membrane);GO:0004177(MF:aminopeptidase activity);GO:0046872(MF:metal ion binding);GO:0070006(MF:metalloaminopeptidase activity);GO:0008235…	mmu:56307		Cytoplasm	PF00557(Metallopeptidase family M24)
O08677	Kininogen-1	Kng1	FUNCTION: (1) Kininogens are inhibitors of thiol proteases; (2) HMW-kininogen plays an important role in blood coagulation by helping to position optimally prekallikrein and factor XI next to factor XII; (3) HMW-kininogen inhibits the thrombin- and plasmin-induced aggregation of thrombocytes; (4) the active peptide bradykinin that is released from HMW-kininogen shows a variety of physiological ef…	sp|O08677|KNG1_MOUSE;CON__P01045-1;CON__Q2KJ62;CON__P01044-1	sp|O08677|KNG1_MOUSE Kininogen-1 OS=Mus musculus OX=10090 GN=Kng1 PE=1 SV=1	4	20	20	20	35.4	73.101	27152000	19092000	20404000	24196000	17637000	21938000	5402500	4148000	2951000	4145000	4774600	4148300	10211000	13357000	17223000	19813000	12636000	17751000	Quantified	GO:0007596(BP:blood coagulation);GO:0006954(BP:inflammatory response);GO:0030195(BP:negative regulation of blood coagulation);GO:0010951(BP:negative regulation of endopeptidase activity);GO:0007204(BP:positive regulation of cytosolic calcium ion concentration);GO:0042311(BP:vasodilation);GO:0005623(CC:cell);GO:0062023(CC:collagen-containing extracellular matrix);GO:0005576(CC:extracellular region…	mmu:16644(Kng1)	mmu04750(Inflammatory mediator regulation of TRP channels );mmu04810(Regulation of actin cytoskeleton );mmu04080(Neuroactive ligand-receptor interaction );mmu04022(cGMP-PKG signaling pathway );mmu04610(Complement and coagulation cascades );mmu05200(Pathways in cancer );mmu05143(African trypanosomiasis );mmu04071(Sphingolipid signaling pathway );mmu05142(Chagas disease )	Secreted;extracellular space	PF00031(Cystatin domain)
O08692	Neutrophilic granule protein	Ngp	FUNCTION: Acts as an inhibitor of cathepsin B (CTSB) activity. Plays a role as a negative regulator of tumor vascular development, cell invasion and metastasis. {ECO:0000269|PubMed:21518852}.	sp|O08692|NGP_MOUSE	sp|O08692|NGP_MOUSE Neutrophilic granule protein OS=Mus musculus OX=10090 GN=Ngp PE=1 SV=1	1	15	15	15	71.3	19.331	15439000	8005300	7818700	8847300	2203600	10968000	32417			1764.4	2476.2	8615.5	2075600	6790600	7289900	6005200	5998100	7949000	Quantified	GO:0006952(BP:defense response);GO:0016525(BP:negative regulation of angiogenesis);GO:1901491(BP:negative regulation of lymphangiogenesis);GO:0031410(CC:cytoplasmic vesicle);GO:0005615(CC:extracellular space);GO:0004869(MF:cysteine-type endopeptidase inhibitor activity)	mmu:18054		Secreted;Cytoplasmic granule	PF00666(Cathelicidin)
O08709	Peroxiredoxin-6	Prdx6	FUNCTION: Thiol-specific peroxidase that catalyzes the reduction of hydrogen peroxide and organic hydroperoxides to water and alcohols, respectively. Can reduce H(2)O(2) and short chain organic, fatty acid, and phospholipid hydroperoxides. Also has phospholipase activity, and can therefore either reduce the oxidized sn-2 fatty acyl grup of phospholipids (peroxidase activity) or hydrolyze the sn-2…	sp|O08709|PRDX6_MOUSE	sp|O08709|PRDX6_MOUSE Peroxiredoxin-6 OS=Mus musculus OX=10090 GN=Prdx6 PE=1 SV=3	1	17	17	17	75.9	24.87	14265000	19713000	15043000	17483000	16647000	14564000	41750000	37205000	35970000	35188000	33338000	38413000	22415000	19270000	14466000	14261000	21776000	15959000	Quantified	GO:0032060(BP:bleb assembly);GO:0045454(BP:cell redox homeostasis);GO:0098869(BP:cellular oxidant detoxification);GO:0046475(BP:glycerophospholipid catabolic process);GO:0042744(BP:hydrogen peroxide catabolic process);GO:0048026(BP:positive regulation of mRNA splicing, via spliceosome);GO:0006979(BP:response to oxidative stress);GO:0000302(BP:response to reactive oxygen species);GO:0005623(CC:cel…	mmu:11758(Prdx6)	mmu00480(Glutathione metabolism )	Cytoplasm;Lysosome	PF00578(AhpC/TSA family);PF10417(C-terminal domain of 1-Cys peroxiredoxin)
O08715	A-kinase anchor protein 1, mitochondrial	Akap1	FUNCTION: Differentially targeted protein that binds to type I and II regulatory subunits of protein kinase A. Anchors them to the cytoplasmic face of the mitochondrial outer membrane or allows them to reside in the endoplasmic reticulum. Does not contain the classic KDEL endoplasmic reticulum-targeting sequence. This explains how it is able to switch its localization, either being in the endopla…	sp|O08715|AKAP1_MOUSE	sp|O08715|AKAP1_MOUSE A-kinase anchor protein 1, mitochondrial OS=Mus musculus OX=10090 GN=Akap1 PE=1 SV=4	1	13	13	13	24.9	92.194	93667	133870	208030	64218	70981	124060	1001700	942100	1027000	656130	915060	836490	342020	401640	359060	221480	445020	171480	Quantified	GO:0010614(BP:negative regulation of cardiac muscle hypertrophy);GO:0035308(BP:negative regulation of protein dephosphorylation);GO:0042308(BP:negative regulation of protein import into nucleus);GO:0010738(BP:regulation of protein kinase A signaling);GO:0005783(CC:endoplasmic reticulum);GO:0016021(CC:integral component of membrane);GO:0005811(CC:lipid droplet);GO:0030061(CC:mitochondrial crista);…	mmu:11640		Mitochondrion outer membrane;Mitochondrion;Endoplasmic reticulum	PF00567(Tudor domain);PF00013(KH domain)
O08734	Bcl-2 homologous antagonist/killer	Bak1	FUNCTION: In the presence of an appropriate stimulus, accelerates programmed cell death by binding to, and antagonizing the anti-apoptotic action of BCL2. {ECO:0000250}.	sp|O08734|BAK_MOUSE	sp|O08734|BAK_MOUSE Bcl-2 homologous antagonist/killer OS=Mus musculus OX=10090 GN=Bak1 PE=1 SV=3	1	4	4	4	18.2	23.294	203380	317730	373170	377480	230550	263180	288170	186670	87367	42493	271390	243380	153500	244640	227400	334500	266210	277150	Quantified	GO:0097202(BP:activation of cysteine-type endopeptidase activity);GO:0006919(BP:activation of cysteine-type endopeptidase activity involved in apoptotic process);GO:0008635(BP:activation of cysteine-type endopeptidase activity involved in apoptotic process by cytochrome c);GO:0007568(BP:aging);GO:0031100(BP:animal organ regeneration);GO:0006915(BP:apoptotic process);GO:1902262(BP:apoptotic proces…	mmu:12018(Bak1)	mmu05164(Influenza A );mmu05210(Colorectal cancer );mmu05212(Pancreatic cancer );mmu05224(Breast cancer );mmu05225(Hepatocellular carcinoma );mmu05217(Basal cell carcinoma );mmu05168(Herpes simplex virus 1 infection );mmu05222(Small cell lung cancer );mmu04215(Apoptosis - multiple species );mmu05226(Gastric cancer );mmu05216(Thyroid cancer );mmu05169(Epstein-Barr virus infection );mmu04141(Protei…	Mitochondrion outer membrane;Single-pass membrane protein	PF00452(Apoptosis regulator proteins, Bcl-2 family)
O08738	Caspase-6	Casp6	FUNCTION: Involved in the activation cascade of caspases responsible for apoptosis execution. Cleaves poly(ADP-ribose) polymerase in vitro, as well as lamins. Overexpression promotes programmed cell death (By similarity). {ECO:0000250}.	sp|O08738|CASP6_MOUSE	sp|O08738|CASP6_MOUSE Caspase-6 OS=Mus musculus OX=10090 GN=Casp6 PE=1 SV=1	1	3	3	3	11.2	31.595	31345	19232	29298	64935	57069	71325	36427		27688	14877	31030		48197	75210	35615	81372	30559	86048	Quantified	GO:0002525(BP:acute inflammatory response to non-antigenic stimulus);GO:0006915(BP:apoptotic process);GO:0007413(BP:axonal fasciculation);GO:0072734(BP:cellular response to staurosporine);GO:0030855(BP:epithelial cell differentiation);GO:0043065(BP:positive regulation of apoptotic process);GO:0043525(BP:positive regulation of neuron apoptotic process);GO:0046670(BP:positive regulation of retinal …	mmu:12368(Casp6)	mmu05417(Lipid and atherosclerosis );mmu04210(Apoptosis )	Cytoplasm;Nucleus	PF00656(Caspase domain)
O08739	AMP deaminase 3	Ampd3	FUNCTION: AMP deaminase plays a critical role in energy metabolism.	sp|O08739|AMPD3_MOUSE;sp|Q3V1D3|AMPD1_MOUSE	sp|O08739|AMPD3_MOUSE AMP deaminase 3 OS=Mus musculus OX=10090 GN=Ampd3 PE=1 SV=2	2	16	16	16	26.1	88.651	765810	811750	769000	701890	898060	654270	601780	750790	744990	605030	735970	612400	764330	712570	645260	601000	629380	750980	Quantified	GO:0046031(BP:ADP metabolic process);GO:0046033(BP:AMP metabolic process);GO:0046034(BP:ATP metabolic process);GO:0097009(BP:energy homeostasis);GO:0034101(BP:erythrocyte homeostasis);GO:0046039(BP:GTP metabolic process);GO:0006188(BP:IMP biosynthetic process);GO:0032264(BP:IMP salvage);GO:0005829(CC:cytosol);GO:0003876(MF:AMP deaminase activity);GO:0046872(MF:metal ion binding)	mmu:11717(Ampd3)	mmu01232(Nucleotide metabolism );mmu00230(Purine metabolism )		PF00962(Adenosine/AMP deaminase)
O08749	Dihydrolipoyl dehydrogenase, mitochondrial	Dld	FUNCTION: Lipoamide dehydrogenase is a component of the glycine cleavage system as well as an E3 component of three alpha-ketoacid dehydrogenase complexes (pyruvate-, alpha-ketoglutarate-, and branched-chain amino acid-dehydrogenase complex) (By similarity). The 2-oxoglutarate dehydrogenase complex is mainly active in the mitochondrion (By similarity). A fraction of the 2-oxoglutarate dehydrogena…	sp|O08749|DLDH_MOUSE	sp|O08749|DLDH_MOUSE Dihydrolipoyl dehydrogenase, mitochondrial OS=Mus musculus OX=10090 GN=Dld PE=1 SV=2	1	25	25	25	69.5	54.272	59034000	62521000	53185000	55970000	43082000	53542000	121880000	130150000	126340000	115880000	99681000	123080000	71675000	61722000	57385000	54913000	73310000	49286000	Quantified	GO:0006103(BP:2-oxoglutarate metabolic process);GO:0006086(BP:acetyl-CoA biosynthetic process from pyruvate);GO:0007568(BP:aging);GO:0045454(BP:cell redox homeostasis);GO:0051068(BP:dihydrolipoamide metabolic process);GO:0007369(BP:gastrulation);GO:0106077(BP:histone succinylation);GO:0009106(BP:lipoate metabolic process);GO:0061732(BP:mitochondrial acetyl-CoA biosynthetic process from pyruvate);…	mmu:13382(Dld)	mmu00310(Lysine degradation );mmu00010(Glycolysis / Gluconeogenesis );mmu00630(Glyoxylate and dicarboxylate metabolism );mmu00640(Propanoate metabolism );mmu00260(Glycine, serine and threonine metabolism );mmu00380(Tryptophan metabolism );mmu01240(Biosynthesis of cofactors );mmu00620(Pyruvate metabolism );mmu00785(Lipoic acid metabolism );mmu00280(Valine, leucine and isoleucine degradation );mmu0…	Mitochondrion matrix;Nucleus;Cell projection;cilium;flagellum;Cytoplasmic vesicle;secretory vesicle;acrosome	PF07992(Pyridine nucleotide-disulphide oxidoreductase);PF02852(Pyridine nucleotide-disulphide oxidoreductase, dimerisation domain)
O08756	3-hydroxyacyl-CoA dehydrogenase type-2	Hsd17b10	FUNCTION: Mitochondrial dehydrogenase that catalyzes the beta-oxidation at position 17 of androgens and estrogens and has 3-alpha-hydroxysteroid dehydrogenase activity with androsterone (By similarity). Catalyzes the third step in the beta-oxidation of fatty acids (By similarity). Carries out oxidative conversions of 7-alpha-OH and 7-beta-OH bile acids (By similarity). Also exhibits 20-beta-OH an…	sp|O08756|HCD2_MOUSE	sp|O08756|HCD2_MOUSE 3-hydroxyacyl-CoA dehydrogenase type-2 OS=Mus musculus OX=10090 GN=Hsd17b10 PE=1 SV=4	1	13	13	13	63.2	27.418	6911800	11209000	8604200	7604200	6811300	7459900	27265000	27488000	31476000	27881000	24838000	25436000	13553000	12428000	9577500	7963100	12755000	8351800	Quantified	GO:1990180(BP:mitochondrial tRNA 3'-end processing);GO:0097745(BP:mitochondrial tRNA 5'-end processing);GO:0070901(BP:mitochondrial tRNA methylation);GO:0007005(BP:mitochondrion organization);GO:0051289(BP:protein homotetramerization);GO:0005783(CC:endoplasmic reticulum);GO:0005743(CC:mitochondrial inner membrane);GO:0042645(CC:mitochondrial nucleoid);GO:0030678(CC:mitochondrial ribonuclease P co…			Mitochondrion;Mitochondrion matrix;mitochondrion nucleoid	PF00106(short chain dehydrogenase)
O08759	Ubiquitin-protein ligase E3A	Ube3a	FUNCTION: E3 ubiquitin-protein ligase which accepts ubiquitin from an E2 ubiquitin-conjugating enzyme in the form of a thioester and transfers it to its substrates. Several substrates have been identified including the ARNTL/BMAL1, ARC, RAD23A and RAD23B, MCM7 (which is involved in DNA replication), annexin A1, the PML tumor suppressor, and the cell cycle regulator CDKN1B (PubMed:20211139, PubMed…	sp|O08759|UBE3A_MOUSE	sp|O08759|UBE3A_MOUSE Ubiquitin-protein ligase E3A OS=Mus musculus OX=10090 GN=Ube3a PE=1 SV=2	1	15	15	15	25.2	99.818	489090	443730	496860	487340	556600	480570	811830	692470	785770	792450	876600	812990	579160	591890	563900	564810	615250	511830	Quantified	GO:0030521(BP:androgen receptor signaling pathway);GO:1990416(BP:cellular response to brain-derived neurotrophic factor stimulus);GO:0061002(BP:negative regulation of dendritic spine morphogenesis);GO:0001541(BP:ovarian follicle development);GO:1905528(BP:positive regulation of Golgi lumen acidification);GO:0014068(BP:positive regulation of phosphatidylinositol 3-kinase signaling);GO:0031398(BP:p…	mmu:22215(Ube3a)	mmu04120(Ubiquitin mediated proteolysis );mmu05203(Viral carcinogenesis );mmu05165(Human papillomavirus infection )	Cytoplasm;Nucleus	PF16558(Amino-terminal Zinc-binding domain of ubiquitin ligase E3A);PF00632(HECT-domain (ubiquitin-transferase))
O08784	Treacle protein	Tcof1	FUNCTION: Nucleolar protein that acts as a regulator of RNA polymerase I by connecting RNA polymerase I with enzymes responsible for ribosomal processing and modification. Required for neural crest specification: following monoubiquitination by the BCR(KBTBD8) complex, associates with NOLC1 and acts as a platform to connect RNA polymerase I with enzymes responsible for ribosomal processing and mo…	sp|O08784|TCOF_MOUSE	sp|O08784|TCOF_MOUSE Treacle protein OS=Mus musculus OX=10090 GN=Tcof1 PE=1 SV=1	1	8	8	8	8.8	135	224210	103390	170410	186060	264040	235740	53118	39153	22806	23694	69516	49668	262420	176840	263140	141070	128390	170540	Quantified	GO:0014032(BP:neural crest cell development);GO:0014029(BP:neural crest formation);GO:0042790(BP:nucleolar large rRNA transcription by RNA polymerase I);GO:0006417(BP:regulation of translation);GO:0005829(CC:cytosol);GO:0001650(CC:fibrillar center);GO:0005730(CC:nucleolus);GO:0005654(CC:nucleoplasm);GO:0046982(MF:protein heterodimerization activity);GO:0001042(MF:RNA polymerase I core binding);GO…	mmu:21453(Tcof1)	mmu03008(Ribosome biogenesis in eukaryotes )	Nucleus;nucleolus	PF03546(Treacher Collins syndrome protein Treacle)
O08788	Dynactin subunit 1	Dctn1	FUNCTION: Plays a key role in dynein-mediated retrograde transport of vesicles and organelles along microtubules by recruiting and tethering dynein to microtubules. Binds to both dynein and microtubules providing a link between specific cargos, microtubules and dynein. Essential for targeting dynein to microtubule plus ends, recruiting dynein to membranous cargos and enhancing dynein processivity…	sp|O08788|DCTN1_MOUSE	sp|O08788|DCTN1_MOUSE Dynactin subunit 1 OS=Mus musculus OX=10090 GN=Dctn1 PE=1 SV=3	1	32	32	32	35.3	141.67	2661300	2780900	2799600	2655000	2931400	2560900	3162500	3703100	3010400	2969900	3660200	3692900	3204100	3101000	3097300	2667100	3008800	2746300	Quantified	GO:0051301(BP:cell division);GO:0010457(BP:centriole-centriole cohesion);GO:0031122(BP:cytoplasmic microtubule organization);GO:0000132(BP:establishment of mitotic spindle orientation);GO:0032402(BP:melanosome transport);GO:0034454(BP:microtubule anchoring at centrosome);GO:0061744(BP:motor behavior);GO:0007528(BP:neuromuscular junction development);GO:0050905(BP:neuromuscular process);GO:0070050…	mmu:13191(Dctn1)	mmu05132(Salmonella infection );mmu04814(Motor proteins );mmu05014(Amyotrophic lateral sclerosis );mmu04962(Vasopressin-regulated water reabsorption );mmu05022(Pathways of neurodegeneration - multiple diseases );mmu05016(Huntington disease )	Cytoplasm;cytoskeleton;microtubule organizing center;centrosome;centriole;spindle;Nucleus envelope;cell cortex	PF12455(Dynein associated protein);PF01302(CAP-Gly domain)
O08795	Glucosidase 2 subunit beta	Prkcsh	FUNCTION: Regulatory subunit of glucosidase II that cleaves sequentially the 2 innermost alpha-1,3-linked glucose residues from the Glc(2)Man(9)GlcNAc(2) oligosaccharide precursor of immature glycoproteins (PubMed:27462106, PubMed:9148925). Required for efficient PKD1/Polycystin-1 biogenesis and trafficking to the plasma membrane of the primary cilia (PubMed:21685914). {ECO:0000269|PubMed:2168591…	sp|O08795|GLU2B_MOUSE	sp|O08795|GLU2B_MOUSE Glucosidase 2 subunit beta OS=Mus musculus OX=10090 GN=Prkcsh PE=1 SV=1	1	11	11	11	19.2	58.792	1954600	1692100	1854700	1984500	1943600	1702100	598360	729360	667380	725680	833460	691190	1277400	1315700	1583900	1557700	1221400	1697500	Quantified	GO:0001701(BP:in utero embryonic development);GO:0001889(BP:liver development);GO:0006491(BP:N-glycan processing);GO:0010977(BP:negative regulation of neuron projection development);GO:0006807(BP:nitrogen compound metabolic process);GO:0005783(CC:endoplasmic reticulum);GO:0017177(CC:glucosidase II complex);GO:0043231(CC:intracellular membrane-bounded organelle);GO:0005509(MF:calcium ion binding);…	mmu:19089(Prkcsh)	mmu04141(Protein processing in endoplasmic reticulum )	Endoplasmic reticulum	PF12999(Glucosidase II beta subunit-like);PF13202(EF hand);PF13015(Glucosidase II beta subunit-like protein)
O08807	Peroxiredoxin-4	Prdx4	FUNCTION: Thiol-specific peroxidase that catalyzes the reduction of hydrogen peroxide and organic hydroperoxides to water and alcohols, respectively. Plays a role in cell protection against oxidative stress by detoxifying peroxides and as sensor of hydrogen peroxide-mediated signaling events (PubMed:11229364). Regulates the activation of NF-kappa-B in the cytosol by a modulation of I-kappa-B-alph…	sp|O08807|PRDX4_MOUSE	sp|O08807|PRDX4_MOUSE Peroxiredoxin-4 OS=Mus musculus OX=10090 GN=Prdx4 PE=1 SV=1	1	11	10	10	54.7	31.052	8668200	7538700	9818500	9361300	11629000	10740000	2483800	2834100	2823100	2062800	2709800	2773400	7183700	8129200	11495000	8510800	6504500	8323300	Quantified	GO:0045454(BP:cell redox homeostasis);GO:0030198(BP:extracellular matrix organization);GO:0008584(BP:male gonad development);GO:2000255(BP:negative regulation of male germ cell proliferation);GO:0055114(BP:oxidation-reduction process);GO:0018401(BP:peptidyl-proline hydroxylation to 4-hydroxy-L-proline);GO:0022417(BP:protein maturation by protein folding);GO:0072593(BP:reactive oxygen species meta…	mmu:53381		Cytoplasm;Endoplasmic reticulum	PF00578(AhpC/TSA family);PF10417(C-terminal domain of 1-Cys peroxiredoxin)
O08808	Protein diaphanous homolog 1	Diaph1	FUNCTION: Actin nucleation and elongation factor required for the assembly of F-actin structures, such as actin cables and stress fibers (PubMed:10678165, PubMed:15044801, PubMed:18572016, PubMed:23558171). Binds to the barbed end of the actin filament and slows down actin polymerization and depolymerization (PubMed:10678165, PubMed:15044801, PubMed:18572016). Required for cytokinesis, and transc…	sp|O08808|DIAP1_MOUSE	sp|O08808|DIAP1_MOUSE Protein diaphanous homolog 1 OS=Mus musculus OX=10090 GN=Diaph1 PE=1 SV=1	1	17	17	17	15.7	139.34	1258700	664820	826300	940340	1277500	1091500	238250	183220	217680	151410	196420	172380	1070400	870250	1321300	1102500	1154800	1535400	Quantified	GO:0030036(BP:actin cytoskeleton organization);GO:0030041(BP:actin filament polymerization);GO:0007420(BP:brain development);GO:0071420(BP:cellular response to histamine);GO:0007010(BP:cytoskeleton organization);GO:0031175(BP:neuron projection development);GO:0030335(BP:positive regulation of cell migration);GO:0035372(BP:protein localization to microtubule);GO:0008360(BP:regulation of cell shape…	mmu:13367(Diaph1)	mmu04810(Regulation of actin cytoskeleton );mmu04510(Focal adhesion );mmu04933(AGE-RAGE signaling pathway in diabetic complications )	Cell membrane;Cell projection;ruffle membrane;Cytoplasm;cytoskeleton;microtubule organizing center;centrosome;spindle;Nucleus	PF02181(Formin Homology 2 Domain);PF06345(DRF Autoregulatory Domain);PF06346(Formin Homology Region 1);PF06371(Diaphanous GTPase-binding Domain);PF06367(Diaphanous FH3 Domain)
O08810	116 kDa U5 small nuclear ribonucleoprotein component	Eftud2	FUNCTION: Required for pre-mRNA splicing as component of the spliceosome, including pre-catalytic, catalytic and post-catalytic spliceosomal complexes (By similarity). Component of the U5 snRNP and the U4/U6-U5 tri-snRNP complex, a building block of the spliceosome (By similarity). {ECO:0000250|UniProtKB:Q15029}.	sp|O08810|U5S1_MOUSE	sp|O08810|U5S1_MOUSE 116 kDa U5 small nuclear ribonucleoprotein component OS=Mus musculus OX=10090 GN=Eftud2 PE=1 SV=1	1	23	22	22	31.4	109.36	1368300	1255700	1501600	1714900	1748700	1567000	652690	554790	695420	747070	874730	735090	1366100	1438900	1753700	1572700	1170900	1713400	Quantified	GO:0000398(BP:mRNA splicing, via spliceosome);GO:0015030(CC:Cajal body);GO:0071013(CC:catalytic step 2 spliceosome);GO:0005829(CC:cytosol);GO:0043231(CC:intracellular membrane-bounded organelle);GO:0016607(CC:nuclear speck);GO:0005654(CC:nucleoplasm);GO:0005634(CC:nucleus);GO:1990904(CC:ribonucleoprotein complex);GO:0071007(CC:U2-type catalytic step 2 spliceosome);GO:0071005(CC:U2-type precatalyt…	mmu:20624(Eftud2)	mmu03040(Spliceosome )	Nucleus	PF00009(Elongation factor Tu GTP binding domain);PF16004(116 kDa U5 small nuclear ribonucleoprotein component N-terminus);PF03764(Elongation factor G, domain IV);PF03144(Elongation factor Tu domain 2);PF14492(Elongation Factor G, domain II);PF00679(Elongation factor G C-terminus)
O08848	RNA-binding protein Ro60	RO60	FUNCTION: RNA-binding protein that binds to misfolded non-coding RNAs, pre-5S rRNA, and several small cytoplasmic RNA molecules known as Y RNAs. May stabilize some of these RNAs and protect them from degradation. {ECO:0000269|PubMed:21289087}.; FUNCTION: May play roles in cilia formation and/or maintenance. {ECO:0000269|PubMed:21289087}.	sp|O08848|RO60_MOUSE	sp|O08848|RO60_MOUSE RNA-binding protein Ro60 OS=Mus musculus OX=10090 GN=RO60 PE=1 SV=1	1	4	4	4	10.4	60.123	66011	78092	121710	133370	96046	92359	83982	68696	82715	41070	97313	38316	116380	58278	82334	84210	73537	98530	Quantified	GO:0035457(BP:cellular response to interferon-alpha);GO:0060271(BP:cilium assembly);GO:0002520(BP:immune system development);GO:0010468(BP:regulation of gene expression);GO:0009411(BP:response to UV);GO:0007224(BP:smoothened signaling pathway);GO:0005737(CC:cytoplasm);GO:0005829(CC:cytosol);GO:0005654(CC:nucleoplasm);GO:0005634(CC:nucleus);GO:1990904(CC:ribonucleoprotein complex);GO:0046872(MF:me…	mmu:20822(Ro60)	mmu05322(Systemic lupus erythematosus )	Cytoplasm	PF05731(TROVE domain)
O08911	Mitogen-activated protein kinase 12	Mapk12	FUNCTION: Serine/threonine kinase which acts as an essential component of the MAP kinase signal transduction pathway. MAPK12 is one of the four p38 MAPKs which play an important role in the cascades of cellular responses evoked by extracellular stimuli such as proinflammatory cytokines or physical stress leading to direct activation of transcription factors such as ELK1 and ATF2. Accordingly, p38…	sp|O08911|MK12_MOUSE	sp|O08911|MK12_MOUSE Mitogen-activated protein kinase 12 OS=Mus musculus OX=10090 GN=Mapk12 PE=1 SV=1	1	6	6	6	25.1	42.043	68114	76321	56303	79870	91550	74200	146610	138220	199430	172370	216760	291500	140760	104180	105230	103720	122340	94298	Quantified	GO:0007049(BP:cell cycle);GO:0035556(BP:intracellular signal transduction);GO:0045445(BP:myoblast differentiation);GO:0045786(BP:negative regulation of cell cycle);GO:0018105(BP:peptidyl-serine phosphorylation);GO:0006468(BP:protein phosphorylation);GO:0010468(BP:regulation of gene expression);GO:0005737(CC:cytoplasm);GO:0005739(CC:mitochondrion);GO:0005654(CC:nucleoplasm);GO:0005634(CC:nucleus);…	mmu:29857(Mapk12)	mmu04611(Platelet activation );mmu04750(Inflammatory mediator regulation of TRP channels );mmu04613(Neutrophil extracellular trap formation );mmu04932(Non-alcoholic fatty liver disease );mmu05014(Amyotrophic lateral sclerosis );mmu05170(Human immunodeficiency virus 1 infection );mmu01522(Endocrine resistance );mmu05208(Chemical carcinogenesis - reactive oxygen species );mmu04668(TNF signaling pat…	Cytoplasm;Nucleus;Mitochondrion	PF00069(Protein kinase domain)
O08912	Polypeptide N-acetylgalactosaminyltransferase 1	Galnt1	FUNCTION: Catalyzes the initial reaction in O-linked oligosaccharide biosynthesis, the transfer of an N-acetyl-D-galactosamine residue to a serine or threonine residue on the protein receptor. Has a broad spectrum of substrates for peptides such as EA2, Muc5AC, Muc1a, Muc1b and Muc7. {ECO:0000269|PubMed:9153242}.	sp|O08912|GALT1_MOUSE;sp|Q8CF93|GLT13_MOUSE	sp|O08912|GALT1_MOUSE Polypeptide N-acetylgalactosaminyltransferase 1 OS=Mus musculus OX=10090 GN=Galnt1 PE=1 SV=1	2	8	8	8	18.6	64.254	237360	115650	318400	414960	401740	321990	12524	1696.5		149890	25082		152290	164180	222920	277870	30606	258830	Quantified	GO:0006493(BP:protein O-linked glycosylation);GO:0018242(BP:protein O-linked glycosylation via serine);GO:0018243(BP:protein O-linked glycosylation via threonine);GO:0005576(CC:extracellular region);GO:0005794(CC:Golgi apparatus);GO:0032580(CC:Golgi cisterna membrane);GO:0016021(CC:integral component of membrane);GO:0048471(CC:perinuclear region of cytoplasm);GO:0030246(MF:carbohydrate binding);G…	mmu:14423(Galnt1)	mmu00514(Other types of O-glycan biosynthesis );mmu00512(Mucin type O-glycan biosynthesis )	Golgi apparatus;Golgi stack membrane;Single-pass type II membrane protein;Secreted	PF00535(Glycosyl transferase family 2);PF00652(Ricin-type beta-trefoil lectin domain)
O08915	AH receptor-interacting protein	Aip	FUNCTION: May play a positive role in AHR-mediated (aromatic hydrocarbon receptor) signaling, possibly by influencing its receptivity for ligand and/or its nuclear targeting.	sp|O08915|AIP_MOUSE	sp|O08915|AIP_MOUSE AH receptor-interacting protein OS=Mus musculus OX=10090 GN=Aip PE=1 SV=1	1	3	3	3	12.7	37.605	144220	82905	168610	108020	159140	140080	69587	63382	57472	37070	103190	76731	126810	160100	142190	152170	96076	164090	Quantified	GO:0051344(BP:negative regulation of cyclic-nucleotide phosphodiesterase activity);GO:0022417(BP:protein maturation by protein folding);GO:0006626(BP:protein targeting to mitochondrion);GO:0010738(BP:regulation of protein kinase A signaling);GO:0006805(BP:xenobiotic metabolic process);GO:0034751(CC:aryl hydrocarbon receptor complex);GO:0005829(CC:cytosol);GO:0016020(CC:membrane);GO:0005886(CC:pla…	mmu:11632(Aip)	mmu04934(Cushing syndrome );mmu05207(Chemical carcinogenesis - receptor activation )	Cytoplasm	PF00254(FKBP-type peptidyl-prolyl cis-trans isomerase)
O08917	Flotillin-1	Flot1	FUNCTION: May act as a scaffolding protein within caveolar membranes, functionally participating in formation of caveolae or caveolae-like vesicles.	sp|O08917|FLOT1_MOUSE	sp|O08917|FLOT1_MOUSE Flotillin-1 OS=Mus musculus OX=10090 GN=Flot1 PE=1 SV=1	1	20	20	20	64.5	47.513	1784300	1389900	1487200	1992100	1523300	1917200	1581800	1540100	1691200	2295500	2342200	2239600	1452300	1743200	1803800	1777400	1439500	1524100	Quantified	GO:0007411(BP:axon guidance);GO:0007409(BP:axonogenesis);GO:0071360(BP:cellular response to exogenous dsRNA);GO:0033227(BP:dsRNA transport);GO:0006897(BP:endocytosis);GO:0022617(BP:extracellular matrix disassembly);GO:0001765(BP:membrane raft assembly);GO:0044854(BP:plasma membrane raft assembly);GO:0060355(BP:positive regulation of cell adhesion molecule production);GO:1901890(BP:positive regula…	mmu:14251(Flot1)	mmu04910(Insulin signaling pathway )	Cell membrane;Peripheral membrane protein;Endosome;Membrane;caveola;Melanosome;Membrane raft	PF15975(Flotillin);PF01145(SPFH domain / Band 7 family)
O08992	Syntenin-1	Sdcbp	FUNCTION: Multifunctional adapter protein involved in diverse array of functions including trafficking of transmembrane proteins, neuro and immunomodulation, exosome biogenesis, and tumorigenesis. Positively regulates TGFB1-mediated SMAD2/3 activation and TGFB1-induced epithelial-to-mesenchymal transition (EMT) and cell migration in various cell types. May increase TGFB1 signaling by enhancing ce…	sp|O08992|SDCB1_MOUSE	sp|O08992|SDCB1_MOUSE Syntenin-1 OS=Mus musculus OX=10090 GN=Sdcbp PE=1 SV=1	1	7	7	7	38.1	32.379	1126200	747830	1152500	1277200	1595200	2034900	24814	614880	91936	659800	222420	906480	469250	1143800	1478500	2271300	873080	1441900	Quantified	GO:0030036(BP:actin cytoskeleton organization);GO:0007268(BP:chemical synaptic transmission);GO:0032435(BP:negative regulation of proteasomal ubiquitin-dependent protein catabolic process);GO:0002091(BP:negative regulation of receptor internalization);GO:0030307(BP:positive regulation of cell growth);GO:0030335(BP:positive regulation of cell migration);GO:0008284(BP:positive regulation of cell pr…	mmu:53378		Cell junction;focal adhesion;adherens junction;Cell membrane;Peripheral membrane protein;Endoplasmic reticulum membrane;Nucleus;Melanosome;Cytoplasm;cytosol;cytoskeleton;Secreted;extracellular exosome;Membrane raft	PF00595(PDZ domain (Also known as DHR or GLGF))
O08997	Copper transport protein ATOX1	Atox1	FUNCTION: Binds and deliver cytosolic copper to the copper ATPase proteins. May be important in cellular antioxidant defense (By similarity). {ECO:0000250}.	sp|O08997|ATOX1_MOUSE	sp|O08997|ATOX1_MOUSE Copper transport protein ATOX1 OS=Mus musculus OX=10090 GN=Atox1 PE=1 SV=1	1	5	5	5	88.2	7.3384	1085300	1056900	1284300	1600200	1190500	1086000	1414400	1665700	1378100	1660900	2114900	2269300	1348300	1477200	1329700	1117000	1359000	1299000	Quantified	GO:0006878(BP:cellular copper ion homeostasis);GO:0060003(BP:copper ion export);GO:0006825(BP:copper ion transport);GO:0043066(BP:negative regulation of apoptotic process);GO:0006979(BP:response to oxidative stress);GO:0005623(CC:cell);GO:0005829(CC:cytosol);GO:0051117(MF:ATPase binding);GO:0016531(MF:copper chaperone activity);GO:0005507(MF:copper ion binding);GO:0032767(MF:copper-dependent prot…	mmu:11927(Atox1)	mmu04978(Mineral absorption )		PF00403(Heavy-metal-associated domain)
O08999	Latent-transforming growth factor beta-binding protein 2	Ltbp2	FUNCTION: May play an integral structural role in elastic-fiber architectural organization and/or assembly. {ECO:0000250|UniProtKB:Q14767}.	sp|O08999|LTBP2_MOUSE	sp|O08999|LTBP2_MOUSE Latent-transforming growth factor beta-binding protein 2 OS=Mus musculus OX=10090 GN=Ltbp2 PE=1 SV=2	1	6	6	6	5.2	195.83	184300	73957	178000	164480	183050	170200				43396	119130	46417	67559	82145	92626	101400	23104	124590	Quantified	GO:0097435(BP:supramolecular fiber organization);GO:0062023(CC:collagen-containing extracellular matrix);GO:0005509(MF:calcium ion binding);GO:0019838(MF:growth factor binding);GO:0008201(MF:heparin binding);GO:0050436(MF:microfibril binding)	mmu:16997		Secreted;extracellular space;extracellular matrix	PF00008(EGF-like domain);PF07645(Calcium-binding EGF domain);PF12661(Human growth factor-like EGF);PF00683(TB domain)
O09005	Sphingolipid delta(4)-desaturase DES1	Degs1	FUNCTION: Has sphingolipid-delta-4-desaturase activity. Converts D-erythro-sphinganine to D-erythro-sphingosine (E-sphing-4-enine). Catalyzes the equilibrium isomerization of retinols (By similarity). {ECO:0000250|UniProtKB:Q5F3C1, ECO:0000269|PubMed:11937514}.	sp|O09005|DEGS1_MOUSE	sp|O09005|DEGS1_MOUSE Sphingolipid delta(4)-desaturase DES1 OS=Mus musculus OX=10090 GN=Degs1 PE=1 SV=1	1	4	4	4	15.8	38.241	327930	292370	202430	158570	132580	734460	78287		141050	112050	124970	23815	239440	148010	197180	353660	212070	337000	Quantified	GO:0046513(BP:ceramide biosynthetic process);GO:0006633(BP:fatty acid biosynthetic process);GO:0043217(BP:myelin maintenance);GO:0043065(BP:positive regulation of apoptotic process);GO:0005789(CC:endoplasmic reticulum membrane);GO:0016021(CC:integral component of membrane);GO:0031966(CC:mitochondrial membrane);GO:0005739(CC:mitochondrion);GO:0042284(MF:sphingolipid delta-4 desaturase activity)	mmu:13244(Degs1)	mmu04071(Sphingolipid signaling pathway );mmu00600(Sphingolipid metabolism )	Mitochondrion membrane;Endoplasmic reticulum membrane;Multi-pass membrane protein	PF00487(Fatty acid desaturase);PF08557(Sphingolipid Delta4-desaturase (DES))
O09012	Peroxisomal targeting signal 1 receptor	Pex5	FUNCTION: Binds to the C-terminal PTS1-type tripeptide peroxisomal targeting signal (SKL-type) and plays an essential role in peroxisomal protein import. {ECO:0000250|UniProtKB:Q920N5}.	sp|O09012|PEX5_MOUSE	sp|O09012|PEX5_MOUSE Peroxisomal targeting signal 1 receptor OS=Mus musculus OX=10090 GN=Pex5 PE=1 SV=2	1	2	2	2	4.4	70.755	11571	14366	27912	9481.4	80915	31240			4801.3	11886	169660	2961.5	21200	19331	85330	19626	17854		Quantified	GO:0048468(BP:cell development);GO:0044255(BP:cellular lipid metabolic process);GO:0021795(BP:cerebral cortex cell migration);GO:0021895(BP:cerebral cortex neuron differentiation);GO:0007029(BP:endoplasmic reticulum organization);GO:0006635(BP:fatty acid beta-oxidation);GO:0007006(BP:mitochondrial membrane organization);GO:0007005(BP:mitochondrion organization);GO:0031333(BP:negative regulation o…	mmu:19305(Pex5)	mmu04146(Peroxisome )	Cytoplasm;cytosol;Peroxisome matrix	PF13432(Tetratricopeptide repeat);PF13374(Tetratricopeptide repeat)
O09043	Napsin-A	Napsa	FUNCTION: May be involved in processing of pneumocyte surfactant precursors. {ECO:0000250}.	sp|O09043|NAPSA_MOUSE	sp|O09043|NAPSA_MOUSE Napsin-A OS=Mus musculus OX=10090 GN=Napsa PE=1 SV=1	1	1	1	1	4.3	45.544				10000		2459.9				3375.5						43184		82106	Identified	GO:0033619(BP:membrane protein proteolysis);GO:0030163(BP:protein catabolic process);GO:0006508(BP:proteolysis);GO:0043129(BP:surfactant homeostasis);GO:0097208(CC:alveolar lamellar body);GO:0005615(CC:extracellular space);GO:0005764(CC:lysosome);GO:0004190(MF:aspartic-type endopeptidase activity);GO:0004175(MF:endopeptidase activity);GO:0008233(MF:peptidase activity)	mmu:16541(Napsa)	mmu04142(Lysosome )	Secreted	PF00026(Eukaryotic aspartyl protease)
O09044	Synaptosomal-associated protein 23	Snap23	FUNCTION: Essential component of the high affinity receptor for the general membrane fusion machinery and an important regulator of transport vesicle docking and fusion. {ECO:0000250}.	sp|O09044|SNP23_MOUSE;sp|P60879|SNP25_MOUSE	sp|O09044|SNP23_MOUSE Synaptosomal-associated protein 23 OS=Mus musculus OX=10090 GN=Snap23 PE=1 SV=1	2	10	10	10	61.9	23.261	1082900	1085700	1167300	1152000	1395700	1164400	763550	903460	899520	1019500	904500	1101000	1158300	1103900	1185300	1185600	1086900	1165100	Quantified	GO:0098967(BP:exocytic insertion of neurotransmitter receptor to postsynaptic membrane);GO:0006887(BP:exocytosis);GO:0002553(BP:histamine secretion by mast cell);GO:0061025(BP:membrane fusion);GO:0015031(BP:protein transport);GO:0065003(BP:protein-containing complex assembly);GO:0017157(BP:regulation of exocytosis);GO:0031629(BP:synaptic vesicle fusion to presynaptic active zone membrane);GO:0016…	mmu:20619(Snap23)	mmu04611(Platelet activation );mmu04130(SNARE interactions in vesicular transport )	Cell membrane;Peripheral membrane protein;Lipid-anchor;Synapse;synaptosome	PF00835(SNAP-25 family)
O09061	Proteasome subunit beta type-1	Psmb1	FUNCTION: Component of the 20S core proteasome complex involved in the proteolytic degradation of most intracellular proteins. This complex plays numerous essential roles within the cell by associating with different regulatory particles. Associated with two 19S regulatory particles, forms the 26S proteasome and thus participates in the ATP-dependent degradation of ubiquitinated proteins. The 26S…	sp|O09061|PSB1_MOUSE	sp|O09061|PSB1_MOUSE Proteasome subunit beta type-1 OS=Mus musculus OX=10090 GN=Psmb1 PE=1 SV=1	1	10	10	10	47.9	26.372	3437500	3122600	3257100	2606200	2687200	2893700	3226000	3025900	3046900	3208100	3987500	4121700	3075600	3473800	3215400	2501000	2884600	3217800	Quantified	GO:0010498(BP:proteasomal protein catabolic process);GO:0010499(BP:proteasomal ubiquitin-independent protein catabolic process);GO:0043161(BP:proteasome-mediated ubiquitin-dependent protein catabolic process);GO:0005737(CC:cytoplasm);GO:0005829(CC:cytosol);GO:0005654(CC:nucleoplasm);GO:0005634(CC:nucleus);GO:0000502(CC:proteasome complex);GO:0005839(CC:proteasome core complex);GO:0019774(CC:prote…	mmu:19170(Psmb1)	mmu05012(Parkinson disease );mmu05010(Alzheimer disease );mmu05014(Amyotrophic lateral sclerosis );mmu05016(Huntington disease );mmu05017(Spinocerebellar ataxia );mmu05020(Prion disease );mmu03050(Proteasome );mmu05022(Pathways of neurodegeneration - multiple diseases )	Cytoplasm;Nucleus	PF00227(Proteasome subunit)
O09106	Histone deacetylase 1	Hdac1	FUNCTION: Responsible for the deacetylation of lysine residues on the N-terminal part of the core histones (H2A, H2B, H3 and H4). Histone deacetylation gives a tag for epigenetic repression and plays an important role in transcriptional regulation, cell cycle progression and developmental events. Histone deacetylases act via the formation of large multiprotein complexes. Deacetylates SP proteins,…	sp|O09106|HDAC1_MOUSE	sp|O09106|HDAC1_MOUSE Histone deacetylase 1 OS=Mus musculus OX=10090 GN=Hdac1 PE=1 SV=1	1	6	4	4	19.3	55.074	92427	69408	62723	128430	160700	102500					32735	17881	106670	124050	84592	146660	54964	124510	Quantified	GO:0034599(BP:cellular response to oxidative stress);GO:0006325(BP:chromatin organization);GO:0032922(BP:circadian regulation of gene expression);GO:0007623(BP:circadian rhythm);GO:0042733(BP:embryonic digit morphogenesis);GO:0007492(BP:endoderm development);GO:0009913(BP:epidermal cell differentiation);GO:0061029(BP:eyelid development in camera-type eye);GO:0061198(BP:fungiform papilla formation…	mmu:433759(Hdac1)	mmu05169(Epstein-Barr virus infection );mmu05031(Amphetamine addiction );mmu04213(Longevity regulating pathway - multiple species );mmu03082(ATP-dependent chromatin remodeling );mmu04613(Neutrophil extracellular trap formation );mmu04919(Thyroid hormone signaling pathway );mmu05202(Transcriptional misregulation in cancer );mmu05200(Pathways in cancer );mmu05220(Chronic myeloid leukemia );mmu04110…	Nucleus	PF00850(Histone deacetylase domain)
O09110	Dual specificity mitogen-activated protein kinase kinase 3	Map2k3	FUNCTION: Dual specificity kinase. Is activated by cytokines and environmental stress in vivo. Catalyzes the concomitant phosphorylation of a threonine and a tyrosine residue in the MAP kinase p38. Part of a signaling cascade that begins with the activation of the adrenergic receptor ADRA1B and leads to the activation of MAPK14. {ECO:0000250|UniProtKB:P46734}.	sp|O09110|MP2K3_MOUSE;sp|P70236|MP2K6_MOUSE	sp|O09110|MP2K3_MOUSE Dual specificity mitogen-activated protein kinase kinase 3 OS=Mus musculus OX=10090 GN=Map2k3 PE=1 SV=2	2	6	6	6	21	39.296	324210	462790	659490	452110	486450	386240	280050	352600	357330	244670	286920	285630	430860	449120	352110	495430	525510	319930	Quantified	GO:0000187(BP:activation of MAPK activity);GO:0032147(BP:activation of protein kinase activity);GO:0060048(BP:cardiac muscle contraction);GO:0035924(BP:cellular response to vascular endothelial growth factor stimulus);GO:0006954(BP:inflammatory response);GO:0000165(BP:MAPK cascade);GO:0038066(BP:p38MAPK cascade);GO:0043536(BP:positive regulation of blood vessel endothelial cell migration);GO:0045…	mmu:26397(Map2k3)	mmu04015(Rap1 signaling pathway );mmu05014(Amyotrophic lateral sclerosis );mmu05235(PD-L1 expression and PD-1 checkpoint pathway in cancer );mmu04936(Alcoholic liver disease );mmu04218(Cellular senescence );mmu05417(Lipid and atherosclerosis );mmu04750(Inflammatory mediator regulation of TRP channels );mmu05145(Toxoplasmosis );mmu04620(Toll-like receptor signaling pathway );mmu05161(Hepatitis B )…		PF00069(Protein kinase domain)
O09111	NADH dehydrogenase [ubiquinone] 1 beta subcomplex subunit 11, mitochondrial	Ndufb11	FUNCTION: Accessory subunit of the mitochondrial membrane respiratory chain NADH dehydrogenase (Complex I), that is believed not to be involved in catalysis. Complex I functions in the transfer of electrons from NADH to the respiratory chain. The immediate electron acceptor for the enzyme is believed to be ubiquinone. {ECO:0000250|UniProtKB:Q9NX14}.	sp|O09111|NDUBB_MOUSE	sp|O09111|NDUBB_MOUSE NADH dehydrogenase [ubiquinone] 1 beta subcomplex subunit 11, mitochondrial OS=Mus musculus OX=10090 GN=Ndufb11 PE=1 SV=2	1	6	6	6	46.4	17.444	14396000	14248000	11255000	16332000	10075000	11712000	17534000	18550000	19511000	16389000	14788000	15524000	9541500	8991700	10478000	12047000	11446000	9016100	Quantified	GO:0032981(BP:mitochondrial respiratory chain complex I assembly);GO:0055114(BP:oxidation-reduction process);GO:0016021(CC:integral component of membrane);GO:0005747(CC:mitochondrial respiratory chain complex I);GO:0005739(CC:mitochondrion)	mmu:104130(Ndufb11)	mmu05012(Parkinson disease );mmu05020(Prion disease );mmu04714(Thermogenesis );mmu05016(Huntington disease );mmu05208(Chemical carcinogenesis - reactive oxygen species );mmu05010(Alzheimer disease );mmu04932(Non-alcoholic fatty liver disease );mmu04723(Retrograde endocannabinoid signaling );mmu05022(Pathways of neurodegeneration - multiple diseases );mmu05014(Amyotrophic lateral sclerosis );mmu00…	Mitochondrion inner membrane;Single-pass membrane protein	PF10183(ESSS subunit of NADH:ubiquinone oxidoreductase (complex I))
O09114	Prostaglandin-H2 D-isomerase	Ptgds	FUNCTION: Catalyzes the conversion of PGH2 to PGD2, a prostaglandin involved in smooth muscle contraction/relaxation and a potent inhibitor of platelet aggregation. Involved in a variety of CNS functions, such as sedation, NREM sleep and PGE2-induced allodynia, and may have an anti-apoptotic role in oligodendrocytes. Binds small non-substrate lipophilic molecules, including biliverdin, bilirubin,…	sp|O09114|PTGDS_MOUSE	sp|O09114|PTGDS_MOUSE Prostaglandin-H2 D-isomerase OS=Mus musculus OX=10090 GN=Ptgds PE=1 SV=1	1	2	2	2	13.8	21.066	57731	85549	50199	66745	94132			114420	126110	105420	114590	115080	75718	57328	60492	58034	67853	43154	Quantified	GO:2000255(BP:negative regulation of male germ cell proliferation);GO:0001516(BP:prostaglandin biosynthetic process);GO:0045187(BP:regulation of circadian sleep/wake cycle, sleep);GO:0051384(BP:response to glucocorticoid);GO:0005576(CC:extracellular region);GO:0005615(CC:extracellular space);GO:0005794(CC:Golgi apparatus);GO:0031965(CC:nuclear membrane);GO:0048471(CC:perinuclear region of cytopla…	mmu:19215(Ptgds)	mmu00590(Arachidonic acid metabolism )	Rough endoplasmic reticulum;Nucleus membrane;Golgi apparatus;Cytoplasm;perinuclear region;Secreted	PF00061(Lipocalin / cytosolic fatty-acid binding protein family)
O09117	Synaptophysin-like protein 1	Sypl1		sp|O09117|SYPL1_MOUSE	sp|O09117|SYPL1_MOUSE Synaptophysin-like protein 1 OS=Mus musculus OX=10090 GN=Sypl1 PE=1 SV=2	1	3	3	3	13.8	28.899	610120	435000	471440	635190	522710	570760	419150	630220	495660	534810	495710	625350	422400	430370	609900	556370	522050	557370	Quantified	GO:0030285(CC:integral component of synaptic vesicle membrane);GO:0042470(CC:melanosome);GO:0016020(CC:membrane);GO:0030141(CC:secretory granule);GO:0030672(CC:synaptic vesicle membrane);GO:0017075(MF:syntaxin-1 binding)	mmu:19027		Cytoplasmic vesicle membrane;Multi-pass membrane protein;Melanosome	PF01284(Membrane-associating domain)
O09131	Glutathione S-transferase omega-1	Gsto1	FUNCTION: Exhibits glutathione-dependent thiol transferase and dehydroascorbate reductase activities. Has S-(phenacyl)glutathione reductase activity. Has also glutathione S-transferase activity. Participates in the biotransformation of inorganic arsenic and reduces monomethylarsonic acid (MMA) and dimethylarsonic acid. {ECO:0000250|UniProtKB:P78417}.	sp|O09131|GSTO1_MOUSE	sp|O09131|GSTO1_MOUSE Glutathione S-transferase omega-1 OS=Mus musculus OX=10090 GN=Gsto1 PE=1 SV=2	1	16	16	15	70	27.497	6738900	9121100	9439700	7037200	8968100	6598100	15932000	16632000	14048000	14003000	18079000	19107000	10764000	9693200	7701300	6663400	10146000	7027400	Quantified	GO:0071243(BP:cellular response to arsenic-containing substance);GO:0019853(BP:L-ascorbic acid biosynthetic process);GO:0019852(BP:L-ascorbic acid metabolic process);GO:0060315(BP:negative regulation of ryanodine-sensitive calcium-release channel activity);GO:0055114(BP:oxidation-reduction process);GO:0060316(BP:positive regulation of ryanodine-sensitive calcium-release channel activity);GO:00108…	mmu:14873(Gsto1)	mmu00480(Glutathione metabolism );mmu00980(Metabolism of xenobiotics by cytochrome P450 );mmu05418(Fluid shear stress and atherosclerosis );mmu01524(Platinum drug resistance );mmu05225(Hepatocellular carcinoma );mmu05208(Chemical carcinogenesis - reactive oxygen species );mmu00982(Drug metabolism - cytochrome P450 );mmu05204(Chemical carcinogenesis - DNA adducts );mmu00983(Drug metabolism - other…	Cytoplasm;cytosol	PF00043(Glutathione S-transferase, C-terminal domain);PF13417(Glutathione S-transferase, N-terminal domain)
O09158	Cytochrome P450 3A25	Cyp3a25	FUNCTION: Cytochromes P450 are a group of heme-thiolate monooxygenases. In liver microsomes, this enzyme is involved in an NADPH-dependent electron transport pathway. It oxidizes a variety of structurally unrelated compounds, including steroids, fatty acids, and xenobiotics.	sp|O09158|CP3AP_MOUSE	sp|O09158|CP3AP_MOUSE Cytochrome P450 3A25 OS=Mus musculus OX=10090 GN=Cyp3a25 PE=1 SV=1	1	1	1	1	2.8	58.121	1947700	2246600	2181900	2102700	41624		2485700	2883800		2191800	2793600	1349700	1597700	1543700		2155500	1743000	1414300	Quantified	GO:0070989(BP:oxidative demethylation);GO:0009617(BP:response to bacterium);GO:0008202(BP:steroid metabolic process);GO:0005789(CC:endoplasmic reticulum membrane);GO:0070330(MF:aromatase activity);GO:0020037(MF:heme binding);GO:0005506(MF:iron ion binding);GO:0008395(MF:steroid hydroxylase activity);GO:0008390(MF:testosterone 16-alpha-hydroxylase activity);GO:0050649(MF:testosterone 6-beta-hydrox…	mmu:56388(Cyp3a25)	mmu00830(Retinol metabolism );mmu00591(Linoleic acid metabolism );mmu05207(Chemical carcinogenesis - receptor activation );mmu05204(Chemical carcinogenesis - DNA adducts );mmu00140(Steroid hormone biosynthesis )	Endoplasmic reticulum membrane;Peripheral membrane protein;Microsome membrane	PF00067(Cytochrome P450)
O09159	Lysosomal alpha-mannosidase	Man2b1	FUNCTION: Necessary for the catabolism of N-linked carbohydrates released during glycoprotein turnover.	sp|O09159|MA2B1_MOUSE	sp|O09159|MA2B1_MOUSE Lysosomal alpha-mannosidase OS=Mus musculus OX=10090 GN=Man2b1 PE=1 SV=4	1	13	13	13	19.3	114.65	656900	514160	710680	1216400	703790	771670	72078	52638	10405	64459	97972	79421	758500	794980	807930	868310	780460	1195200	Quantified	GO:0006464(BP:cellular protein modification process);GO:0007611(BP:learning or memory);GO:0006013(BP:mannose metabolic process);GO:0006517(BP:protein deglycosylation);GO:0005615(CC:extracellular space);GO:0005764(CC:lysosome);GO:0005774(CC:vacuolar membrane);GO:0004559(MF:alpha-mannosidase activity);GO:0005537(MF:mannose binding);GO:0046872(MF:metal ion binding)	mmu:17159(Man2b1)	mmu00511(Other glycan degradation );mmu04142(Lysosome )	Lysosome	PF07748(Glycosyl hydrolases family 38 C-terminal domain);PF01074(Glycosyl hydrolases family 38 N-terminal domain);PF09261(Alpha mannosidase middle domain)
O09161	Calsequestrin-2	Casq2	FUNCTION: Calsequestrin is a high-capacity, moderate affinity, calcium-binding protein and thus acts as an internal calcium store in muscle. Calcium ions are bound by clusters of acidic residues at the protein surface, especially at the interface between subunits. Can bind around 60 Ca(2+) ions. Regulates the release of lumenal Ca(2+) via the calcium release channel RYR2; this plays an important …	sp|O09161|CASQ2_MOUSE	sp|O09161|CASQ2_MOUSE Calsequestrin-2 OS=Mus musculus OX=10090 GN=Casq2 PE=1 SV=3	1	20	20	20	58.3	48.176	58671000	60740000	49909000	62506000	44889000	54516000	78788000	81257000	84914000	80320000	77136000	74265000	55009000	50950000	51011000	60291000	60933000	49760000	Quantified	GO:0060048(BP:cardiac muscle contraction);GO:0071313(BP:cellular response to caffeine);GO:1901017(BP:negative regulation of potassium ion transmembrane transporter activity);GO:0043267(BP:negative regulation of potassium ion transport);GO:0060315(BP:negative regulation of ryanodine-sensitive calcium-release channel activity);GO:0051258(BP:protein polymerization);GO:0086004(BP:regulation of cardia…	mmu:12373(Casq2)	mmu04260(Cardiac muscle contraction );mmu04020(Calcium signaling pathway )	Sarcoplasmic reticulum lumen	PF01216(Calsequestrin)
O09164	Extracellular superoxide dismutase [Cu-Zn]	Sod3	FUNCTION: Protect the extracellular space from toxic effect of reactive oxygen intermediates by converting superoxide radicals into hydrogen peroxide and oxygen. {ECO:0000250}.	sp|O09164|SODE_MOUSE	sp|O09164|SODE_MOUSE Extracellular superoxide dismutase [Cu-Zn] OS=Mus musculus OX=10090 GN=Sod3 PE=1 SV=1	1	6	6	6	37.8	27.392	558560	309450	519660	377510	424450	456610	175630	99737	73958	82684	189870	240550	305640	382140	304260	493800	400350	518650	Quantified	GO:0019430(BP:removal of superoxide radicals);GO:0046688(BP:response to copper ion);GO:0001666(BP:response to hypoxia);GO:0062023(CC:collagen-containing extracellular matrix);GO:0005737(CC:cytoplasm);GO:0005576(CC:extracellular region);GO:0005615(CC:extracellular space);GO:0005796(CC:Golgi lumen);GO:0005634(CC:nucleus);GO:0005507(MF:copper ion binding);GO:0004784(MF:superoxide dismutase activity)	mmu:20657		Secreted;extracellular space;Golgi apparatus;trans-Golgi network	PF00080(Copper/zinc superoxide dismutase (SODC))
O09167	60S ribosomal protein L21	Rpl21	FUNCTION: Component of the large ribosomal subunit. {ECO:0000250|UniProtKB:P46778}.	sp|O09167|RL21_MOUSE	sp|O09167|RL21_MOUSE 60S ribosomal protein L21 OS=Mus musculus OX=10090 GN=Rpl21 PE=1 SV=4	1	4	4	4	32.5	18.579	2255900	2381400	2581300	2005000	2934100	2925700	1063400	831970	1020700	739250	435430	887790	2063300	1890100	2581500	2630700	2008400	2372200	Quantified	GO:0006412(BP:translation);GO:0022625(CC:cytosolic large ribosomal subunit);GO:0005783(CC:endoplasmic reticulum);GO:0005840(CC:ribosome);GO:0003735(MF:structural constituent of ribosome)	mmu:19933(Rpl21)	mmu03010(Ribosome );mmu05171(Coronavirus disease - COVID-19 )	Cytoplasm;cytosol;Endoplasmic reticulum	PF01157(Ribosomal protein L21e)
O09172	Glutamate--cysteine ligase regulatory subunit	Gclm		sp|O09172|GSH0_MOUSE	sp|O09172|GSH0_MOUSE Glutamate--cysteine ligase regulatory subunit OS=Mus musculus OX=10090 GN=Gclm PE=1 SV=1	1	5	5	5	26.6	30.534	864280	850580	875810	1320100	796120	805520	663500	504000	403300	489160	506410	420960	708790	695310	634370	726720	673860	794830	Quantified	GO:0007568(BP:aging);GO:0008637(BP:apoptotic mitochondrial changes);GO:0044344(BP:cellular response to fibroblast growth factor stimulus);GO:0071372(BP:cellular response to follicle-stimulating hormone stimulus);GO:0071333(BP:cellular response to glucose stimulus);GO:0035729(BP:cellular response to hepatocyte growth factor stimulus);GO:1990830(BP:cellular response to leukemia inhibitory factor);G…	mmu:14630(Gclm)	mmu01240(Biosynthesis of cofactors );mmu04216(Ferroptosis );mmu00480(Glutathione metabolism );mmu00270(Cysteine and methionine metabolism )		PF00248(Aldo/keto reductase family)
O09174	Alpha-methylacyl-CoA racemase	Amacr	FUNCTION: Catalyzes the interconversion of (R)- and (S)-stereoisomers of alpha-methyl-branched-chain fatty acyl-CoA esters (By similarity). Acts only on coenzyme A thioesters, not on free fatty acids, and accepts as substrates a wide range of alpha-methylacyl-CoAs, including pristanoyl-CoA, trihydroxycoprostanoyl-CoA (an intermediate in bile acid synthesis), and arylpropionic acids like the anti-…	sp|O09174|AMACR_MOUSE	sp|O09174|AMACR_MOUSE Alpha-methylacyl-CoA racemase OS=Mus musculus OX=10090 GN=Amacr PE=1 SV=4	1	12	12	12	45.7	41.704	904360	1127200	846220	699100	666800	539410	2637500	3316600	2825800	3063200	2484100	2595700	1275800	1138400	1374200	855790	1041100	770170	Quantified	GO:0006699(BP:bile acid biosynthetic process);GO:0008206(BP:bile acid metabolic process);GO:0006631(BP:fatty acid metabolic process);GO:0008300(BP:isoprenoid catabolic process);GO:0005737(CC:cytoplasm);GO:0043231(CC:intracellular membrane-bounded organelle);GO:0005739(CC:mitochondrion);GO:0005777(CC:peroxisome);GO:0005886(CC:plasma membrane);GO:0008111(MF:alpha-methylacyl-CoA racemase activity);G…	mmu:17117(Amacr)	mmu04146(Peroxisome );mmu00120(Primary bile acid biosynthesis )	Peroxisome;Mitochondrion	PF02515(CoA-transferase family III)
O35071	Kinesin-like protein KIF1C	Kif1c	FUNCTION: Motor required for the retrograde transport of Golgi vesicles to the endoplasmic reticulum. Has a microtubule plus end-directed motility (By similarity). {ECO:0000250}.	sp|O35071|KIF1C_MOUSE;sp|B1AVY7|KI16B_MOUSE;sp|P33173|KIF1A_MOUSE;sp|Q60575|KIF1B_MOUSE;sp|Q80TF6|STAR9_MOUSE	sp|O35071|KIF1C_MOUSE Kinesin-like protein KIF1C OS=Mus musculus OX=10090 GN=Kif1c PE=1 SV=2	5	4	4	3	5.3	122.43	15634	78350	87488	19519	14600	17991	92852	74381	130810	121160	36785	51114	50365	49008	29100	38163	55731	11511	Quantified	GO:1990048(BP:anterograde neuronal dense core vesicle transport);GO:0030705(BP:cytoskeleton-dependent intracellular transport);GO:0007018(BP:microtubule-based movement);GO:1990049(BP:retrograde neuronal dense core vesicle transport);GO:0006890(BP:retrograde vesicle-mediated transport, Golgi to ER);GO:0016192(BP:vesicle-mediated transport);GO:0030424(CC:axon);GO:1904115(CC:axon cytoplasm);GO:00304…	mmu:16562(Kif1c)	mmu04814(Motor proteins )	Cytoplasm;cytoskeleton	PF00225(Kinesin motor domain);PF00498(FHA domain);PF16183(Kinesin-associated)
O35074	Prostacyclin synthase	Ptgis	FUNCTION: Catalyzes the biosynthesis and metabolism of eicosanoids. Catalyzes the isomerization of prostaglandin H2 to prostacyclin (= prostaglandin I2), a potent mediator of vasodilation and inhibitor of platelet aggregation. Additionally, displays dehydratase activity, toward hydroperoxyeicosatetraenoates (HPETEs), especially toward (15S)-hydroperoxy-(5Z,8Z,11Z,13E)-eicosatetraenoate (15(S)-HPE…	sp|O35074|PTGIS_MOUSE	sp|O35074|PTGIS_MOUSE Prostacyclin synthase OS=Mus musculus OX=10090 GN=Ptgis PE=1 SV=1	1	18	18	18	49.1	57.046	2277400	2357100	2553300	3201600	2902600	2281000	550610	462000	495130	327630	461330	628610	1773100	1699400	2599900	2262900	2007000	2799600	Quantified	GO:0097190(BP:apoptotic signaling pathway);GO:0071456(BP:cellular response to hypoxia);GO:0071347(BP:cellular response to interleukin-1);GO:0071354(BP:cellular response to interleukin-6);GO:0046697(BP:decidualization);GO:0007566(BP:embryo implantation);GO:0006690(BP:icosanoid metabolic process);GO:0050728(BP:negative regulation of inflammatory response);GO:0032088(BP:negative regulation of NF-kap…	mmu:19223(Ptgis)	mmu00590(Arachidonic acid metabolism )	Endoplasmic reticulum membrane;Single-pass membrane protein	PF00067(Cytochrome P450)
O35075	Vacuolar protein sorting-associated protein 26C	Vps26c	FUNCTION: Acts as component of the retriever complex. The retriever complex is a heterotrimeric complex related to retromer cargo-selective complex (CSC) and essential for retromer-independent retrieval and recycling of numerous cargos such as integrin alpha-5/beta-1 (ITGA5:ITGB1). The recruitment of the retriever complex to the endosomal membrane involves CCC and WASH complexes. In the endosomes…	sp|O35075|VP26C_MOUSE	sp|O35075|VP26C_MOUSE Vacuolar protein sorting-associated protein 26C OS=Mus musculus OX=10090 GN=Vps26c PE=1 SV=1	1	3	3	3	14.5	32.97	155190	68097	96847	149360	69919	140550	70919	99071	39609	144530	122340	197270	133570	162120	128940	171640	166040	177260	Quantified	GO:0032456(BP:endocytic recycling);GO:0006886(BP:intracellular protein transport);GO:1990126(BP:retrograde transport, endosome to plasma membrane);GO:0005768(CC:endosome)	mmu:13185		Endosome	PF03643(Vacuolar protein sorting-associated protein 26)
O35111	Potassium channel subfamily K member 3	Kcnk3	FUNCTION: pH-dependent, voltage-insensitive, background potassium channel protein. Rectification direction results from potassium ion concentration on either side of the membrane. Acts as an outward rectifier when external potassium concentration is low. When external potassium concentration is high, current is inward. {ECO:0000250|UniProtKB:O14649}.	sp|O35111|KCNK3_MOUSE	sp|O35111|KCNK3_MOUSE Potassium channel subfamily K member 3 OS=Mus musculus OX=10090 GN=Kcnk3 PE=1 SV=2	1	1	1	1	4.2	45.068		5750.5				6328.1	46645					9925.6	36949	11174	10634	9324.4	11999	5306.9	Quantified	GO:0007420(BP:brain development);GO:0071456(BP:cellular response to hypoxia);GO:0071294(BP:cellular response to zinc ion);GO:0090102(BP:cochlea development);GO:0034220(BP:ion transmembrane transport);GO:0051481(BP:negative regulation of cytosolic calcium ion concentration);GO:0071805(BP:potassium ion transmembrane transport);GO:0006813(BP:potassium ion transport);GO:0042493(BP:response to drug);G…	mmu:16527(Kcnk3)	mmu04934(Cushing syndrome );mmu04925(Aldosterone synthesis and secretion );mmu04927(Cortisol synthesis and secretion )	Cell membrane;Multi-pass membrane protein	PF07885(Ion channel)
O35114	Lysosome membrane protein 2	Scarb2	FUNCTION: Acts as a lysosomal receptor for glucosylceramidase (GBA) targeting. {ECO:0000269|PubMed:18022370, ECO:0000269|PubMed:24162852}.	sp|O35114|SCRB2_MOUSE	sp|O35114|SCRB2_MOUSE Lysosome membrane protein 2 OS=Mus musculus OX=10090 GN=Scarb2 PE=1 SV=3	1	10	10	10	28	54.043	1047200	1051700	948910	1168900	1115600	1171700	1082500	877540	907820	1175600	1551900	1195300	1005200	973020	1087000	1126500	979150	1180600	Quantified	GO:0015917(BP:aminophospholipid transport);GO:0010976(BP:positive regulation of neuron projection development);GO:0006622(BP:protein targeting to lysosome);GO:0006898(BP:receptor-mediated endocytosis);GO:0043471(BP:regulation of cellular carbohydrate catabolic process);GO:1905123(BP:regulation of glucosylceramidase activity);GO:0030666(CC:endocytic vesicle membrane);GO:0016021(CC:integral compone…	mmu:12492(Scarb2)	mmu04142(Lysosome )	Lysosome membrane;Multi-pass membrane protein	PF01130(CD36 family)
O35127	Protein C10	Grcc10	FUNCTION: In brain, may be required for corpus callosum development. {ECO:0000250}.	sp|O35127|C10_MOUSE	sp|O35127|C10_MOUSE Protein C10 OS=Mus musculus OX=10090 GN=Grcc10 PE=1 SV=1	1	4	4	4	55.6	13.194	90309	120430	135900	106040	147680	131180	145450	240780	131300	165430	252700	346290	160470	197890	151430	142200	141010	148780	Quantified	GO:0048593(BP:camera-type eye morphogenesis);GO:0050890(BP:cognition);GO:0021540(BP:corpus callosum morphogenesis);GO:0009791(BP:post-embryonic development);GO:0036343(BP:psychomotor behavior);GO:0014819(BP:regulation of skeletal muscle contraction);GO:0021678(BP:third ventricle development);GO:0005737(CC:cytoplasm);GO:0016607(CC:nuclear speck)	mmu:14790		Cytoplasm	PF14974(Protein C10)
O35129	Prohibitin-2	Phb2	FUNCTION: Acts as a mediator of transcriptional repression by nuclear hormone receptors via recruitment of histone deacetylases (PubMed:12878603, PubMed:15140878). Functions as an estrogen receptor (ER)-selective coregulator that potentiates the inhibitory activities of antiestrogens and represses the activity of estrogens (PubMed:12878603, PubMed:15140878). Competes with NCOA1 for modulation of …	sp|O35129|PHB2_MOUSE	sp|O35129|PHB2_MOUSE Prohibitin-2 OS=Mus musculus OX=10090 GN=Phb2 PE=1 SV=1	1	20	20	20	69.9	33.296	30373000	26051000	27674000	27365000	20301000	26751000	34276000	34055000	32924000	37234000	34394000	36979000	22775000	22255000	23063000	25052000	23405000	20424000	Quantified	GO:0071456(BP:cellular response to hypoxia);GO:0071300(BP:cellular response to retinoic acid);GO:0060749(BP:mammary gland alveolus development);GO:0060744(BP:mammary gland branching involved in thelarche);GO:0007005(BP:mitochondrion organization);GO:0043066(BP:negative regulation of apoptotic process);GO:0043433(BP:negative regulation of DNA-binding transcription factor activity);GO:0033147(BP:ne…	mmu:12034(Phb2)	mmu04137(Mitophagy - animal )	Mitochondrion inner membrane;Cytoplasm;Nucleus;Cell membrane	PF01145(SPFH domain / Band 7 family)
O35143	ATPase inhibitor, mitochondrial	Atp5if1	FUNCTION: Endogenous F(1)F(o)-ATPase inhibitor limiting ATP depletion when the mitochondrial membrane potential falls below a threshold and the F(1)F(o)-ATP synthase starts hydrolyzing ATP to pump protons out of the mitochondrial matrix. Required to avoid the consumption of cellular ATP when the F(1)F(o)-ATP synthase enzyme acts as an ATP hydrolase (By similarity). Indirectly acts as a regulator …	sp|O35143|ATIF1_MOUSE	sp|O35143|ATIF1_MOUSE ATPase inhibitor, mitochondrial OS=Mus musculus OX=10090 GN=Atp5if1 PE=1 SV=2	1	3	3	3	17.9	12.159	616790	786110	621540	753130	590750	261850	1677400	1651300	1772300	1252900	1611500	2042100	988320	889140	643140	663350	927120	747510	Quantified	GO:0030218(BP:erythrocyte differentiation);GO:0006783(BP:heme biosynthetic process);GO:0051882(BP:mitochondrial depolarization);GO:0032780(BP:negative regulation of ATPase activity);GO:0001937(BP:negative regulation of endothelial cell proliferation);GO:0051346(BP:negative regulation of hydrolase activity);GO:1904925(BP:positive regulation of autophagy of mitochondrion in response to mitochondria…	mmu:11983		Mitochondrion	PF04568(Mitochondrial ATPase inhibitor, IATP)
O35206	Collagen alpha-1(XV) chain	Col15a1	FUNCTION: Structural protein that stabilizes microvessels and muscle cells, both in heart and in skeletal muscle.; FUNCTION: Restin potently inhibits angiogenesis.	sp|O35206|COFA1_MOUSE	sp|O35206|COFA1_MOUSE Collagen alpha-1(XV) chain OS=Mus musculus OX=10090 GN=Col15a1 PE=1 SV=2	1	20	20	20	19.8	140.47	5331500	5843300	6786600	6499600	6096300	6405600	4362200	3511400	4359800	3910900	3900000	3021500	5070300	4753400	4200400	4457900	3938400	4194700	Quantified	GO:0007155(BP:cell adhesion);GO:0030198(BP:extracellular matrix organization);GO:0005604(CC:basement membrane);GO:0005581(CC:collagen trimer);GO:0062023(CC:collagen-containing extracellular matrix);GO:0031012(CC:extracellular matrix);GO:0005615(CC:extracellular space);GO:0005201(MF:extracellular matrix structural constituent)	mmu:12819(Col15a1)	mmu04974(Protein digestion and absorption )	Secreted;extracellular space;extracellular matrix	PF13385(Concanavalin A-like lectin/glucanases superfamily);PF01391(Collagen triple helix repeat (20 copies));PF06482(Collagenase NC10 and Endostatin)
O35215	D-dopachrome decarboxylase	Ddt	FUNCTION: Tautomerization of D-dopachrome with decarboxylation to give 5,6-dihydroxyindole (DHI). {ECO:0000250}.	sp|O35215|DOPD_MOUSE	sp|O35215|DOPD_MOUSE D-dopachrome decarboxylase OS=Mus musculus OX=10090 GN=Ddt PE=1 SV=3	1	8	8	8	89	13.077	3461400	4995900	3717800	3733900	3496300	3471500	11750000	12446000	10847000	10879000	11269000	11823000	6136500	5730800	4435700	3292100	6608600	4060100	Quantified	GO:0042438(BP:melanin biosynthetic process);GO:0010760(BP:negative regulation of macrophage chemotaxis);GO:0070374(BP:positive regulation of ERK1 and ERK2 cascade);GO:0050729(BP:positive regulation of inflammatory response);GO:0032760(BP:positive regulation of tumor necrosis factor production);GO:0005737(CC:cytoplasm);GO:0005615(CC:extracellular space);GO:0005126(MF:cytokine receptor binding);GO:…	mmu:13202		Cytoplasm	PF01187(Macrophage migration inhibitory factor (MIF))
O35226	26S proteasome non-ATPase regulatory subunit 4	Psmd4	FUNCTION: Component of the 26S proteasome, a multiprotein complex involved in the ATP-dependent degradation of ubiquitinated proteins. This complex plays a key role in the maintenance of protein homeostasis by removing misfolded or damaged proteins, which could impair cellular functions, and by removing proteins whose functions are no longer required. Therefore, the proteasome participates in num…	sp|O35226|PSMD4_MOUSE	sp|O35226|PSMD4_MOUSE 26S proteasome non-ATPase regulatory subunit 4 OS=Mus musculus OX=10090 GN=Psmd4 PE=1 SV=1	1	12	12	12	42.8	40.703	1300800	1174600	1437900	986420	1374500	1276800	1268100	1039600	962650	1315900	1443200	1412200	1272500	1413200	1519300	1509600	1391800	1475700	Quantified	GO:0043248(BP:proteasome assembly);GO:0043161(BP:proteasome-mediated ubiquitin-dependent protein catabolic process);GO:0005737(CC:cytoplasm);GO:0005829(CC:cytosol);GO:0005654(CC:nucleoplasm);GO:0005634(CC:nucleus);GO:0022624(CC:proteasome accessory complex);GO:0000502(CC:proteasome complex);GO:0008540(CC:proteasome regulatory particle, base subcomplex);GO:0042802(MF:identical protein binding);GO:…	mmu:19185(Psmd4)	mmu05022(Pathways of neurodegeneration - multiple diseases );mmu05016(Huntington disease );mmu05017(Spinocerebellar ataxia );mmu05020(Prion disease );mmu05169(Epstein-Barr virus infection );mmu03050(Proteasome );mmu05014(Amyotrophic lateral sclerosis );mmu05010(Alzheimer disease );mmu05012(Parkinson disease )		PF02809(Ubiquitin interaction motif);PF13519(von Willebrand factor type A domain)
O35239	Tyrosine-protein phosphatase non-receptor type 9	Ptpn9	FUNCTION: Protein-tyrosine phosphatase that could participate in the transfer of hydrophobic ligands or in functions of the Golgi apparatus. {ECO:0000250}.	sp|O35239|PTN9_MOUSE	sp|O35239|PTN9_MOUSE Tyrosine-protein phosphatase non-receptor type 9 OS=Mus musculus OX=10090 GN=Ptpn9 PE=1 SV=2	1	2	2	2	4.4	67.969	9549.1			71928	20614	32842		3003	8517.5	1711.3	2450.5		14368	49370	16757	17320	20865	53415	Quantified	GO:0010977(BP:negative regulation of neuron projection development);GO:0035335(BP:peptidyl-tyrosine dephosphorylation);GO:1903078(BP:positive regulation of protein localization to plasma membrane);GO:0006470(BP:protein dephosphorylation);GO:0005737(CC:cytoplasm);GO:0044306(CC:neuron projection terminus);GO:0004725(MF:protein tyrosine phosphatase activity)	mmu:56294		Cytoplasm	PF00650(CRAL/TRIO domain);PF00102(Protein-tyrosine phosphatase)
O35250	Exocyst complex component 7	Exoc7	FUNCTION: Component of the exocyst complex involved in the docking of exocytic vesicles with fusion sites on the plasma membrane. In adipocytes, plays a crucial role in targeting SLC2A4 vesicle to the plasma membrane in response to insulin, perhaps directing the vesicle to the precise site of fusion. {ECO:0000269|PubMed:12687004}.	sp|O35250|EXOC7_MOUSE	sp|O35250|EXOC7_MOUSE Exocyst complex component 7 OS=Mus musculus OX=10090 GN=Exoc7 PE=1 SV=2	1	4	4	4	8.2	79.959	31621	33881	42834	52196	66504	54772	46725	19543	45768	28275	60818	26301	47906	44047	92068	45666	32316	46807	Quantified	GO:0006887(BP:exocytosis);GO:0015031(BP:protein transport);GO:2000535(BP:regulation of entry of bacterium into host cell);GO:0034451(CC:centriolar satellite);GO:0005829(CC:cytosol);GO:0000145(CC:exocyst);GO:0090543(CC:Flemming body);GO:0032584(CC:growth cone membrane);GO:0005815(CC:microtubule organizing center);GO:0005886(CC:plasma membrane)	mmu:53413(Exoc7)	mmu05132(Salmonella infection );mmu04910(Insulin signaling pathway )	Cytoplasm;cytosol;Cell membrane;Peripheral membrane protein;Midbody;Midbody ring	PF03081(Exo70 exocyst complex subunit)
O35286	ATP-dependent RNA helicase DHX15	Dhx15	FUNCTION: Pre-mRNA processing factor involved in disassembly of spliceosomes after the release of mature mRNA. In cooperation with TFIP11 seem to be involved in the transition of the U2, U5 and U6 snRNP-containing IL complex to the snRNP-free IS complex leading to efficient debranching and turnover of excised introns (By similarity). {ECO:0000250}.	sp|O35286|DHX15_MOUSE	sp|O35286|DHX15_MOUSE ATP-dependent RNA helicase DHX15 OS=Mus musculus OX=10090 GN=Dhx15 PE=1 SV=2	1	20	20	19	33.1	91.006	1543300	1140700	1317800	1750700	1884200	1740100	574230	498000	602950	429600	597120	597610	1261500	1267000	1786500	2029000	1282200	1810200	Quantified	GO:0006397(BP:mRNA processing);GO:0043279(BP:response to alkaloid);GO:0009636(BP:response to toxic substance);GO:0008380(BP:RNA splicing);GO:0016607(CC:nuclear speck);GO:0005730(CC:nucleolus);GO:0005681(CC:spliceosomal complex);GO:0005689(CC:U12-type spliceosomal complex);GO:0071008(CC:U2-type post-mRNA release spliceosomal complex);GO:0005524(MF:ATP binding);GO:0003725(MF:double-stranded RNA bin…	mmu:13204(Dhx15)	mmu03040(Spliceosome )	Nucleus;nucleolus	PF07717(Oligonucleotide/oligosaccharide-binding (OB)-fold);PF00270(DEAD/DEAH box helicase);PF00271(Helicase conserved C-terminal domain);PF04408(Helicase associated domain (HA2))
O35295	Transcriptional activator protein Pur-beta	Purb	FUNCTION: Has capacity to bind repeated elements in single-stranded DNA such as the purine-rich single strand of the PUR element located upstream of the MYC gene. Participates in transcriptional and translational regulation of alpha-MHC expression in cardiac myocytes by binding to the purine-rich negative regulatory (PNR) element. Modulates constitutive liver galectin-3 gene transcription by bind…	sp|O35295|PURB_MOUSE;sp|Q8R4E6|PURG_MOUSE	sp|O35295|PURB_MOUSE Transcriptional activator protein Pur-beta OS=Mus musculus OX=10090 GN=Purb PE=1 SV=3	2	6	6	6	36.4	33.901	405940	492010	349370	544220	654420	513370	613640	525710	610540	562660	514300	845030	637670	531440	560310	578660	685690	608740	Quantified	GO:0030154(BP:cell differentiation);GO:0008283(BP:cell proliferation);GO:0006268(BP:DNA unwinding involved in DNA replication);GO:0000122(BP:negative regulation of transcription by RNA polymerase II);GO:0045892(BP:negative regulation of transcription, DNA-templated);GO:0005662(CC:DNA replication factor A complex);GO:0005654(CC:nucleoplasm);GO:0005634(CC:nucleus);GO:0003700(MF:DNA-binding transcri…	mmu:19291		Nucleus	PF04845(PurA ssDNA and RNA-binding protein)
O35309	N-myc-interactor	Nmi	FUNCTION: May be involved in augmenting coactivator protein recruitment to a group of sequence-specific transcription factors. Augments cytokine-mediated STAT transcription (By similarity). Enhances CBP/p300 coactivator protein recruitment to STAT1 and STAT5 (By similarity). {ECO:0000250}.	sp|O35309|NMI_MOUSE	sp|O35309|NMI_MOUSE N-myc-interactor OS=Mus musculus OX=10090 GN=Nmi PE=1 SV=1	1	4	4	4	12.7	35.235	10171	88022	77839	37688	166950	154930	47480	6812				62896		118830	160640	92706	176540	225080	Quantified	GO:0060333(BP:interferon-gamma-mediated signaling pathway);GO:0045824(BP:negative regulation of innate immune response);GO:0045355(BP:negative regulation of interferon-alpha biosynthetic process);GO:0045358(BP:negative regulation of interferon-beta biosynthetic process);GO:0032480(BP:negative regulation of type I interferon production);GO:1902524(BP:positive regulation of protein K48-linked ubiqu…	mmu:64685		Cytoplasm;Nucleus;Secreted	PF07292(Nmi/IFP 35 domain (NID));PF07334(Interferon-induced 35 kDa protein (IFP 35) N-terminus)
O35326	Serine/arginine-rich splicing factor 5	Srsf5	FUNCTION: May be required for progression through G1 and entry into S phase of cell growth. May play a regulatory role in pre-mRNA splicing. Autoregulates its own expression. Plays a role in constitutive splicing and can modulate the selection of alternative splice sites (By similarity). {ECO:0000250}.	sp|O35326|SRSF5_MOUSE	sp|O35326|SRSF5_MOUSE Serine/arginine-rich splicing factor 5 OS=Mus musculus OX=10090 GN=Srsf5 PE=1 SV=2	1	5	4	4	22.7	30.891	394410	350830	327430	473040	530520	448600	249980	190040	199230	287600	217380	222780	362270	405090	466760	476060	349740	511740	Quantified	GO:0045292(BP:mRNA cis splicing, via spliceosome);GO:0033120(BP:positive regulation of RNA splicing);GO:0000381(BP:regulation of alternative mRNA splicing, via spliceosome);GO:0032868(BP:response to insulin);GO:0009611(BP:response to wounding);GO:0016607(CC:nuclear speck);GO:0005634(CC:nucleus);GO:0003729(MF:mRNA binding);GO:0043422(MF:protein kinase B binding);GO:0003723(MF:RNA binding);GO:00507…	mmu:20384(Srsf5)	mmu05168(Herpes simplex virus 1 infection );mmu03040(Spliceosome )	Nucleus	PF00076(RNA recognition motif. (a.k.a. RRM, RBD, or RNP domain))
O35343	Importin subunit alpha-3	Kpna4	FUNCTION: Functions in nuclear protein import as an adapter protein for nuclear receptor KPNB1. Binds specifically and directly to substrates containing either a simple or bipartite NLS motif. Docking of the importin/substrate complex to the nuclear pore complex (NPC) is mediated by KPNB1 through binding to nucleoporin FxFG repeats and the complex is subsequently translocated through the pore by …	sp|O35343|IMA3_MOUSE	sp|O35343|IMA3_MOUSE Importin subunit alpha-3 OS=Mus musculus OX=10090 GN=Kpna4 PE=1 SV=1	1	10	10	6	36.1	57.922	831160	908600	1012300	1161600	1303300	959070	1412100	1156300	1370000	696780	835750	821360	1098100	1096300	876410	1234300	1259000	1185700	Quantified	GO:0006607(BP:NLS-bearing protein import into nucleus);GO:0006606(BP:protein import into nucleus);GO:0042542(BP:response to hydrogen peroxide);GO:0005829(CC:cytosol);GO:0042025(CC:host cell nucleus);GO:0031965(CC:nuclear membrane);GO:0005643(CC:nuclear pore);GO:0005654(CC:nucleoplasm);GO:0005634(CC:nucleus);GO:0061608(MF:nuclear import signal receptor activity);GO:0008139(MF:nuclear localization …	mmu:16649(Kpna4)	mmu03013(Nucleocytoplasmic transport );mmu05207(Chemical carcinogenesis - receptor activation );mmu05132(Salmonella infection )	Cytoplasm;Nucleus	PF16186(Atypical Arm repeat);PF01749(Importin beta binding domain);PF00514(Armadillo/beta-catenin-like repeat)
O35344	Importin subunit alpha-4	Kpna3	FUNCTION: Functions in nuclear protein import as an adapter protein for nuclear receptor KPNB1. Binds specifically and directly to substrates containing either a simple or bipartite NLS motif. Docking of the importin/substrate complex to the nuclear pore complex (NPC) is mediated by KPNB1 through binding to nucleoporin FxFG repeats and the complex is subsequently translocated through the pore by …	sp|O35344|IMA4_MOUSE	sp|O35344|IMA4_MOUSE Importin subunit alpha-4 OS=Mus musculus OX=10090 GN=Kpna3 PE=1 SV=1	1	10	6	6	32.4	57.772	773690	661100	870330	813590	1086500	856200	741770	960650	893430	728790	850400	1020700	948210	883860	789950	929790	867010	893660	Quantified	GO:0006607(BP:NLS-bearing protein import into nucleus);GO:0005829(CC:cytosol);GO:0042025(CC:host cell nucleus);GO:0005643(CC:nuclear pore);GO:0005654(CC:nucleoplasm);GO:0061608(MF:nuclear import signal receptor activity);GO:0008139(MF:nuclear localization sequence binding);GO:0008022(MF:protein C-terminus binding)	mmu:16648(Kpna3)	mmu05207(Chemical carcinogenesis - receptor activation );mmu05132(Salmonella infection );mmu03013(Nucleocytoplasmic transport )	Cytoplasm;Nucleus	PF01749(Importin beta binding domain);PF16186(Atypical Arm repeat);PF00514(Armadillo/beta-catenin-like repeat)
O35345	Importin subunit alpha-7	Kpna6	FUNCTION: Functions in nuclear protein import as an adapter protein for nuclear receptor KPNB1. Binds specifically and directly to substrates containing either a simple or bipartite NLS motif. Docking of the importin/substrate complex to the nuclear pore complex (NPC) is mediated by KPNB1 through binding to nucleoporin FxFG repeats and the complex is subsequently translocated through the pore by …	sp|O35345|IMA7_MOUSE	sp|O35345|IMA7_MOUSE Importin subunit alpha-7 OS=Mus musculus OX=10090 GN=Kpna6 PE=1 SV=2	1	7	1	1	15.9	59.964	129970		162460	7996.2	203960	157600	64920	83661		87140	100480	63542	166150	159960	147720	153950	116320	136180	Quantified	GO:0075506(BP:entry of viral genome into host nucleus through nuclear pore complex via importin);GO:0060135(BP:maternal process involved in female pregnancy);GO:0030682(BP:evasion or tolerance of host defense response);GO:0006607(BP:NLS-bearing protein import into nucleus);GO:1900017(BP:positive regulation of cytokine production involved in inflammatory response);GO:0045944(BP:positive regulation…	mmu:16650(Kpna6)	mmu05207(Chemical carcinogenesis - receptor activation );mmu03013(Nucleocytoplasmic transport );mmu05164(Influenza A )	Cytoplasm	PF00514(Armadillo/beta-catenin-like repeat);PF16186(Atypical Arm repeat);PF01749(Importin beta binding domain)
O35350	Calpain-1 catalytic subunit	Capn1	FUNCTION: Calcium-regulated non-lysosomal thiol-protease which catalyzes limited proteolysis of substrates involved in cytoskeletal remodeling and signal transduction. {ECO:0000250|UniProtKB:P07384}.	sp|O35350|CAN1_MOUSE	sp|O35350|CAN1_MOUSE Calpain-1 catalytic subunit OS=Mus musculus OX=10090 GN=Capn1 PE=1 SV=1	1	20	20	20	36.6	82.105	1516900	1251900	1482500	1658800	1310300	1383300	1431200	1247800	1382200	1892400	1540400	1342200	1170500	1404200	1239700	1382300	1263500	1644400	Quantified	GO:0070301(BP:cellular response to hydrogen peroxide);GO:0060056(BP:mammary gland involution);GO:0030837(BP:negative regulation of actin filament polymerization);GO:1901223(BP:negative regulation of NIK/NF-kappaB signaling);GO:0010666(BP:positive regulation of cardiac muscle cell apoptotic process);GO:1903238(BP:positive regulation of leukocyte tethering or rolling);GO:0043117(BP:positive regulat…	mmu:12333(Capn1)	mmu05022(Pathways of neurodegeneration - multiple diseases );mmu04217(Necroptosis );mmu05010(Alzheimer disease );mmu04218(Cellular senescence );mmu04141(Protein processing in endoplasmic reticulum );mmu04210(Apoptosis )	Cytoplasm;Cell membrane	PF13833(EF-hand domain pair);PF00648(Calpain family cysteine protease);PF01067(Calpain large subunit, domain III)
O35372	Protein cornichon homolog 1	Cnih1	FUNCTION: Involved in the selective transport and maturation of TGF-alpha family proteins. {ECO:0000250}.	sp|O35372|CNIH1_MOUSE	sp|O35372|CNIH1_MOUSE Protein cornichon homolog 1 OS=Mus musculus OX=10090 GN=Cnih1 PE=2 SV=2	1	2	2	2	20.1	16.699	49276	51331	63498	76136	111640	71743	48276	51703	56439	77621	58754	80399	41873	75103	58417	89598	71803	99152	Quantified	GO:0016192(BP:vesicle-mediated transport);GO:0005789(CC:endoplasmic reticulum membrane);GO:0000139(CC:Golgi membrane);GO:0016021(CC:integral component of membrane)	mmu:12793		Endoplasmic reticulum membrane;Multi-pass membrane protein;Golgi apparatus membrane	PF03311(Cornichon protein)
O35375	Neuropilin-2	Nrp2	FUNCTION: High affinity receptor for semaphorins 3C, 3F, VEGF-165 and VEGF-145 isoforms of VEGF, and the PLGF-2 isoform of PGF.	sp|O35375|NRP2_MOUSE	sp|O35375|NRP2_MOUSE Neuropilin-2 OS=Mus musculus OX=10090 GN=Nrp2 PE=1 SV=2	1	3	3	3	4.8	104.63	17015	152940	4415.8	45948	3500.4	9105.2	2496.4	3264.7	5400.6				46649	10717	66661	108840	4474.4	37769	Quantified	GO:0001525(BP:angiogenesis);GO:0048846(BP:axon extension involved in axon guidance);GO:0007411(BP:axon guidance);GO:1990830(BP:cellular response to leukemia inhibitory factor);GO:1904835(BP:dorsal root ganglion morphogenesis);GO:0021612(BP:facial nerve structural organization);GO:1903375(BP:facioacoustic ganglion development);GO:0021828(BP:gonadotrophin-releasing hormone neuronal migration to the…	mmu:18187		Membrane;Single-pass type I membrane protein	PF11980(C-terminal domain of neuropilin glycoprotein);PF00754(F5/8 type C domain);PF00629(MAM domain, meprin/A5/mu);PF00431(CUB domain)
O35379	Multidrug resistance-associated protein 1	Abcc1	FUNCTION: Mediates export of organic anions and drugs from the cytoplasm. Mediates ATP-dependent transport of glutathione and glutathione conjugates, leukotriene C4, estradiol-17-beta-o-glucuronide, methotrexate, antiviral drugs and other xenobiotics. Confers resistance to anticancer drugs by decreasing accumulation of drug in cells, and by mediating ATP- and GSH-dependent drug export (PubMed:928…	sp|O35379|MRP1_MOUSE	sp|O35379|MRP1_MOUSE Multidrug resistance-associated protein 1 OS=Mus musculus OX=10090 GN=Abcc1 PE=1 SV=1	1	10	10	9	8.5	171.18	338180	528010	576530	399710	509700	660430	351630	318130	333340	395120	1411100	618950	478640	168450	487000	653300	504090	566370	Quantified	GO:0060326(BP:cell chemotaxis);GO:1904646(BP:cellular response to amyloid-beta);GO:0140115(BP:export across plasma membrane);GO:0034775(BP:glutathione transmembrane transport);GO:0071716(BP:leukotriene transport);GO:0015911(BP:plasma membrane long-chain fatty acid transport);GO:0060548(BP:negative regulation of cell death);GO:1901215(BP:negative regulation of neuron death);GO:0033700(BP:phospholi…	mmu:17250(Abcc1)	mmu01523(Antifolate resistance );mmu02010(ABC transporters );mmu05206(MicroRNAs in cancer );mmu04977(Vitamin digestion and absorption );mmu04071(Sphingolipid signaling pathway )	Cell membrane;Multi-pass membrane protein	PF00664(ABC transporter transmembrane region);PF00005(ABC transporter)
O35381	Acidic leucine-rich nuclear phosphoprotein 32 family member A	Anp32a	FUNCTION: Implicated in a number of cellular processes, including proliferation, differentiation, caspase-dependent and caspase-independent apoptosis, suppression of transformation (tumor suppressor), inhibition of protein phosphatase 2A, regulation of mRNA trafficking and stability in association with ELAVL1, and inhibition of acetyltransferases as part of the INHAT (inhibitor of histone acetylt…	sp|O35381|AN32A_MOUSE;sp|Q64G17|AN32C_MOUSE	sp|O35381|AN32A_MOUSE Acidic leucine-rich nuclear phosphoprotein 32 family member A OS=Mus musculus OX=10090 GN=Anp32a PE=1 SV=1	2	11	11	9	32	28.537	3056900	3038400	3341900	3370200	3296900	3263300	2882000	2639900	2400500	2839300	3172000	2807900	3330400	3140200	2742500	3072800	2849500	3621600	Quantified	GO:0006913(BP:nucleocytoplasmic transport);GO:0042981(BP:regulation of apoptotic process);GO:0005737(CC:cytoplasm);GO:0005783(CC:endoplasmic reticulum);GO:0016363(CC:nuclear matrix);GO:0005634(CC:nucleus);GO:0048471(CC:perinuclear region of cytoplasm);GO:0042393(MF:histone binding)	mmu:11737		Nucleus;Cytoplasm;Endoplasmic reticulum	PF14580(Leucine-rich repeat)
O35382	Exocyst complex component 4	Exoc4	FUNCTION: Component of the exocyst complex involved in the docking of exocytic vesicles with fusion sites on the plasma membrane.	sp|O35382|EXOC4_MOUSE	sp|O35382|EXOC4_MOUSE Exocyst complex component 4 OS=Mus musculus OX=10090 GN=Exoc4 PE=1 SV=2	1	9	9	9	14.2	110.54	165350	145370	183220	191220	227620	405030	160320	154900	112240	85808	117930	98552	139630	130190	149810	134950	101530	265170	Quantified	GO:0007268(BP:chemical synaptic transmission);GO:0030010(BP:establishment of cell polarity);GO:0006887(BP:exocytosis);GO:0006893(BP:Golgi to plasma membrane transport);GO:0055108(BP:Golgi to transport vesicle transport);GO:0044091(BP:membrane biogenesis);GO:0048709(BP:oligodendrocyte differentiation);GO:0048341(BP:paraxial mesoderm formation);GO:0050850(BP:positive regulation of calcium-mediated …	mmu:20336(Exoc4)	mmu05132(Salmonella infection )	Midbody;Midbody ring;Cell projection;Cytoplasm;cytoskeleton;microtubule organizing center;centrosome	PF04048(Sec8 exocyst complex component specific domain)
O35386	Phytanoyl-CoA dioxygenase, peroxisomal	Phyh	FUNCTION: Catalyzes the 2-hydroxylation of not only racemic phytanoyl-CoA and the isomers of 3-methylhexadecanoyl-CoA, but also a variety of other mono-branched 3-methylacyl-CoA esters (with a chain length of at least seven carbon atoms) and straight-chain acyl-CoA esters (with a chain length longer than four carbon atoms) (By similarity). Does not hydroxylate long and very long straight chain ac…	sp|O35386|PAHX_MOUSE	sp|O35386|PAHX_MOUSE Phytanoyl-CoA dioxygenase, peroxisomal OS=Mus musculus OX=10090 GN=Phyh PE=1 SV=1	1	14	14	14	49.7	38.607	139870	223420	199900	58537	106250	96492	2165800	1504300	1671000	1489600	1511400	1220800	604250	516080	345140	240040	656650	294510	Quantified	GO:0019606(BP:2-oxobutyrate catabolic process);GO:0006103(BP:2-oxoglutarate metabolic process);GO:0001561(BP:fatty acid alpha-oxidation);GO:0006720(BP:isoprenoid metabolic process);GO:0097089(BP:methyl-branched fatty acid metabolic process);GO:0005739(CC:mitochondrion);GO:0005782(CC:peroxisomal matrix);GO:0005777(CC:peroxisome);GO:0031406(MF:carboxylic acid binding);GO:0003824(MF:catalytic activi…	mmu:16922(Phyh)	mmu04146(Peroxisome )	Peroxisome	PF05721(Phytanoyl-CoA dioxygenase (PhyH))
O35387	HCLS1-associated protein X-1	Hax1	FUNCTION: Recruits the Arp2/3 complex to the cell cortex and regulates reorganization of the cortical actin cytoskeleton via its interaction with KCNC3 and the Arp2/3 complex. Slows down the rate of inactivation of KCNC3 channels. Promotes GNA13-mediated cell migration. Involved in the clathrin-mediated endocytosis pathway. May be involved in internalization of ABC transporters such as ABCB11. Ma…	sp|O35387|HAX1_MOUSE	sp|O35387|HAX1_MOUSE HCLS1-associated protein X-1 OS=Mus musculus OX=10090 GN=Hax1 PE=1 SV=1	1	4	4	4	19.6	31.654	47145	67170	81381	98042	70178	52879	7606.9		134400	66898	126590	352000	44957		49804	46807	41261		Quantified	GO:0007166(BP:cell surface receptor signaling pathway);GO:0071345(BP:cellular response to cytokine stimulus);GO:0043066(BP:negative regulation of apoptotic process);GO:2000251(BP:positive regulation of actin cytoskeleton reorganization);GO:0030854(BP:positive regulation of granulocyte differentiation);GO:0033138(BP:positive regulation of peptidyl-serine phosphorylation);GO:0050731(BP:positive reg…	mmu:23897		Mitochondrion matrix;Endoplasmic reticulum;Nucleus membrane;Cytoplasmic vesicle;Cytoplasm;cell cortex;Cell membrane;Peripheral membrane protein;Cytoplasmic side;Sarcoplasmic reticulum;P-body;Nucleus
O35405	5-3 exonuclease PLD3	Pld3	FUNCTION: 5'->3' DNA exonuclease which digests single-stranded DNA (ssDNA) (PubMed:30111894). Regulates inflammatory cytokine responses via the degradation of nucleic acids, by reducing the concentration of ssDNA able to stimulate TLR9, a nucleotide-sensing receptor in collaboration with PLD4 (PubMed:30111894). May be important in myotube formation. Plays a role in lysosomal homeostasis. Involved…	sp|O35405|PLD3_MOUSE	sp|O35405|PLD3_MOUSE 5-3 exonuclease PLD3 OS=Mus musculus OX=10090 GN=Pld3 PE=1 SV=1	1	3	3	3	7.2	54.388	631190	173670	146260	156080	378350	62771	53861	2159.9	33606	10327	62393	435650		698780	137880	317500	361160	450300	Quantified	GO:0006954(BP:inflammatory response);GO:0045087(BP:innate immune response);GO:0014902(BP:myotube differentiation);GO:1900015(BP:regulation of cytokine production involved in inflammatory response);GO:0031901(CC:early endosome membrane);GO:0005789(CC:endoplasmic reticulum membrane);GO:0000139(CC:Golgi membrane);GO:0016021(CC:integral component of membrane);GO:0031902(CC:late endosome membrane);GO:…	mmu:18807(Pld3)	mmu00565(Ether lipid metabolism );mmu00564(Glycerophospholipid metabolism )	Endoplasmic reticulum membrane;Single-pass type II membrane protein;Lysosome lumen;Early endosome membrane;Late endosome membrane;Golgi apparatus membrane;Endosome membrane	PF00614(Phospholipase D Active site motif);PF13918(PLD-like domain)
O35435	Dihydroorotate dehydrogenase (quinone), mitochondrial	Dhodh	FUNCTION: Catalyzes the conversion of dihydroorotate to orotate with quinone as electron acceptor.	sp|O35435|PYRD_MOUSE	sp|O35435|PYRD_MOUSE Dihydroorotate dehydrogenase (quinone), mitochondrial OS=Mus musculus OX=10090 GN=Dhodh PE=1 SV=2	1	16	16	16	60.8	42.699	1471700	1433300	1211600	1375000	1132600	1268900	2225700	1993700	2180700	1985600	2002400	2344700	1354100	1397700	1325400	1365200	1664400	1111500	Quantified	GO:0006207(BP:'de novo' pyrimidine nucleobase biosynthetic process);GO:0044205(BP:'de novo' UMP biosynthetic process);GO:0007565(BP:female pregnancy);GO:0007595(BP:lactation);GO:0043065(BP:positive regulation of apoptotic process);GO:0009220(BP:pyrimidine ribonucleotide biosynthetic process);GO:0090140(BP:regulation of mitochondrial fission);GO:0031000(BP:response to caffeine);GO:1903576(BP:respo…	mmu:56749(Dhodh)	mmu01240(Biosynthesis of cofactors );mmu00240(Pyrimidine metabolism )	Mitochondrion inner membrane;Single-pass membrane protein	PF01180(Dihydroorotate dehydrogenase)
O35448	Lysosomal thioesterase PPT2	Ppt2	FUNCTION: Removes thioester-linked fatty acyl groups from various substrates including S-palmitoyl-CoA. Has the highest S-thioesterase activity for the acyl groups palmitic and myristic acid followed by other short- and long-chain acyl substrates. However, because of structural constraints, is unable to remove palmitate from peptides or proteins (By similarity). {ECO:0000250}.	sp|O35448|PPT2_MOUSE	sp|O35448|PPT2_MOUSE Lysosomal thioesterase PPT2 OS=Mus musculus OX=10090 GN=Ppt2 PE=1 SV=1	1	4	4	4	16.2	34.366	125670	121540	134190	129940	150670	123240	84183	94159	127250		60448	141510	118740	137490	113890	126420	127640	27886	Quantified	GO:0043231(CC:intracellular membrane-bounded organelle);GO:0005764(CC:lysosome);GO:0098599(MF:palmitoyl hydrolase activity);GO:0008474(MF:palmitoyl-(protein) hydrolase activity);GO:0016790(MF:thiolester hydrolase activity)	mmu:54397(Ppt2)	mmu04142(Lysosome );mmu00062(Fatty acid elongation )	Lysosome	PF02089(Palmitoyl protein thioesterase)
O35459	Delta(3,5)-Delta(2,4)-dienoyl-CoA isomerase, mitochondrial	Ech1	FUNCTION: Isomerization of 3-trans,5-cis-dienoyl-CoA to 2-trans,4-trans-dienoyl-CoA. {ECO:0000250|UniProtKB:Q62651}.	sp|O35459|ECH1_MOUSE	sp|O35459|ECH1_MOUSE Delta(3,5)-Delta(2,4)-dienoyl-CoA isomerase, mitochondrial OS=Mus musculus OX=10090 GN=Ech1 PE=1 SV=1	1	19	19	19	67.6	36.118	31735000	25387000	22373000	29210000	18992000	26299000	35047000	45901000	43853000	47260000	44012000	47574000	25495000	25556000	28406000	29703000	31109000	20898000	Quantified	GO:0006635(BP:fatty acid beta-oxidation);GO:0005739(CC:mitochondrion);GO:0005777(CC:peroxisome);GO:0051750(MF:delta3,5-delta2,4-dienoyl-CoA isomerase activity)	mmu:51798(Ech1)	mmu04146(Peroxisome )	Mitochondrion;Peroxisome	PF00378(Enoyl-CoA hydratase/isomerase)
O35465	Peptidyl-prolyl cis-trans isomerase FKBP8	Fkbp8	FUNCTION: Constitutively inactive PPiase, which becomes active when bound to calmodulin and calcium. Seems to act as a chaperone for BCL2, targets it to the mitochondria and modulates its phosphorylation state. The BCL2/FKBP8/calmodulin/calcium complex probably interferes with the binding of BCL2 to its targets. The active form of FKBP8 may therefore play a role in the regulation of apoptosis (By…	sp|O35465|FKBP8_MOUSE	sp|O35465|FKBP8_MOUSE Peptidyl-prolyl cis-trans isomerase FKBP8 OS=Mus musculus OX=10090 GN=Fkbp8 PE=1 SV=2	1	6	6	6	20.9	43.528	363520	289580	353560	191450	465900	380510	340660	326240	336530	515370	436480	474780	379290	416420	395690	437140	382750	487200	Quantified	GO:0006915(BP:apoptotic process);GO:0043010(BP:camera-type eye development);GO:0001708(BP:cell fate specification);GO:0021904(BP:dorsal/ventral neural tube patterning);GO:0009953(BP:dorsal/ventral pattern formation);GO:0035264(BP:multicellular organism growth);GO:0043066(BP:negative regulation of apoptotic process);GO:0001933(BP:negative regulation of protein phosphorylation);GO:0021915(BP:neural…	mmu:14232(Fkbp8)	mmu04137(Mitophagy - animal )	Mitochondrion membrane;Single-pass membrane protein;Cytoplasmic side	PF13432(Tetratricopeptide repeat);PF00254(FKBP-type peptidyl-prolyl cis-trans isomerase)
P28076	Proteasome subunit beta type-9	Psmb9	FUNCTION: The proteasome is a multicatalytic proteinase complex which is characterized by its ability to cleave peptides with Arg, Phe, Tyr, Leu, and Glu adjacent to the leaving group at neutral or slightly basic pH. The proteasome has an ATP-dependent proteolytic activity. This subunit is involved in antigen processing to generate class I binding peptides. Contributes to NFKBIA degradation and s…	sp|P28076|PSB9_MOUSE;sp|O35522|PSB9_MUSMB	sp|P28076|PSB9_MOUSE Proteasome subunit beta type-9 OS=Mus musculus OX=10090 GN=Psmb9 PE=1 SV=1;sp|O35522|PSB9_MUSMB Proteasome subunit beta type-9 OS=Mus musculus bactrianus OX=35531 GN=Psmb9 PE=1 SV=1	2	2	2	2	8.7	23.396	49527	4111.5	65864	54348	127490	51914	43594			15812	40177		44025	108270	87068	87728	75846	180780	Quantified	GO:0019882(BP:antigen processing and presentation);GO:0010498(BP:proteasomal protein catabolic process);GO:0010499(BP:proteasomal ubiquitin-independent protein catabolic process);GO:0043161(BP:proteasome-mediated ubiquitin-dependent protein catabolic process);GO:2000116(BP:regulation of cysteine-type endopeptidase activity);GO:0009617(BP:response to bacterium);GO:0005737(CC:cytoplasm);GO:0005829(…	mmu:16912(Psmb9)	mmu03050(Proteasome )	Cytoplasm;Nucleus	PF00227(Proteasome subunit)
O35551	Rab GTPase-binding effector protein 1	Rabep1	FUNCTION: Rab effector protein acting as linker between gamma-adaptin, RAB4A and RAB5A. Involved in endocytic membrane fusion and membrane trafficking of recycling endosomes. Involved in KCNH1 channels trafficking to and from the cell membrane. Stimulates RABGEF1 mediated nucleotide exchange on RAB5A. Mediates the traffic of PKD1:PKD2 complex from the endoplasmic reticulum through the Golgi to th…	sp|O35551|RABE1_MOUSE	sp|O35551|RABE1_MOUSE Rab GTPase-binding effector protein 1 OS=Mus musculus OX=10090 GN=Rabep1 PE=1 SV=2	1	3	3	3	5.1	99.523		35195	25941	24634	15431	28178	48744	68279	34606	10131	17736	11668	37063	61223	12650		25482	34930	Quantified	GO:0006915(BP:apoptotic process);GO:0006897(BP:endocytosis);GO:0006893(BP:Golgi to plasma membrane transport);GO:1903441(BP:protein localization to ciliary membrane);GO:0015031(BP:protein transport);GO:0016192(BP:vesicle-mediated transport);GO:0005769(CC:early endosome);GO:0030139(CC:endocytic vesicle);GO:0005768(CC:endosome);GO:0043231(CC:intracellular membrane-bounded organelle);GO:0032991(CC:p…	mmu:54189(Rabep1)	mmu04144(Endocytosis )	Cytoplasm;Early endosome;Recycling endosome;Cytoplasmic vesicle	PF03528(Rabaptin);PF09311(Rabaptin-like protein)
O35566	CD151 antigen	Cd151	FUNCTION: Essential for the proper assembly of the glomerular and tubular basement membranes in kidney. {ECO:0000250|UniProtKB:P48509}.	sp|O35566|CD151_MOUSE	sp|O35566|CD151_MOUSE CD151 antigen OS=Mus musculus OX=10090 GN=Cd151 PE=1 SV=2	1	3	3	3	13	28.246	1179800	1142300	1304800	980320	1013600	1030100	1195100	962230	966140	938060	1041000	1154400	935160	901770	671660	865320	867760	757730	Quantified	GO:0016477(BP:cell migration);GO:0030335(BP:positive regulation of cell migration);GO:0045807(BP:positive regulation of endocytosis);GO:0042098(BP:T cell proliferation);GO:0044319(BP:wound healing, spreading of cells);GO:0005604(CC:basement membrane);GO:0009986(CC:cell surface);GO:0005887(CC:integral component of plasma membrane);GO:0005178(MF:integrin binding)	mmu:12476		Membrane;Multi-pass membrane protein	PF00335(Tetraspanin family)
O35593	26S proteasome non-ATPase regulatory subunit 14	Psmd14	FUNCTION: Component of the 26S proteasome, a multiprotein complex involved in the ATP-dependent degradation of ubiquitinated proteins. This complex plays a key role in the maintenance of protein homeostasis by removing misfolded or damaged proteins, which could impair cellular functions, and by removing proteins whose functions are no longer required. Therefore, the proteasome participates in num…	sp|O35593|PSDE_MOUSE	sp|O35593|PSDE_MOUSE 26S proteasome non-ATPase regulatory subunit 14 OS=Mus musculus OX=10090 GN=Psmd14 PE=1 SV=2	1	8	8	8	29.4	34.577	1287000	1127900	1315200	1293300	1418900	1366200	1329400	917660	1056200	1082300	1112500	1293600	1267200	1468900	1457800	1251400	1078400	1360500	Quantified	GO:0000724(BP:double-strand break repair via homologous recombination);GO:0006303(BP:double-strand break repair via nonhomologous end joining);GO:0043161(BP:proteasome-mediated ubiquitin-dependent protein catabolic process);GO:0016579(BP:protein deubiquitination);GO:0070536(BP:protein K63-linked deubiquitination);GO:0061136(BP:regulation of proteasomal protein catabolic process);GO:0045471(BP:res…	mmu:59029(Psmd14)	mmu05014(Amyotrophic lateral sclerosis );mmu05022(Pathways of neurodegeneration - multiple diseases );mmu05012(Parkinson disease );mmu05010(Alzheimer disease );mmu03050(Proteasome );mmu05169(Epstein-Barr virus infection );mmu05017(Spinocerebellar ataxia );mmu05020(Prion disease );mmu05016(Huntington disease )		PF13012(Maintenance of mitochondrial structure and function);PF01398(JAB1/Mov34/MPN/PAD-1 ubiquitin protease)
O35598	Disintegrin and metalloproteinase domain-containing protein 10	Adam10	FUNCTION: Cleaves the membrane-bound precursor of TNF-alpha to its mature soluble form. Responsible for the proteolytical release of soluble JAM3 from endothelial cells surface (By similarity). Responsible for the proteolytic release of several other cell-surface proteins, including heparin-binding epidermal growth-like factor, ephrin-A2, CD44, CDH2 and for constitutive and regulated alpha-secret…	sp|O35598|ADA10_MOUSE	sp|O35598|ADA10_MOUSE Disintegrin and metalloproteinase domain-containing protein 10 OS=Mus musculus OX=10090 GN=Adam10 PE=1 SV=2	1	7	7	7	15.1	83.967	471450	233340	392220	378050	420700	517600	44510	99924	45084	58672	241360	168870	340450	433440	416460	513180	195320	583250	Quantified	GO:0034332(BP:adherens junction organization);GO:0042987(BP:amyloid precursor protein catabolic process);GO:0034205(BP:amyloid-beta formation);GO:0090102(BP:cochlea development);GO:0051089(BP:constitutive protein ectodomain proteolysis);GO:0001701(BP:in utero embryonic development);GO:0006509(BP:membrane protein ectodomain proteolysis);GO:0042117(BP:monocyte activation);GO:0007162(BP:negative reg…	mmu:11487(Adam10)	mmu05010(Alzheimer disease );mmu04148(Efferocytosis )	Cell membrane;Single-pass type I membrane protein;Golgi apparatus membrane;Cytoplasmic vesicle;clathrin-coated vesicle;Cell projection;axon;dendrite;Cell junction;adherens junction;Cytoplasm	PF13574(Metallo-peptidase family M12B Reprolysin-like);PF01562(Reprolysin family propeptide);PF00200(Disintegrin)
O35601	FYN-binding protein 1	Fyb1	FUNCTION: Acts as an adapter protein of the FYN and LCP2 signaling cascades in T-cells (PubMed:9207119, PubMed:10497204). May play a role in linking T-cell signaling to remodeling of the actin cytoskeleton (By similarity). Modulates the expression of IL2 (PubMed:9207119, PubMed:10497204). Involved in platelet activation (PubMed:17003372). Prevents the degradation of SKAP1 and SKAP2 (By similarity…	sp|O35601|FYB1_MOUSE	sp|O35601|FYB1_MOUSE FYN-binding protein 1 OS=Mus musculus OX=10090 GN=Fyb1 PE=1 SV=2	1	3	3	3	4	90.054	30307	22143	29896	43704	62080	25008	9103.1							25621	38746	42570	31946	100340	Quantified	GO:0006955(BP:immune response);GO:0007229(BP:integrin-mediated signaling pathway);GO:0072659(BP:protein localization to plasma membrane);GO:0050852(BP:T cell receptor signaling pathway);GO:0015629(CC:actin cytoskeleton);GO:0030054(CC:cell junction);GO:0005829(CC:cytosol);GO:0005634(CC:nucleus);GO:0005886(CC:plasma membrane);GO:0032991(CC:protein-containing complex);GO:0008289(MF:lipid binding);GO…	mmu:23880(Fyb)	mmu05135(Yersinia infection );mmu04015(Rap1 signaling pathway )	Cytoplasm;Nucleus;Cell junction	PF14603(Helically-extended SH3 domain);PF07653(Variant SH3 domain)
O35604	NPC intracellular cholesterol transporter 1	Npc1	FUNCTION: Intracellular cholesterol transporter which acts in concert with NPC2 and plays an important role in the egress of cholesterol from the endosomal/lysosomal compartment (PubMed:21896731, PubMed:22048958, PubMed:27551080). Unesterified cholesterol that has been released from LDLs in the lumen of the late endosomes/lysosomes is transferred by NPC2 to the cholesterol-binding pocket in the N…	sp|O35604|NPC1_MOUSE	sp|O35604|NPC1_MOUSE NPC intracellular cholesterol transporter 1 OS=Mus musculus OX=10090 GN=Npc1 PE=1 SV=2	1	6	6	6	5.8	142.88	261470	116290	202550		299860	330810	107320	152610	170790		47559	82236	135750	270220	329980	281650	171710	412970	Quantified	GO:0007628(BP:adult walking behavior);GO:0006914(BP:autophagy);GO:0008206(BP:bile acid metabolic process);GO:0071404(BP:cellular response to low-density lipoprotein particle stimulus);GO:0071383(BP:cellular response to steroid hormone stimulus);GO:0033344(BP:cholesterol efflux);GO:0042632(BP:cholesterol homeostasis);GO:0008203(BP:cholesterol metabolic process);GO:0030301(BP:cholesterol transport)…	mmu:18145(Npc1)	mmu04142(Lysosome );mmu04979(Cholesterol metabolism );mmu03265(Virion - Ebolavirus and Lyssavirus )	Late endosome membrane;Multi-pass membrane protein;Lysosome membrane	PF12349(Sterol-sensing domain of SREBP cleavage-activation);PF16414(Niemann-Pick C1 N terminus);PF02460(Patched family)
O35609	Secretory carrier-associated membrane protein 3	Scamp3	FUNCTION: Functions in post-Golgi recycling pathways. Acts as a recycling carrier to the cell surface.	sp|O35609|SCAM3_MOUSE	sp|O35609|SCAM3_MOUSE Secretory carrier-associated membrane protein 3 OS=Mus musculus OX=10090 GN=Scamp3 PE=1 SV=3	1	5	5	5	19.2	38.458	673990	689910	675640	858340	825930	778300	619110	686910	693070	704620	862750	818700	703180	722020	699500	736240	674400	701640	Quantified	GO:0006886(BP:intracellular protein transport);GO:0015031(BP:protein transport);GO:0010033(BP:response to organic substance);GO:0032526(BP:response to retinoic acid);GO:0005794(CC:Golgi apparatus);GO:0000139(CC:Golgi membrane);GO:0016021(CC:integral component of membrane);GO:0043231(CC:intracellular membrane-bounded organelle);GO:0055038(CC:recycling endosome membrane);GO:0032588(CC:trans-Golgi n…	mmu:24045		Membrane;Multi-pass membrane protein	PF04144(SCAMP family)
O35623	BET1 homolog	Bet1	FUNCTION: Required for vesicular transport from the ER to the Golgi complex. Functions as a SNARE involved in the docking process of ER-derived vesicles with the cis-Golgi membrane (By similarity). {ECO:0000250}.	sp|O35623|BET1_MOUSE	sp|O35623|BET1_MOUSE BET1 homolog OS=Mus musculus OX=10090 GN=Bet1 PE=1 SV=1	1	2	2	2	24.6	13.274	71201	92042	114290	58855	101390	123850		6690	30260	92783		47683	53764	97019	77787		64948	132070	Quantified	GO:0006888(BP:ER to Golgi vesicle-mediated transport);GO:0015031(BP:protein transport);GO:0048280(BP:vesicle fusion with Golgi apparatus);GO:0016192(BP:vesicle-mediated transport);GO:0005801(CC:cis-Golgi network);GO:0005789(CC:endoplasmic reticulum membrane);GO:0000137(CC:Golgi cis cisterna);GO:0031985(CC:Golgi cisterna);GO:0000139(CC:Golgi membrane);GO:0000138(CC:Golgi trans cisterna);GO:0030173…	mmu:12068(Bet1)	mmu04130(SNARE interactions in vesicular transport )	Endoplasmic reticulum membrane;Single-pass type IV membrane protein;Golgi apparatus;cis-Golgi network membrane;Golgi apparatus membrane
O35638	Cohesin subunit SA-2	Stag2	FUNCTION: Component of cohesin complex, a complex required for the cohesion of sister chromatids after DNA replication. The cohesin complex apparently forms a large proteinaceous ring within which sister chromatids can be trapped. At anaphase, the complex is cleaved and dissociates from chromatin, allowing sister chromatids to segregate. The cohesin complex may also play a role in spindle pole as…	sp|O35638|STAG2_MOUSE	sp|O35638|STAG2_MOUSE Cohesin subunit SA-2 OS=Mus musculus OX=10090 GN=Stag2 PE=1 SV=3	1	7	7	5	6.7	141.28	49581	30673	60207	180550	143010	138720	8601.3	6232.4	8244.3	13912	35713	29402	156370	3029.3	185410	52686	9889.5	172960	Quantified	GO:0051301(BP:cell division);GO:0051321(BP:meiotic cell cycle);GO:1901673(BP:regulation of mitotic spindle assembly);GO:0007062(BP:sister chromatid cohesion);GO:0019827(BP:stem cell population maintenance);GO:0000785(CC:chromatin);GO:0000775(CC:chromosome, centromeric region);GO:0008278(CC:cohesin complex);GO:0097431(CC:mitotic spindle pole);GO:0016363(CC:nuclear matrix);GO:0005654(CC:nucleoplasm…	mmu:20843(Stag2)	mmu04110(Cell cycle )	Nucleus;Chromosome;centromere	PF08514(STAG domain)
O35639	Annexin A3	Anxa3	FUNCTION: Inhibitor of phospholipase A2, also possesses anti-coagulant properties.	sp|O35639|ANXA3_MOUSE	sp|O35639|ANXA3_MOUSE Annexin A3 OS=Mus musculus OX=10090 GN=Anxa3 PE=1 SV=4	1	22	22	22	68.7	36.384	7356800	6673700	7102600	7924400	7531200	7710900	3861500	3544700	3439600	3870500	3751800	3294900	5538700	5558900	7147100	7207900	6025300	7931700	Quantified	GO:0031100(BP:animal organ regeneration);GO:0042742(BP:defense response to bacterium);GO:0021766(BP:hippocampus development);GO:0043312(BP:neutrophil degranulation);GO:0006909(BP:phagocytosis);GO:0045766(BP:positive regulation of angiogenesis);GO:0051054(BP:positive regulation of DNA metabolic process);GO:0051091(BP:positive regulation of DNA-binding transcription factor activity);GO:0010595(BP:p…	mmu:11745			PF00191(Annexin)
O35643	AP-1 complex subunit beta-1	Ap1b1	FUNCTION: Subunit of clathrin-associated adaptor protein complex 1 that plays a role in protein sorting in the late-Golgi/trans-Golgi network (TGN) and/or endosomes. The AP complexes mediate both the recruitment of clathrin to membranes and the recognition of sorting signals within the cytosolic tails of transmembrane cargo molecules.	sp|O35643|AP1B1_MOUSE	sp|O35643|AP1B1_MOUSE AP-1 complex subunit beta-1 OS=Mus musculus OX=10090 GN=Ap1b1 PE=1 SV=2	1	32	32	18	42.5	103.93	4298400	4718300	5033400	4267600	5344800	4673100	5429200	4398700	4900500	4912200	5171200	4369000	4972600	4650500	5284400	4917400	4941400	5090900	Quantified	GO:0048268(BP:clathrin coat assembly);GO:0007368(BP:determination of left/right symmetry);GO:0007507(BP:heart development);GO:0006886(BP:intracellular protein transport);GO:0016192(BP:vesicle-mediated transport);GO:0030131(CC:clathrin adaptor complex);GO:0030665(CC:clathrin-coated vesicle membrane);GO:0005829(CC:cytosol);GO:0005794(CC:Golgi apparatus);GO:0043231(CC:intracellular membrane-bounded …	mmu:11764(Ap1b1)	mmu05170(Human immunodeficiency virus 1 infection );mmu04142(Lysosome )	Cytoplasmic vesicle;clathrin-coated vesicle membrane;Peripheral membrane protein;Cytoplasmic side;Golgi apparatus	PF09066(Beta2-adaptin appendage, C-terminal sub-domain);PF02883(Adaptin C-terminal domain);PF01602(Adaptin N terminal region)
O35654	DNA polymerase delta subunit 2	Pold2	FUNCTION: Accessory component of both the DNA polymerase delta complex and the DNA polymerase zeta complex. As a component of the trimeric and tetrameric DNA polymerase delta complexes (Pol-delta3 and Pol-delta4, respectively), plays a role in high fidelity genome replication, including in lagging strand synthesis, and repair. Pol-delta3 and Pol-delta4 are characterized by the absence or the pres…	sp|O35654|DPOD2_MOUSE	sp|O35654|DPOD2_MOUSE DNA polymerase delta subunit 2 OS=Mus musculus OX=10090 GN=Pold2 PE=1 SV=2	1	3	3	3	9.6	51.354	23641	18080	68234	75831	68516	64103	8204.7						24381	25143	61012	29129	16239	49437	Quantified	GO:0071897(BP:DNA biosynthetic process);GO:0006281(BP:DNA repair);GO:0006260(BP:DNA replication);GO:0006271(BP:DNA strand elongation involved in DNA replication);GO:0006261(BP:DNA-dependent DNA replication);GO:0043625(CC:delta DNA polymerase complex);GO:0042575(CC:DNA polymerase complex);GO:0005654(CC:nucleoplasm);GO:0016035(CC:zeta DNA polymerase complex);GO:0003677(MF:DNA binding);GO:0003887(MF…	mmu:18972(Pold2)	mmu03430(Mismatch repair );mmu03410(Base excision repair );mmu03030(DNA replication );mmu03440(Homologous recombination );mmu03420(Nucleotide excision repair )	Nucleus	PF04042(DNA polymerase alpha/epsilon subunit B)
O35658	Complement component 1 Q subcomponent-binding protein, mitochondrial	C1qbp	FUNCTION: Is believed to be a multifunctional and multicompartmental protein involved in inflammation and infection processes, ribosome biogenesis, protein synthesis in mitochondria, regulation of apoptosis, transcriptional regulation and pre-mRNA splicing. At the cell surface is thought to act as an endothelial receptor for plasma proteins of the complement and kallikrein-kinin cascades. Putativ…	sp|O35658|C1QBP_MOUSE	sp|O35658|C1QBP_MOUSE Complement component 1 Q subcomponent-binding protein, mitochondrial OS=Mus musculus OX=10090 GN=C1qbp PE=1 SV=1	1	7	7	7	34.5	31.013	3152200	4018900	2892000	2812200	2886900	3077700	4682100	4593700	5289600	4903600	6144600	6674100	3771800	3014800	3090400	3433500	3964600	2801200	Quantified	GO:0006915(BP:apoptotic process);GO:0006958(BP:complement activation, classical pathway);GO:0045087(BP:innate immune response);GO:0042256(BP:mature ribosome assembly);GO:0006397(BP:mRNA processing);GO:0050687(BP:negative regulation of defense response to virus);GO:0032689(BP:negative regulation of interferon-gamma production);GO:0032695(BP:negative regulation of interleukin-12 production);GO:0039…			Mitochondrion matrix;Nucleus;Cell membrane;Peripheral membrane protein;Extracellular side;Secreted;Cytoplasm;nucleolus	PF02330(Mitochondrial glycoprotein)
O35678	Monoglyceride lipase	Mgll	FUNCTION: Converts monoacylglycerides to free fatty acids and glycerol (PubMed:9341166, PubMed:17700715, PubMed:18096503, PubMed:19029917, PubMed:20554061, PubMed:20729846, PubMed:21454566). Hydrolyzes the endocannabinoid 2-arachidonoylglycerol, and thereby contributes to the regulation of endocannabinoid signaling, nociperception and perception of pain (PubMed:9341166, PubMed:17700715, PubMed:18…	sp|O35678|MGLL_MOUSE	sp|O35678|MGLL_MOUSE Monoglyceride lipase OS=Mus musculus OX=10090 GN=Mgll PE=1 SV=1	1	16	16	16	67.7	33.387	1689500	1856600	1689800	1823800	1562600	1601900	3565000	2929000	3213800	2207800	2816800	2663800	2052600	2008100	1949800	1786800	2007000	1535100	Quantified	GO:0046464(BP:acylglycerol catabolic process);GO:0019369(BP:arachidonic acid metabolic process);GO:0006633(BP:fatty acid biosynthetic process);GO:0060292(BP:long-term synaptic depression);GO:0052651(BP:monoacylglycerol catabolic process);GO:0097756(BP:negative regulation of blood vessel diameter);GO:0030516(BP:regulation of axon extension);GO:2000124(BP:regulation of endocannabinoid signaling pat…	mmu:23945(Mgll)	mmu04923(Regulation of lipolysis in adipocytes );mmu00561(Glycerolipid metabolism );mmu04714(Thermogenesis );mmu04723(Retrograde endocannabinoid signaling )	Cytoplasm;cytosol;Membrane;Peripheral membrane protein	PF12146(Serine aminopeptidase, S33)
O35682	Myeloid-associated differentiation marker	Myadm		sp|O35682|MYADM_MOUSE	sp|O35682|MYADM_MOUSE Myeloid-associated differentiation marker OS=Mus musculus OX=10090 GN=Myadm PE=1 SV=2	1	4	4	4	18.1	35.284	2355800	2373000	2763500	3124100	3009400	2254100	2630100	2508100	2608900	2392200	2339400	2794900	2522400	2457400	2147200	2591200	2405100	2360000	Quantified	GO:0061028(BP:establishment of endothelial barrier);GO:0031579(BP:membrane raft organization);GO:0030837(BP:negative regulation of actin filament polymerization);GO:0010629(BP:negative regulation of gene expression);GO:0034115(BP:negative regulation of heterotypic cell-cell adhesion);GO:0090038(BP:negative regulation of protein kinase C signaling);GO:0001933(BP:negative regulation of protein phos…	mmu:50918		Membrane;Multi-pass membrane protein	PF01284(Membrane-associating domain)
O35683	NADH dehydrogenase [ubiquinone] 1 alpha subcomplex subunit 1	Ndufa1	FUNCTION: Accessory subunit of the mitochondrial membrane respiratory chain NADH dehydrogenase (Complex I), that is believed not to be involved in catalysis. Complex I functions in the transfer of electrons from NADH to the respiratory chain. The immediate electron acceptor for the enzyme is believed to be ubiquinone. {ECO:0000250|UniProtKB:O15239}.	sp|O35683|NDUA1_MOUSE	sp|O35683|NDUA1_MOUSE NADH dehydrogenase [ubiquinone] 1 alpha subcomplex subunit 1 OS=Mus musculus OX=10090 GN=Ndufa1 PE=1 SV=1	1	1	1	1	14.3	8.1384	7671400	6770000	5595700	6518700	558290	6589600	7699000	6737400	8379600	8859900	8919800	8630800	4650400	5000200	3261200	4759900	3951700	3290600	Quantified	GO:0032981(BP:mitochondrial respiratory chain complex I assembly);GO:0055114(BP:oxidation-reduction process);GO:0005829(CC:cytosol);GO:0016021(CC:integral component of membrane);GO:0031966(CC:mitochondrial membrane);GO:0005747(CC:mitochondrial respiratory chain complex I);GO:0005739(CC:mitochondrion)	mmu:54405(Ndufa1)	mmu04932(Non-alcoholic fatty liver disease );mmu00190(Oxidative phosphorylation );mmu05022(Pathways of neurodegeneration - multiple diseases );mmu05020(Prion disease );mmu05012(Parkinson disease );mmu04723(Retrograde endocannabinoid signaling );mmu05208(Chemical carcinogenesis - reactive oxygen species );mmu04714(Thermogenesis );mmu05016(Huntington disease );mmu05014(Amyotrophic lateral sclerosis…	Mitochondrion inner membrane;Single-pass membrane protein;Matrix side	PF15879(NADH-ubiquinone oxidoreductase MWFE subunit)
O35685	Nuclear migration protein nudC	Nudc	FUNCTION: Plays a role in neurogenesis and neuronal migration. Necessary for correct formation of mitotic spindles and chromosome separation during mitosis (By similarity). {ECO:0000250, ECO:0000269|PubMed:11734602}.	sp|O35685|NUDC_MOUSE	sp|O35685|NUDC_MOUSE Nuclear migration protein nudC OS=Mus musculus OX=10090 GN=Nudc PE=1 SV=1	1	11	11	11	40.7	38.358	1952100	1359100	1579400	2433800	2288600	1924200	1061700	1230500	1016700	917790	1353300	1086800	1592400	1776800	1695700	1710300	1548900	1859200	Quantified	GO:0007049(BP:cell cycle);GO:0051301(BP:cell division);GO:0032502(BP:developmental process);GO:0007097(BP:nuclear migration);GO:0006457(BP:protein folding);GO:0005737(CC:cytoplasm);GO:0005829(CC:cytosol);GO:0005794(CC:Golgi apparatus);GO:0005874(CC:microtubule);GO:0005634(CC:nucleus);GO:0051082(MF:unfolded protein binding)	mmu:18221		Cytoplasm;cytoskeleton;Nucleus;spindle;Midbody	PF04969(CS domain);PF14050(N-terminal conserved domain of Nudc.);PF16273(Nuclear distribution C domain)
O35691	Pinin	Pnn	FUNCTION: Transcriptional activator binding to the E-box 1 core sequence of the E-cadherin promoter gene; the core-binding sequence is 5'CAGGTG-3'. Capable of reversing CTBP1-mediated transcription repression. Auxiliary component of the splicing-dependent multiprotein exon junction complex (EJC) deposited at splice junction on mRNAs. The EJC is a dynamic structure consisting of core proteins and …	sp|O35691|PININ_MOUSE	sp|O35691|PININ_MOUSE Pinin OS=Mus musculus OX=10090 GN=Pnn PE=1 SV=4	1	4	4	4	6.1	82.435	59606	84586	135400	82382	152690	114570	118610	39859			6575.4		49810	91612	124650	134110	41896	96583	Quantified	GO:0007155(BP:cell adhesion);GO:0098609(BP:cell-cell adhesion);GO:0006397(BP:mRNA processing);GO:0008380(BP:RNA splicing);GO:0071013(CC:catalytic step 2 spliceosome);GO:0005911(CC:cell-cell junction);GO:0005737(CC:cytoplasm);GO:0030057(CC:desmosome);GO:0016607(CC:nuclear speck);GO:0003677(MF:DNA binding)	mmu:18949(Pnn)	mmu03013(Nucleocytoplasmic transport );mmu03015(mRNA surveillance pathway )	Nucleus speckle;Cell junction;desmosome	PF04697(pinin/SDK conserved region);PF04696(pinin/SDK/memA/ protein conserved region)
O35704	Serine palmitoyltransferase 1	Sptlc1	FUNCTION: Serine palmitoyltransferase (SPT) (PubMed:28100772). The heterodimer formed with SPTLC2 or SPTLC3 constitutes the catalytic core. The composition of the serine palmitoyltransferase (SPT) complex determines the substrate preference. The SPTLC1-SPTLC2-SPTSSA complex shows a strong preference for C16-CoA substrate, while the SPTLC1-SPTLC3-SPTSSA isozyme uses both C14-CoA and C16-CoA as sub…	sp|O35704|SPTC1_MOUSE	sp|O35704|SPTC1_MOUSE Serine palmitoyltransferase 1 OS=Mus musculus OX=10090 GN=Sptlc1 PE=1 SV=2	1	2	2	2	7.4	52.534		18309		13040	38149								15026	16694		33916		35126	Quantified	GO:0046513(BP:ceramide biosynthetic process);GO:1904504(BP:positive regulation of lipophagy);GO:1904649(BP:regulation of fat cell apoptotic process);GO:0046511(BP:sphinganine biosynthetic process);GO:0030148(BP:sphingolipid biosynthetic process);GO:0006665(BP:sphingolipid metabolic process);GO:0006686(BP:sphingomyelin biosynthetic process);GO:0046512(BP:sphingosine biosynthetic process);GO:000578…	mmu:268656(Sptlc1)	mmu00600(Sphingolipid metabolism );mmu04071(Sphingolipid signaling pathway )	Endoplasmic reticulum membrane;Single-pass membrane protein	PF00155(Aminotransferase class I and II)
O35711	Liprin-beta-2	Ppfibp2	FUNCTION: May regulate the disassembly of focal adhesions. Did not bind receptor-like tyrosine phosphatases type 2A (By similarity). {ECO:0000250|UniProtKB:Q8ND30}.	sp|O35711|LIPB2_MOUSE	sp|O35711|LIPB2_MOUSE Liprin-beta-2 OS=Mus musculus OX=10090 GN=Ppfibp2 PE=1 SV=3	1	2	1	1	3.5	98.752	211640	60264	9523.4											37763					Identified	GO:0007528(BP:neuromuscular junction development);GO:0050808(BP:synapse organization);GO:0098793(CC:presynapse);GO:0048786(CC:presynaptic active zone);GO:0042802(MF:identical protein binding)	mmu:19024			PF00536(SAM domain (Sterile alpha motif));PF07647(SAM domain (Sterile alpha motif))
O35737	Heterogeneous nuclear ribonucleoprotein H	Hnrnph1	FUNCTION: This protein is a component of the heterogeneous nuclear ribonucleoprotein (hnRNP) complexes which provide the substrate for the processing events that pre-mRNAs undergo before becoming functional, translatable mRNAs in the cytoplasm. Mediates pre-mRNA alternative splicing regulation. Inhibits, together with CUGBP1, insulin receptor (IR) pre-mRNA exon 11 inclusion in myoblast. Binds to …	sp|O35737|HNRH1_MOUSE	sp|O35737|HNRH1_MOUSE Heterogeneous nuclear ribonucleoprotein H OS=Mus musculus OX=10090 GN=Hnrnph1 PE=1 SV=3	1	16	16	9	49.2	49.199	5737100	5227400	6040500	6100600	7256100	6265500	4414900	3819800	4214400	4297300	4744700	5092100	6155800	6306500	6572100	6709700	5650600	6901800	Quantified	GO:0098761(BP:cellular response to interleukin-7);GO:0006397(BP:mRNA processing);GO:0043484(BP:regulation of RNA splicing);GO:0008380(BP:RNA splicing);GO:0071013(CC:catalytic step 2 spliceosome);GO:0005829(CC:cytosol);GO:0005654(CC:nucleoplasm);GO:0005634(CC:nucleus);GO:0003723(MF:RNA binding)	mmu:59013		Nucleus;nucleoplasm	PF08080(RNPHF zinc finger);PF00076(RNA recognition motif. (a.k.a. RRM, RBD, or RNP domain))
O35744	Chitinase-like protein 3	Chil3	FUNCTION: Lectin that binds saccharides with a free amino group, such as glucosamine or galactosamine. Binding to oligomeric saccharides is much stronger than binding to mono- or disaccharides. Also binds chitin and heparin. Has weak hexosaminidase activity but no chitinase activity. Has chemotactic activity for T-lymphocytes, bone marrow cells and eosinophils. May play a role in inflammation and…	sp|O35744|CHIL3_MOUSE;sp|Q91Z98|CHIL4_MOUSE	sp|O35744|CHIL3_MOUSE Chitinase-like protein 3 OS=Mus musculus OX=10090 GN=Chil3 PE=1 SV=2	2	17	17	17	54	44.458	12641000	7481300	7161000	11485000	7514300	10547000	113250	101280	119540	122860	177660	86364	7646600	7524600	7956200	8741700	6730600	11518000	Quantified	GO:0006032(BP:chitin catabolic process);GO:0006954(BP:inflammatory response);GO:0000272(BP:polysaccharide catabolic process);GO:0005737(CC:cytoplasm);GO:0031410(CC:cytoplasmic vesicle);GO:0005576(CC:extracellular region);GO:0005635(CC:nuclear envelope);GO:0048237(CC:rough endoplasmic reticulum lumen);GO:0004563(MF:beta-N-acetylhexosaminidase activity);GO:0030246(MF:carbohydrate binding);GO:000806…	mmu:12655		Secreted;Rough endoplasmic reticulum lumen;Nucleus envelope;Cytoplasm;Cytoplasmic granule	PF00704(Glycosyl hydrolases family 18)
O35841	Apoptosis inhibitor 5	Api5	FUNCTION: Antiapoptotic factor that may have a role in protein assembly. Negatively regulates ACIN1. By binding to ACIN1, it suppresses ACIN1 cleavage from CASP3 and ACIN1-mediated DNA fragmentation. Also known to efficiently suppress E2F1-induced apoptosis (By similarity). {ECO:0000250}.	sp|O35841|API5_MOUSE	sp|O35841|API5_MOUSE Apoptosis inhibitor 5 OS=Mus musculus OX=10090 GN=Api5 PE=1 SV=2	1	8	8	8	18.3	56.784	1082700	1034200	1267900	1056400	1189600	1309400	411290	417300	446220	211520	486230	518840	962390	942070	1010400	980460	835780	1145900	Quantified	GO:0006915(BP:apoptotic process);GO:0043066(BP:negative regulation of apoptotic process);GO:2000270(BP:negative regulation of fibroblast apoptotic process);GO:0005737(CC:cytoplasm);GO:0016607(CC:nuclear speck);GO:0005634(CC:nucleus);GO:0005681(CC:spliceosomal complex);GO:0017134(MF:fibroblast growth factor binding);GO:0003723(MF:RNA binding)	mmu:11800		Nucleus;Cytoplasm	PF05918(Apoptosis inhibitory protein 5 (API5))
O35855	Branched-chain-amino-acid aminotransferase, mitochondrial	Bcat2	FUNCTION: Catalyzes the first reaction in the catabolism of the essential branched chain amino acids leucine, isoleucine, and valine. May also function as a transporter of branched chain alpha-keto acids.	sp|O35855|BCAT2_MOUSE	sp|O35855|BCAT2_MOUSE Branched-chain-amino-acid aminotransferase, mitochondrial OS=Mus musculus OX=10090 GN=Bcat2 PE=1 SV=2	1	20	20	20	49.6	44.127	7942500	10672000	9148200	6777100	6491000	7270400	31457000	25531000	26025000	19621000	23362000	23866000	14794000	12393000	10373000	8196500	14764000	8268700	Quantified	GO:0009083(BP:branched-chain amino acid catabolic process);GO:0009081(BP:branched-chain amino acid metabolic process);GO:1990830(BP:cellular response to leukemia inhibitory factor);GO:0006550(BP:isoleucine catabolic process);GO:0006549(BP:isoleucine metabolic process);GO:0009098(BP:leucine biosynthetic process);GO:0006551(BP:leucine metabolic process);GO:0010817(BP:regulation of hormone levels);G…	mmu:12036(Bcat2)	mmu00290(Valine, leucine and isoleucine biosynthesis );mmu00770(Pantothenate and CoA biosynthesis );mmu00280(Valine, leucine and isoleucine degradation );mmu01240(Biosynthesis of cofactors );mmu00270(Cysteine and methionine metabolism )	Mitochondrion	PF01063(Amino-transferase class IV)
O35857	Mitochondrial import inner membrane translocase subunit TIM44	Timm44	FUNCTION: Essential component of the PAM complex, a complex required for the translocation of transit peptide-containing proteins from the inner membrane into the mitochondrial matrix in an ATP-dependent manner. Recruits mitochondrial HSP70 to drive protein translocation into the matrix using ATP as an energy source. {ECO:0000250|UniProtKB:Q01852}.	sp|O35857|TIM44_MOUSE	sp|O35857|TIM44_MOUSE Mitochondrial import inner membrane translocase subunit TIM44 OS=Mus musculus OX=10090 GN=Timm44 PE=1 SV=2	1	19	19	19	42	51.091	2429500	3806700	2798100	2690900	2588000	2563500	7662800	7454400	8133400	7075500	6766500	6925200	4241100	3739000	3150400	2546800	3851200	2614700	Quantified	GO:0006886(BP:intracellular protein transport);GO:0030150(BP:protein import into mitochondrial matrix);GO:0005743(CC:mitochondrial inner membrane);GO:0005759(CC:mitochondrial matrix);GO:0005739(CC:mitochondrion);GO:0005524(MF:ATP binding);GO:0051087(MF:chaperone binding);GO:0019899(MF:enzyme binding)	mmu:21856		Mitochondrion inner membrane;Peripheral membrane protein;Matrix side	PF04280(Tim44-like domain)
O35864	COP9 signalosome complex subunit 5	Cops5	FUNCTION: Probable protease subunit of the COP9 signalosome complex (CSN), a complex involved in various cellular and developmental processes. The CSN complex is an essential regulator of the ubiquitin (Ubl) conjugation pathway by mediating the deneddylation of the cullin subunits of the SCF-type E3 ligase complexes, leading to decrease the Ubl ligase activity of SCF-type complexes such as SCF, C…	sp|O35864|CSN5_MOUSE	sp|O35864|CSN5_MOUSE COP9 signalosome complex subunit 5 OS=Mus musculus OX=10090 GN=Cops5 PE=1 SV=3	1	14	14	14	59.9	37.548	1076900	1170500	1240700	1320000	1244900	1209300	1508300	1359300	1525400	1669400	1795000	1572900	1343400	1264500	1186900	1296900	1254100	1246500	Quantified	GO:1990182(BP:exosomal secretion);GO:0043066(BP:negative regulation of apoptotic process);GO:0051091(BP:positive regulation of DNA-binding transcription factor activity);GO:0045944(BP:positive regulation of transcription by RNA polymerase II);GO:0000338(BP:protein deneddylation);GO:0016579(BP:protein deubiquitination);GO:0051726(BP:regulation of cell cycle);GO:1903894(BP:regulation of IRE1-mediat…	mmu:26754		Cytoplasm;cytosol;Nucleus;perinuclear region;Cytoplasmic vesicle;secretory vesicle;synaptic vesicle	PF01398(JAB1/Mov34/MPN/PAD-1 ubiquitin protease)
O35887	Calumenin	Calu	FUNCTION: Involved in regulation of vitamin K-dependent carboxylation of multiple N-terminal glutamate residues. Seems to inhibit gamma-carboxylase GGCX. Binds 7 calcium ions with a low affinity (By similarity). {ECO:0000250}.	sp|O35887|CALU_MOUSE	sp|O35887|CALU_MOUSE Calumenin OS=Mus musculus OX=10090 GN=Calu PE=1 SV=1	1	18	18	18	62.5	37.063	3551300	3926300	3401500	4150200	4655800	4224500	1658000	1581800	1399900	1672500	1708600	2039400	3154100	2906600	3989800	3898300	3131800	3731100	Quantified	GO:0005783(CC:endoplasmic reticulum);GO:0005788(CC:endoplasmic reticulum lumen);GO:0005789(CC:endoplasmic reticulum membrane);GO:0005576(CC:extracellular region);GO:0005794(CC:Golgi apparatus);GO:0043231(CC:intracellular membrane-bounded organelle);GO:0042470(CC:melanosome);GO:0033018(CC:sarcoplasmic reticulum lumen);GO:0005509(MF:calcium ion binding);GO:0019899(MF:enzyme binding);GO:0004857(MF:e…	mmu:12321		Endoplasmic reticulum membrane;Golgi apparatus;Secreted;Melanosome;Sarcoplasmic reticulum lumen	PF13202(EF hand);PF13833(EF-hand domain pair)
O35892	Nuclear autoantigen Sp-100	Sp100	FUNCTION: Together with PML, this tumor suppressor is a major constituent of the PML bodies, a subnuclear organelle involved in a large number of physiological processes including cell growth, differentiation and apoptosis. Functions as a transcriptional coactivator of ETS1 and ETS2. Under certain conditions, it may also act as a corepressor of ETS1 preventing its binding to DNA. Through the regu…	sp|O35892|SP100_MOUSE	sp|O35892|SP100_MOUSE Nuclear autoantigen Sp-100 OS=Mus musculus OX=10090 GN=Sp100 PE=1 SV=2	1	3	3	1	7.1	54.726	134110	41667	210800	20591	209380	199300	141870	49234	86330	14558	82622	47021	103710	241880	6571	223440	201120	240700	Quantified	GO:0010596(BP:negative regulation of endothelial cell migration);GO:0046826(BP:negative regulation of protein export from nucleus);GO:0045765(BP:regulation of angiogenesis);GO:1902041(BP:regulation of extrinsic apoptotic signaling pathway via death domain receptors);GO:1902044(BP:regulation of Fas signaling pathway);GO:0000723(BP:telomere maintenance);GO:0005737(CC:cytoplasm);GO:0005634(CC:nucleu…	mmu:20684(Sp100)	mmu05203(Viral carcinogenesis );mmu05168(Herpes simplex virus 1 infection )	Nucleus;PML body;nuclear body;Cytoplasm	PF01342(SAND domain);PF03172(HSR domain)
O35900	U6 snRNA-associated Sm-like protein LSm2	Lsm2	FUNCTION: Plays role in pre-mRNA splicing as component of the U4/U6-U5 tri-snRNP complex that is involved in spliceosome assembly, and as component of the precatalytic spliceosome (spliceosome B complex). The heptameric LSM2-8 complex binds specifically to the 3'-terminal U-tract of U6 snRNA. {ECO:0000250|UniProtKB:Q9Y333}.	sp|O35900|LSM2_MOUSE	sp|O35900|LSM2_MOUSE U6 snRNA-associated Sm-like protein LSm2 OS=Mus musculus OX=10090 GN=Lsm2 PE=1 SV=1	1	3	3	3	60	10.834	324620	311800	330240	325220	423860	383700	246190	210830	222740	423320	354180	453190	335390	383330	232170	433350	347400	415060	Quantified	GO:0006402(BP:mRNA catabolic process);GO:0000398(BP:mRNA splicing, via spliceosome);GO:0000244(BP:spliceosomal tri-snRNP complex assembly);GO:0071013(CC:catalytic step 2 spliceosome);GO:0005737(CC:cytoplasm);GO:1990726(CC:Lsm1-7-Pat1 complex);GO:0120115(CC:Lsm2-8 complex);GO:0005654(CC:nucleoplasm);GO:0005634(CC:nucleus);GO:0000932(CC:P-body);GO:0071011(CC:precatalytic spliceosome);GO:0071005(CC:…	mmu:27756(Lsm2)	mmu03018(RNA degradation );mmu03040(Spliceosome )	Nucleus	PF01423(LSM domain)
O35943	Frataxin, mitochondrial	Fxn	FUNCTION: Promotes the biosynthesis of heme and assembly and repair of iron-sulfur clusters by delivering Fe(2+) to proteins involved in these pathways. May play a role in the protection against iron-catalyzed oxidative stress through its ability to catalyze the oxidation of Fe(2+) to Fe(3+); the oligomeric form but not the monomeric form has in vitro ferroxidase activity. May be able to store la…	sp|O35943|FRDA_MOUSE	sp|O35943|FRDA_MOUSE Frataxin, mitochondrial OS=Mus musculus OX=10090 GN=Fxn PE=1 SV=1	1	4	4	4	25.1	22.924	1731900	1889600	1888800	1632000	1202000	1465400	2817500	2643000	3170700	2744400	2979400	2189400	1799100	1566200	946520	1517100	1692800	1160600	Quantified	GO:0007628(BP:adult walking behavior);GO:0009060(BP:aerobic respiration);GO:0006879(BP:cellular iron ion homeostasis);GO:0070301(BP:cellular response to hydrogen peroxide);GO:0009792(BP:embryo development ending in birth or egg hatching);GO:0006783(BP:heme biosynthetic process);GO:0006811(BP:ion transport);GO:0018283(BP:iron incorporation into metallo-sulfur cluster);GO:0016226(BP:iron-sulfur clu…	mmu:14297(Fxn)	mmu00860(Porphyrin metabolism )	Mitochondrion;Cytoplasm;cytosol	PF01491(Frataxin-like domain)
O35955	Proteasome subunit beta type-10	Psmb10	FUNCTION: The proteasome is a multicatalytic proteinase complex which is characterized by its ability to cleave peptides with Arg, Phe, Tyr, Leu, and Glu adjacent to the leaving group at neutral or slightly basic pH. The proteasome has an ATP-dependent proteolytic activity. This subunit is involved in antigen processing to generate class I binding peptides. Plays a role in determining the T-cell …	sp|O35955|PSB10_MOUSE	sp|O35955|PSB10_MOUSE Proteasome subunit beta type-10 OS=Mus musculus OX=10090 GN=Psmb10 PE=1 SV=1	1	5	5	5	31.9	29.063	34376	9289.8	5329.6		53768	102480	18299		32264			178800	30397	271870	51730	185590	229720	1138800	Quantified	GO:0000902(BP:cell morphogenesis);GO:0010498(BP:proteasomal protein catabolic process);GO:0010499(BP:proteasomal ubiquitin-independent protein catabolic process);GO:0043161(BP:proteasome-mediated ubiquitin-dependent protein catabolic process);GO:0042098(BP:T cell proliferation);GO:0005737(CC:cytoplasm);GO:0005829(CC:cytosol);GO:0005654(CC:nucleoplasm);GO:0005634(CC:nucleus);GO:0005839(CC:proteaso…	mmu:19171(Psmb10)	mmu03050(Proteasome )	Cytoplasm;Nucleus	PF00227(Proteasome subunit);PF12465(Proteasome beta subunits C terminal)
O35963	Ras-related protein Rab-33B	Rab33b	FUNCTION: Protein transport. Acts, in coordination with RAB6A, to regulate intra-Golgi retrograde trafficking (By similarity). It is involved in autophagy, acting as a modulator of autophagosome formation. {ECO:0000250, ECO:0000269|PubMed:18448665}.	sp|O35963|RB33B_MOUSE	sp|O35963|RB33B_MOUSE Ras-related protein Rab-33B OS=Mus musculus OX=10090 GN=Rab33b PE=1 SV=1	1	2	2	2	14.4	25.766		23861	19103	26779		27141		23702	22736		10960			20786	17396	9470.7	20147	14161	Quantified	GO:0000045(BP:autophagosome assembly);GO:0006891(BP:intra-Golgi vesicle-mediated transport);GO:0006886(BP:intracellular protein transport);GO:1903434(BP:negative regulation of constitutive secretory pathway);GO:0034067(BP:protein localization to Golgi apparatus);GO:0032482(BP:Rab protein signal transduction);GO:1903358(BP:regulation of Golgi organization);GO:2000156(BP:regulation of retrograde ve…	mmu:19338(Rab33b)	mmu04140(Autophagy - animal )	Golgi apparatus membrane;Lipid-anchor;Golgi apparatus;cis-Golgi network	PF00071(Ras family)
O35969	Guanidinoacetate N-methyltransferase	Gamt	FUNCTION: Converts guanidinoacetate to creatine, using S-adenosylmethionine as the methyl donor. Important in nervous system development. {ECO:0000250|UniProtKB:Q14353}.	sp|O35969|GAMT_MOUSE	sp|O35969|GAMT_MOUSE Guanidinoacetate N-methyltransferase OS=Mus musculus OX=10090 GN=Gamt PE=1 SV=1	1	4	4	4	29.2	26.336	2594.8	42177	122090	75760	83797	92794	235970	124260	160960	83199	88704	130300	117710	105120	10761	79156	121200	86950	Quantified	GO:0009887(BP:animal organ morphogenesis);GO:0006601(BP:creatine biosynthetic process);GO:0032259(BP:methylation);GO:0040014(BP:regulation of multicellular organism growth);GO:0046498(BP:S-adenosylhomocysteine metabolic process);GO:0046500(BP:S-adenosylmethionine metabolic process);GO:0007283(BP:spermatogenesis);GO:0005737(CC:cytoplasm);GO:0005829(CC:cytosol);GO:0005902(CC:microvillus);GO:0005634…	mmu:14431(Gamt)	mmu00260(Glycine, serine and threonine metabolism );mmu00330(Arginine and proline metabolism )	Cell projection;microvillus
O35972	39S ribosomal protein L23, mitochondrial	Mrpl23		sp|O35972|RM23_MOUSE	sp|O35972|RM23_MOUSE 39S ribosomal protein L23, mitochondrial OS=Mus musculus OX=10090 GN=Mrpl23 PE=1 SV=1	1	5	5	5	44.5	17.121	195330	449720	266700	182510	259100	277040	826120	779000	967370	1004200	807200	940430	356510	228000	390300	125890	332010	398740	Quantified	GO:0032543(BP:mitochondrial translation);GO:0006412(BP:translation);GO:0001650(CC:fibrillar center);GO:0005762(CC:mitochondrial large ribosomal subunit);GO:0005739(CC:mitochondrion);GO:0003735(MF:structural constituent of ribosome)	mmu:19935(Mrpl23)	mmu03010(Ribosome )	Mitochondrion	PF00276(Ribosomal protein L23)
O54692	Centromere/kinetochore protein zw10 homolog	Zw10	FUNCTION: Essential component of the mitotic checkpoint, which prevents cells from prematurely exiting mitosis. Required for the assembly of the dynein-dynactin and MAD1-MAD2 complexes onto kinetochores. Its function related to the spindle assembly machinery is proposed to depend on its association in the mitotic RZZ complex. Involved in regulation of membrane traffic between the Golgi and the en…	sp|O54692|ZW10_MOUSE	sp|O54692|ZW10_MOUSE Centromere/kinetochore protein zw10 homolog OS=Mus musculus OX=10090 GN=Zw10 PE=1 SV=3	1	5	5	5	9.4	88.062	62214	63968	65078	59180	79391	81575		18189	21427	5619.1	36600	30977	67467	56114	63937	53068	37026	61844	Quantified	GO:0051301(BP:cell division);GO:0006888(BP:ER to Golgi vesicle-mediated transport);GO:0000132(BP:establishment of mitotic spindle orientation);GO:0007030(BP:Golgi organization);GO:0007093(BP:mitotic cell cycle checkpoint);GO:0007080(BP:mitotic metaphase plate congression);GO:0000070(BP:mitotic sister chromatid segregation);GO:0007094(BP:mitotic spindle assembly checkpoint);GO:0034501(BP:protein l…	mmu:26951		Cytoplasm;Endoplasmic reticulum membrane;Peripheral membrane protein;Chromosome;centromere;kinetochore;cytoskeleton;spindle;Lipid droplet	PF06248(Centromere/kinetochore Zw10)
O54724	Caveolae-associated protein 1	Cavin1	FUNCTION: Plays an important role in caveolae formation and organization. Essential for the formation of caveolae in all tissues (PubMed:18191225, PubMed:18840361, PubMed:18056712, PubMed:30188967). Core component of the CAVIN complex which is essential for recruitment of the complex to the caveolae in presence of calveolin-1 (CAV1) (PubMed:19546242). Essential for normal oligomerization of CAV1 …	sp|O54724|CAVN1_MOUSE	sp|O54724|CAVN1_MOUSE Caveolae-associated protein 1 OS=Mus musculus OX=10090 GN=Cavin1 PE=1 SV=1	1	17	17	17	45.4	43.953	13180000	16383000	13413000	10909000	13518000	13337000	20927000	22219000	22245000	27386000	22868000	23045000	17096000	15087000	14131000	14473000	17631000	13141000	Quantified	GO:2000147(BP:positive regulation of cell motility);GO:0009306(BP:protein secretion);GO:0009303(BP:rRNA transcription);GO:0006363(BP:termination of RNA polymerase I transcription);GO:0006361(BP:transcription initiation from RNA polymerase I promoter);GO:0005901(CC:caveola);GO:0005737(CC:cytoplasm);GO:0005829(CC:cytosol);GO:0005783(CC:endoplasmic reticulum);GO:0043231(CC:intracellular membrane-bou…	mmu:19285		Membrane;caveola;Cell membrane;Microsome;Endoplasmic reticulum;Cytoplasm;cytosol;Mitochondrion;Nucleus	PF15237(PTRF/SDPR family)
O54734	Dolichyl-diphosphooligosaccharide--protein glycosyltransferase 48 kDa subunit	Ddost	FUNCTION: Subunit of the oligosaccharyl transferase (OST) complex that catalyzes the initial transfer of a defined glycan (Glc(3)Man(9)GlcNAc(2) in eukaryotes) from the lipid carrier dolichol-pyrophosphate to an asparagine residue within an Asn-X-Ser/Thr consensus motif in nascent polypeptide chains, the first step in protein N-glycosylation. N-glycosylation occurs cotranslationally and the compl…	sp|O54734|OST48_MOUSE	sp|O54734|OST48_MOUSE Dolichyl-diphosphooligosaccharide--protein glycosyltransferase 48 kDa subunit OS=Mus musculus OX=10090 GN=Ddost PE=1 SV=2	1	14	14	14	45.6	49.027	3124800	2731400	2972700	3098700	3220800	3240100	1461200	1340700	1425700	1521100	1600300	1341700	2165700	2415900	2390800	3140300	2206600	3115700	Quantified	GO:0006486(BP:protein glycosylation);GO:0006487(BP:protein N-linked glycosylation);GO:0018279(BP:protein N-linked glycosylation via asparagine);GO:0031647(BP:regulation of protein stability);GO:0034097(BP:response to cytokine);GO:0042110(BP:T cell activation);GO:0005783(CC:endoplasmic reticulum);GO:0016021(CC:integral component of membrane);GO:0043231(CC:intracellular membrane-bounded organelle);…	mmu:13200(Ddost)	mmu00513(Various types of N-glycan biosynthesis );mmu00510(N-Glycan biosynthesis );mmu04141(Protein processing in endoplasmic reticulum )	Endoplasmic reticulum membrane;Single-pass type I membrane protein	PF03345(Oligosaccharyltransferase 48 kDa subunit beta)
O54774	AP-3 complex subunit delta-1	Ap3d1	FUNCTION: Part of the AP-3 complex, an adaptor-related complex which is not clathrin-associated. The complex is associated with the Golgi region as well as more peripheral structures. It facilitates the budding of vesicles from the Golgi membrane and may be directly involved in trafficking to lysosomes (By similarity). Involved in process of CD8+ T-cell and NK cell degranulation (By similarity). …	sp|O54774|AP3D1_MOUSE	sp|O54774|AP3D1_MOUSE AP-3 complex subunit delta-1 OS=Mus musculus OX=10090 GN=Ap3d1 PE=1 SV=1	1	14	14	14	15.8	135.08	718030	589230	873590	1026100	929740	764510	720900	685080	1003800	527410	475310	419020	702690	654630	929670	786180	651790	906030	Quantified	GO:0008089(BP:anterograde axonal transport);GO:0048490(BP:anterograde synaptic vesicle transport);GO:0019882(BP:antigen processing and presentation);GO:0048007(BP:antigen processing and presentation, exogenous lipid antigen via MHC class Ib);GO:0035646(BP:endosome to melanosome transport);GO:0006896(BP:Golgi to vacuole transport);GO:0072642(BP:interferon-alpha secretion);GO:0006886(BP:intracellul…	mmu:11776(Ap3d1)	mmu04142(Lysosome )	Cytoplasm;Golgi apparatus membrane;Peripheral membrane protein;Cytoplasmic side	PF01602(Adaptin N terminal region);PF06375(AP-3 complex subunit delta-1)
O54782	Epididymis-specific alpha-mannosidase	Man2b2	FUNCTION: Plays an important role in the early step of spermatogenesis.	sp|O54782|MA2B2_MOUSE	sp|O54782|MA2B2_MOUSE Epididymis-specific alpha-mannosidase OS=Mus musculus OX=10090 GN=Man2b2 PE=1 SV=2	1	4	4	4	6.2	115.61	72381	40909	93655	33046	66975	49876	66479	27772	9401.7			21109	35320	69168	69594	64262	46920	75752	Quantified	GO:0006013(BP:mannose metabolic process);GO:0006517(BP:protein deglycosylation);GO:0005576(CC:extracellular region);GO:0005764(CC:lysosome);GO:0005774(CC:vacuolar membrane);GO:0004559(MF:alpha-mannosidase activity);GO:0030246(MF:carbohydrate binding);GO:0046872(MF:metal ion binding)	mmu:17160(Man2b2)	mmu00511(Other glycan degradation )	Secreted	PF09261(Alpha mannosidase middle domain);PF01074(Glycosyl hydrolases family 38 N-terminal domain);PF07748(Glycosyl hydrolases family 38 C-terminal domain)
O54784	Death-associated protein kinase 3	Dapk3	FUNCTION: Serine/threonine kinase which is involved in the regulation of apoptosis, autophagy, transcription, translation and actin cytoskeleton reorganization. Regulates both type I (caspase-dependent) apoptotic and type II (caspase-independent) autophagic cell deaths signal, depending on the cellular setting. Involved in formation of promyelocytic leukemia protein nuclear body (PML-NB). Involve…	sp|O54784|DAPK3_MOUSE	sp|O54784|DAPK3_MOUSE Death-associated protein kinase 3 OS=Mus musculus OX=10090 GN=Dapk3 PE=1 SV=1	1	4	4	3	11.6	51.421	89361	56503	120140	54817	96409	55971	16791	53554	62104	29451		10169	49515	49680	91354	68312	18400	31527	Quantified	GO:0006915(BP:apoptotic process);GO:0097190(BP:apoptotic signaling pathway);GO:0071346(BP:cellular response to interferon-gamma);GO:0006325(BP:chromatin organization);GO:0035556(BP:intracellular signal transduction);GO:0017148(BP:negative regulation of translation);GO:0030182(BP:neuron differentiation);GO:0043065(BP:positive regulation of apoptotic process);GO:0090263(BP:positive regulation of ca…	mmu:13144(Dapk3)	mmu05219(Bladder cancer );mmu05200(Pathways in cancer );mmu04140(Autophagy - animal )	Nucleus;PML body;Cytoplasm;cytoskeleton;microtubule organizing center;centrosome;Chromosome;centromere	PF00069(Protein kinase domain)
O54786	DNA fragmentation factor subunit alpha	Dffa	FUNCTION: Inhibitor of the caspase-activated DNase (DFF40).	sp|O54786|DFFA_MOUSE	sp|O54786|DFFA_MOUSE DNA fragmentation factor subunit alpha OS=Mus musculus OX=10090 GN=Dffa PE=1 SV=2	1	1	1	1	4.2	36.572		955.6							3794.8			40545	611.69	45129		10966		54766	Quantified	GO:0006309(BP:apoptotic DNA fragmentation);GO:0061077(BP:chaperone-mediated protein folding);GO:1902511(BP:negative regulation of apoptotic DNA fragmentation);GO:0032076(BP:negative regulation of deoxyribonuclease activity);GO:1900118(BP:negative regulation of execution phase of apoptosis);GO:0043065(BP:positive regulation of apoptotic process);GO:0042981(BP:regulation of apoptotic process);GO:00…	mmu:13347(Dffa)	mmu04210(Apoptosis )	Cytoplasm	PF09033(DNA Fragmentation factor 45kDa, C terminal domain);PF02017(CIDE-N domain)
O54824	Pro-interleukin-16	Il16	FUNCTION: Interleukin-16 stimulates a migratory response in CD4+ lymphocytes, monocytes, and eosinophils. Primes CD4+ T-cells for IL-2 and IL-15 responsiveness. Also induces T-lymphocyte expression of interleukin 2 receptor. Ligand for CD4.; FUNCTION: Isoform 1 may act as a scaffolding protein that anchors ion channels in the membrane.; FUNCTION: Isoform 2 is involved in cell cycle progression in…	sp|O54824|IL16_MOUSE	sp|O54824|IL16_MOUSE Pro-interleukin-16 OS=Mus musculus OX=10090 GN=Il16 PE=1 SV=3	1	7	7	7	7	141.43	267100	123890	258070	86334	326630	227820	32343	80990	65634	155050	123780	30647	120920	86078	118300	279060	155180	284530	Quantified	GO:0019221(BP:cytokine-mediated signaling pathway);GO:0050930(BP:induction of positive chemotaxis);GO:0030595(BP:leukocyte chemotaxis);GO:0010628(BP:positive regulation of gene expression);GO:0050729(BP:positive regulation of inflammatory response);GO:0050717(BP:positive regulation of interleukin-1 alpha secretion);GO:2001184(BP:positive regulation of interleukin-12 secretion);GO:2000778(BP:posit…	mmu:16170(Il16)	mmu04060(Cytokine-cytokine receptor interaction )	Secreted;Cytoplasm	PF00595(PDZ domain (Also known as DHR or GLGF))
O54825	Bystin	Bysl	FUNCTION: Required for processing of 20S pre-rRNA precursor and biogenesis of 40S ribosomal subunits. {ECO:0000269|PubMed:17055491, ECO:0000269|PubMed:17242206}.	sp|O54825|BYST_MOUSE	sp|O54825|BYST_MOUSE Bystin OS=Mus musculus OX=10090 GN=Bysl PE=1 SV=3	1	2	2	2	3.9	49.783	58292	31312	72146	88159	75373	64890						69075	24869	30834	27091	35295	15257	45436	Quantified	GO:0001825(BP:blastocyst formation);GO:0008283(BP:cell proliferation);GO:0001701(BP:in utero embryonic development);GO:0000462(BP:maturation of SSU-rRNA from tricistronic rRNA transcript (SSU-rRNA, 5.8S rRNA, LSU-rRNA));GO:0006364(BP:rRNA processing);GO:0001829(BP:trophectodermal cell differentiation);GO:0045177(CC:apical part of cell);GO:0042995(CC:cell projection);GO:0005737(CC:cytoplasm);GO:00…	mmu:53414		Cytoplasm;Nucleus;nucleolus	PF05291(Bystin)
O54833	Casein kinase II subunit alpha	Csnk2a2	FUNCTION: Catalytic subunit of a constitutively active serine/threonine-protein kinase complex that phosphorylates a large number of substrates containing acidic residues C-terminal to the phosphorylated serine or threonine. Regulates numerous cellular processes, such as cell cycle progression, apoptosis and transcription, as well as viral infection. May act as a regulatory node which integrates …	sp|O54833|CSK22_MOUSE	sp|O54833|CSK22_MOUSE Casein kinase II subunit alpha OS=Mus musculus OX=10090 GN=Csnk2a2 PE=1 SV=1	1	6	6	6	24.6	41.215	231020	75171	116940	84851	134440	278100	50757	40105	53221	20962	27012	79071	85876	194740	274530	207510	157670	239660	Quantified	GO:0006915(BP:apoptotic process);GO:0007049(BP:cell cycle);GO:0021987(BP:cerebral cortex development);GO:0097421(BP:liver regeneration);GO:2000059(BP:negative regulation of ubiquitin-dependent protein catabolic process);GO:0018105(BP:peptidyl-serine phosphorylation);GO:0018107(BP:peptidyl-threonine phosphorylation);GO:0006468(BP:protein phosphorylation);GO:0051726(BP:regulation of cell cycle);GO:…	mmu:13000(Csnk2a2)	mmu05162(Measles );mmu04310(Wnt signaling pathway );mmu03008(Ribosome biogenesis in eukaryotes );mmu05010(Alzheimer disease );mmu04064(NF-kappa B signaling pathway );mmu04137(Mitophagy - animal );mmu05020(Prion disease );mmu05235(PD-L1 expression and PD-1 checkpoint pathway in cancer );mmu05022(Pathways of neurodegeneration - multiple diseases );mmu04520(Adherens junction )	Nucleus;Cytoplasm	PF00069(Protein kinase domain)
O54865	Guanylate cyclase soluble subunit beta-1	Gucy1b1	FUNCTION: Mediates responses to nitric oxide (NO) by catalyzing the biosynthesis of the signaling molecule cGMP. {ECO:0000250|UniProtKB:P16068}.	sp|O54865|GCYB1_MOUSE	sp|O54865|GCYB1_MOUSE Guanylate cyclase soluble subunit beta-1 OS=Mus musculus OX=10090 GN=Gucy1b1 PE=1 SV=1	1	10	10	10	21.6	70.597	154410	162910	123450	179650	237880	159520	278760	359640	310020	351100	302280	306260	250780	193690	182250	195490	155160	161170	Quantified	GO:0071732(BP:cellular response to nitric oxide);GO:0006182(BP:cGMP biosynthetic process);GO:0019934(BP:cGMP-mediated signaling);GO:0038060(BP:nitric oxide-cGMP-mediated signaling pathway);GO:0099555(BP:trans-synaptic signaling by nitric oxide, modulating synaptic transmission);GO:0005737(CC:cytoplasm);GO:0098978(CC:glutamatergic synapse);GO:0008074(CC:guanylate cyclase complex, soluble);GO:00487…	mmu:54195(Gucy1b1)	mmu04730(Long-term depression );mmu04713(Circadian entrainment );mmu04611(Platelet activation );mmu04924(Renin secretion );mmu04970(Salivary secretion );mmu00230(Purine metabolism );mmu04270(Vascular smooth muscle contraction );mmu04540(Gap junction );mmu04921(Oxytocin signaling pathway );mmu04022(cGMP-PKG signaling pathway )	Cytoplasm	PF00211(Adenylate and Guanylate cyclase catalytic domain);PF07700(Haem-NO-binding);PF07701(Heme NO binding associated)
O54890	Integrin beta-3	Itgb3	FUNCTION: Integrin alpha-V/beta-3 (ITGAV:ITGB3) is a receptor for cytotactin, fibronectin, laminin, matrix metalloproteinase-2, osteopontin, osteomodulin, prothrombin, thrombospondin, vitronectin and von Willebrand factor. Integrin alpha-IIB/beta-3 (ITGA2B:ITGB3) is a receptor for fibronectin, fibrinogen, plasminogen, prothrombin, thrombospondin and vitronectin. Integrins alpha-IIB/beta-3 and alp…	sp|O54890|ITB3_MOUSE	sp|O54890|ITB3_MOUSE Integrin beta-3 OS=Mus musculus OX=10090 GN=Itgb3 PE=1 SV=2	1	11	11	11	18.3	86.738	646460	396660	338710	465040	499420	469660		54807	10966	115970			114070	248970	418680	421470	193340	795020	Quantified	GO:0032147(BP:activation of protein kinase activity);GO:0038027(BP:apolipoprotein A-I-mediated signaling pathway);GO:0043277(BP:apoptotic cell clearance);GO:0033627(BP:cell adhesion mediated by integrin);GO:0016477(BP:cell migration);GO:0048858(BP:cell projection morphogenesis);GO:0007160(BP:cell-matrix adhesion);GO:0031589(BP:cell-substrate adhesion);GO:0007044(BP:cell-substrate junction assembl…	mmu:16416(Itgb3)	mmu05165(Human papillomavirus infection );mmu04145(Phagosome );mmu04510(Focal adhesion );mmu03266(Virion - Herpesvirus );mmu05206(MicroRNAs in cancer );mmu04512(ECM-receptor interaction );mmu04151(PI3K-Akt signaling pathway );mmu05163(Human cytomegalovirus infection );mmu05418(Fluid shear stress and atherosclerosis );mmu05414(Dilated cardiomyopathy );mmu05168(Herpes simplex virus 1 infection );mm…	Cell membrane;Single-pass type I membrane protein;Cell projection;lamellipodium membrane;Cell junction;focal adhesion;Postsynaptic cell membrane;Synapse	PF07974(EGF-like domain);PF00362(Integrin beta chain VWA domain);PF08725(Integrin beta cytoplasmic domain);PF17205(Integrin plexin domain);PF07965(Integrin beta tail domain)
O54901	OX-2 membrane glycoprotein	Cd200	FUNCTION: Costimulates T-cell proliferation. May regulate myeloid cell activity in a variety of tissues (By similarity). {ECO:0000250}.	sp|O54901|OX2G_MOUSE	sp|O54901|OX2G_MOUSE OX-2 membrane glycoprotein OS=Mus musculus OX=10090 GN=Cd200 PE=1 SV=1	1	6	6	6	24.5	31.256	814210	672240	656260	823580	487070	740400	835570	647850	658040	998260	876750	1075900	613410	689330	643840	565810	603810	510660	Quantified	GO:0098609(BP:cell-cell adhesion);GO:0034113(BP:heterotypic cell-cell adhesion);GO:0008285(BP:negative regulation of cell proliferation);GO:1900165(BP:negative regulation of interleukin-6 secretion);GO:0043031(BP:negative regulation of macrophage activation);GO:1905522(BP:negative regulation of macrophage migration);GO:1904465(BP:negative regulation of matrix metallopeptidase secretion);GO:015007…			Cell membrane;Single-pass type I membrane protein	PF00047(Immunoglobulin domain)
O54916	RalBP1-associated Eps domain-containing protein 1	Reps1	FUNCTION: May coordinate the cellular actions of activated EGF receptors and Ral-GTPases.	sp|O54916|REPS1_MOUSE	sp|O54916|REPS1_MOUSE RalBP1-associated Eps domain-containing protein 1 OS=Mus musculus OX=10090 GN=Reps1 PE=1 SV=2	1	3	3	3	5.2	86.518	93946	122860	203710	516090	407570	302890	277370					8853	170570	26173		383060		1387300	Quantified	GO:0006898(BP:receptor-mediated endocytosis);GO:0005905(CC:clathrin-coated pit);GO:0005886(CC:plasma membrane);GO:0005509(MF:calcium ion binding);GO:0017124(MF:SH3 domain binding)	mmu:19707		Membrane;clathrin-coated pit	PF12763(Cytoskeletal-regulatory complex EF hand)
O54931	A-kinase anchor protein 2	Akap2	FUNCTION: Binds to regulatory subunit (RII) of protein kinase A. May be involved in establishing polarity in signaling systems or in integrating PKA-RII isoforms with downstream effectors to capture, amplify and focus diffuse, trans-cellular signals carried by cAMP.	sp|O54931|AKAP2_MOUSE	sp|O54931|AKAP2_MOUSE A-kinase anchor protein 2 OS=Mus musculus OX=10090 GN=Akap2 PE=1 SV=3	1	20	20	20	32.1	98.577	1918700	2147500	2638200	2449900	3002900	1724500	858590	843220	912890	565260	870320	937760	1766900	1502300	1742500	1615600	1284900	1615100	Quantified		mmu:677884		Apical cell membrane;Lipid-anchor;GPI-like-anchor;Cytoplasmic side	PF15304(A-kinase anchor protein 2 C-terminus)
O54941	SWI/SNF-related matrix-associated actin-dependent regulator of chromatin subfamily E member 1	Smarce1	FUNCTION: Involved in transcriptional activation and repression of select genes by chromatin remodeling (alteration of DNA-nucleosome topology). Component of SWI/SNF chromatin remodeling complexes that carry out key enzymatic activities, changing chromatin structure by altering DNA-histone contacts within a nucleosome in an ATP-dependent manner (PubMed:12110891). Belongs to the neural progenitors…	sp|O54941|SMCE1_MOUSE	sp|O54941|SMCE1_MOUSE SWI/SNF-related matrix-associated actin-dependent regulator of chromatin subfamily E member 1 OS=Mus musculus OX=10090 GN=Smarce1 PE=1 SV=1	1	6	6	6	19.2	46.638	110380	100580	83745	141650	188610	221520	51546	30584	36882	64286	48063	104150	136760	111500	169900	203300	151460	143430	Quantified	GO:0043044(BP:ATP-dependent chromatin remodeling);GO:0006338(BP:chromatin remodeling);GO:0045892(BP:negative regulation of transcription, DNA-templated);GO:0022008(BP:neurogenesis);GO:0006337(BP:nucleosome disassembly);GO:0071565(CC:nBAF complex);GO:0071564(CC:npBAF complex);GO:0005654(CC:nucleoplasm);GO:0005634(CC:nucleus);GO:0016514(CC:SWI/SNF complex);GO:0003677(MF:DNA binding);GO:0008080(MF:N…	mmu:57376(Smarce1)	mmu04714(Thermogenesis );mmu05225(Hepatocellular carcinoma );mmu03082(ATP-dependent chromatin remodeling )	Nucleus	PF00505(HMG (high mobility group) box)
O54946	DnaJ homolog subfamily B member 6	Dnajb6	FUNCTION: Plays an indispensable role in the organization of KRT8/KRT18 filaments. Acts as an endogenous molecular chaperone for neuronal proteins including huntingtin. Suppresses aggregation and toxicity of polyglutamine-containing, aggregation-prone proteins (By similarity). Has a stimulatory effect on the ATPase activity of HSP70 in a dose-dependent and time-dependent manner and hence acts as …	sp|O54946|DNJB6_MOUSE;sp|Q9QYI8|DNJB7_MOUSE	sp|O54946|DNJB6_MOUSE DnaJ homolog subfamily B member 6 OS=Mus musculus OX=10090 GN=Dnajb6 PE=1 SV=4	2	5	4	4	22.5	39.807	90277	195930	105110		66835	41206	120180	86247	60373	71830	10971	165400	41953	15891	24067	25608	18095	86671	Quantified	GO:0030036(BP:actin cytoskeleton organization);GO:0061077(BP:chaperone-mediated protein folding);GO:0060710(BP:chorio-allantoic fusion);GO:0060717(BP:chorion development);GO:0030198(BP:extracellular matrix organization);GO:0045109(BP:intermediate filament organization);GO:0043154(BP:negative regulation of cysteine-type endopeptidase activity involved in apoptotic process);GO:0090084(BP:negative r…	mmu:23950		Cytoplasm;perinuclear region;Nucleus;myofibril;sarcomere;Z line	PF00226(DnaJ domain)
O54950	5-AMP-activated protein kinase subunit gamma-1	Prkag1	FUNCTION: AMP/ATP-binding subunit of AMP-activated protein kinase (AMPK), an energy sensor protein kinase that plays a key role in regulating cellular energy metabolism. In response to reduction of intracellular ATP levels, AMPK activates energy-producing pathways and inhibits energy-consuming processes: inhibits protein, carbohydrate and lipid biosynthesis, as well as cell growth and proliferati…	sp|O54950|AAKG1_MOUSE	sp|O54950|AAKG1_MOUSE 5-AMP-activated protein kinase subunit gamma-1 OS=Mus musculus OX=10090 GN=Prkag1 PE=1 SV=2	1	12	12	11	42.4	37.52	901950	1043200	944300	978530	871750	985640	2031000	1899200	1813600	1767700	1879700	1813300	1222200	1149000	1113200	788220	1043500	919630	Quantified	GO:0006633(BP:fatty acid biosynthetic process);GO:0051170(BP:import into nucleus);GO:0010628(BP:positive regulation of gene expression);GO:0006468(BP:protein phosphorylation);GO:0050790(BP:regulation of catalytic activity);GO:0071900(BP:regulation of protein serine/threonine kinase activity);GO:0005829(CC:cytosol);GO:0005654(CC:nucleoplasm);GO:0031588(CC:nucleotide-activated protein kinase comple…	mmu:19082(Prkag1)	mmu04921(Oxytocin signaling pathway );mmu04931(Insulin resistance );mmu04932(Non-alcoholic fatty liver disease );mmu04371(Apelin signaling pathway );mmu04530(Tight junction );mmu04922(Glucagon signaling pathway );mmu04710(Circadian rhythm );mmu04714(Thermogenesis );mmu04920(Adipocytokine signaling pathway );mmu04213(Longevity regulating pathway - multiple species );mmu04910(Insulin signaling path…		PF00571(CBS domain)
O54962	Barrier-to-autointegration factor	Banf1	FUNCTION: Plays fundamental roles in nuclear assembly, chromatin organization, gene expression and gonad development. May potently compress chromatin structure and be involved in membrane recruitment and chromatin decondensation during nuclear assembly. Contains 2 non-specific dsDNA-binding sites which may promote DNA cross-bridging. {ECO:0000250|UniProtKB:O75531}.	sp|O54962|BAF_MOUSE	sp|O54962|BAF_MOUSE Barrier-to-autointegration factor OS=Mus musculus OX=10090 GN=Banf1 PE=1 SV=1	1	4	4	4	50.6	10.102	291130	90940	286280	398670	502310	157280				71559		257710	179260	246370	326800	394770	213110	276440	Quantified	GO:0030261(BP:chromosome condensation);GO:0007059(BP:chromosome segregation);GO:0015074(BP:DNA integration);GO:0075713(BP:establishment of integrated proviral latency);GO:0045071(BP:negative regulation of viral genome replication);GO:0000793(CC:condensed chromosome);GO:0005737(CC:cytoplasm);GO:0005829(CC:cytosol);GO:0005635(CC:nuclear envelope);GO:0005654(CC:nucleoplasm);GO:0005634(CC:nucleus);GO…	mmu:23825		Nucleus;Chromosome;Nucleus envelope;Cytoplasm	PF02961(Barrier to autointegration factor)
O54984	ATPase GET3	Get3	FUNCTION: ATPase required for the post-translational delivery of tail-anchored (TA) proteins to the endoplasmic reticulum. Recognizes and selectively binds the transmembrane domain of TA proteins in the cytosol. This complex then targets to the endoplasmic reticulum by membrane-bound receptors, where the tail-anchored protein is released for insertion. This process is regulated by ATP binding and…	sp|O54984|GET3_MOUSE	sp|O54984|GET3_MOUSE ATPase GET3 OS=Mus musculus OX=10090 GN=Get3 PE=1 SV=2	1	10	10	10	38.5	38.822	882680	1050900	870100	1092100	1089700	995720	1155300	1127300	1294800	962290	1000400	1299900	1224300	1022900	1411100	1168600	1216900	1237500	Quantified	GO:0006620(BP:posttranslational protein targeting to endoplasmic reticulum membrane);GO:0071816(BP:tail-anchored membrane protein insertion into ER membrane);GO:0043529(CC:GET complex);GO:0005730(CC:nucleolus);GO:0005654(CC:nucleoplasm);GO:0005524(MF:ATP binding);GO:0016887(MF:ATPase activity);GO:0046872(MF:metal ion binding)	mmu:56495		Cytoplasm;Endoplasmic reticulum;Nucleus;nucleolus	PF02374(Anion-transporting ATPase)
O54988	STE20-like serine/threonine-protein kinase	Slk	FUNCTION: Mediates apoptosis and actin stress fiber dissolution. {ECO:0000269|PubMed:10611247}.	sp|O54988|SLK_MOUSE	sp|O54988|SLK_MOUSE STE20-like serine/threonine-protein kinase OS=Mus musculus OX=10090 GN=Slk PE=1 SV=2	1	11	11	10	11.6	141.46	284510	565100	383420	633370	589440	380010	212990	235700	279100	900400	104700	1969700	536530	553960	812510	709740	866420	471030	Quantified	GO:0032147(BP:activation of protein kinase activity);GO:0006915(BP:apoptotic process);GO:0031122(BP:cytoplasmic microtubule organization);GO:0043065(BP:positive regulation of apoptotic process);GO:0033129(BP:positive regulation of histone phosphorylation);GO:0046777(BP:protein autophosphorylation);GO:0006468(BP:protein phosphorylation);GO:0042981(BP:regulation of apoptotic process);GO:0030334(BP:…	mmu:20874(Slk)	mmu04114(Oocyte meiosis )	Cytoplasm	PF00069(Protein kinase domain);PF12474(Polo kinase kinase)
O54998	Peptidyl-prolyl cis-trans isomerase FKBP7	Fkbp7	FUNCTION: PPIases accelerate the folding of proteins during protein synthesis.	sp|O54998|FKBP7_MOUSE	sp|O54998|FKBP7_MOUSE Peptidyl-prolyl cis-trans isomerase FKBP7 OS=Mus musculus OX=10090 GN=Fkbp7 PE=1 SV=1	1	2	2	2	11.5	24.913	10401	7762.7	163430	56606	106190	157850	53707	67587		34464			118640	84636	85860		75676	75520	Quantified	GO:0005783(CC:endoplasmic reticulum);GO:0005788(CC:endoplasmic reticulum lumen);GO:0005509(MF:calcium ion binding);GO:0003755(MF:peptidyl-prolyl cis-trans isomerase activity)	mmu:14231		Endoplasmic reticulum lumen	PF13499(EF-hand domain pair);PF00254(FKBP-type peptidyl-prolyl cis-trans isomerase)
O55003	BCL2/adenovirus E1B 19 kDa protein-interacting protein 3	Bnip3	FUNCTION: Apoptosis-inducing protein that can overcome BCL2 suppression. May play a role in repartitioning calcium between the two major intracellular calcium stores in association with BCL2 (By similarity). Involved in mitochondrial quality control via its interaction with SPATA18/MIEAP: in response to mitochondrial damage, participates in mitochondrial protein catabolic process (also named MALM…	sp|O55003|BNIP3_MOUSE	sp|O55003|BNIP3_MOUSE BCL2/adenovirus E1B 19 kDa protein-interacting protein 3 OS=Mus musculus OX=10090 GN=Bnip3 PE=1 SV=1	1	2	2	2	11.8	20.978	75202	79430	79739	78605	66632	60273		155400	113480	125830	115040	264570	81554	69021	76247	49413	84057	52275	Quantified	GO:0006915(BP:apoptotic process);GO:0048102(BP:autophagic cell death);GO:0050873(BP:brown fat cell differentiation);GO:0010659(BP:cardiac muscle cell apoptotic process);GO:0008219(BP:cell death);GO:0071279(BP:cellular response to cobalt ion);GO:0070301(BP:cellular response to hydrogen peroxide);GO:0071456(BP:cellular response to hypoxia);GO:0071260(BP:cellular response to mechanical stimulus);GO:…	mmu:12176(Bnip3)	mmu04140(Autophagy - animal );mmu04068(FoxO signaling pathway );mmu04137(Mitophagy - animal );mmu05134(Legionellosis )	Mitochondrion;Mitochondrion outer membrane;Single-pass membrane protein	PF06553(BNIP3)
O55013	Trafficking protein particle complex subunit 3	Trappc3	FUNCTION: May play a role in vesicular transport from endoplasmic reticulum to Golgi.	sp|O55013|TPPC3_MOUSE	sp|O55013|TPPC3_MOUSE Trafficking protein particle complex subunit 3 OS=Mus musculus OX=10090 GN=Trappc3 PE=1 SV=1	1	6	6	6	30.6	20.302	282860	252600	200770	242110	314500	351880	175500	256680	139750	306020	312070	257100	237920	276490	262570	190530	335580	308620	Quantified	GO:0006888(BP:ER to Golgi vesicle-mediated transport);GO:0006891(BP:intra-Golgi vesicle-mediated transport);GO:0033106(CC:cis-Golgi network membrane);GO:0005829(CC:cytosol);GO:0005783(CC:endoplasmic reticulum);GO:0005794(CC:Golgi apparatus);GO:0000139(CC:Golgi membrane);GO:0030008(CC:TRAPP complex)	mmu:27096		Golgi apparatus;cis-Golgi network;Endoplasmic reticulum	PF04051(Transport protein particle (TRAPP) component)
O55022	Membrane-associated progesterone receptor component 1	Pgrmc1	FUNCTION: Component of a progesterone-binding protein complex. Binds progesterone. Has many reported cellular functions (heme homeostasis, interaction with CYPs). Required for the maintenance of uterine histoarchitecture and normal female reproductive lifespan (PubMed:28005395). Intracellular heme chaperone. Regulates heme synthesis via interactions with FECH and acts as a heme donor for at least…	sp|O55022|PGRC1_MOUSE	sp|O55022|PGRC1_MOUSE Membrane-associated progesterone receptor component 1 OS=Mus musculus OX=10090 GN=Pgrmc1 PE=1 SV=4	1	3	2	2	22.1	21.694	397050	424720	472030	581310	344220	419970	531620	455560	456930	458240	497270	382900	372830	368060	351320	300350	376370	271430	Quantified	GO:0008306(BP:associative learning);GO:0006783(BP:heme biosynthetic process);GO:0007613(BP:memory);GO:0099563(BP:modification of synaptic structure);GO:1905809(BP:negative regulation of synapse organization);GO:1903078(BP:positive regulation of protein localization to plasma membrane);GO:0044297(CC:cell body);GO:0012505(CC:endomembrane system);GO:0005789(CC:endoplasmic reticulum membrane);GO:0016…	mmu:53328(Pgrmc1)	mmu04080(Neuroactive ligand-receptor interaction )	Microsome membrane;Single-pass membrane protein;Endoplasmic reticulum membrane;Mitochondrion outer membrane;Extracellular side;Secreted	PF00173(Cytochrome b5-like Heme/Steroid binding domain)
O55023	Inositol monophosphatase 1	Impa1	FUNCTION: Responsible for the provision of inositol required for synthesis of phosphatidylinositol and polyphosphoinositides and has been implicated as the pharmacological target for lithium action in brain. Has broad substrate specificity and can use myo-inositol monophosphates, myo-inositol 1,3-diphosphate, myo-inositol 1,4-diphosphate, scyllo-inositol-phosphate, D-galactose 1-phosphate, glucos…	sp|O55023|IMPA1_MOUSE	sp|O55023|IMPA1_MOUSE Inositol monophosphatase 1 OS=Mus musculus OX=10090 GN=Impa1 PE=1 SV=1	1	9	9	9	34.7	30.436	1618300	1564600	1508800	1379800	1410500	1416000	1709500	1530000	1606900	2037500	1846500	1622900	1554000	1461900	1301100	1165300	1462500	1338300	Quantified	GO:0006021(BP:inositol biosynthetic process);GO:0006020(BP:inositol metabolic process);GO:0046855(BP:inositol phosphate dephosphorylation);GO:0006796(BP:phosphate-containing compound metabolic process);GO:0006661(BP:phosphatidylinositol biosynthetic process);GO:0046854(BP:phosphatidylinositol phosphorylation);GO:0007165(BP:signal transduction);GO:0030424(CC:axon);GO:0005737(CC:cytoplasm);GO:00430…			Cytoplasm	PF00459(Inositol monophosphatase family)
O55026	Ectonucleoside triphosphate diphosphohydrolase 2	Entpd2	FUNCTION: In the nervous system, could hydrolyze ATP and other nucleotides to regulate purinergic neurotransmission. Hydrolyzes ADP only to a marginal extent (By similarity). {ECO:0000250}.	sp|O55026|ENTP2_MOUSE	sp|O55026|ENTP2_MOUSE Ectonucleoside triphosphate diphosphohydrolase 2 OS=Mus musculus OX=10090 GN=Entpd2 PE=1 SV=2	1	3	3	3	8.1	54.319	86983		32557	94406	79375	115550	194890	25789	166960	92872	332690	280050	80732	216050	74563	68271	116620	66693	Quantified	GO:0071354(BP:cellular response to interleukin-6);GO:0007186(BP:G protein-coupled receptor signaling pathway);GO:0030168(BP:platelet activation);GO:0009181(BP:purine ribonucleoside diphosphate catabolic process);GO:0005604(CC:basement membrane);GO:0044297(CC:cell body);GO:0031253(CC:cell projection membrane);GO:0009986(CC:cell surface);GO:0016021(CC:integral component of membrane);GO:0005886(CC:p…	mmu:12496(Entpd2)	mmu00230(Purine metabolism );mmu01232(Nucleotide metabolism );mmu04742(Taste transduction )	Cell membrane;Multi-pass membrane protein	PF01150(GDA1/CD39 (nucleoside phosphatase) family)
O55028	[3-methyl-2-oxobutanoate dehydrogenase [lipoamide]] kinase, mitochondrial	Bckdk	FUNCTION: Catalyzes the phosphorylation and inactivation of the branched-chain alpha-ketoacid dehydrogenase complex, the key regulatory enzyme of the valine, leucine and isoleucine catabolic pathways. Key enzyme that regulate the activity state of the BCKD complex. {ECO:0000250|UniProtKB:O14874}.	sp|O55028|BCKD_MOUSE	sp|O55028|BCKD_MOUSE [3-methyl-2-oxobutanoate dehydrogenase [lipoamide]] kinase, mitochondrial OS=Mus musculus OX=10090 GN=Bckdk PE=1 SV=1	1	7	7	7	22.6	46.587	267200	329040	242580	250300	213140	235230	530560	504410	485090	460140	413460	375060	313290	313680	262600	302560	356910	240250	Quantified	GO:0009083(BP:branched-chain amino acid catabolic process);GO:0042593(BP:glucose homeostasis);GO:1904183(BP:negative regulation of pyruvate dehydrogenase activity);GO:0016310(BP:phosphorylation);GO:0005947(CC:mitochondrial alpha-ketoglutarate dehydrogenase complex);GO:0005739(CC:mitochondrion);GO:0047323(MF:[3-methyl-2-oxobutanoate dehydrogenase (acetyl-transferring)] kinase activity);GO:0005524(…	mmu:12041		Mitochondrion matrix;Mitochondrion	PF10436(Mitochondrial branched-chain alpha-ketoacid dehydrogenase kinase);PF02518(Histidine kinase-, DNA gyrase B-, and HSP90-like ATPase)
O55029	Coatomer subunit beta	Copb2	FUNCTION: The coatomer is a cytosolic protein complex that binds to dilysine motifs and reversibly associates with Golgi non-clathrin-coated vesicles, which further mediate biosynthetic protein transport from the ER, via the Golgi up to the trans Golgi network. Coatomer complex is required for budding from Golgi membranes, and is essential for the retrograde Golgi-to-ER transport of dilysine-tagg…	sp|O55029|COPB2_MOUSE	sp|O55029|COPB2_MOUSE Coatomer subunit beta OS=Mus musculus OX=10090 GN=Copb2 PE=1 SV=2	1	35	35	35	53.5	102.45	3524700	3386200	3814500	4104100	4529100	3864700	1748800	1738800	1541300	1574400	1624000	1875900	3227900	3481100	3811200	3539600	2995800	4056900	Quantified	GO:0006888(BP:ER to Golgi vesicle-mediated transport);GO:0006891(BP:intra-Golgi vesicle-mediated transport);GO:0006886(BP:intracellular protein transport);GO:0006890(BP:retrograde vesicle-mediated transport, Golgi to ER);GO:1901998(BP:toxin transport);GO:0030126(CC:COPI vesicle coat);GO:0005829(CC:cytosol);GO:0005794(CC:Golgi apparatus);GO:0000139(CC:Golgi membrane);GO:0005080(MF:protein kinase C…	mmu:50797		Cytoplasm;cytosol;Golgi apparatus membrane;Peripheral membrane protein;Cytoplasmic side;Cytoplasmic vesicle;COPI-coated vesicle membrane	PF04053(Coatomer WD associated region);PF00400(WD domain, G-beta repeat)
O55033	Cytoplasmic protein NCK2	Nck2	FUNCTION: Adapter protein which associates with tyrosine-phosphorylated growth factor receptors or their cellular substrates. Maintains low levels of EIF2S1 phosphorylation by promoting its dephosphorylation by PP1. Plays a role in ELK1-dependent transcriptional activation in response to activated Ras signaling (By similarity). {ECO:0000250}.	sp|O55033|NCK2_MOUSE	sp|O55033|NCK2_MOUSE Cytoplasmic protein NCK2 OS=Mus musculus OX=10090 GN=Nck2 PE=1 SV=1	1	2	1	1	5	42.879											22950	28409							Identified	GO:0007015(BP:actin filament organization);GO:0016477(BP:cell migration);GO:0060996(BP:dendritic spine development);GO:0048013(BP:ephrin receptor signaling pathway);GO:0001771(BP:immunological synapse formation);GO:0030032(BP:lamellipodium assembly);GO:1903912(BP:negative regulation of endoplasmic reticulum stress-induced eIF2 alpha phosphorylation);GO:0033137(BP:negative regulation of peptidyl-s…	mmu:17974(Nck2)	mmu04360(Axon guidance );mmu04660(T cell receptor signaling pathway );mmu04012(ErbB signaling pathway )	Cytoplasm;Endoplasmic reticulum	PF00018(SH3 domain);PF14604(Variant SH3 domain);PF00017(SH2 domain)
O55042	Alpha-synuclein	Snca	FUNCTION: Neuronal protein that plays several roles in synaptic activity such as regulation of synaptic vesicle trafficking and subsequent neurotransmitter release. Participates as a monomer in synaptic vesicle exocytosis by enhancing vesicle priming, fusion and dilation of exocytotic fusion pores. Mechanistically, acts by increasing local Ca(2+) release from microdomains which is essential for t…	sp|O55042|SYUA_MOUSE;sp|Q91ZZ3|SYUB_MOUSE	sp|O55042|SYUA_MOUSE Alpha-synuclein OS=Mus musculus OX=10090 GN=Snca PE=1 SV=2	2	5	5	5	42.9	14.485	750900	655870	580490	788700	544670	589260	99561	48984					254380	366070	309650	655000	311170	625970	Quantified	GO:0006919(BP:activation of cysteine-type endopeptidase activity involved in apoptotic process);GO:0008344(BP:adult locomotory behavior);GO:0007568(BP:aging);GO:0048148(BP:behavioral response to cocaine);GO:0071280(BP:cellular response to copper ion);GO:0044344(BP:cellular response to fibroblast growth factor stimulus);GO:0034599(BP:cellular response to oxidative stress);GO:0007268(BP:chemical sy…	mmu:20617(Snca)	mmu05010(Alzheimer disease );mmu05022(Pathways of neurodegeneration - multiple diseases );mmu05012(Parkinson disease )	Cytoplasm;Membrane;Nucleus;Synapse;Secreted;Cell projection;axon	PF01387(Synuclein)
O55057	Retinal rod rhodopsin-sensitive cGMP 3,5-cyclic phosphodiesterase subunit delta	Pde6d	FUNCTION: Promotes the release of prenylated target proteins from cellular membranes (PubMed:22179043). Modulates the activity of prenylated or palmitoylated Ras family members by regulating their subcellular location (PubMed:22179043). Required for normal ciliary targeting of farnesylated target proteins, such as INPP5E (By similarity). Modulates the subcellular location of target proteins by ac…	sp|O55057|PDE6D_MOUSE	sp|O55057|PDE6D_MOUSE Retinal rod rhodopsin-sensitive cGMP 3,5-cyclic phosphodiesterase subunit delta OS=Mus musculus OX=10090 GN=Pde6d PE=1 SV=1	1	2	2	2	20.7	17.348	53881	48224	66378	15180	95236	64354	32730	80390	88580	96983	92314	93758	77594	59663	52803	59928	46963	73550	Quantified	GO:0007602(BP:phototransduction);GO:0007601(BP:visual perception);GO:0042995(CC:cell projection);GO:0031410(CC:cytoplasmic vesicle);GO:0030659(CC:cytoplasmic vesicle membrane);GO:0005856(CC:cytoskeleton);GO:0005829(CC:cytosol);GO:0047555(MF:3',5'-cyclic-GMP phosphodiesterase activity);GO:0005095(MF:GTPase inhibitor activity);GO:0017137(MF:Rab GTPase binding)	mmu:18582(Pde6d)	mmu00230(Purine metabolism )	Cytoplasm;cytosol;Cytoplasmic vesicle membrane;Peripheral membrane protein;cytoskeleton;cilium basal body	PF05351(GMP-PDE, delta subunit)
O55060	Thiopurine S-methyltransferase	Tpmt	FUNCTION: Catalyzes the S-methylation of thiopurine drugs such as 6-mercaptopurine (also called mercaptopurine, 6-MP or its brand name Purinethol) using S-adenosyl-L-methionine as the methyl donor (PubMed:18484748). TPMT activity modulates the cytotoxic effects of thiopurine prodrugs. A natural substrate for this enzyme has yet to be identified. {ECO:0000269|PubMed:18484748, ECO:0000305}.	sp|O55060|TPMT_MOUSE	sp|O55060|TPMT_MOUSE Thiopurine S-methyltransferase OS=Mus musculus OX=10090 GN=Tpmt PE=1 SV=1	1	6	6	6	25.8	27.585	50242	105590	119380	73666	114560	102380	152520	130260	129870	165060	129050	145070	122320	133270	136450	110950	124260	115850	Quantified	GO:0017144(BP:drug metabolic process);GO:0032259(BP:methylation);GO:0005737(CC:cytoplasm);GO:1904047(MF:S-adenosyl-L-methionine binding);GO:0008119(MF:thiopurine S-methyltransferase activity)	mmu:22017(Tpmt)	mmu00983(Drug metabolism - other enzymes )	Cytoplasm	PF05724(Thiopurine S-methyltransferase (TPMT))
O55098	Serine/threonine-protein kinase 10	Stk10	FUNCTION: Serine/threonine-protein kinase involved in regulation of lymphocyte migration. Phosphorylates MSN, and possibly PLK1. Involved in regulation of lymphocyte migration by mediating phosphorylation of ERM proteins such as MSN. Acts as a negative regulator of MAP3K1/MEKK1. May also act as a cell cycle regulator by acting as a polo kinase kinase: mediates phosphorylation of PLK1 in vitro; ho…	sp|O55098|STK10_MOUSE	sp|O55098|STK10_MOUSE Serine/threonine-protein kinase 10 OS=Mus musculus OX=10090 GN=Stk10 PE=1 SV=2	1	6	5	5	7.8	111.9	242760	127300	40391	216930	84522	364130	105610	26667	39623	167840			230020	161910	400210	376150	217820	413740	Quantified	GO:0032147(BP:activation of protein kinase activity);GO:0007049(BP:cell cycle);GO:0071593(BP:lymphocyte aggregation);GO:0046777(BP:protein autophosphorylation);GO:2000401(BP:regulation of lymphocyte migration);GO:0007346(BP:regulation of mitotic cell cycle);GO:0023014(BP:signal transduction by protein phosphorylation);GO:0031098(BP:stress-activated protein kinase signaling cascade);GO:0005737(CC:…	mmu:20868(Stk10)	mmu04914(Progesterone-mediated oocyte maturation )	Cell membrane;Peripheral membrane protein	PF12474(Polo kinase kinase);PF00069(Protein kinase domain)
O55100	Synaptogyrin-1	Syngr1	FUNCTION: May play a role in regulated exocytosis. Modulates the localization of synaptophysin/SYP into synaptic-like microvesicles and may therefore play a role in synaptic-like microvesicle formation and/or maturation (By similarity). Involved in the regulation of short-term and long-term synaptic plasticity (PubMed:10595519). {ECO:0000250|UniProtKB:Q62876, ECO:0000269|PubMed:10595519}.	sp|O55100|SNG1_MOUSE	sp|O55100|SNG1_MOUSE Synaptogyrin-1 OS=Mus musculus OX=10090 GN=Syngr1 PE=1 SV=2	1	2	2	2	10.3	25.652	188200	201780	153920	330780	242510	336500	303000	311940	271130	367370	308670	350480	188870	162570	343470	244560	168980	148740	Quantified	GO:1990830(BP:cellular response to leukemia inhibitory factor);GO:0006605(BP:protein targeting);GO:0045055(BP:regulated exocytosis);GO:0048169(BP:regulation of long-term neuronal synaptic plasticity);GO:0048172(BP:regulation of short-term neuronal synaptic plasticity);GO:0048499(BP:synaptic vesicle membrane organization);GO:0030285(CC:integral component of synaptic vesicle membrane);GO:0042470(CC…	mmu:20972		Cytoplasmic vesicle;secretory vesicle;synaptic vesicle membrane;Multi-pass membrane protein;Melanosome	PF01284(Membrane-associating domain)
O55101	Synaptogyrin-2	Syngr2	FUNCTION: May play a role in regulated exocytosis. In neuronal cells, modulates the localization of synaptophysin/SYP into synaptic-like microvesicles and may therefore play a role in the formation and/or the maturation of this vesicles. May also play a role in GLUT4 storage and transport to the plasma membrane. {ECO:0000250|UniProtKB:O54980}.	sp|O55101|SNG2_MOUSE	sp|O55101|SNG2_MOUSE Synaptogyrin-2 OS=Mus musculus OX=10090 GN=Syngr2 PE=2 SV=1	1	2	2	2	12.5	24.778	476660	452330	409310	423210	454360	580280	312850	329450	342680	639110	527670	818430	375790	329620	480330	430610	471520	415890	Quantified	GO:0006605(BP:protein targeting);GO:0045055(BP:regulated exocytosis);GO:0048499(BP:synaptic vesicle membrane organization);GO:0016021(CC:integral component of membrane);GO:0016020(CC:membrane);GO:0031594(CC:neuromuscular junction);GO:0008021(CC:synaptic vesicle);GO:0030672(CC:synaptic vesicle membrane)	mmu:20973		Cytoplasmic vesicle membrane;Multi-pass membrane protein;Cytoplasmic vesicle;secretory vesicle;synaptic vesicle membrane	PF01284(Membrane-associating domain)
O55102	Biogenesis of lysosome-related organelles complex 1 subunit 1	Bloc1s1	FUNCTION: Component of the BLOC-1 complex, a complex that is required for normal biogenesis of lysosome-related organelles (LRO), such as platelet dense granules and melanosomes. In concert with the AP-3 complex, the BLOC-1 complex is required to target membrane protein cargos into vesicles assembled at cell bodies for delivery into neurites and nerve terminals. The BLOC-1 complex, in association…	sp|O55102|BL1S1_MOUSE	sp|O55102|BL1S1_MOUSE Biogenesis of lysosome-related organelles complex 1 subunit 1 OS=Mus musculus OX=10090 GN=Bloc1s1 PE=1 SV=2	1	2	2	2	21.6	14.281	113310	121090	36920		36746	101650	90338	149300	155020		98052	73518	26374	46754		2238	84666	26026	Quantified	GO:0009060(BP:aerobic respiration);GO:0008089(BP:anterograde axonal transport);GO:0048490(BP:anterograde synaptic vesicle transport);GO:0016197(BP:endosomal transport);GO:0032418(BP:lysosome localization);GO:0031175(BP:neuron projection development);GO:0018394(BP:peptidyl-lysine acetylation);GO:1904115(CC:axon cytoplasm);GO:0031083(CC:BLOC-1 complex);GO:0099078(CC:BORC complex);GO:0005829(CC:cyto…	mmu:14533		Mitochondrion intermembrane space;Mitochondrion matrix;Cytoplasm;cytosol;Lysosome membrane	PF06320(GCN5-like protein 1 (GCN5L1))
O55106	Striatin	Strn	FUNCTION: Binds calmodulin in a calcium dependent manner. May function as scaffolding or signaling protein.	sp|O55106|STRN_MOUSE	sp|O55106|STRN_MOUSE Striatin OS=Mus musculus OX=10090 GN=Strn PE=1 SV=2	1	12	12	12	27.3	85.965	985400	792160	671610	492120	606590	575570	353290	244110	283050	20321	99433	291600	957680	521150	505560	484710	364550	490610	Quantified	GO:0016358(BP:dendrite development);GO:0007626(BP:locomotory behavior);GO:0008285(BP:negative regulation of cell proliferation);GO:0016055(BP:Wnt signaling pathway);GO:0005923(CC:bicellular tight junction);GO:0005737(CC:cytoplasm);GO:0030425(CC:dendrite);GO:0043197(CC:dendritic spine);GO:0090443(CC:FAR/SIN/STRIPAK complex);GO:0016020(CC:membrane);GO:0043025(CC:neuronal cell body);GO:0014069(CC:po…	mmu:268980		Cytoplasm;Membrane;Peripheral membrane protein;Cell projection;dendritic spine	PF00400(WD domain, G-beta repeat);PF08232(Striatin family)
O55111	Desmoglein-2	Dsg2	FUNCTION: Component of intercellular desmosome junctions. Involved in the interaction of plaque proteins and intermediate filaments mediating cell-cell adhesion.	sp|O55111|DSG2_MOUSE	sp|O55111|DSG2_MOUSE Desmoglein-2 OS=Mus musculus OX=10090 GN=Dsg2 PE=1 SV=3	1	27	27	27	35.7	122.38	586410	969830	780790	641510	538360	487210	3557100	2596000	2522000	2668100	2409000	2385900	1361400	1283500	1243400	662480	1363800	735120	Quantified	GO:0086073(BP:bundle of His cell-Purkinje myocyte adhesion involved in cell communication);GO:0007155(BP:cell adhesion);GO:0098609(BP:cell-cell adhesion);GO:0002934(BP:desmosome organization);GO:0007156(BP:homophilic cell adhesion via plasma membrane adhesion molecules);GO:0060135(BP:maternal process involved in female pregnancy);GO:0003165(BP:Purkinje myocyte development);GO:0086091(BP:regulatio…	mmu:13511(Dsg2)	mmu05412(Arrhythmogenic right ventricular cardiomyopathy )	Cell membrane;Single-pass type I membrane protein;Cell junction;desmosome	PF00028(Cadherin domain)
O55126	Protein NipSnap homolog 2	Nipsnap2	FUNCTION: May act as a positive regulator of L-type calcium channels. {ECO:0000269|PubMed:22627147}.	sp|O55126|NIPS2_MOUSE	sp|O55126|NIPS2_MOUSE Protein NipSnap homolog 2 OS=Mus musculus OX=10090 GN=Nipsnap2 PE=1 SV=1	1	17	17	17	58.4	32.932	31290000	41124000	37466000	32234000	24935000	29163000	75454000	95519000	80699000	65195000	76188000	80187000	45321000	43887000	39422000	35181000	48205000	30905000	Quantified	GO:0007005(BP:mitochondrion organization);GO:0006119(BP:oxidative phosphorylation);GO:1901843(BP:positive regulation of high voltage-gated calcium channel activity);GO:0005737(CC:cytoplasm);GO:0005741(CC:mitochondrial outer membrane);GO:0005739(CC:mitochondrion)			Cytoplasm;Mitochondrion outer membrane	PF07978(NIPSNAP)
O55128	Histone deacetylase complex subunit SAP18	Sap18	FUNCTION: Component of the SIN3-repressing complex. Enhances the ability of SIN3-HDAC1-mediated transcriptional repression. When tethered to the promoter, it can direct the formation of a repressive complex to core histone proteins. Auxiliary component of the splicing-dependent multiprotein exon junction complex (EJC) deposited at splice junction on mRNAs. The EJC is a dynamic structure consistin…	sp|O55128|SAP18_MOUSE	sp|O55128|SAP18_MOUSE Histone deacetylase complex subunit SAP18 OS=Mus musculus OX=10090 GN=Sap18 PE=1 SV=1	1	3	3	3	27.5	17.595	114870	76403	179210	150780	172290	147330	59793	52779	68242		108860	122480	139090	248730	279250	235780	88512	338530	Quantified	GO:0006397(BP:mRNA processing);GO:0048025(BP:negative regulation of mRNA splicing, via spliceosome);GO:0043065(BP:positive regulation of apoptotic process);GO:0000381(BP:regulation of alternative mRNA splicing, via spliceosome);GO:0006355(BP:regulation of transcription, DNA-templated);GO:0008380(BP:RNA splicing);GO:0061574(CC:ASAP complex);GO:0005829(CC:cytosol);GO:0000118(CC:histone deacetylase …	mmu:20220(Sap18)	mmu03015(mRNA surveillance pathway );mmu03013(Nucleocytoplasmic transport )	Nucleus;Cytoplasm;Nucleus speckle	PF06487(Sin3 associated polypeptide p18 (SAP18))
O55131	Septin-7	Septin7	FUNCTION: Filament-forming cytoskeletal GTPase. Required for normal organization of the actin cytoskeleton. Required for normal progress through mitosis. Involved in cytokinesis. Required for normal association of CENPE with the kinetochore. Plays a role in ciliogenesis and collective cell movements. Forms a filamentous structure with SEPTIN12, SEPTIN6, SEPTIN2 and probably SEPTIN4 at the sperm a…	sp|O55131|SEPT7_MOUSE	sp|O55131|SEPT7_MOUSE Septin-7 OS=Mus musculus OX=10090 GN=Septin7 PE=1 SV=1	1	13	13	12	43.1	50.549	2445600	2383400	2841800	3164200	3220800	2923500	1525000	1215100	1336100	1232300	1391700	1630700	2733900	2720100	2908200	3198300	2656000	3263600	Quantified	GO:0034613(BP:cellular protein localization);GO:0060271(BP:cilium assembly);GO:0048668(BP:collateral sprouting);GO:0030865(BP:cortical cytoskeleton organization);GO:0061640(BP:cytoskeleton-dependent cytokinesis);GO:0060997(BP:dendritic spine morphogenesis);GO:0000281(BP:mitotic cytokinesis);GO:0030336(BP:negative regulation of cell migration);GO:2000134(BP:negative regulation of G1/S transition o…	mmu:235072		Cytoplasm;Chromosome;centromere;kinetochore;cytoskeleton;spindle;Cleavage furrow;Midbody;cilium axoneme;Cell projection;cilium;flagellum	PF00735(Septin)
O55135	Eukaryotic translation initiation factor 6	Eif6	FUNCTION: Binds to the 60S ribosomal subunit and prevents its association with the 40S ribosomal subunit to form the 80S initiation complex in the cytoplasm. Behaves as a stimulatory translation initiation factor downstream insulin/growth factors. Is also involved in ribosome biogenesis. Associates with pre-60S subunits in the nucleus and is involved in its nuclear export. Cytoplasmic release of …	sp|O55135|IF6_MOUSE	sp|O55135|IF6_MOUSE Eukaryotic translation initiation factor 6 OS=Mus musculus OX=10090 GN=Eif6 PE=1 SV=2	1	7	7	7	52.7	26.511	650080	552980	727820	650760	727690	627020	115090	75539	124880	173840	303740	122290	512230	567830	583170	619560	431220	703160	Quantified	GO:1902626(BP:assembly of large subunit precursor of preribosome);GO:0035195(BP:gene silencing by miRNA);GO:0000460(BP:maturation of 5.8S rRNA);GO:0000470(BP:maturation of LSU-rRNA);GO:0042256(BP:mature ribosome assembly);GO:0035278(BP:miRNA mediated inhibition of translation);GO:0045727(BP:positive regulation of translation);GO:0042304(BP:regulation of fatty acid biosynthetic process);GO:0006110…	mmu:16418(Eif6)	mmu03008(Ribosome biogenesis in eukaryotes )	Cytoplasm;Nucleus;nucleolus	PF01912(eIF-6 family)
O55137	Acyl-coenzyme A thioesterase 1	Acot1	FUNCTION: Acyl-CoA thioesterases are a group of enzymes that catalyze the hydrolysis of acyl-CoAs into free fatty acids and coenzyme A (CoASH), regulating intracellular levels of acyl-CoAs, free fatty acids and CoASH. More active towards saturated and unsaturated long chain fatty acyl-CoAs (C12-C20). {ECO:0000269|PubMed:11694534}.	sp|O55137|ACOT1_MOUSE;sp|Q32Q92|ACOT6_MOUSE;sp|Q8BWN8|ACOT4_MOUSE;sp|Q6Q2Z6|ACOT5_MOUSE;sp|Q9QYR7|ACOT3_MOUSE	sp|O55137|ACOT1_MOUSE Acyl-coenzyme A thioesterase 1 OS=Mus musculus OX=10090 GN=Acot1 PE=1 SV=1	5	16	5	5	46.1	46.135	104770	162100	128100	72321	97465	66521	300340	468470	578150	487610	573880	623280	233290	173780	226350	111980	266360	124950	Quantified	GO:0006637(BP:acyl-CoA metabolic process);GO:0006631(BP:fatty acid metabolic process);GO:0001676(BP:long-chain fatty acid metabolic process);GO:0010667(BP:negative regulation of cardiac muscle cell apoptotic process);GO:0005737(CC:cytoplasm);GO:0005829(CC:cytosol);GO:0005739(CC:mitochondrion);GO:0047617(MF:acyl-CoA hydrolase activity);GO:0052689(MF:carboxylic ester hydrolase activity);GO:0102991(…	mmu:26897(Acot1)	mmu04913(Ovarian steroidogenesis );mmu01040(Biosynthesis of unsaturated fatty acids );mmu00062(Fatty acid elongation )	Cytoplasm;cytosol	PF04775(Acyl-CoA thioester hydrolase/BAAT N-terminal region);PF08840(BAAT / Acyl-CoA thioester hydrolase C terminal)
O55142	60S ribosomal protein L35a	Rpl35a	FUNCTION: Required for the proliferation and viability of hematopoietic cells. Plays a role in 60S ribosomal subunit formation. The protein was found to bind to both initiator and elongator tRNAs and consequently was assigned to the P site or P and A site. {ECO:0000250}.	sp|O55142|RL35A_MOUSE	sp|O55142|RL35A_MOUSE 60S ribosomal protein L35a OS=Mus musculus OX=10090 GN=Rpl35a PE=1 SV=2	1	6	6	6	39.1	12.554	1193500	726650	610400	268950	588270	519560	51387	97663	135840	150130	29430	48082	231560	304770	182100	336940	416450	483910	Quantified	GO:0002181(BP:cytoplasmic translation);GO:0042273(BP:ribosomal large subunit biogenesis);GO:0006364(BP:rRNA processing);GO:0022625(CC:cytosolic large ribosomal subunit);GO:0005739(CC:mitochondrion);GO:0043021(MF:ribonucleoprotein complex binding);GO:0003735(MF:structural constituent of ribosome)	mmu:57808(Rpl35a)	mmu05171(Coronavirus disease - COVID-19 );mmu03010(Ribosome )	Cytoplasm	PF01247(Ribosomal protein L35Ae)
O55143	Sarcoplasmic/endoplasmic reticulum calcium ATPase 2	Atp2a2	FUNCTION: This magnesium-dependent enzyme catalyzes the hydrolysis of ATP coupled with the translocation of calcium from the cytosol to the sarcoplasmic reticulum lumen. Isoform SERCA2A is involved in the regulation of the contraction/relaxation cycle. Acts as a regulator of TNFSF11-mediated Ca(2+) signaling pathways via its interaction with TMEM64 which is critical for the TNFSF11-induced CREB1 …	sp|O55143|AT2A2_MOUSE;sp|Q8R429|AT2A1_MOUSE	sp|O55143|AT2A2_MOUSE Sarcoplasmic/endoplasmic reticulum calcium ATPase 2 OS=Mus musculus OX=10090 GN=Atp2a2 PE=1 SV=2	2	66	66	57	56.6	114.86	245140000	325970000	235970000	226680000	220960000	247950000	558930000	564490000	549900000	567190000	532150000	556010000	348460000	305180000	271480000	257180000	365200000	229250000	Quantified	GO:1990036(BP:calcium ion import into sarcoplasmic reticulum);GO:0070588(BP:calcium ion transmembrane transport);GO:0006816(BP:calcium ion transport);GO:1903515(BP:calcium ion transport from cytosol to endoplasmic reticulum);GO:0014898(BP:cardiac muscle hypertrophy in response to stress);GO:0006874(BP:cellular calcium ion homeostasis);GO:0034605(BP:cellular response to heat);GO:0034599(BP:cellula…	mmu:11938(Atp2a2)	mmu04024(cAMP signaling pathway );mmu05010(Alzheimer disease );mmu04020(Calcium signaling pathway );mmu04919(Thyroid hormone signaling pathway );mmu05410(Hypertrophic cardiomyopathy );mmu04380(Osteoclast differentiation );mmu05415(Diabetic cardiomyopathy );mmu05022(Pathways of neurodegeneration - multiple diseases );mmu04261(Adrenergic signaling in cardiomyocytes );mmu04148(Efferocytosis );mmu050…	Endoplasmic reticulum membrane;Multi-pass membrane protein;Sarcoplasmic reticulum membrane	PF00122(E1-E2 ATPase);PF13246(Cation transport ATPase (P-type));PF00689(Cation transporting ATPase, C-terminus);PF08282(haloacid dehalogenase-like hydrolase);PF00690(Cation transporter/ATPase, N-terminus)
O55186	CD59A glycoprotein	Cd59a	FUNCTION: Potent inhibitor of the complement membrane attack complex (MAC) action. Acts by binding to the C8 and/or C9 complements of the assembling MAC, thereby preventing incorporation of the multiple copies of C9 required for complete formation of the osmolytic pore (By similarity). {ECO:0000250}.	sp|O55186|CD59A_MOUSE	sp|O55186|CD59A_MOUSE CD59A glycoprotein OS=Mus musculus OX=10090 GN=Cd59a PE=2 SV=1	1	2	2	2	21.1	13.648	209860	221840	107490	248430	106590	127420	158480	193520	61150	245080	315480	369980	200380	177850	172500	155980	235910	110380	Quantified	GO:0001971(BP:negative regulation of activation of membrane attack complex);GO:0016525(BP:negative regulation of angiogenesis);GO:0045916(BP:negative regulation of complement activation);GO:0090272(BP:negative regulation of fibroblast growth factor production);GO:0030948(BP:negative regulation of vascular endothelial growth factor receptor signaling pathway);GO:0030449(BP:regulation of complement…	mmu:12509(Cd59a)	mmu04640(Hematopoietic cell lineage );mmu04610(Complement and coagulation cascades )	Cell membrane;Lipid-anchor;GPI-anchor
O55201	Transcription elongation factor SPT5	Supt5h	FUNCTION: Component of the DRB sensitivity-inducing factor complex (DSIF complex), which regulates mRNA processing and transcription elongation by RNA polymerase II. DSIF positively regulates mRNA capping by stimulating the mRNA guanylyltransferase activity of RNGTT/CAP1A. DSIF also acts cooperatively with the negative elongation factor complex (NELF complex) to enhance transcriptional pausing at…	sp|O55201|SPT5H_MOUSE	sp|O55201|SPT5H_MOUSE Transcription elongation factor SPT5 OS=Mus musculus OX=10090 GN=Supt5h PE=1 SV=1	1	8	8	8	11.4	120.66	245630	154530	247130	242780	303580	242280	35267		64441		161110	110450	183310	176230	232680	245810	230210	75222	Quantified	GO:0032785(BP:negative regulation of DNA-templated transcription, elongation);GO:1900364(BP:negative regulation of mRNA polyadenylation);GO:0000122(BP:negative regulation of transcription by RNA polymerase II);GO:0032786(BP:positive regulation of DNA-templated transcription, elongation);GO:0016239(BP:positive regulation of macroautophagy);GO:0045944(BP:positive regulation of transcription by RNA …	mmu:20924(Supt5)	mmu03250(Viral life cycle - HIV-1 )	Nucleus	PF11942(Spt5 transcription elongation factor, acidic N-terminal);PF00467(KOW motif);PF03439(Early transcription elongation factor of RNA pol II, NGN section)
O55222	Integrin-linked protein kinase	Ilk	FUNCTION: Receptor-proximal protein kinase regulating integrin-mediated signal transduction. May act as a mediator of inside-out integrin signaling. Focal adhesion protein part of the complex ILK-PINCH. This complex is considered to be one of the convergence points of integrin- and growth factor-signaling pathway. Could be implicated in mediating cell architecture, adhesion to integrin substrates…	sp|O55222|ILK_MOUSE	sp|O55222|ILK_MOUSE Integrin-linked protein kinase OS=Mus musculus OX=10090 GN=Ilk PE=1 SV=2	1	18	18	18	46.5	51.373	3410700	3902400	4235000	4205000	4235800	3576400	5397700	5098300	5674000	4536800	4413000	4329800	4428300	4176900	3939900	3852100	4014800	4234000	Quantified	GO:0001658(BP:branching involved in ureteric bud morphogenesis);GO:0007569(BP:cell aging);GO:0007050(BP:cell cycle arrest);GO:0030030(BP:cell projection organization);GO:0007160(BP:cell-matrix adhesion);GO:0045197(BP:establishment or maintenance of epithelial cell apical/basal polarity);GO:0010761(BP:fibroblast migration);GO:0007229(BP:integrin-mediated signaling pathway);GO:0032288(BP:myelin ass…	mmu:16202(Ilk)	mmu04510(Focal adhesion );mmu04360(Axon guidance );mmu05100(Bacterial invasion of epithelial cells );mmu03320(PPAR signaling pathway );mmu05213(Endometrial cancer )	Cell junction;focal adhesion;Cell membrane;Peripheral membrane protein;Cytoplasmic side;Cytoplasm;myofibril;sarcomere;Cell projection;lamellipodium	PF12796(Ankyrin repeats (3 copies));PF07714(Protein tyrosine kinase)
O55229	Choline/ethanolamine kinase	Chkb	FUNCTION: Has a key role in phospholipid metabolism, and catalyzes the first step of phosphatidylethanolamine and phosphatidylcholine biosynthesis. {ECO:0000250|UniProtKB:Q9Y259}.	sp|O55229|CHKB_MOUSE	sp|O55229|CHKB_MOUSE Choline/ethanolamine kinase OS=Mus musculus OX=10090 GN=Chkb PE=1 SV=3	1	5	5	5	15	45.126	98031	118880	95927	65844	107070	22869	133400	217710	181580	134780	198200	317780	116990	144080	159060	84566	172470	143220	Quantified	GO:0007517(BP:muscle organ development);GO:0006656(BP:phosphatidylcholine biosynthetic process);GO:0006646(BP:phosphatidylethanolamine biosynthetic process);GO:0005524(MF:ATP binding);GO:0004103(MF:choline kinase activity);GO:0004305(MF:ethanolamine kinase activity)	mmu:12651(Chkb)	mmu05231(Choline metabolism in cancer );mmu00564(Glycerophospholipid metabolism )		PF01633(Choline/ethanolamine kinase)
O55234	Proteasome subunit beta type-5	Psmb5	FUNCTION: Component of the 20S core proteasome complex involved in the proteolytic degradation of most intracellular proteins. This complex plays numerous essential roles within the cell by associating with different regulatory particles. Associated with two 19S regulatory particles, forms the 26S proteasome and thus participates in the ATP-dependent degradation of ubiquitinated proteins. The 26S…	sp|O55234|PSB5_MOUSE	sp|O55234|PSB5_MOUSE Proteasome subunit beta type-5 OS=Mus musculus OX=10090 GN=Psmb5 PE=1 SV=3	1	13	13	13	60.6	28.532	2393300	2385500	2718500	2103500	2078600	2482400	2137800	2319500	2096000	2971500	3316500	3257900	2577400	2468200	2071400	1948200	2061600	2041700	Quantified	GO:0010498(BP:proteasomal protein catabolic process);GO:0010499(BP:proteasomal ubiquitin-independent protein catabolic process);GO:0043161(BP:proteasome-mediated ubiquitin-dependent protein catabolic process);GO:0006508(BP:proteolysis);GO:0006979(BP:response to oxidative stress);GO:0005813(CC:centrosome);GO:0005737(CC:cytoplasm);GO:0005829(CC:cytosol);GO:0005654(CC:nucleoplasm);GO:0005634(CC:nucl…	mmu:19173(Psmb5)	mmu05022(Pathways of neurodegeneration - multiple diseases );mmu05012(Parkinson disease );mmu05020(Prion disease );mmu03050(Proteasome );mmu05017(Spinocerebellar ataxia );mmu05014(Amyotrophic lateral sclerosis );mmu05016(Huntington disease );mmu05010(Alzheimer disease )	Cytoplasm;Nucleus	PF00227(Proteasome subunit)
O55242	Sigma non-opioid intracellular receptor 1	Sigmar1	FUNCTION: Functions in lipid transport from the endoplasmic reticulum and is involved in a wide array of cellular functions probably through regulation of the biogenesis of lipid microdomains at the plasma membrane (PubMed:12730355). Involved in the regulation of different receptors it plays a role in BDNF signaling and EGF signaling. Also regulates ion channels like the potassium channel and cou…	sp|O55242|SGMR1_MOUSE	sp|O55242|SGMR1_MOUSE Sigma non-opioid intracellular receptor 1 OS=Mus musculus OX=10090 GN=Sigmar1 PE=1 SV=1	1	3	3	3	19.3	25.25	34265	27123	31961	37315	30205	49429			8145	8213.6	22644	13714	16182	33393	67674	68113	25030	71867	Quantified	GO:0036474(BP:cell death in response to hydrogen peroxide);GO:0006869(BP:lipid transport);GO:0007399(BP:nervous system development);GO:0070207(BP:protein homotrimerization);GO:0043523(BP:regulation of neuron apoptotic process);GO:0031410(CC:cytoplasmic vesicle);GO:0005783(CC:endoplasmic reticulum);GO:0005789(CC:endoplasmic reticulum membrane);GO:0030426(CC:growth cone);GO:0016021(CC:integral comp…	mmu:18391(Sigmar1)	mmu05014(Amyotrophic lateral sclerosis );mmu05022(Pathways of neurodegeneration - multiple diseases )	Nucleus inner membrane;Nucleus outer membrane;Nucleus envelope;Cytoplasmic vesicle;Endoplasmic reticulum membrane;Membrane;Single-pass membrane protein;Lipid droplet;Cell junction;Cell membrane;Cell projection;growth cone;Postsynaptic density membrane	PF04622(ERG2 and Sigma1 receptor like protein)
O70133	ATP-dependent RNA helicase A	Dhx9	FUNCTION: Multifunctional ATP-dependent nucleic acid helicase that unwinds DNA and RNA in a 3' to 5' direction and that plays important roles in many processes, such as DNA replication, transcriptional activation, post-transcriptional RNA regulation, mRNA translation and RNA-mediated gene silencing. Requires a 3'-single-stranded tail as entry site for acid nuclei unwinding activities as well as t…	sp|O70133|DHX9_MOUSE	sp|O70133|DHX9_MOUSE ATP-dependent RNA helicase A OS=Mus musculus OX=10090 GN=Dhx9 PE=1 SV=2	1	27	27	27	24.3	149.47	3177600	2711600	3181300	3613400	3502300	3582600	1875200	1227800	1655500	1442200	1702400	1655800	2809500	2982100	4169500	3299200	2674800	3791600	Quantified	GO:0000380(BP:alternative mRNA splicing, via spliceosome);GO:0034622(BP:cellular protein-containing complex assembly);GO:0071360(BP:cellular response to exogenous dsRNA);GO:0034605(BP:cellular response to heat);GO:0071356(BP:cellular response to tumor necrosis factor);GO:0007623(BP:circadian rhythm);GO:0070934(BP:CRD-mediated mRNA stabilization);GO:0032508(BP:DNA duplex unwinding);GO:0006353(BP:D…	mmu:13211		Nucleus;nucleoplasm;nucleolus;Cytoplasm;cytoskeleton;microtubule organizing center;centrosome	PF07717(Oligonucleotide/oligosaccharide-binding (OB)-fold);PF00270(DEAD/DEAH box helicase);PF00271(Helicase conserved C-terminal domain);PF00035(Double-stranded RNA binding motif);PF04408(Helicase associated domain (HA2))
O70138	Neutrophil collagenase	Mmp8	FUNCTION: Can degrade fibrillar type I, II, and III collagens. May play a role in the degradation of collagen fibers during uterine involution.	sp|O70138|MMP8_MOUSE	sp|O70138|MMP8_MOUSE Neutrophil collagenase OS=Mus musculus OX=10090 GN=Mmp8 PE=2 SV=2	1	4	4	4	11.4	53.125	121920	37209	28944	21286	14518	14458	37404	30701	42341	26621	7209.4	551740	5444.3	16583		67216	2319.2		Quantified	GO:0030574(BP:collagen catabolic process);GO:0035987(BP:endodermal cell differentiation);GO:0030198(BP:extracellular matrix organization);GO:0010629(BP:negative regulation of gene expression);GO:0032693(BP:negative regulation of interleukin-10 production);GO:0043388(BP:positive regulation of DNA binding);GO:0010628(BP:positive regulation of gene expression);GO:0032755(BP:positive regulation of in…	mmu:17394		Cytoplasmic granule;Secreted;extracellular space;extracellular matrix	PF00045(Hemopexin);PF01471(Putative peptidoglycan binding domain);PF00413(Matrixin)
O70139	cAMP-dependent protein kinase inhibitor gamma	Pkig	FUNCTION: Extremely potent competitive inhibitor of cAMP-dependent protein kinase activity, this protein interacts with the catalytic subunit of the enzyme after the cAMP-induced dissociation of its regulatory chains. {ECO:0000250}.	sp|O70139|IPKG_MOUSE	sp|O70139|IPKG_MOUSE cAMP-dependent protein kinase inhibitor gamma OS=Mus musculus OX=10090 GN=Pkig PE=1 SV=1	1	2	2	2	40.8	7.9434	90331	111340	63343	68682	94153	48232	68481	78723	68151	233650	166620	81967	110110	61494	60219	80016	112100	78255	Quantified	GO:2000480(BP:negative regulation of cAMP-dependent protein kinase activity);GO:0042308(BP:negative regulation of protein import into nucleus);GO:0006469(BP:negative regulation of protein kinase activity);GO:0000122(BP:negative regulation of transcription by RNA polymerase II);GO:0007165(BP:signal transduction);GO:0005737(CC:cytoplasm);GO:0005634(CC:nucleus);GO:0004862(MF:cAMP-dependent protein k…	mmu:18769			PF02827(cAMP-dependent protein kinase inhibitor)
O70145	Neutrophil cytosol factor 2	Ncf2	FUNCTION: NCF2, NCF1, and a membrane bound cytochrome b558 are required for activation of the latent NADPH oxidase (necessary for superoxide production). {ECO:0000250|UniProtKB:P19878}.	sp|O70145|NCF2_MOUSE	sp|O70145|NCF2_MOUSE Neutrophil cytosol factor 2 OS=Mus musculus OX=10090 GN=Ncf2 PE=1 SV=1	1	12	12	12	29	59.485	1723100	585080	380650	310920	1720900	1220100	6167.5			2870.6	19109	2082.8	362690	1369100	1141300	1080100	980510	2495800	Quantified	GO:0032870(BP:cellular response to hormone stimulus);GO:0006742(BP:NADP catabolic process);GO:0055114(BP:oxidation-reduction process);GO:0006909(BP:phagocytosis);GO:0045777(BP:positive regulation of blood pressure);GO:0043525(BP:positive regulation of neuron apoptotic process);GO:0045730(BP:respiratory burst);GO:0009749(BP:response to glucose);GO:0032496(BP:response to lipopolysaccharide);GO:0014…	mmu:17970(Ncf2)	mmu05415(Diabetic cardiomyopathy );mmu04670(Leukocyte transendothelial migration );mmu04613(Neutrophil extracellular trap formation );mmu05417(Lipid and atherosclerosis );mmu05418(Fluid shear stress and atherosclerosis );mmu05020(Prion disease );mmu05208(Chemical carcinogenesis - reactive oxygen species );mmu05140(Leishmaniasis );mmu04145(Phagosome );mmu04380(Osteoclast differentiation )	Cytoplasm	PF00515(Tetratricopeptide repeat);PF00018(SH3 domain);PF13181(Tetratricopeptide repeat);PF00564(PB1 domain)
O70152	Dolichol-phosphate mannosyltransferase subunit 1	Dpm1	FUNCTION: Transfers mannose from GDP-mannose to dolichol monophosphate to form dolichol phosphate mannose (Dol-P-Man) which is the mannosyl donor in pathways leading to N-glycosylation, glycosyl phosphatidylinositol membrane anchoring, and O-mannosylation of proteins; catalytic subunit of the dolichol-phosphate mannose (DPM) synthase complex. {ECO:0000250}.	sp|O70152|DPM1_MOUSE	sp|O70152|DPM1_MOUSE Dolichol-phosphate mannosyltransferase subunit 1 OS=Mus musculus OX=10090 GN=Dpm1 PE=1 SV=1	1	8	8	8	42.7	29.174	388380	333130	397500	454500	365390	456960	217530	123130	269040	397300	353960	362850	343170	327840	569840	347290	246570	493770	Quantified	GO:0019348(BP:dolichol metabolic process);GO:0019673(BP:GDP-mannose metabolic process);GO:0006506(BP:GPI anchor biosynthetic process);GO:0035268(BP:protein mannosylation);GO:0035269(BP:protein O-linked mannosylation);GO:0033185(CC:dolichol-phosphate-mannose synthase complex);GO:0005783(CC:endoplasmic reticulum);GO:0005789(CC:endoplasmic reticulum membrane);GO:0043231(CC:intracellular membrane-bou…	mmu:13480(Dpm1)	mmu00510(N-Glycan biosynthesis )	Endoplasmic reticulum	PF00535(Glycosyl transferase family 2)
O70165	Ficolin-1	Fcn1	FUNCTION: Extracellular lectin functioning as a pattern-recognition receptor in innate immunity. Binds the sugar moieties of pathogen-associated molecular patterns (PAMPs) displayed on microbes and activates the lectin pathway of the complement system. May also activate monocytes through a G protein-coupled receptor, FFAR2, inducing the secretion of interleukin-8/IL-8. Binds preferentially to 9-O…	sp|O70165|FCN1_MOUSE	sp|O70165|FCN1_MOUSE Ficolin-1 OS=Mus musculus OX=10090 GN=Fcn1 PE=1 SV=1	1	5	5	5	19.8	36.298	464030	357000	280870	611290	469350	530320	106250		23257				115700	138290	282470	357410	162060	277950	Quantified	GO:0002752(BP:cell surface pattern recognition receptor signaling pathway);GO:0001867(BP:complement activation, lectin pathway);GO:0007186(BP:G protein-coupled receptor signaling pathway);GO:0045087(BP:innate immune response);GO:2000484(BP:positive regulation of interleukin-8 secretion);GO:0005581(CC:collagen trimer);GO:0005576(CC:extracellular region);GO:0031232(CC:extrinsic component of externa…	mmu:14133		Secreted;Cell membrane;Peripheral membrane protein;Extracellular side	PF00147(Fibrinogen beta and gamma chains, C-terminal globular domain);PF01391(Collagen triple helix repeat (20 copies))
O70172	Phosphatidylinositol 5-phosphate 4-kinase type-2 alpha	Pip4k2a	FUNCTION: Catalyzes the phosphorylation of phosphatidylinositol 5-phosphate (PtdIns5P) on the fourth hydroxyl of the myo-inositol ring, to form phosphatidylinositol 4,5-bisphosphate (PtdIns(4,5)P2). May exert its function by regulating the levels of PtdIns5P, which functions in the cytosol by increasing AKT activity and in the nucleus signals through ING2. May regulate the pool of cytosolic PtdIn…	sp|O70172|PI42A_MOUSE	sp|O70172|PI42A_MOUSE Phosphatidylinositol 5-phosphate 4-kinase type-2 alpha OS=Mus musculus OX=10090 GN=Pip4k2a PE=1 SV=1	1	4	2	2	13.8	46.151	70176	29866	32812	32090	63551	52873	104940	99649	84193			6516.7	33308	43933	72383	55480	33296	60129	Quantified	GO:0035855(BP:megakaryocyte development);GO:2000786(BP:positive regulation of autophagosome assembly);GO:0010506(BP:regulation of autophagy);GO:0005776(CC:autophagosome);GO:0005634(CC:nucleus);GO:0005886(CC:plasma membrane);GO:0016309(MF:1-phosphatidylinositol-5-phosphate 4-kinase activity);GO:0005524(MF:ATP binding)	mmu:18718(Pip4k2a)	mmu04070(Phosphatidylinositol signaling system );mmu00562(Inositol phosphate metabolism );mmu04810(Regulation of actin cytoskeleton )	Cell membrane;Nucleus;Lysosome;Cytoplasm;Photoreceptor inner segment;Cell projection;cilium;photoreceptor outer segment	PF01504(Phosphatidylinositol-4-phosphate 5-Kinase)
O70194	Eukaryotic translation initiation factor 3 subunit D	Eif3d	FUNCTION: mRNA cap-binding component of the eukaryotic translation initiation factor 3 (eIF-3) complex, a complex required for several steps in the initiation of protein synthesis of a specialized repertoire of mRNAs. The eIF-3 complex associates with the 40S ribosome and facilitates the recruitment of eIF-1, eIF-1A, eIF-2:GTP:methionyl-tRNAi and eIF-5 to form the 43S pre-initiation complex (43S …	sp|O70194|EIF3D_MOUSE	sp|O70194|EIF3D_MOUSE Eukaryotic translation initiation factor 3 subunit D OS=Mus musculus OX=10090 GN=Eif3d PE=1 SV=2	1	13	13	13	34.7	63.988	991380	945280	1160300	1185800	1331200	1080500	592440	390820	726310	533970	859400	947130	1231900	1149300	1114900	1283600	956050	1333700	Quantified	GO:0002191(BP:cap-dependent translational initiation);GO:0001732(BP:formation of cytoplasmic translation initiation complex);GO:0075522(BP:IRES-dependent viral translational initiation);GO:1902416(BP:positive regulation of mRNA binding);GO:0045727(BP:positive regulation of translation);GO:0006413(BP:translational initiation);GO:0075525(BP:viral translational termination-reinitiation);GO:0016282(C…	mmu:55944		Cytoplasm	PF05091(Eukaryotic translation initiation factor 3 subunit 7 (eIF-3))
O70200	Allograft inflammatory factor 1	Aif1	FUNCTION: Actin-binding protein that enhances membrane ruffling and RAC activation. Enhances the actin-bundling activity of LCP1. Binds calcium. Plays a role in RAC signaling and in phagocytosis. May play a role in macrophage activation and function. Promotes the proliferation of vascular smooth muscle cells and of T-lymphocytes. Enhances lymphocyte migration. Plays a role in vascular inflammatio…	sp|O70200|AIF1_MOUSE	sp|O70200|AIF1_MOUSE Allograft inflammatory factor 1 OS=Mus musculus OX=10090 GN=Aif1 PE=1 SV=1	1	5	5	5	32	16.91	211150	125200	174360	250730	355560	172580	4658.4			29036	46060	34709	232570	197320	334960	241420	405610	617810	Quantified	GO:0051764(BP:actin crosslink formation);GO:0051017(BP:actin filament bundle assembly);GO:0030041(BP:actin filament polymerization);GO:0031668(BP:cellular response to extracellular stimulus);GO:0032870(BP:cellular response to hormone stimulus);GO:0071447(BP:cellular response to hydroperoxide);GO:0071346(BP:cellular response to interferon-gamma);GO:0071315(BP:cellular response to morphine);GO:0034…	mmu:11629		Cytoplasm;cytoskeleton;Cell projection;ruffle membrane;Peripheral membrane protein;Cytoplasmic side;phagocytic cup
O70209	PDZ and LIM domain protein 3	Pdlim3	FUNCTION: May play a role in the organization of actin filament arrays within muscle cells. {ECO:0000250}.	sp|O70209|PDLI3_MOUSE	sp|O70209|PDLI3_MOUSE PDZ and LIM domain protein 3 OS=Mus musculus OX=10090 GN=Pdlim3 PE=1 SV=1	1	6	6	6	34.8	34.299	113720	135910	103390	121180	210960	151120	100440	110830	78360		86743	89478	166840	187230	223600	141950	144920	150130	Quantified	GO:0030036(BP:actin cytoskeleton organization);GO:0007015(BP:actin filament organization);GO:0007507(BP:heart development);GO:0061061(BP:muscle structure development);GO:0015629(CC:actin cytoskeleton);GO:0005912(CC:adherens junction);GO:0005829(CC:cytosol);GO:0031941(CC:filamentous actin);GO:0001725(CC:stress fiber);GO:0030018(CC:Z disc);GO:0003779(MF:actin binding);GO:0008092(MF:cytoskeletal pro…	mmu:53318		Cytoplasm;myofibril;sarcomere;Z line	PF00595(PDZ domain (Also known as DHR or GLGF));PF00412(LIM domain);PF15936(Domain of unknown function (DUF4749))
O70218	Homeobox protein HMX1	Hmx1	FUNCTION: DNA-binding protein that binds to the 5'-CAAG-3' core sequence. May function as a transcriptional repressor. Seems to act as a transcriptional antagonist of NKX2-5. May play an important role in the development of craniofacial structures such as the eye and ear. {ECO:0000269|PubMed:9628823}.	sp|O70218|HMX1_MOUSE	sp|O70218|HMX1_MOUSE Homeobox protein HMX1 OS=Mus musculus OX=10090 GN=Hmx1 PE=2 SV=1	1	1	1	1	4.2	35.054	347080	544810	601050	218170	302580	317360	987720	971060	1383600	765180	1067100	442130	573520	477060		276650	555110		Quantified	GO:0007275(BP:multicellular organism development);GO:0000122(BP:negative regulation of transcription by RNA polymerase II);GO:0045892(BP:negative regulation of transcription, DNA-templated);GO:0005634(CC:nucleus);GO:0003677(MF:DNA binding);GO:0001227(MF:DNA-binding transcription repressor activity, RNA polymerase II-specific);GO:0000977(MF:RNA polymerase II regulatory region sequence-specific DNA…	mmu:15371		Nucleus	PF00046(Homeobox domain)
O70250	Phosphoglycerate mutase 2	Pgam2	FUNCTION: Interconversion of 3- and 2-phosphoglycerate with 2,3-bisphosphoglycerate as the primer of the reaction. Can also catalyze the reaction of EC 5.4.2.4 (synthase), but with a reduced activity.	sp|O70250|PGAM2_MOUSE	sp|O70250|PGAM2_MOUSE Phosphoglycerate mutase 2 OS=Mus musculus OX=10090 GN=Pgam2 PE=1 SV=3	1	20	20	16	73.9	28.827	23583000	37601000	26466000	21674000	23316000	22491000	83944000	99753000	81572000	83294000	86335000	92365000	47940000	42020000	35461000	24974000	50597000	28347000	Quantified	GO:0006094(BP:gluconeogenesis);GO:0006096(BP:glycolytic process);GO:0007219(BP:Notch signaling pathway);GO:0010035(BP:response to inorganic substance);GO:0046689(BP:response to mercury ion);GO:0007283(BP:spermatogenesis);GO:0006941(BP:striated muscle contraction);GO:0005829(CC:cytosol);GO:0005634(CC:nucleus);GO:0046538(MF:2,3-bisphosphoglycerate-dependent phosphoglycerate mutase activity);GO:0004…	mmu:56012(Pgam2)	mmu04922(Glucagon signaling pathway );mmu05230(Central carbon metabolism in cancer );mmu00260(Glycine, serine and threonine metabolism );mmu00010(Glycolysis / Gluconeogenesis )		PF00300(Histidine phosphatase superfamily (branch 1))
O70251	Elongation factor 1-beta	Eef1b	FUNCTION: EF-1-beta and EF-1-delta stimulate the exchange of GDP bound to EF-1-alpha to GTP. {ECO:0000250}.	sp|O70251|EF1B_MOUSE	sp|O70251|EF1B_MOUSE Elongation factor 1-beta OS=Mus musculus OX=10090 GN=Eef1b PE=1 SV=5	1	5	5	5	42.7	24.693	3597500	3879700	3792600	3979500	5394700	4276400	2166500	2214400	2196800	2602500	2718800	2423100	3453500	3446700	3879200	4381600	3656200	4426700	Quantified	GO:0045471(BP:response to ethanol);GO:0006414(BP:translational elongation);GO:0005737(CC:cytoplasm);GO:0005829(CC:cytosol);GO:0005783(CC:endoplasmic reticulum);GO:0005853(CC:eukaryotic translation elongation factor 1 complex);GO:0005085(MF:guanyl-nucleotide exchange factor activity);GO:0003746(MF:translation elongation factor activity)	mmu:55949			PF00736(EF-1 guanine nucleotide exchange domain);PF10587(Eukaryotic elongation factor 1 beta central acidic region)
O70252	Heme oxygenase 2	Hmox2	FUNCTION: Heme oxygenase cleaves the heme ring at the alpha methene bridge to form biliverdin. Biliverdin is subsequently converted to bilirubin by biliverdin reductase. Under physiological conditions, the activity of heme oxygenase is highest in the spleen, where senescent erythrocytes are sequestrated and destroyed. Heme oxygenase 2 could be implicated in the production of carbon monoxide in br…	sp|O70252|HMOX2_MOUSE	sp|O70252|HMOX2_MOUSE Heme oxygenase 2 OS=Mus musculus OX=10090 GN=Hmox2 PE=1 SV=1	1	10	10	10	51.1	35.738	842440	876600	802140	921950	1045900	922530	857820	1040000	848220	723160	898720	897220	946900	1048900	885180	954340	1022000	1131100	Quantified	GO:0042167(BP:heme catabolic process);GO:0006788(BP:heme oxidation);GO:0055072(BP:iron ion homeostasis);GO:0001666(BP:response to hypoxia);GO:0006979(BP:response to oxidative stress);GO:0005783(CC:endoplasmic reticulum);GO:0005886(CC:plasma membrane);GO:0020037(MF:heme binding);GO:0004392(MF:heme oxygenase (decyclizing) activity);GO:0046872(MF:metal ion binding)	mmu:15369(Hmox2)	mmu00860(Porphyrin metabolism );mmu04978(Mineral absorption )	Microsome membrane;Single-pass type IV membrane protein;Cytoplasmic side;Endoplasmic reticulum membrane	PF01126(Heme oxygenase)
O70274	Protein tyrosine phosphatase type IVA 2	Ptp4a2	FUNCTION: Protein tyrosine phosphatase which stimulates progression from G1 into S phase during mitosis. Inhibits geranylgeranyl transferase type II activity by blocking the association between RABGGTA and RABGGTB (By similarity). {ECO:0000250}.	sp|O70274|TP4A2_MOUSE;sp|Q63739|TP4A1_MOUSE	sp|O70274|TP4A2_MOUSE Protein tyrosine phosphatase type IVA 2 OS=Mus musculus OX=10090 GN=Ptp4a2 PE=1 SV=1;sp|Q63739|TP4A1_MOUSE Protein tyrosine phosphatase type IVA 1 OS=Mus musculus OX=10090 GN=Ptp4a1 PE=1 SV=1	2	4	4	4	27.5	19.127	144260	170480	130660	98014	176320	148010	44937	111120	46748	36058	89223	95727	106790	113600	152290	159890	127470	128180	Quantified	GO:0005737(CC:cytoplasm);GO:0005769(CC:early endosome);GO:0005634(CC:nucleus);GO:0005886(CC:plasma membrane);GO:0004725(MF:protein tyrosine phosphatase activity)	mmu:19244		Cell membrane;Early endosome;Cytoplasm	PF00102(Protein-tyrosine phosphatase)
O70305	Ataxin-2	Atxn2	FUNCTION: Involved in EGFR trafficking, acting as negative regulator of endocytic EGFR internalization at the plasma membrane. {ECO:0000269|PubMed:18602463}.	sp|O70305|ATX2_MOUSE	sp|O70305|ATX2_MOUSE Ataxin-2 OS=Mus musculus OX=10090 GN=Atxn2 PE=1 SV=1	1	5	5	5	5.7	136.48			60865	55341	49502	43992	256250	137390	251760	117060	94554	73312	78220	100770	124090	31787	63015	29514	Quantified	GO:0021702(BP:cerebellar Purkinje cell differentiation);GO:0033962(BP:cytoplasmic mRNA processing body assembly);GO:0048872(BP:homeostasis of number of cells);GO:0040015(BP:negative regulation of multicellular organism growth);GO:0002091(BP:negative regulation of receptor internalization);GO:0050905(BP:neuromuscular process);GO:0048812(BP:neuron projection morphogenesis);GO:0010603(BP:regulation …	mmu:20239(Atxn2)	mmu05022(Pathways of neurodegeneration - multiple diseases );mmu05017(Spinocerebellar ataxia );mmu05014(Amyotrophic lateral sclerosis )	Cytoplasm	PF07145(Ataxin-2 C-terminal region);PF14438(Ataxin 2 SM domain);PF06741(LsmAD domain)
O70309	Integrin beta-5	Itgb5	FUNCTION: Integrin alpha-V/beta-5 (ITGAV:ITGB5) is a receptor for fibronectin. It recognizes the sequence R-G-D in its ligand.	sp|O70309|ITB5_MOUSE	sp|O70309|ITB5_MOUSE Integrin beta-5 OS=Mus musculus OX=10090 GN=Itgb5 PE=1 SV=2	1	7	7	7	11.3	87.908	701220	415410	397920	306910	943630	882890		66223	75666	73354	346670	173020	337440	700970	141760	609650	386160	929920	Quantified	GO:0033627(BP:cell adhesion mediated by integrin);GO:0016477(BP:cell migration);GO:0007160(BP:cell-matrix adhesion);GO:0090136(BP:epithelial cell-cell adhesion);GO:0007229(BP:integrin-mediated signaling pathway);GO:0043149(BP:stress fiber assembly);GO:0007179(BP:transforming growth factor beta receptor signaling pathway);GO:0031252(CC:cell leading edge);GO:0009986(CC:cell surface);GO:0005925(CC:f…	mmu:16419(Itgb5)	mmu04512(ECM-receptor interaction );mmu05410(Hypertrophic cardiomyopathy );mmu05205(Proteoglycans in cancer );mmu04145(Phagosome );mmu05165(Human papillomavirus infection );mmu05414(Dilated cardiomyopathy );mmu04151(PI3K-Akt signaling pathway );mmu05412(Arrhythmogenic right ventricular cardiomyopathy );mmu04148(Efferocytosis );mmu04510(Focal adhesion );mmu04810(Regulation of actin cytoskeleton )	Cell membrane;Single-pass type I membrane protein	PF17205(Integrin plexin domain);PF08725(Integrin beta cytoplasmic domain);PF00362(Integrin beta chain VWA domain);PF07965(Integrin beta tail domain)
O70310	Glycylpeptide N-tetradecanoyltransferase 1	Nmt1	FUNCTION: Adds a myristoyl group to the N-terminal glycine residue of certain cellular and viral proteins. Required for normal embryogenesis. {ECO:0000269|PubMed:15753093}.	sp|O70310|NMT1_MOUSE	sp|O70310|NMT1_MOUSE Glycylpeptide N-tetradecanoyltransferase 1 OS=Mus musculus OX=10090 GN=Nmt1 PE=1 SV=1	1	12	12	9	37.3	56.888	904020	964640	1110900	1179000	1407400	1126400	858460	716070	918750	529530	745590	1007200	1187600	1045400	1269200	1204500	1006800	1282600	Quantified	GO:0042180(BP:cellular ketone metabolic process);GO:0001701(BP:in utero embryonic development);GO:0018008(BP:N-terminal peptidyl-glycine N-myristoylation);GO:0006499(BP:N-terminal protein myristoylation);GO:0005737(CC:cytoplasm);GO:0005829(CC:cytosol);GO:0019898(CC:extrinsic component of membrane);GO:0005886(CC:plasma membrane);GO:0004379(MF:glycylpeptide N-tetradecanoyltransferase activity);GO:0…	mmu:18107		Cytoplasm;cytosol;Membrane;Peripheral membrane protein	PF01233(Myristoyl-CoA:protein N-myristoyltransferase, N-terminal domain);PF02799(Myristoyl-CoA:protein N-myristoyltransferase, C-terminal domain)
O70318	Band 4.1-like protein 2	Epb41l2	FUNCTION: Required for dynein-dynactin complex and NUMA1 recruitment at the mitotic cell cortex during anaphase. {ECO:0000250|UniProtKB:O43491}.	sp|O70318|E41L2_MOUSE	sp|O70318|E41L2_MOUSE Band 4.1-like protein 2 OS=Mus musculus OX=10090 GN=Epb41l2 PE=1 SV=2	1	17	16	14	23.9	109.94	908930	668210	723140	818320	990930	1099700	690770	670450	747750	416200	618630	659020	809270	904180	1234000	1061000	793860	953690	Quantified	GO:0030036(BP:actin cytoskeleton organization);GO:0031032(BP:actomyosin structure organization);GO:0007049(BP:cell cycle);GO:0051301(BP:cell division);GO:0030866(BP:cortical actin cytoskeleton organization);GO:1904778(BP:positive regulation of protein localization to cell cortex);GO:0008360(BP:regulation of cell shape);GO:0015629(CC:actin cytoskeleton);GO:0099738(CC:cell cortex region);GO:0030054…	mmu:13822		Cytoplasm;cytoskeleton;cell cortex;Cell membrane	PF08736(FERM adjacent (FA));PF00373(FERM central domain);PF05902(4.1 protein C-terminal domain (CTD));PF09380(FERM C-terminal PH-like domain);PF04382(SAB domain);PF09379(FERM N-terminal domain)
O70325	Phospholipid hydroperoxide glutathione peroxidase	Gpx4	FUNCTION: Essential antioxidant peroxidase that directly reduces phospholipid hydroperoxide even if they are incorporated in membranes and lipoproteins (PubMed:29290465). Can also reduce fatty acid hydroperoxide, cholesterol hydroperoxide and thymine hydroperoxide (By similarity). Plays a key role in protecting cells from oxidative damage by preventing membrane lipid peroxidation (PubMed:12566075…	sp|O70325|GPX4_MOUSE	sp|O70325|GPX4_MOUSE Phospholipid hydroperoxide glutathione peroxidase OS=Mus musculus OX=10090 GN=Gpx4 PE=1 SV=4	1	11	11	11	49.7	22.228	2806200	2927200	2988200	2060300	2196400	2695900	4509300	4580800	4039500	5883800	5872400	6437600	3239600	3239000	2809300	2264500	2950200	2608400	Quantified	GO:0007568(BP:aging);GO:0006325(BP:chromatin organization);GO:0006749(BP:glutathione metabolic process);GO:0007275(BP:multicellular organism development);GO:0110076(BP:negative regulation of ferroptosis);GO:0051258(BP:protein polymerization);GO:0050727(BP:regulation of inflammatory response);GO:0032355(BP:response to estradiol);GO:0006979(BP:response to oxidative stress);GO:0007283(BP:spermatogen…	mmu:625249(Gpx4)	mmu00480(Glutathione metabolism );mmu04216(Ferroptosis );mmu00590(Arachidonic acid metabolism )	Mitochondrion;Cytoplasm;Nucleus	PF00255(Glutathione peroxidase)
O70362	Phosphatidylinositol-glycan-specific phospholipase D	Gpld1	FUNCTION: This protein hydrolyzes the inositol phosphate linkage in proteins anchored by phosphatidylinositol glycans (GPI-anchor) thus releasing these proteins from the membrane. {ECO:0000269|PubMed:9716655}.	sp|O70362|PHLD_MOUSE	sp|O70362|PHLD_MOUSE Phosphatidylinositol-glycan-specific phospholipase D OS=Mus musculus OX=10090 GN=Gpld1 PE=1 SV=1	1	16	16	16	25.3	93.254	5430000	1323700	1308700	2010600	2033300	3684000	64000	116000	35306	398280	125070	146210	865780	708950	3710400	5766700	1446000	933470	Quantified	GO:0002042(BP:cell migration involved in sprouting angiogenesis);GO:0071277(BP:cellular response to calcium ion);GO:0071397(BP:cellular response to cholesterol);GO:0035690(BP:cellular response to drug);GO:0071241(BP:cellular response to inorganic substance);GO:0032869(BP:cellular response to insulin stimulus);GO:0071282(BP:cellular response to iron(II) ion);GO:0071467(BP:cellular response to pH);…			Secreted	PF00882(Zinc dependent phospholipase C);PF01839(FG-GAP repeat)
O70370	Cathepsin S	Ctss	FUNCTION: Thiol protease. Key protease responsible for the removal of the invariant chain from MHC class II molecules. The bond-specificity of this proteinase is in part similar to the specificities of cathepsin L.	sp|O70370|CATS_MOUSE	sp|O70370|CATS_MOUSE Cathepsin S OS=Mus musculus OX=10090 GN=Ctss PE=1 SV=2	1	10	10	10	42.6	38.474	1869000	1180900	1670200	2607000	2178300	2539800	73824	1167.7	33588	36430	54716	52298	1900800	1976700	2840200	2714600	3092700	6489300	Quantified	GO:0048002(BP:antigen processing and presentation of peptide antigen);GO:0034769(BP:basement membrane disassembly);GO:0045453(BP:bone resorption);GO:0030574(BP:collagen catabolic process);GO:0006955(BP:immune response);GO:2001259(BP:positive regulation of cation channel activity);GO:0050729(BP:positive regulation of inflammatory response);GO:0016485(BP:protein processing);GO:0006508(BP:proteolysi…	mmu:13040(Ctss)	mmu04145(Phagosome );mmu04612(Antigen processing and presentation );mmu04210(Apoptosis );mmu05152(Tuberculosis );mmu04142(Lysosome )	Lysosome;Secreted;Cytoplasmic vesicle;phagosome	PF00112(Papain family cysteine protease);PF08246(Cathepsin propeptide inhibitor domain (I29))
O70373	Xin actin-binding repeat-containing protein 1	Xirp1	FUNCTION: Protects actin filaments from depolymerization. {ECO:0000250}.	sp|O70373|XIRP1_MOUSE	sp|O70373|XIRP1_MOUSE Xin actin-binding repeat-containing protein 1 OS=Mus musculus OX=10090 GN=Xirp1 PE=1 SV=2	1	51	51	51	60.1	123.43	8577200	9521700	11274000	8630400	10661000	7694300	6312100	4932400	4987800	3916900	4802600	4413200	8956300	7561200	7487300	6314300	6011300	6538400	Quantified	GO:0007015(BP:actin filament organization);GO:0055013(BP:cardiac muscle cell development);GO:0003007(BP:heart morphogenesis);GO:0008285(BP:negative regulation of cell proliferation);GO:0032091(BP:negative regulation of protein binding);GO:0007219(BP:Notch signaling pathway);GO:0042391(BP:regulation of membrane potential);GO:0045214(BP:sarcomere organization);GO:0005912(CC:adherens junction);GO:00…			Cell junction	PF08043(Xin repeat)
O70378	ER membrane protein complex subunit 8	Emc8		sp|O70378|EMC8_MOUSE	sp|O70378|EMC8_MOUSE ER membrane protein complex subunit 8 OS=Mus musculus OX=10090 GN=Emc8 PE=1 SV=1	1	6	6	6	41.5	23.348	377700	389700	360260	381820	504700	422180	213030	110880	366330	486270	407520	526650	432630	328930	346620	436830	403210	333770	Quantified	GO:0005737(CC:cytoplasm);GO:0005829(CC:cytosol);GO:0072546(CC:ER membrane protein complex);GO:0005739(CC:mitochondrion)	mmu:18117		Endoplasmic reticulum membrane;Peripheral membrane protein;Cytoplasmic side	PF03665(Uncharacterised protein family (UPF0172))
O70400	PDZ and LIM domain protein 1	Pdlim1	FUNCTION: Cytoskeletal protein that may act as an adapter that brings other proteins (like kinases) to the cytoskeleton (By similarity). Involved in assembly, disassembly and directioning of stress fibers in fibroblasts. Required for the localization of ACTN1 and PALLD to stress fibers. Required for cell migration and in maintaining cell polarity of fibroblasts (By similarity). {ECO:0000250|UniPr…	sp|O70400|PDLI1_MOUSE	sp|O70400|PDLI1_MOUSE PDZ and LIM domain protein 1 OS=Mus musculus OX=10090 GN=Pdlim1 PE=1 SV=4	1	16	16	16	71.3	35.774	5615800	6215000	6189000	5629700	6368700	5391000	5522600	4631000	5023200	4743700	6055200	5679800	5240600	4956300	5449800	5070800	4953900	5193100	Quantified	GO:0030036(BP:actin cytoskeleton organization);GO:0030950(BP:establishment or maintenance of actin cytoskeleton polarity);GO:0010761(BP:fibroblast migration);GO:0007507(BP:heart development);GO:0030011(BP:maintenance of cell polarity);GO:0061061(BP:muscle structure development);GO:0006357(BP:regulation of transcription by RNA polymerase II);GO:0001666(BP:response to hypoxia);GO:0043149(BP:stress …	mmu:54132		Cytoplasm;cytoskeleton;myofibril;sarcomere;Z line	PF15936(Domain of unknown function (DUF4749));PF00595(PDZ domain (Also known as DHR or GLGF));PF00412(LIM domain)
O70404	Vesicle-associated membrane protein 8	Vamp8	FUNCTION: SNAREs, soluble N-ethylmaleimide-sensitive factor-attachment protein receptors, are essential proteins for fusion of cellular membranes. SNAREs localized on opposing membranes assemble to form a trans-SNARE complex, an extended, parallel four alpha-helical bundle that drives membrane fusion. VAMP8 is a SNARE involved in autophagy through the direct control of autophagosome membrane fusi…	sp|O70404|VAMP8_MOUSE	sp|O70404|VAMP8_MOUSE Vesicle-associated membrane protein 8 OS=Mus musculus OX=10090 GN=Vamp8 PE=1 SV=1	1	7	7	7	52.5	11.451	510820	76579	139730	378350	771110	366340	346350	76416	97747	109090	115520	60477	148320	165460	482160	623090	222990	612640	Quantified	GO:0097352(BP:autophagosome maturation);GO:0016240(BP:autophagosome membrane docking);GO:0071346(BP:cellular response to interferon-gamma);GO:0061025(BP:membrane fusion);GO:0070254(BP:mucus secretion);GO:1903531(BP:negative regulation of secretion by cell);GO:1903595(BP:positive regulation of histamine secretion by mast cell);GO:1902278(BP:positive regulation of pancreatic amylase secretion);GO:0…	mmu:22320(Vamp8)	mmu04130(SNARE interactions in vesicular transport );mmu04140(Autophagy - animal );mmu04611(Platelet activation )	Lysosome membrane;Single-pass type IV membrane protein;Late endosome membrane;Early endosome membrane;Cell membrane;Zymogen granule membrane	PF00957(Synaptobrevin)
O70423	Membrane primary amine oxidase	Aoc3	FUNCTION: Cell adhesion protein that participates in lymphocyte recirculation by mediating the binding of lymphocytes to peripheral lymph node vascular endothelial cells in an L-selectin-independent fashion. Has a monoamine oxidase activity. May play a role in adipogenesis (By similarity). {ECO:0000250}.	sp|O70423|AOC3_MOUSE;sp|Q812C9|AOC2_MOUSE	sp|O70423|AOC3_MOUSE Membrane primary amine oxidase OS=Mus musculus OX=10090 GN=Aoc3 PE=1 SV=3	2	10	10	10	19.1	84.533	565560	454830	468660	631050	520280	537420	414260	466150	525520	394940	338270	408940	426470	379380	671980	480600	418960	369890	Quantified	GO:0009308(BP:amine metabolic process);GO:0007155(BP:cell adhesion);GO:0042755(BP:eating behavior);GO:0002523(BP:leukocyte migration involved in inflammatory response);GO:1902283(BP:negative regulation of primary amine oxidase activity);GO:0002675(BP:positive regulation of acute inflammatory response);GO:0010828(BP:positive regulation of glucose transmembrane transport);GO:0002687(BP:positive reg…	mmu:11754(Aoc3)	mmu00260(Glycine, serine and threonine metabolism );mmu00350(Tyrosine metabolism );mmu00360(Phenylalanine metabolism );mmu00410(beta-Alanine metabolism )	Membrane;Single-pass type II membrane protein	PF02728(Copper amine oxidase, N3 domain);PF01179(Copper amine oxidase, enzyme domain);PF02727(Copper amine oxidase, N2 domain)
O70433	Four and a half LIM domains protein 2	Fhl2	FUNCTION: May function as a molecular transmitter linking various signaling pathways to transcriptional regulation. Negatively regulates the transcriptional repressor E4F1 and may function in cell growth. Inhibits the transcriptional activity of FOXO1 and its apoptotic function by enhancing the interaction of FOXO1 with SIRT1 and FOXO1 deacetylation (By similarity). Negatively regulates the calci…	sp|O70433|FHL2_MOUSE	sp|O70433|FHL2_MOUSE Four and a half LIM domains protein 2 OS=Mus musculus OX=10090 GN=Fhl2 PE=1 SV=1	1	20	20	20	74.2	32.072	9222200	11226000	10514000	7329600	6842900	9155100	31644000	27156000	27580000	38033000	43504000	37061000	14720000	15735000	15697000	10836000	17409000	10484000	Quantified	GO:0055014(BP:atrial cardiac muscle cell development);GO:0060347(BP:heart trabecula formation);GO:0043066(BP:negative regulation of apoptotic process);GO:0070885(BP:negative regulation of calcineurin-NFAT signaling cascade);GO:0000122(BP:negative regulation of transcription by RNA polymerase II);GO:0045892(BP:negative regulation of transcription, DNA-templated);GO:0001649(BP:osteoblast differenti…	mmu:14200(Fhl2)	mmu04380(Osteoclast differentiation )	Cytoplasm;Nucleus;myofibril;sarcomere;Z line	PF00412(LIM domain)
O70435	Proteasome subunit alpha type-3	Psma3	FUNCTION: Component of the 20S core proteasome complex involved in the proteolytic degradation of most intracellular proteins. This complex plays numerous essential roles within the cell by associating with different regulatory particles. Associated with two 19S regulatory particles, forms the 26S proteasome and thus participates in the ATP-dependent degradation of ubiquitinated proteins. The 26S…	sp|O70435|PSA3_MOUSE	sp|O70435|PSA3_MOUSE Proteasome subunit alpha type-3 OS=Mus musculus OX=10090 GN=Psma3 PE=1 SV=3	1	12	12	12	43.1	28.405	3180700	3246000	3257000	3322300	3084800	3155500	2913500	2771200	2924600	2665900	3056400	3323700	3273400	3142100	3407800	3049000	3043900	3180500	Quantified	GO:0010498(BP:proteasomal protein catabolic process);GO:0010499(BP:proteasomal ubiquitin-independent protein catabolic process);GO:0043161(BP:proteasome-mediated ubiquitin-dependent protein catabolic process);GO:0052548(BP:regulation of endopeptidase activity);GO:0005737(CC:cytoplasm);GO:0005829(CC:cytosol);GO:0005654(CC:nucleoplasm);GO:0005634(CC:nucleus);GO:0000502(CC:proteasome complex);GO:000…	mmu:19167(Psma3)	mmu05022(Pathways of neurodegeneration - multiple diseases );mmu03050(Proteasome );mmu05017(Spinocerebellar ataxia );mmu05020(Prion disease );mmu05016(Huntington disease );mmu05012(Parkinson disease );mmu05010(Alzheimer disease );mmu05014(Amyotrophic lateral sclerosis )	Cytoplasm;Nucleus	PF10584(Proteasome subunit A N-terminal signature);PF00227(Proteasome subunit)
O70439	Syntaxin-7	Stx7	FUNCTION: May be involved in protein trafficking from the plasma membrane to the early endosome (EE) as well as in homotypic fusion of endocytic organelles. Mediates the endocytic trafficking from early endosomes to late endosomes and lysosomes (By similarity). {ECO:0000250}.	sp|O70439|STX7_MOUSE	sp|O70439|STX7_MOUSE Syntaxin-7 OS=Mus musculus OX=10090 GN=Stx7 PE=1 SV=3	1	7	7	7	34.9	29.82	1086700	1050700	1044700	908270	990150	1118100	550220	612730	696770	910900	793240	871870	854770	927110	661320	1092200	962890	1094100	Quantified	GO:0006886(BP:intracellular protein transport);GO:0070925(BP:organelle assembly);GO:0051640(BP:organelle localization);GO:1902685(BP:positive regulation of receptor localization to synapse);GO:0001916(BP:positive regulation of T cell mediated cytotoxicity);GO:1903076(BP:regulation of protein localization to plasma membrane);GO:0048278(BP:vesicle docking);GO:0006906(BP:vesicle fusion);GO:0042582(C…			Early endosome membrane;Single-pass type IV membrane protein	PF05739(SNARE domain);PF14523(Syntaxin-like protein)
O70456	14-3-3 protein sigma	Sfn	FUNCTION: Adapter protein implicated in the regulation of a large spectrum of both general and specialized signaling pathways. Binds to a large number of partners, usually by recognition of a phosphoserine or phosphothreonine motif. Binding generally results in the modulation of the activity of the binding partner. When bound to KRT17, regulates protein synthesis and epithelial cell growth by sti…	sp|O70456|1433S_MOUSE	sp|O70456|1433S_MOUSE 14-3-3 protein sigma OS=Mus musculus OX=10090 GN=Sfn PE=1 SV=2	1	5	3	3	22.6	27.706	127610	31723	206460	307900	258210	121940	21417	22746	7551.3		13337	7572.8	227770	140090	139610	188750	102570	159130	Quantified	GO:0061436(BP:establishment of skin barrier);GO:0008630(BP:intrinsic apoptotic signaling pathway in response to DNA damage);GO:0031424(BP:keratinization);GO:0003334(BP:keratinocyte development);GO:0030216(BP:keratinocyte differentiation);GO:0043154(BP:negative regulation of cysteine-type endopeptidase activity involved in apoptotic process);GO:0010839(BP:negative regulation of keratinocyte prolif…	mmu:55948(Sfn)	mmu04110(Cell cycle );mmu04115(p53 signaling pathway );mmu04960(Aldosterone-regulated sodium reabsorption )	Cytoplasm;Nucleus;Secreted	PF00244(14-3-3 protein)
O70468	Myosin-binding protein C, cardiac-type	Mybpc3	FUNCTION: Thick filament-associated protein located in the crossbridge region of vertebrate striated muscle a bands. In vitro it binds MHC, F-actin and native thin filaments, and modifies the activity of actin-activated myosin ATPase. It may modulate muscle contraction or may play a more structural role.	sp|O70468|MYPC3_MOUSE	sp|O70468|MYPC3_MOUSE Myosin-binding protein C, cardiac-type OS=Mus musculus OX=10090 GN=Mybpc3 PE=1 SV=1	1	87	87	87	70.4	140.63	130720000	175660000	139190000	128630000	114090000	123420000	363070000	323300000	371900000	391980000	389210000	325690000	216460000	189410000	168770000	141880000	217370000	136400000	Quantified	GO:0060048(BP:cardiac muscle contraction);GO:0007155(BP:cell adhesion);GO:0003007(BP:heart morphogenesis);GO:0006936(BP:muscle contraction);GO:0031034(BP:myosin filament assembly);GO:0008016(BP:regulation of heart contraction);GO:0002027(BP:regulation of heart rate);GO:0045214(BP:sarcomere organization);GO:0055010(BP:ventricular cardiac muscle tissue morphogenesis);GO:0031672(CC:A band);GO:009751…				PF00041(Fibronectin type III domain);PF07679(Immunoglobulin I-set domain)
O70475	UDP-glucose 6-dehydrogenase	Ugdh	FUNCTION: Catalyzes the formation of UDP-alpha-D-glucuronate, a constituent of complex glycosaminoglycans (PubMed:9737970). Required for the biosynthesis of chondroitin sulfate and heparan sulfate. Required for embryonic development via its role in the biosynthesis of glycosaminoglycans (PubMed:14505572). {ECO:0000269|PubMed:14505572, ECO:0000269|PubMed:9737970}.	sp|O70475|UGDH_MOUSE	sp|O70475|UGDH_MOUSE UDP-glucose 6-dehydrogenase OS=Mus musculus OX=10090 GN=Ugdh PE=1 SV=1	1	19	19	19	51.3	54.831	2251500	1083900	1871400	2417300	3130100	2236900	22663	20832	4048.9	12575	11356	16565	1001600	1755700	1665100	2617600	1355600	2347800	Quantified	GO:0005975(BP:carbohydrate metabolic process);GO:0030206(BP:chondroitin sulfate biosynthetic process);GO:0001702(BP:gastrulation with mouth forming second);GO:0006024(BP:glycosaminoglycan biosynthetic process);GO:0015012(BP:heparan sulfate proteoglycan biosynthetic process);GO:0034214(BP:protein hexamerization);GO:0006065(BP:UDP-glucuronate biosynthetic process);GO:0005829(CC:cytosol);GO:0005654(…	mmu:22235(Ugdh)	mmu01240(Biosynthesis of cofactors );mmu00520(Amino sugar and nucleotide sugar metabolism );mmu00040(Pentose and glucuronate interconversions );mmu01250(Biosynthesis of nucleotide sugars );mmu00053(Ascorbate and aldarate metabolism )		PF03721(UDP-glucose/GDP-mannose dehydrogenase family, NAD binding domain);PF00984(UDP-glucose/GDP-mannose dehydrogenase family, central domain);PF03720(UDP-glucose/GDP-mannose dehydrogenase family, UDP binding domain)
O70481	E3 ubiquitin-protein ligase UBR1	Ubr1	FUNCTION: E3 ubiquitin-protein ligase which is a component of the N-end rule pathway. Recognizes and binds to proteins bearing specific N-terminal residues that are destabilizing according to the N-end rule, leading to their ubiquitination and subsequent degradation. May be involved in pancreatic homeostasis. Binds leucine and is a negative regulator of the leucine-mTOR signaling pathway, thereby…	sp|O70481|UBR1_MOUSE	sp|O70481|UBR1_MOUSE E3 ubiquitin-protein ligase UBR1 OS=Mus musculus OX=10090 GN=Ubr1 PE=1 SV=2	1	4	4	4	3.3	200.24	195980	1208300	319050	689140	292880	663150	723720	613830	692470	2159400	536960	638400	120060	39242	330920	550290	540200	422030	Quantified	GO:0071233(BP:cellular response to leucine);GO:0032007(BP:negative regulation of TOR signaling);GO:0016567(BP:protein ubiquitination);GO:0006511(BP:ubiquitin-dependent protein catabolic process);GO:0071596(BP:ubiquitin-dependent protein catabolic process via the N-end rule pathway);GO:0005737(CC:cytoplasm);GO:0005829(CC:cytosol);GO:0000502(CC:proteasome complex);GO:0000151(CC:ubiquitin ligase com…	mmu:22222		Cytoplasm;cytosol	PF02617(ATP-dependent Clp protease adaptor protein ClpS);PF02207(Putative zinc finger in N-recognin (UBR box))
O70492	Sorting nexin-3	Snx3	FUNCTION: Phosphoinositide-binding protein required for multivesicular body formation. Specifically binds phosphatidylinositol 3-phosphate (PtdIns(P3)). Also can bind phosphatidylinositol 4-phosphate (PtdIns(P4)), phosphatidylinositol 5-phosphate (PtdIns(P5)) and phosphatidylinositol 3,5-biphosphate (PtdIns(3,5)P2) (PubMed:19576982). Plays a role in protein transport between cellular compartments…	sp|O70492|SNX3_MOUSE	sp|O70492|SNX3_MOUSE Sorting nexin-3 OS=Mus musculus OX=10090 GN=Snx3 PE=1 SV=3	1	8	8	6	64.2	18.757	1012700	996850	1129800	1227100	1324100	1105400	702580	818190	735330	820240	824460	754610	1031800	783770	969600	1157800	1353000	1185100	Quantified	GO:0032456(BP:endocytic recycling);GO:0006783(BP:heme biosynthetic process);GO:0042541(BP:hemoglobin biosynthetic process);GO:0070676(BP:intralumenal vesicle formation);GO:0034499(BP:late endosome to Golgi transport);GO:0010324(BP:membrane invagination);GO:2000642(BP:negative regulation of early endosome to late endosome transport);GO:0050765(BP:negative regulation of phagocytosis);GO:0042177(BP:…			Early endosome;Cytoplasmic vesicle;phagosome	PF00787(PX domain)
O70493	Sorting nexin-12	Snx12	FUNCTION: May be involved in several stages of intracellular trafficking. {ECO:0000250}.	sp|O70493|SNX12_MOUSE	sp|O70493|SNX12_MOUSE Sorting nexin-12 OS=Mus musculus OX=10090 GN=Snx12 PE=1 SV=1	1	7	5	5	43	19.116	258940	193820	202000	358660	427540	323030	250850	165110	473150	361880	260000	312810	261450	182210	430600	472220	319840	304400	Quantified	GO:0032456(BP:endocytic recycling);GO:0034499(BP:late endosome to Golgi transport);GO:2000642(BP:negative regulation of early endosome to late endosome transport);GO:0010629(BP:negative regulation of gene expression);GO:0042177(BP:negative regulation of protein catabolic process);GO:0010955(BP:negative regulation of protein processing);GO:0051224(BP:negative regulation of protein transport);GO:00…	mmu:55988(Snx12)	mmu04144(Endocytosis )	Membrane;Peripheral membrane protein;Cytoplasmic side	PF00787(PX domain)
O70496	H(+)/Cl(-) exchange transporter 7	Clcn7	FUNCTION: Slowly voltage-gated channel mediating the exchange of chloride ions against protons (PubMed:16525474, PubMed:19661288). Functions as antiporter and contributes to the acidification of the lysosome lumen and may be involved in maintaining lysosomal pH (PubMed:16525474, PubMed:19661288). The CLC channel family contains both chloride channels and proton-coupled anion transporters that exc…	sp|O70496|CLCN7_MOUSE	sp|O70496|CLCN7_MOUSE H(+)/Cl(-) exchange transporter 7 OS=Mus musculus OX=10090 GN=Clcn7 PE=1 SV=1	1	1	1	1	2.1	88.712					8580.1	11458							10818	16477	35660	12759	12518	14587	Quantified	GO:0009268(BP:response to pH);GO:0031410(CC:cytoplasmic vesicle);GO:0016021(CC:integral component of membrane);GO:0043231(CC:intracellular membrane-bounded organelle);GO:0005765(CC:lysosomal membrane);GO:0005654(CC:nucleoplasm);GO:0015297(MF:antiporter activity);GO:0005524(MF:ATP binding);GO:0015108(MF:chloride transmembrane transporter activity);GO:0022857(MF:transmembrane transporter activity);…	mmu:26373		Lysosome membrane;Multi-pass membrane protein	PF00571(CBS domain);PF00654(Voltage gated chloride channel)
O70503	Very-long-chain 3-oxoacyl-CoA reductase	Hsd17b12	FUNCTION: Catalyzes the second of the four reactions of the long-chain fatty acids elongation cycle. This endoplasmic reticulum-bound enzymatic process, allows the addition of two carbons to the chain of long- and very long-chain fatty acids/VLCFAs per cycle. This enzyme has a 3-ketoacyl-CoA reductase activity, reducing 3-ketoacyl-CoA to 3-hydroxyacyl-CoA, within each cycle of fatty acid elongati…	sp|O70503|DHB12_MOUSE	sp|O70503|DHB12_MOUSE Very-long-chain 3-oxoacyl-CoA reductase OS=Mus musculus OX=10090 GN=Hsd17b12 PE=1 SV=1	1	10	10	10	40.7	34.741	2281700	1772500	2169600	2308200	2328600	2108000	1329400	1033000	1155100	682370	1217900	760340	1574800	1848100	2090000	2009600	1660600	2467700	Quantified	GO:0006703(BP:estrogen biosynthetic process);GO:0030198(BP:extracellular matrix organization);GO:0006633(BP:fatty acid biosynthetic process);GO:0010811(BP:positive regulation of cell-substrate adhesion);GO:0005789(CC:endoplasmic reticulum membrane);GO:0031012(CC:extracellular matrix);GO:0016021(CC:integral component of membrane);GO:0102339(MF:3-oxo-arachidoyl-CoA reductase activity);GO:0102340(MF…	mmu:56348(Hsd17b12)	mmu01040(Biosynthesis of unsaturated fatty acids );mmu00140(Steroid hormone biosynthesis );mmu00062(Fatty acid elongation )	Endoplasmic reticulum membrane;Multi-pass membrane protein	PF00106(short chain dehydrogenase)
O70548	Telethonin	Tcap	FUNCTION: Muscle assembly regulating factor. Mediates the antiparallel assembly of titin (TTN) molecules at the sarcomeric Z-disk (By similarity). {ECO:0000250}.	sp|O70548|TELT_MOUSE	sp|O70548|TELT_MOUSE Telethonin OS=Mus musculus OX=10090 GN=Tcap PE=1 SV=1	1	11	11	11	75.4	19.077	868180	1329300	806300	493500	583440	991990	2712400	2780300	1959800	2405600	2078200	2474000	1333400	1713400	1121500	1195000	1616000	872390	Quantified	GO:0007512(BP:adult heart development);GO:0060048(BP:cardiac muscle contraction);GO:0048739(BP:cardiac muscle fiber development);GO:0003300(BP:cardiac muscle hypertrophy);GO:0014898(BP:cardiac muscle hypertrophy in response to stress);GO:0055008(BP:cardiac muscle tissue morphogenesis);GO:0055003(BP:cardiac myofibril assembly);GO:0035995(BP:detection of muscle stretch);GO:0030916(BP:otic vesicle f…	mmu:21393		Cytoplasm;myofibril;sarcomere	PF09470(Telethonin protein)
O70551	SRSF protein kinase 1	Srpk1	FUNCTION: Serine/arginine-rich protein-specific kinase which specifically phosphorylates its substrates at serine residues located in regions rich in arginine/serine dipeptides, known as RS domains and is involved in the phosphorylation of SR splicing factors and the regulation of splicing. Plays a central role in the regulatory network for splicing, controlling the intranuclear distribution of s…	sp|O70551|SRPK1_MOUSE	sp|O70551|SRPK1_MOUSE SRSF protein kinase 1 OS=Mus musculus OX=10090 GN=Srpk1 PE=1 SV=2	1	2	2	2	5.1	73.088				33009	33711	22876								16890	16192			33985	Identified	GO:0030154(BP:cell differentiation);GO:0007059(BP:chromosome segregation);GO:0035556(BP:intracellular signal transduction);GO:0045071(BP:negative regulation of viral genome replication);GO:0045070(BP:positive regulation of viral genome replication);GO:0006468(BP:protein phosphorylation);GO:0010468(BP:regulation of gene expression);GO:0050684(BP:regulation of mRNA processing);GO:0000245(BP:spliceo…	mmu:20815(Srpk1)	mmu05168(Herpes simplex virus 1 infection )	Cytoplasm;Nucleus;nucleoplasm;Nucleus matrix;Microsome;Nucleus speckle;Chromosome	PF00069(Protein kinase domain)
O70566	Protein diaphanous homolog 2	Diaph2	FUNCTION: May be involved in oogenesis.	sp|O70566|DIAP2_MOUSE	sp|O70566|DIAP2_MOUSE Protein diaphanous homolog 2 OS=Mus musculus OX=10090 GN=Diaph2 PE=1 SV=2	1	4	4	4	5.4	124.87	33318	57353	17968	37266	41460	33875	53489	62046	71327	41626	22653	44101	42058	30053	69224	25883	27530	36897	Quantified	GO:0030041(BP:actin filament polymerization);GO:0007275(BP:multicellular organism development);GO:0048477(BP:oogenesis);GO:0003779(MF:actin binding);GO:0017048(MF:Rho GTPase binding)				PF02181(Formin Homology 2 Domain);PF06345(DRF Autoregulatory Domain);PF06371(Diaphanous GTPase-binding Domain);PF06367(Diaphanous FH3 Domain)
O70571	[Pyruvate dehydrogenase (acetyl-transferring)] kinase isozyme 4, mitochondrial	Pdk4	FUNCTION: Kinase that plays a key role in regulation of glucose and fatty acid metabolism and homeostasis via phosphorylation of the pyruvate dehydrogenase subunits PDHA1 and PDHA2. This inhibits pyruvate dehydrogenase activity, and thereby regulates metabolite flux through the tricarboxylic acid cycle, down-regulates aerobic respiration and inhibits the formation of acetyl-coenzyme A from pyruva…	sp|O70571|PDK4_MOUSE	sp|O70571|PDK4_MOUSE [Pyruvate dehydrogenase (acetyl-transferring)] kinase isozyme 4, mitochondrial OS=Mus musculus OX=10090 GN=Pdk4 PE=1 SV=1	1	13	13	13	54.1	46.596	518240	872610	884330	462400	313230	424310	1446000	2782400	2143800	2468500	2329100	2545000	1064100	841010	644820	378980	1122500	491250	Quantified	GO:0071398(BP:cellular response to fatty acid);GO:0009267(BP:cellular response to starvation);GO:0042593(BP:glucose homeostasis);GO:0006006(BP:glucose metabolic process);GO:0008286(BP:insulin receptor signaling pathway);GO:2000811(BP:negative regulation of anoikis);GO:1904183(BP:negative regulation of pyruvate dehydrogenase activity);GO:0006468(BP:protein phosphorylation);GO:0072593(BP:reactive o…	mmu:27273(Pdk4)	mmu05415(Diabetic cardiomyopathy )	Mitochondrion matrix	PF02518(Histidine kinase-, DNA gyrase B-, and HSP90-like ATPase);PF10436(Mitochondrial branched-chain alpha-ketoacid dehydrogenase kinase)
O70572	Sphingomyelin phosphodiesterase 2	Smpd2	FUNCTION: Converts sphingomyelin to ceramide. Hydrolyze 1-acyl-2-lyso-sn-glycero-3-phosphocholine (lyso-PC) and 1-O-alkyl-2-lyso-sn-glycero-3-phosphocholine (lyso-platelet-activating factor). The physiological substrate seems to be Lyso-PAF (By similarity). {ECO:0000250}.	sp|O70572|NSMA_MOUSE	sp|O70572|NSMA_MOUSE Sphingomyelin phosphodiesterase 2 OS=Mus musculus OX=10090 GN=Smpd2 PE=1 SV=1	1	11	11	11	35.3	47.466	365510	505210	396100	319510	368140	395670	936950	957920	974690	538270	818390	896480	577310	549940	382210	367840	532440	384450	Quantified	GO:0046513(BP:ceramide biosynthetic process);GO:0035556(BP:intracellular signal transduction);GO:0043065(BP:positive regulation of apoptotic process);GO:0009612(BP:response to mechanical stimulus);GO:0006685(BP:sphingomyelin catabolic process);GO:0006684(BP:sphingomyelin metabolic process);GO:0005901(CC:caveola);GO:0016021(CC:integral component of membrane);GO:0016020(CC:membrane);GO:0046872(MF:m…	mmu:20598(Smpd2)	mmu00600(Sphingolipid metabolism );mmu04071(Sphingolipid signaling pathway )	Cell membrane;Multi-pass membrane protein	PF03372(Endonuclease/Exonuclease/phosphatase family)
O70589	Peripheral plasma membrane protein CASK	Cask	FUNCTION: Multidomain scaffolding protein with a role in synaptic transmembrane protein anchoring and ion channel trafficking. Contributes to neural development and regulation of gene expression via interaction with the transcription factor TBR1. Binds to cell-surface proteins, including amyloid precursor protein, neurexins, and syndecans. May mediate a link between the extracellular matrix and t…	sp|O70589|CSKP_MOUSE	sp|O70589|CSKP_MOUSE Peripheral plasma membrane protein CASK OS=Mus musculus OX=10090 GN=Cask PE=1 SV=2	1	4	4	4	4.9	105.11	74788	43726	80738	129060	84783	80025		63055	59140		62649	71572	61246	94208	78294	109070	66586	116560	Quantified	GO:0070509(BP:calcium ion import);GO:0001953(BP:negative regulation of cell-matrix adhesion);GO:0090288(BP:negative regulation of cellular response to growth factor stimulus);GO:0010839(BP:negative regulation of keratinocyte proliferation);GO:0061045(BP:negative regulation of wound healing);GO:0090280(BP:positive regulation of calcium ion import);GO:0061003(BP:positive regulation of dendritic spi…	mmu:12361		Nucleus;Cytoplasm;Cell membrane;Peripheral membrane protein	PF00625(Guanylate kinase);PF02828(L27 domain);PF07653(Variant SH3 domain);PF00595(PDZ domain (Also known as DHR or GLGF));PF00069(Protein kinase domain)
O70591	Prefoldin subunit 2	Pfdn2	FUNCTION: Binds specifically to cytosolic chaperonin (c-CPN) and transfers target proteins to it. Binds to nascent polypeptide chain and promotes folding in an environment in which there are many competing pathways for nonnative proteins.	sp|O70591|PFD2_MOUSE	sp|O70591|PFD2_MOUSE Prefoldin subunit 2 OS=Mus musculus OX=10090 GN=Pfdn2 PE=1 SV=2	1	5	5	5	39	16.534	316090	405370	318540	304760	417940	224440	248630	216500	218400	301850	147850	18869	405720	292050	366060	297590	288660	440130	Quantified	GO:0051495(BP:positive regulation of cytoskeleton organization);GO:0006457(BP:protein folding);GO:0005737(CC:cytoplasm);GO:0005829(CC:cytosol);GO:0005739(CC:mitochondrion);GO:0005634(CC:nucleus);GO:0016272(CC:prefoldin complex);GO:0044183(MF:protein binding involved in protein folding);GO:0051082(MF:unfolded protein binding)	mmu:18637		Nucleus;Cytoplasm;Mitochondrion	PF01920(Prefoldin subunit)
O70622	Reticulon-2	Rtn2		sp|O70622|RTN2_MOUSE	sp|O70622|RTN2_MOUSE Reticulon-2 OS=Mus musculus OX=10090 GN=Rtn2 PE=1 SV=1	1	5	5	5	17.2	51.346	2029100	2896200	2377200	2009400	1659800	2073900	6131300	5711100	6428700	3957000	5003700	5507900	3534200	2935200	2806800	2191600	3586200	2170500	Quantified	GO:0065002(BP:intracellular protein transmembrane transport);GO:0046324(BP:regulation of glucose import);GO:0005783(CC:endoplasmic reticulum);GO:0005789(CC:endoplasmic reticulum membrane);GO:0016021(CC:integral component of membrane);GO:0030315(CC:T-tubule);GO:0014802(CC:terminal cisterna)	mmu:20167		Endoplasmic reticulum membrane;Multi-pass membrane protein;Sarcoplasmic reticulum membrane;Cell membrane;sarcolemma;T-tubule;Cytoplasm;myofibril;sarcomere;Z line;cytoskeleton	PF02453(Reticulon)
O88207	Collagen alpha-1(V) chain	Col5a1	FUNCTION: Type V collagen is a member of group I collagen (fibrillar forming collagen). It is a minor connective tissue component of nearly ubiquitous distribution. Type V collagen binds to DNA, heparan sulfate, thrombospondin, heparin, and insulin (By similarity). Transcriptionally activated by CEBPZ, which recognizes a CCAAT-like motif, CAAAT in the COL5A1 promoter. {ECO:0000250, ECO:0000269|Pu…	sp|O88207|CO5A1_MOUSE	sp|O88207|CO5A1_MOUSE Collagen alpha-1(V) chain OS=Mus musculus OX=10090 GN=Col5a1 PE=1 SV=2	1	5	5	5	4.2	183.67	42547	18284	63127	2571.1	110670	49242						19464	20998	35859	77601	72390	9961.1	48247	Quantified	GO:0001568(BP:blood vessel development);GO:0007155(BP:cell adhesion);GO:0016477(BP:cell migration);GO:0032964(BP:collagen biosynthetic process);GO:0030199(BP:collagen fibril organization);GO:0030198(BP:extracellular matrix organization);GO:0048592(BP:eye morphogenesis);GO:0003007(BP:heart morphogenesis);GO:0045112(BP:integrin biosynthetic process);GO:1903225(BP:negative regulation of endodermal c…	mmu:12831(Col5a1)	mmu04974(Protein digestion and absorption )	Secreted;extracellular space;extracellular matrix	PF01410(Fibrillar collagen C-terminal domain);PF01391(Collagen triple helix repeat (20 copies));PF02210(Laminin G domain)
O88271	Craniofacial development protein 1	Cfdp1	FUNCTION: May play a role during embryogenesis. May modulate tooth organogenesis since alterations of this protein function affect tooth organs size as well as individual cell fate and survival. In embryonic cells, blockage of the function results in increased number of apoptotic cells, reduced proliferation, alterations in cell shape and fibronection matrix synthesis. {ECO:0000269|PubMed:1041532…	sp|O88271|CFDP1_MOUSE	sp|O88271|CFDP1_MOUSE Craniofacial development protein 1 OS=Mus musculus OX=10090 GN=Cfdp1 PE=1 SV=1	1	3	3	3	17.6	32.921	86733	46041	62298	60697	105870	83258							51645	59681	76813	106230	56244	91869	Quantified	GO:0007155(BP:cell adhesion);GO:0007275(BP:multicellular organism development);GO:2000270(BP:negative regulation of fibroblast apoptotic process);GO:0042127(BP:regulation of cell proliferation);GO:0008360(BP:regulation of cell shape);GO:0005604(CC:basement membrane);GO:0000777(CC:condensed chromosome kinetochore)	mmu:23837		Chromosome;centromere;kinetochore	PF07572(Bucentaur or craniofacial development)
O88291	DBIRD complex subunit ZNF326	Znf326	FUNCTION: Core component of the DBIRD complex, a multiprotein complex that acts at the interface between core mRNP particles and RNA polymerase II (RNAPII) and integrates transcript elongation with the regulation of alternative splicing: the DBIRD complex affects local transcript elongation rates and alternative splicing of a large set of exons embedded in (A + T)-rich DNA regions (By similarity)…	sp|O88291|ZN326_MOUSE	sp|O88291|ZN326_MOUSE DBIRD complex subunit ZNF326 OS=Mus musculus OX=10090 GN=Znf326 PE=1 SV=1	1	2	2	2	4.8	65.225		34648	35453	18418	31564	31490	13971				17532		10998	38686	79069	27828		67839	Quantified	GO:0006397(BP:mRNA processing);GO:0045893(BP:positive regulation of transcription, DNA-templated);GO:0032784(BP:regulation of DNA-templated transcription, elongation);GO:0043484(BP:regulation of RNA splicing);GO:0008380(BP:RNA splicing);GO:0044609(CC:DBIRD complex);GO:0043231(CC:intracellular membrane-bounded organelle);GO:0016363(CC:nuclear matrix);GO:0005654(CC:nucleoplasm);GO:0005634(CC:nucleu…	mmu:54367		Nucleus matrix	PF04988(A-kinase anchoring protein 95 (AKAP95))
O88322	Nidogen-2	Nid2	FUNCTION: Cell adhesion glycoprotein. Might be involved in osteoblast differentiation. It probably has a role in cell-extracellular matrix interactions.	sp|O88322|NID2_MOUSE	sp|O88322|NID2_MOUSE Nidogen-2 OS=Mus musculus OX=10090 GN=Nid2 PE=1 SV=2	1	16	15	15	16.9	153.91	781340	790200	1014600	864880	816410	976710	858760	757540	736430	898320	904540	641050	789440	825640	865750	966970	714720	867990	Quantified	GO:0007160(BP:cell-matrix adhesion);GO:0005604(CC:basement membrane);GO:0009986(CC:cell surface);GO:0062023(CC:collagen-containing extracellular matrix);GO:0031012(CC:extracellular matrix);GO:0005576(CC:extracellular region);GO:0005886(CC:plasma membrane);GO:0005509(MF:calcium ion binding)	mmu:18074		Secreted;extracellular space;extracellular matrix;basement membrane	PF07474(G2F domain);PF06119(Nidogen-like);PF07645(Calcium-binding EGF domain);PF00058(Low-density lipoprotein receptor repeat class B);PF00086(Thyroglobulin type-1 repeat)
O88342	WD repeat-containing protein 1	Wdr1	FUNCTION: Induces disassembly of actin filaments in conjunction with ADF/cofilin family proteins (By similarity). Enhances cofilin-mediated actin severing (PubMed:25915128). Involved in cytokinesis. Involved in chemotactic cell migration by restricting lamellipodial membrane protrusions (By similarity). Involved in myocardium sarcomere organization. Required for cardiomyocyte growth at the postna…	sp|O88342|WDR1_MOUSE	sp|O88342|WDR1_MOUSE WD repeat-containing protein 1 OS=Mus musculus OX=10090 GN=Wdr1 PE=1 SV=3	1	28	28	28	65.2	66.406	15431000	14762000	15489000	15542000	17263000	16175000	14047000	14807000	13863000	12964000	14530000	14847000	16857000	15820000	15593000	15135000	15754000	17401000	Quantified	GO:0030036(BP:actin cytoskeleton organization);GO:0030042(BP:actin filament depolymerization);GO:0030043(BP:actin filament fragmentation);GO:0043297(BP:apical junction assembly);GO:0030865(BP:cortical cytoskeleton organization);GO:0042247(BP:establishment of planar polarity of follicular epithelium);GO:0040011(BP:locomotion);GO:0045199(BP:maintenance of epithelial cell apical/basal polarity);GO:0…	mmu:22388		Cytoplasm;cytoskeleton;Cell projection;podosome	PF00400(WD domain, G-beta repeat)
O88384	Vesicle transport through interaction with t-SNAREs homolog 1B	Vti1b	FUNCTION: V-SNARE that mediates vesicle transport pathways through interactions with t-SNAREs on the target membrane. These interactions are proposed to mediate aspects of the specificity of vesicle trafficking and to promote fusion of the lipid bilayers. {ECO:0000305|PubMed:15363411}.	sp|O88384|VTI1B_MOUSE	sp|O88384|VTI1B_MOUSE Vesicle transport through interaction with t-SNAREs homolog 1B OS=Mus musculus OX=10090 GN=Vti1b PE=1 SV=1	1	4	4	4	20.3	26.713	168660	129000	152440	69064	226500	214570	121000	170110	143050	160270	167870	257160	178110	188210	322640	227740	205220	191170	Quantified	GO:0006888(BP:ER to Golgi vesicle-mediated transport);GO:0006896(BP:Golgi to vacuole transport);GO:0006891(BP:intra-Golgi vesicle-mediated transport);GO:0006623(BP:protein targeting to vacuole);GO:1903076(BP:regulation of protein localization to plasma membrane);GO:0042147(BP:retrograde transport, endosome to Golgi);GO:0048280(BP:vesicle fusion with Golgi apparatus);GO:0031225(CC:anchored compone…			Early endosome membrane;Single-pass type IV membrane protein;Late endosome membrane;Lysosome membrane;Cytoplasmic granule;Recycling endosome membrane	PF05008(Vesicle transport v-SNARE protein N-terminus);PF12352(Snare region anchored in the vesicle membrane C-terminus)
O88413	Tubby-related protein 3	Tulp3	FUNCTION: Negative regulator of the Shh signaling transduction pathway: recruited to primary cilia via association with the IFT complex A (IFT-A) and is required for recruitment of G protein-coupled receptor GPR161 to cilia, a promoter of PKA-dependent basal repression machinery in Shh signaling. Binds to phosphorylated inositide (phosphoinositide) lipids. Both IFT-A- and phosphoinositide-binding…	sp|O88413|TULP3_MOUSE	sp|O88413|TULP3_MOUSE Tubby-related protein 3 OS=Mus musculus OX=10090 GN=Tulp3 PE=1 SV=1	1	1	1	1	2	51.23	191540	150560	237150	78931	193430	137540	139490	195660	12557	230980	574310	529690	194190	375460	489350	179930	233220	187940	Quantified	GO:0009952(BP:anterior/posterior pattern specification);GO:0060348(BP:bone development);GO:0007420(BP:brain development);GO:0060434(BP:bronchus morphogenesis);GO:0021953(BP:central nervous system neuron differentiation);GO:0021904(BP:dorsal/ventral neural tube patterning);GO:0031076(BP:embryonic camera-type eye development);GO:0042733(BP:embryonic digit morphogenesis);GO:0048702(BP:embryonic neur…	mmu:22158		Nucleus;Cell membrane;Cell projection;cilium;Cytoplasm;Secreted	PF16322(Tubby N-terminal);PF01167(Tub family)
O88428	Bifunctional 3-phosphoadenosine 5-phosphosulfate synthase 2	Papss2	FUNCTION: Bifunctional enzyme with both ATP sulfurylase and APS kinase activity, which mediates two steps in the sulfate activation pathway. The first step is the transfer of a sulfate group to ATP to yield adenosine 5'-phosphosulfate (APS), and the second step is the transfer of a phosphate group from ATP to APS yielding 3'-phosphoadenylylsulfate (PAPS: activated sulfate donor used by sulfotrans…	sp|O88428|PAPS2_MOUSE	sp|O88428|PAPS2_MOUSE Bifunctional 3-phosphoadenosine 5-phosphosulfate synthase 2 OS=Mus musculus OX=10090 GN=Papss2 PE=1 SV=2	1	10	10	9	21.6	70.35	329110	233710	348890	248580	347060	250790	108070	13098	13429	1496			199390	359500	318800	445090	180790	736930	Quantified	GO:0050428(BP:3'-phosphoadenosine 5'-phosphosulfate biosynthetic process);GO:0007596(BP:blood coagulation);GO:0060348(BP:bone development);GO:0000103(BP:sulfate assimilation);GO:0004020(MF:adenylylsulfate kinase activity);GO:0005524(MF:ATP binding);GO:0016779(MF:nucleotidyltransferase activity);GO:0004781(MF:sulfate adenylyltransferase (ATP) activity)	mmu:23972(Papss2)	mmu00450(Selenocompound metabolism );mmu00230(Purine metabolism );mmu00920(Sulfur metabolism )		PF14306(PUA-like domain);PF01747(ATP-sulfurylase);PF01583(Adenylylsulphate kinase)
O88441	Metaxin-2	Mtx2	FUNCTION: Involved in transport of proteins into the mitochondrion. {ECO:0000269|PubMed:10381257}.	sp|O88441|MTX2_MOUSE	sp|O88441|MTX2_MOUSE Metaxin-2 OS=Mus musculus OX=10090 GN=Mtx2 PE=1 SV=1	1	11	11	11	54.8	29.758	2511100	3384600	2738400	2334700	2247800	2203000	6433200	6690000	6772700	6930200	7597500	8314900	3726200	3113900	3029000	2849800	3796500	2514600	Quantified	GO:0015031(BP:protein transport);GO:0005739(CC:mitochondrion);GO:0005730(CC:nucleolus);GO:0001401(CC:mitochondrial sorting and assembly machinery complex)	mmu:53375(Mtx2)	mmu04137(Mitophagy - animal )	Mitochondrion outer membrane;Mitochondrion	PF10568(Outer mitochondrial membrane transport complex protein);PF17171(Glutathione S-transferase, C-terminal domain)
[truncated: 4,303 more rows]
