# Supplementary material for: Proteomic results indicate inhibition of complement cascades is one of the mechanisms underlying the protective effects of Tongxinluo against myocardial infarction
Source: Front Pharmacol. 2026 Jul 10;17:1866207. doi: 10.3389/fphar.2026.1866207 (PMC13395653; doi:10.3389/fphar.2026.1866207)
Supplement: Supplementary file 5 [file Table5.xlsx]

## Sheet: KEGG_enrichment_all
KEGG_ID	Pathway_name	Count	Bg_count	DE_proteins	DE_genes	p_value	q_value	GeneRatio	BgRatio	RichFactor	Significant_KEGG
mmu04610	Complement and coagulation cascades	40	57	P07758;Q8CIZ8;Q8K182;Q8CG14;P98086;Q08761;P33587;O88783;Q91WP0;Q07235;E9PV24;O88947;P01027;P01029;P06683;P06684;P06909;P08607;P14106;P16294;P19221;P20918;P29788;P39039;P41317;P70375;P97290;Q00896;Q00897;Q00898;Q02105;Q06890;Q07968;Q61247;Q80YC5;Q8BH35;Q8CG16;Q8K0E8;Q8VCG4;Q8VCM7	Serpina1a;Vwf;C8a;C1s1;C1qa;Pros1;Proc;F5;Masp2;Serpine2;Fga;F10;C3;C4b;C9;C5;Cfh;C4bpa;C1qb;F9;F2;Plg;Vtn;Mbl1;Mbl2;F7;Serping1;Serpina1c;Serpina1d;Serpina1e;C1qc;Clu;F13b;Serpinf2;F12;C8b;C1ra;Fgb;C8g;Fgg	9.58056e-31	2.60591e-28	40/214	57/2410	0.701754	Yes
mmu05150	Staphylococcus aureus infection	14	28	Q8CG14;P98086;Q91WP0;P01027;P01029;P06684;P06909;P14106;P20918;P39039;P41317;Q02105;Q8CG16;Q8VCM7	C1s1;C1qa;Masp2;C3;C4b;C5;Cfh;C1qb;Plg;Mbl1;Mbl2;C1qc;C1ra;Fgg	1.6424e-08	2.23366e-06	14/214	28/2410	0.5	Yes
mmu05322	Systemic lupus erythematosus	12	34	Q8K182;Q8CG14;P98086;P01027;P01029;P06683;P06684;P14106;Q02105;Q8BH35;Q8CG16;Q8VCG4	C8a;C1s1;C1qa;C3;C4b;C9;C5;C1qb;C1qc;C8b;C1ra;C8g	1.67216e-05	0.00151609	12/214	34/2410	0.352941	Yes
mmu05133	Pertussis	11	34	Q8CG14;P98086;O08911;P01027;P01029;P06684;P08607;P14106;P97290;Q02105;Q8CG16	C1s1;C1qa;Mapk12;C3;C4b;C5;C4bpa;C1qb;Serping1;C1qc;C1ra	9.57715e-05	0.00651246	11/214	34/2410	0.323529	Yes
mmu04979	Cholesterol metabolism	9	25	E9Q414;P16301;P06728;P08226;P09813;P11152;P33622;P34928;Q01339	Apob;Lcat;Apoa4;Apoe;Apoa2;Lpl;Apoc3;Apoc1;Apoh	0.000167866	0.00913191	9/214	25/2410	0.36	Yes
mmu05171	Coronavirus disease - COVID-19	23	130	Q8CIZ8;Q8K182;Q8CG14;P98086;Q91WP0;E9PV24;O08911;O55142;P01027;P01029;P06683;P06684;P14106;P19221;P39039;P41317;Q02105;Q07968;Q8BH35;Q8CG16;Q8K0E8;Q8VCG4;Q8VCM7	Vwf;C8a;C1s1;C1qa;Masp2;Fga;Mapk12;Rpl35a;C3;C4b;C9;C5;C1qb;F2;Mbl1;Mbl2;C1qc;F13b;C8b;C1ra;Fgb;C8g;Fgg	0.000768201	0.0348251	23/214	130/2410	0.176923	Yes
mmu00760	Nicotinate and nicotinamide metabolism	6	19	A3KFX0;Q61503;P06802;Q8R104;Q8VDQ8;Q99KQ4	Nt5c1a;Nt5e;Enpp1;Sirt3;Sirt2;Nampt	0.0046201	0.163407	6/214	19/2410	0.315789	No
mmu03320	PPAR signaling pathway	9	38	Q8BVZ1;O88492;P09813;P11152;P32020;P33622;P52825;Q60714;Q9DBM2	Plin5;Plin4;Apoa2;Lpl;Scp2;Apoc3;Cpt2;Slc27a1;Ehhadh	0.00480608	0.163407	9/214	38/2410	0.236842	No
mmu00910	Nitrogen metabolism	3	5	P00920;P13634;P15105	Ca2;Ca1;Glul	0.00603507	0.182393	3/214	5/2410	0.6	No
mmu00480	Glutathione metabolism	9	40	Q8R5I6;Q8K010;O89112;P30115;P46412;P97355;P97494;Q61133;Q80W21	Gstm4;Oplah;Lancl1;Gsta3;Gpx3;Sms;Gclc;Gstt2;Gstm7	0.00689274	0.187482	9/214	40/2410	0.225	No
mmu04977	Vitamin digestion and absorption	3	6	E9Q414;O88968;P06728	Apob;Tcn2;Apoa4	0.0112836	0.279012	3/214	6/2410	0.5	No
mmu04080	Neuroactive ligand-receptor interaction	4	13	P01027;P06684;P19221;P20918	C3;C5;F2;Plg	0.0227631	0.477084	4/214	13/2410	0.307692	No
mmu05142	Chagas disease	7	33	P98086;O08911;P01027;P14106;P21279;Q02105;Q60823	C1qa;Mapk12;C3;C1qb;Gnaq;C1qc;Akt2	0.0228018	0.477084	7/214	33/2410	0.212121	No
mmu04936	Alcoholic liver disease	9	51	P98086;Q61805;O08911;P01027;P01029;P06684;P14106;Q02105;Q60823	C1qa;Lbp;Mapk12;C3;C4b;C5;C1qb;C1qc;Akt2	0.0325845	0.633071	9/214	51/2410	0.176471	No
mmu01524	Platinum drug resistance	6	30	Q8R5I6;P30115;P62897;Q60823;Q61133;Q80W21	Gstm4;Gsta3;Cycs;Akt2;Gstt2;Gstm7	0.0444109	0.805318	6/214	30/2410	0.2	No
mmu04611	Platelet activation	10	64	Q3UIZ8;Q8CIZ8;E9PV24;O08911;P19221;P21279;P47713;Q60823;Q8K0E8;Q8VCM7	Mylk3;Vwf;Fga;Mapk12;F2;Gnaq;Pla2g4a;Akt2;Fgb;Fgg	0.0525461	0.893284	10/214	64/2410	0.15625	No
mmu00270	Cysteine and methionine metabolism	6	32	P52196;P97355;P97494;Q80SW1;Q99JT9;Q9WVQ5	Tst;Sms;Gclc;Ahcyl1;Adi1;Apip	0.058479	0.908301	6/214	32/2410	0.1875	No
mmu00982	Drug metabolism - cytochrome P450	5	25	Q8R5I6;P50285;P30115;Q61133;Q80W21	Gstm4;Fmo1;Gsta3;Gstt2;Gstm7	0.0644737	0.908301	5/214	25/2410	0.2	No
mmu04061	Viral protein interaction with cytokine and cytokine receptor	2	5	P51670;Q9Z126	Ccl9;Pf4	0.0655759	0.908301	2/214	5/2410	0.4	No
mmu00220	Arginine biosynthesis	3	11	Q8QZR5;P15105;Q99JW2	Gpt;Glul;Acy1	0.0667869	0.908301	3/214	11/2410	0.272727	No
mmu00780	Biotin metabolism	1	1	Q9D404	Oxsm	0.0887967	0.999989	1/214	1/2410	1	No
mmu00240	Pyrimidine metabolism	5	28	A3KFX0;Q61503;Q99PM9;P06802;P97930	Nt5c1a;Nt5e;Uck2;Enpp1;Dtymk	0.096262	0.999989	5/214	28/2410	0.178571	No
mmu04975	Fat digestion and absorption	3	13	E9Q414;P06728;Q60714	Apob;Apoa4;Slc27a1	0.101607	0.999989	3/214	13/2410	0.230769	No
mmu05204	Chemical carcinogenesis - DNA adducts	4	22	Q8R5I6;P30115;Q61133;Q80W21	Gstm4;Gsta3;Gstt2;Gstm7	0.12479	0.999989	4/214	22/2410	0.181818	No
mmu00970	Aminoacyl-tRNA biosynthesis	6	40	Q99KK9;Q14CH7;Q3U186;Q8BGV0;Q99M01;Q9CZN8	Hars2;Aars2;Rars2;Nars2;Fars2;Qrsl1	0.138236	0.999989	6/214	40/2410	0.15	No
mmu04146	Peroxisome	7	49	O35386;P48410;P11930;P32020;P34914;Q99P30;Q9DBM2	Phyh;Abcd1;Nudt19;Scp2;Ephx2;Nudt7;Ehhadh	0.13864	0.999989	7/214	49/2410	0.142857	No
mmu04060	Cytokine-cytokine receptor interaction	2	8	P51670;Q9Z126	Ccl9;Pf4	0.154021	0.999989	2/214	8/2410	0.25	No
mmu00564	Glycerophospholipid metabolism	5	34	Q8C0L9;P16301;O55229;P47713;Q8VDP6	Gpcpd1;Lcat;Chkb;Pla2g4a;Cdipt	0.178629	0.999989	5/214	34/2410	0.147059	No
mmu04923	Regulation of lipolysis in adipocytes	3	17	P54310;Q9DBL9;Q60823	Lipe;Abhd5;Akt2	0.18691	0.999989	3/214	17/2410	0.176471	No
mmu00770	Pantothenate and CoA biosynthesis	2	9	Q8VDG5;P06802	Ppcs;Enpp1	0.186943	0.999989	2/214	9/2410	0.222222	No
mmu04136	Autophagy - other	2	9	P60521;Q9CPX6	Gabarapl2;Atg3	0.186943	0.999989	2/214	9/2410	0.222222	No
mmu04370	VEGF signaling pathway	4	26	O08911;P47713;Q60823;Q8VI36	Mapk12;Pla2g4a;Akt2;Pxn	0.194661	0.999989	4/214	26/2410	0.153846	No
mmu00640	Propanoate metabolism	4	27	P16332;Q6P3A8;Q99NB1;Q9DBM2	Mmut;Bckdhb;Acss1;Ehhadh	0.213748	0.999989	4/214	27/2410	0.148148	No
mmu04913	Ovarian steroidogenesis	2	10	O55137;P47713	Acot1;Pla2g4a	0.220711	0.999989	2/214	10/2410	0.2	No
mmu00983	Drug metabolism - other enzymes	5	37	Q8R5I6;Q99PM9;P30115;Q61133;Q80W21	Gstm4;Uck2;Gsta3;Gstt2;Gstm7	0.227272	0.999989	5/214	37/2410	0.135135	No
mmu00120	Primary bile acid biosynthesis	1	3	P32020	Scp2	0.243527	0.999989	1/214	3/2410	0.333333	No
mmu00430	Taurine and hypotaurine metabolism	1	3	P50285	Fmo1	0.243527	0.999989	1/214	3/2410	0.333333	No
mmu04122	Sulfur relay system	1	3	P52196	Tst	0.243527	0.999989	1/214	3/2410	0.333333	No
mmu04613	Neutrophil extracellular trap formation	8	68	Q8CIZ8;E9PV24;O08911;P01027;P06684;Q60823;Q8K0E8;Q8VCM7	Vwf;Fga;Mapk12;C3;C5;Akt2;Fgb;Fgg	0.25268	0.999989	8/214	68/2410	0.117647	No
mmu00980	Metabolism of xenobiotics by cytochrome P450	4	29	Q8R5I6;P30115;Q61133;Q80W21	Gstm4;Gsta3;Gstt2;Gstm7	0.253326	0.999989	4/214	29/2410	0.137931	No
mmu00785	Lipoic acid metabolism	2	11	Q8VCM4;Q6P3A8	Lipt1;Bckdhb	0.254916	0.999989	2/214	11/2410	0.181818	No
mmu05143	African trypanosomiasis	2	11	P02088;P21279	Hbb-b1;Gnaq	0.254916	0.999989	2/214	11/2410	0.181818	No
mmu05144	Malaria	2	11	Q9Z1T2;P02088	Thbs4;Hbb-b1	0.254916	0.999989	2/214	11/2410	0.181818	No
mmu01232	Nucleotide metabolism	6	49	A3KFX0;Q61503;Q99PM9;P06802;P97930;Q9DCZ1	Nt5c1a;Nt5e;Uck2;Enpp1;Dtymk;Gmpr	0.265222	0.999989	6/214	49/2410	0.122449	No
mmu05207	Chemical carcinogenesis - receptor activation	7	59	Q8R5I6;P30115;P34914;P52293;Q60823;Q61133;Q80W21	Gstm4;Gsta3;Ephx2;Kpna2;Akt2;Gstt2;Gstm7	0.26622	0.999989	7/214	59/2410	0.118644	No
mmu00330	Arginine and proline metabolism	4	30	Q9CXA2;P07310;P97355;Q9WU79	L3hypdh;Ckm;Sms;Prodh	0.273664	0.999989	4/214	30/2410	0.133333	No
mmu04724	Glutamatergic synapse	4	30	Q9Z2Y3;P15105;P21279;P47713	Homer1;Glul;Gnaq;Pla2g4a	0.273664	0.999989	4/214	30/2410	0.133333	No
mmu05146	Amoebiasis	5	40	Q8K182;P06683;P21279;Q8BH35;Q8VCG4	C8a;C9;Gnaq;C8b;C8g	0.27928	0.999989	5/214	40/2410	0.125	No
mmu00630	Glyoxylate and dicarboxylate metabolism	3	21	P15105;P16332;Q99NB1	Glul;Mmut;Acss1	0.284547	0.999989	3/214	21/2410	0.142857	No
mmu01040	Biosynthesis of unsaturated fatty acids	2	12	O55137;P32020	Acot1;Scp2	0.289217	0.999989	2/214	12/2410	0.166667	No
mmu04966	Collecting duct acid secretion	2	12	P04919;P00920	Slc4a1;Ca2	0.289217	0.999989	2/214	12/2410	0.166667	No
mmu04512	ECM-receptor interaction	4	31	Q8CIZ8;Q9Z1T2;P29788;Q80YX1	Vwf;Thbs4;Vtn;Tnc	0.294267	0.999989	4/214	31/2410	0.129032	No
mmu04371	Apelin signaling pathway	6	51	Q3UIZ8;P54310;P29268;E9PZQ0;P21279;Q60823	Mylk3;Lipe;Ccn2;Ryr1;Gnaq;Akt2	0.29691	0.999989	6/214	51/2410	0.117647	No
mmu05412	Arrhythmogenic right ventricular cardiomyopathy	5	41	P55292;E9Q557;O55111;Q65CL1;Q9CQ73	Dsc2;Dsp;Dsg2;Ctnna3;Pkp2	0.297142	0.999989	5/214	41/2410	0.121951	No
mmu00250	Alanine, aspartate and glutamate metabolism	3	22	Q8QZR5;P15105;Q8C0M9	Gpt;Glul;Asrgl1	0.309771	0.999989	3/214	22/2410	0.136364	No
mmu00591	Linoleic acid metabolism	1	4	P47713	Pla2g4a	0.310783	0.999989	1/214	4/2410	0.25	No
mmu05320	Autoimmune thyroid disease	1	4	P01898	H2-Q10	0.310783	0.999989	1/214	4/2410	0.25	No
mmu05330	Allograft rejection	1	4	P01898	H2-Q10	0.310783	0.999989	1/214	4/2410	0.25	No
mmu05332	Graft-versus-host disease	1	4	P01898	H2-Q10	0.310783	0.999989	1/214	4/2410	0.25	No
mmu00061	Fatty acid biosynthesis	2	13	Q9D404;Q9DCS3	Oxsm;Mecr	0.323328	0.999989	2/214	13/2410	0.153846	No
mmu05418	Fluid shear stress and atherosclerosis	7	63	Q8R5I6;O08911;P30115;Q60823;Q61133;Q64337;Q80W21	Gstm4;Mapk12;Gsta3;Akt2;Gstt2;Sqstm1;Gstm7	0.324546	0.999989	7/214	63/2410	0.111111	No
mmu05164	Influenza A	6	53	Q61510;P20918;P52293;P62897;Q60823;Q8CCS6	Trim25;Plg;Kpna2;Cycs;Akt2;Pabpn1	0.329296	0.999989	6/214	53/2410	0.113208	No
mmu04620	Toll-like receptor signaling pathway	3	23	Q61805;O08911;Q60823	Lbp;Mapk12;Akt2	0.335067	0.999989	3/214	23/2410	0.130435	No
mmu04730	Long-term depression	3	23	E9PZQ0;P21279;P47713	Ryr1;Gnaq;Pla2g4a	0.335067	0.999989	3/214	23/2410	0.130435	No
mmu05145	Toxoplasmosis	4	33	O08911;P62897;Q60823;Q61696	Mapk12;Cycs;Akt2;Hspa1a	0.335987	0.999989	4/214	33/2410	0.121212	No
mmu05231	Choline metabolism in cancer	4	33	Q8C0L9;O55229;P47713;Q60823	Gpcpd1;Chkb;Pla2g4a;Akt2	0.335987	0.999989	4/214	33/2410	0.121212	No
mmu05167	Kaposi sarcoma-associated herpesvirus infection	6	54	O08911;P01027;P01898;P62897;Q60823;Q9CPX6	Mapk12;C3;H2-Q10;Cycs;Akt2;Atg3	0.34567	0.999989	6/214	54/2410	0.111111	No
mmu00010	Glycolysis / Gluconeogenesis	5	44	P15327;P17183;P70695;Q8K157;Q99NB1	Bpgm;Eno2;Fbp2;Galm;Acss1	0.351655	0.999989	5/214	44/2410	0.113636	No
mmu00051	Fructose and mannose metabolism	3	24	P70265;P70695;Q924M7	Pfkfb2;Fbp2;Mpi	0.360322	0.999989	3/214	24/2410	0.125	No
mmu04971	Gastric acid secretion	3	24	Q3UIZ8;P00920;P21279	Mylk3;Ca2;Gnaq	0.360322	0.999989	3/214	24/2410	0.125	No
mmu04810	Regulation of actin cytoskeleton	10	98	Q3UIZ8;Q8K182;P06683;P06684;P13020;P19221;Q60823;Q8BH35;Q8VCG4;Q8VI36	Mylk3;C8a;C9;C5;Gsn;F2;Akt2;C8b;C8g;Pxn	0.370319	0.999989	10/214	98/2410	0.102041	No
mmu00592	alpha-Linolenic acid metabolism	1	5	P47713	Pla2g4a	0.372085	0.999989	1/214	5/2410	0.2	No
mmu04940	Type I diabetes mellitus	1	5	P01898	H2-Q10	0.372085	0.999989	1/214	5/2410	0.2	No
mmu05211	Renal cell carcinoma	3	25	Q91YE3;P17809;Q60823	Egln1;Slc2a1;Akt2	0.385437	0.999989	3/214	25/2410	0.12	No
mmu04066	HIF-1 signaling pathway	6	57	Q91YE3;P12032;P17183;P17809;Q60823;Q921I1	Egln1;Timp1;Eno2;Slc2a1;Akt2;Tf	0.395134	0.999989	6/214	57/2410	0.105263	No
mmu04261	Adrenergic signaling in cardiomyocytes	6	57	Q9JJV9;O08911;P21279;Q60823;Q60996;Q91Z83	Scn5a;Mapk12;Gnaq;Akt2;Ppp2r5c;Myh7	0.395134	0.999989	6/214	57/2410	0.105263	No
mmu04380	Osteoclast differentiation	4	36	O08911;O70433;Q60823;Q64337	Mapk12;Fhl2;Akt2;Sqstm1	0.398861	0.999989	4/214	36/2410	0.111111	No
mmu04668	TNF signaling pathway	3	26	O08911;Q60823;Q9QZL0	Mapk12;Akt2;Ripk3	0.410321	0.999989	3/214	26/2410	0.115385	No
mmu04750	Inflammatory mediator regulation of TRP channels	3	26	O08911;P21279;P47713	Mapk12;Gnaq;Pla2g4a	0.410321	0.999989	3/214	26/2410	0.115385	No
mmu04935	Growth hormone synthesis, secretion and action	4	37	O08911;P21279;P70389;Q60823	Mapk12;Gnaq;Igfals;Akt2	0.419659	0.999989	4/214	37/2410	0.108108	No
mmu00062	Fatty acid elongation	2	16	O55137;Q9DCS3	Acot1;Mecr	0.422373	0.999989	2/214	16/2410	0.125	No
mmu00500	Starch and sucrose metabolism	2	16	P06802;P70699	Enpp1;Gaa	0.422373	0.999989	2/214	16/2410	0.125	No
mmu00513	Various types of N-glycan biosynthesis	2	16	Q8VDI9;Q8K2A8	Alg9;Alg3	0.422373	0.999989	2/214	16/2410	0.125	No
mmu00740	Riboflavin metabolism	1	6	P06802	Enpp1	0.427958	0.999989	1/214	6/2410	0.166667	No
mmu04216	Ferroptosis	3	27	P97494;Q61147;Q921I1	Gclc;Cp;Tf	0.434893	0.999989	3/214	27/2410	0.111111	No
mmu04068	FoxO signaling pathway	4	38	Q9Z2Y3;O08911;P60521;Q60823	Homer1;Mapk12;Gabarapl2;Akt2	0.44029	0.999989	4/214	38/2410	0.105263	No
mmu04929	GnRH secretion	2	17	P21279;Q60823	Gnaq;Akt2	0.453768	0.999989	2/214	17/2410	0.117647	No
mmu04152	AMPK signaling pathway	5	51	P54310;P70265;P70695;Q60823;Q60996	Lipe;Pfkfb2;Fbp2;Akt2;Ppp2r5c	0.478884	0.999989	5/214	51/2410	0.0980392	No
mmu04664	Fc epsilon RI signaling pathway	3	29	O08911;P47713;Q60823	Mapk12;Pla2g4a;Akt2	0.482822	0.999989	3/214	29/2410	0.103448	No
mmu00052	Galactose metabolism	2	18	P70699;Q8K157	Gaa;Galm	0.48417	0.999989	2/214	18/2410	0.111111	No
mmu04976	Bile secretion	2	18	P00920;P17809	Ca2;Slc2a1	0.48417	0.999989	2/214	18/2410	0.111111	No
mmu05417	Lipid and atherosclerosis	7	75	E9Q414;Q61805;O08911;P06728;P62897;Q60823;Q61696	Apob;Lbp;Mapk12;Apoa4;Cycs;Akt2;Hspa1a	0.504701	0.999989	7/214	75/2410	0.0933333	No
mmu04912	GnRH signaling pathway	3	30	O08911;P21279;P47713	Mapk12;Gnaq;Pla2g4a	0.506061	0.999989	3/214	30/2410	0.1	No
mmu04914	Progesterone-mediated oocyte maturation	3	30	Q8BTZ4;O08911;Q60823	Anapc5;Mapk12;Akt2	0.506061	0.999989	3/214	30/2410	0.1	No
mmu04148	Efferocytosis	6	64	P98086;Q08761;O08911;P14106;P17809;Q02105	C1qa;Pros1;Mapk12;C1qb;Slc2a1;C1qc	0.508912	0.999989	6/214	64/2410	0.09375	No
mmu00510	N-Glycan biosynthesis	2	19	Q8VDI9;Q8K2A8	Alg9;Alg3	0.513507	0.999989	2/214	19/2410	0.105263	No
mmu04550	Signaling pathways regulating pluripotency of stem cells	2	19	O08911;Q60823	Mapk12;Akt2	0.513507	0.999989	2/214	19/2410	0.105263	No
mmu04622	RIG-I-like receptor signaling pathway	2	19	Q61510;O08911	Trim25;Mapk12	0.513507	0.999989	2/214	19/2410	0.105263	No
mmu04020	Calcium signaling pathway	5	53	Q3UIZ8;E9PZQ0;P21279;P26928;Q99M08	Mylk3;Ryr1;Gnaq;Mst1;NA	0.513948	0.999989	5/214	53/2410	0.0943396	No
mmu04621	NOD-like receptor signaling pathway	5	53	Q8BG60;O08911;P60521;Q99KQ4;Q9QZL0	Txnip;Mapk12;Gabarapl2;Nampt;Ripk3	0.513948	0.999989	5/214	53/2410	0.0943396	No
mmu05225	Hepatocellular carcinoma	5	53	Q8R5I6;P30115;Q60823;Q61133;Q80W21	Gstm4;Gsta3;Akt2;Gstt2;Gstm7	0.513948	0.999989	5/214	53/2410	0.0943396	No
mmu05134	Legionellosis	3	31	P01027;P62897;Q61696	C3;Cycs;Hspa1a	0.528754	0.999989	3/214	31/2410	0.0967742	No
mmu05416	Viral myocarditis	3	31	P01898;P62897;Q91Z83	H2-Q10;Cycs;Myh7	0.528754	0.999989	3/214	31/2410	0.0967742	No
mmu00260	Glycine, serine and threonine metabolism	2	20	O88986;P15327	Gcat;Bpgm	0.541729	0.999989	2/214	20/2410	0.1	No
mmu05213	Endometrial cancer	2	20	Q60823;Q65CL1	Akt2;Ctnna3	0.541729	0.999989	2/214	20/2410	0.1	No
mmu04218	Cellular senescence	4	44	O08911;P01898;Q60823;Q64337	Mapk12;H2-Q10;Akt2;Sqstm1	0.558201	0.999989	4/214	44/2410	0.0909091	No
mmu04919	Thyroid hormone signaling pathway	4	44	P17809;P70265;Q60823;Q91Z83	Slc2a1;Pfkfb2;Akt2;Myh7	0.558201	0.999989	4/214	44/2410	0.0909091	No
mmu00380	Tryptophan metabolism	2	21	Q60759;Q9DBM2	Gcdh;Ehhadh	0.568801	0.999989	2/214	21/2410	0.0952381	No
mmu00590	Arachidonic acid metabolism	2	21	P34914;P47713	Ephx2;Pla2g4a	0.568801	0.999989	2/214	21/2410	0.0952381	No
mmu00860	Porphyrin metabolism	2	21	Q61147;Q9D273	Cp;Mmab	0.568801	0.999989	2/214	21/2410	0.0952381	No
mmu04727	GABAergic synapse	2	21	P15105;P60521	Glul;Gabarapl2	0.568801	0.999989	2/214	21/2410	0.0952381	No
mmu04917	Prolactin signaling pathway	2	21	O08911;Q60823	Mapk12;Akt2	0.568801	0.999989	2/214	21/2410	0.0952381	No
mmu00071	Fatty acid degradation	3	33	P52825;Q60759;Q9DBM2	Cpt2;Gcdh;Ehhadh	0.572347	0.999989	3/214	33/2410	0.0909091	No
mmu04728	Dopaminergic synapse	4	45	O08911;P21279;Q60823;Q60996	Mapk12;Gnaq;Akt2;Ppp2r5c	0.576564	0.999989	4/214	45/2410	0.0888889	No
mmu04922	Glucagon signaling pathway	4	45	P17809;P21279;P70695;Q60823	Slc2a1;Gnaq;Fbp2;Akt2	0.576564	0.999989	4/214	45/2410	0.0888889	No
mmu00520	Amino sugar and nucleotide sugar metabolism	3	34	Q9CRC9;Q924M7;Q99KK2	Gnpda2;Mpi;Cmas	0.59319	0.999989	3/214	34/2410	0.0882353	No
mmu04915	Estrogen signaling pathway	3	34	P21279;Q60823;Q61696	Gnaq;Akt2;Hspa1a	0.59319	0.999989	3/214	34/2410	0.0882353	No
mmu05230	Central carbon metabolism in cancer	3	34	P17809;Q60823;Q8R104	Slc2a1;Akt2;Sirt3	0.59319	0.999989	3/214	34/2410	0.0882353	No
mmu00310	Lysine degradation	2	22	Q60759;Q9DBM2	Gcdh;Ehhadh	0.594703	0.999989	2/214	22/2410	0.0909091	No
mmu04911	Insulin secretion	2	22	P17809;P21279	Slc2a1;Gnaq	0.594703	0.999989	2/214	22/2410	0.0909091	No
mmu00920	Sulfur metabolism	1	10	P52196	Tst	0.606123	0.999989	1/214	10/2410	0.1	No
mmu04927	Cortisol synthesis and secretion	1	10	P21279	Gnaq	0.606123	0.999989	1/214	10/2410	0.1	No
mmu05165	Human papillomavirus infection	8	94	Q8CIZ8;Q9Z1T2;P01898;P29788;Q60823;Q60996;Q80YX1;Q8VI36	Vwf;Thbs4;H2-Q10;Vtn;Akt2;Ppp2r5c;Tnc;Pxn	0.606189	0.999989	8/214	94/2410	0.0851064	No
mmu05152	Tuberculosis	5	59	Q61805;O08911;P01027;P62897;Q60823	Lbp;Mapk12;C3;Cycs;Akt2	0.612524	0.999989	5/214	59/2410	0.0847458	No
mmu03008	Ribosome biogenesis in eukaryotes	2	23	Q8C4J7;Q8C7V3	Tbl3;Utp15	0.619431	0.999989	2/214	23/2410	0.0869565	No
mmu04064	NF-kappa B signaling pathway	2	23	Q61510;Q61805	Trim25;Lbp	0.619431	0.999989	2/214	23/2410	0.0869565	No
mmu04918	Thyroid hormone synthesis	2	23	P21279;P46412	Gnaq;Gpx3	0.619431	0.999989	2/214	23/2410	0.0869565	No
mmu05140	Leishmaniasis	2	23	O08911;P01027	Mapk12;C3	0.619431	0.999989	2/214	23/2410	0.0869565	No
mmu04931	Insulin resistance	4	48	P17809;Q60714;Q60823;Q99MR9	Slc2a1;Slc27a1;Akt2;Ppp1r3a	0.628971	0.999989	4/214	48/2410	0.0833333	No
mmu00340	Histidine metabolism	1	11	Q80UY1	Carnmt1	0.641244	0.999989	1/214	11/2410	0.0909091	No
mmu00511	Other glycan degradation	1	11	Q99LJ1	Fuca1	0.641244	0.999989	1/214	11/2410	0.0909091	No
mmu05030	Cocaine addiction	1	11	P49615	Cdk5	0.641244	0.999989	1/214	11/2410	0.0909091	No
mmu04510	Focal adhesion	7	85	Q3UIZ8;Q8CIZ8;Q9Z1T2;P29788;Q60823;Q80YX1;Q8VI36	Mylk3;Vwf;Thbs4;Vtn;Akt2;Tnc;Pxn	0.641849	0.999989	7/214	85/2410	0.0823529	No
mmu04062	Chemokine signaling pathway	5	61	P51670;P21279;Q60823;Q8VI36;Q9Z126	Ccl9;Gnaq;Akt2;Pxn;Pf4	0.642711	0.999989	5/214	61/2410	0.0819672	No
mmu04657	IL-17 signaling pathway	2	24	Q8BTZ4;O08911	Anapc5;Mapk12	0.642986	0.999989	2/214	24/2410	0.0833333	No
mmu04145	Phagosome	7	86	Q9Z1T2;P01027;P01898;P39039;P41317;Q3UX10;Q8CG16	Thbs4;C3;H2-Q10;Mbl1;Mbl2;Tubal3;C1ra	0.654324	0.999989	7/214	86/2410	0.0813953	No
mmu05163	Human cytomegalovirus infection	6	74	O08911;P01898;P21279;P62897;Q60823;Q8VI36	Mapk12;H2-Q10;Gnaq;Cycs;Akt2;Pxn	0.65513	0.999989	6/214	74/2410	0.0810811	No
mmu05135	Yersinia infection	5	62	Q8BHL5;O08911;P21279;Q60823;Q8VI36	Elmo2;Mapk12;Gnaq;Akt2;Pxn	0.657249	0.999989	5/214	62/2410	0.0806452	No
mmu04071	Sphingolipid signaling pathway	4	50	O08911;P21279;Q60823;Q60996	Mapk12;Gnaq;Akt2;Ppp2r5c	0.661538	0.999989	4/214	50/2410	0.08	No
mmu05222	Small cell lung cancer	2	25	P62897;Q60823	Cycs;Akt2	0.665382	0.999989	2/214	25/2410	0.08	No
mmu03010	Ribosome	9	111	Q8BU88;Q9D7N6;O55142;Q99N92;Q99N94;Q9CPR5;Q9CQF0;Q9D338;Q9D7N3	Mrpl22;Mrpl30;Rpl35a;Mrpl27;Mrpl9;Mrpl15;Mrpl11;Mrpl19;Mrps9	0.665882	0.999989	9/214	111/2410	0.0810811	No
mmu04270	Vascular smooth muscle contraction	3	38	Q3UIZ8;P21279;P47713	Mylk3;Gnaq;Pla2g4a	0.669802	0.999989	3/214	38/2410	0.0789474	No
mmu05162	Measles	3	38	P62897;Q60823;Q61696	Cycs;Akt2;Hspa1a	0.669802	0.999989	3/214	38/2410	0.0789474	No
mmu05168	Herpes simplex virus 1 infection	5	63	P01027;P01898;P06684;P62897;Q60823	C3;H2-Q10;C5;Cycs;Akt2	0.671406	0.999989	5/214	63/2410	0.0793651	No
mmu02010	ABC transporters	1	12	P48410	Abcd1	0.673246	0.999989	1/214	12/2410	0.0833333	No
mmu03430	Mismatch repair	1	12	Q9D0F6	Rfc5	0.673246	0.999989	1/214	12/2410	0.0833333	No
mmu05200	Pathways in cancer	11	137	Q8R5I6;Q91YE3;P17809;P19221;P21279;P30115;P62897;Q60823;Q61133;Q65CL1;Q80W21	Gstm4;Egln1;Slc2a1;F2;Gnaq;Gsta3;Cycs;Akt2;Gstt2;Ctnna3;Gstm7	0.686623	0.999989	11/214	137/2410	0.080292	No
mmu01250	Biosynthesis of nucleotide sugars	2	26	Q924M7;Q99KK2	Mpi;Cmas	0.686637	0.999989	2/214	26/2410	0.0769231	No
mmu04213	Longevity regulating pathway - multiple species	2	26	Q60823;Q61696	Akt2;Hspa1a	0.686637	0.999989	2/214	26/2410	0.0769231	No
mmu00280	Valine, leucine and isoleucine degradation	3	39	P16332;Q6P3A8;Q9DBM2	Mmut;Bckdhb;Ehhadh	0.687226	0.999989	3/214	39/2410	0.0769231	No
mmu04660	T cell receptor signaling pathway	3	39	O08911;Q60823;Q60996	Mapk12;Akt2;Ppp2r5c	0.687226	0.999989	3/214	39/2410	0.0769231	No
mmu04010	MAPK signaling pathway	6	77	O08911;P10637;P47713;Q60823;Q61696;Q9QZH6	Mapk12;Mapt;Pla2g4a;Akt2;Hspa1a;Ecsit	0.693426	0.999989	6/214	77/2410	0.0779221	No
mmu03410	Base excision repair	1	13	Q9D0F6	Rfc5	0.702406	0.999989	1/214	13/2410	0.0769231	No
mmu04115	p53 signaling pathway	1	13	P62897	Cycs	0.702406	0.999989	1/214	13/2410	0.0769231	No
mmu04215	Apoptosis - multiple species	1	13	P62897	Cycs	0.702406	0.999989	1/214	13/2410	0.0769231	No
mmu04964	Proximal tubule bicarbonate reclamation	1	13	P00920	Ca2	0.702406	0.999989	1/214	13/2410	0.0769231	No
mmu04973	Carbohydrate digestion and absorption	1	13	Q60823	Akt2	0.702406	0.999989	1/214	13/2410	0.0769231	No
mmu04921	Oxytocin signaling pathway	4	53	Q3UIZ8;E9PZQ0;P21279;P47713	Mylk3;Ryr1;Gnaq;Pla2g4a	0.706675	0.999989	4/214	53/2410	0.0754717	No
mmu01522	Endocrine resistance	2	27	O08911;Q60823	Mapk12;Akt2	0.706776	0.999989	2/214	27/2410	0.0740741	No
mmu04070	Phosphatidylinositol signaling system	2	27	Q6ZQB6;Q8VDP6	Ppip5k2;Cdipt	0.706776	0.999989	2/214	27/2410	0.0740741	No
mmu04612	Antigen processing and presentation	2	27	P01898;Q61696	H2-Q10;Hspa1a	0.706776	0.999989	2/214	27/2410	0.0740741	No
mmu04925	Aldosterone synthesis and secretion	2	27	P54310;P21279	Lipe;Gnaq	0.706776	0.999989	2/214	27/2410	0.0740741	No
mmu04972	Pancreatic secretion	2	27	P00920;P21279	Ca2;Gnaq	0.706776	0.999989	2/214	27/2410	0.0740741	No
mmu05226	Gastric cancer	2	27	Q60823;Q65CL1	Akt2;Ctnna3	0.706776	0.999989	2/214	27/2410	0.0740741	No
mmu05235	PD-L1 expression and PD-1 checkpoint pathway in cancer	2	27	O08911;Q60823	Mapk12;Akt2	0.706776	0.999989	2/214	27/2410	0.0740741	No
mmu05170	Human immunodeficiency virus 1 infection	6	79	O08911;P01898;P21279;P62897;Q60823;Q8VI36	Mapk12;H2-Q10;Gnaq;Cycs;Akt2;Pxn	0.717352	0.999989	6/214	79/2410	0.0759494	No
mmu04713	Circadian entrainment	2	28	E9PZQ0;P21279	Ryr1;Gnaq	0.72583	0.999989	2/214	28/2410	0.0714286	No
mmu04725	Cholinergic synapse	2	28	P21279;Q60823	Gnaq;Akt2	0.72583	0.999989	2/214	28/2410	0.0714286	No
mmu05210	Colorectal cancer	2	28	P62897;Q60823	Cycs;Akt2	0.72583	0.999989	2/214	28/2410	0.0714286	No
mmu01240	Biosynthesis of cofactors	6	80	Q8VCM4;Q8VDG5;P97494;Q924M7;Q9D273;Q9D404	Lipt1;Ppcs;Gclc;Mpi;Mmab;Oxsm	0.728825	0.999989	6/214	80/2410	0.075	No
mmu00350	Tyrosine metabolism	1	14	P35505	Fah	0.728975	0.999989	1/214	14/2410	0.0714286	No
mmu00650	Butanoate metabolism	1	14	Q9DBM2	Ehhadh	0.728975	0.999989	1/214	14/2410	0.0714286	No
mmu03083	Polycomb repressive complex	1	14	P42128	Foxk1	0.728975	0.999989	1/214	14/2410	0.0714286	No
mmu04072	Phospholipase D signaling pathway	3	42	P19221;P47713;Q60823	F2;Pla2g4a;Akt2	0.735368	0.999989	3/214	42/2410	0.0714286	No
mmu04920	Adipocytokine signaling pathway	2	29	P17809;Q60823	Slc2a1;Akt2	0.74383	0.999989	2/214	29/2410	0.0689655	No
mmu04217	Necroptosis	4	56	P15105;P47713;Q64337;Q9QZL0	Glul;Pla2g4a;Sqstm1;Ripk3	0.747314	0.999989	4/214	56/2410	0.0714286	No
mmu05161	Hepatitis B	3	43	O08911;P62897;Q60823	Mapk12;Cycs;Akt2	0.750064	0.999989	3/214	43/2410	0.0697674	No
mmu00565	Ether lipid metabolism	1	15	P47713	Pla2g4a	0.753182	0.999989	1/214	15/2410	0.0666667	No
mmu05218	Melanoma	1	15	Q60823	Akt2	0.753182	0.999989	1/214	15/2410	0.0666667	No
mmu05203	Viral carcinogenesis	5	70	Q99N84;P01027;P01898;P13020;Q8VI36	Mrps18b;C3;H2-Q10;Gsn;Pxn	0.759545	0.999989	5/214	70/2410	0.0714286	No
mmu04726	Serotonergic synapse	2	30	P21279;P47713	Gnaq;Pla2g4a	0.760814	0.999989	2/214	30/2410	0.0666667	No
mmu04140	Autophagy - animal	4	58	P60521;Q60823;Q64337;Q9CPX6	Gabarapl2;Akt2;Sqstm1;Atg3	0.771944	0.999989	4/214	58/2410	0.0689655	No
mmu04658	Th1 and Th2 cell differentiation	1	16	O08911	Mapk12	0.775235	0.999989	1/214	16/2410	0.0625	No
mmu04978	Mineral absorption	1	16	Q921I1	Tf	0.775235	0.999989	1/214	16/2410	0.0625	No
mmu04390	Hippo signaling pathway	2	31	P29268;Q65CL1	Ccn2;Ctnna3	0.776818	0.999989	2/214	31/2410	0.0645161	No
mmu04022	cGMP-PKG signaling pathway	4	59	Q3UIZ8;P21279;Q60823;Q91Z83	Mylk3;Gnaq;Akt2;Myh7	0.783538	0.999989	4/214	59/2410	0.0677966	No
mmu03015	mRNA surveillance pathway	3	46	Q61183;Q60996;Q8CCS6	Papola;Ppp2r5c;Pabpn1	0.790266	0.999989	3/214	46/2410	0.0652174	No
mmu04625	C-type lectin receptor signaling pathway	2	32	O08911;Q60823	Mapk12;Akt2	0.791882	0.999989	2/214	32/2410	0.0625	No
mmu00230	Purine metabolism	4	61	A3KFX0;Q61503;P06802;Q9DCZ1	Nt5c1a;Nt5e;Enpp1;Gmpr	0.805325	0.999989	4/214	61/2410	0.0655738	No
mmu00030	Pentose phosphate pathway	1	18	P70695	Fbp2	0.813631	0.999989	1/214	18/2410	0.0555556	No
mmu04630	JAK-STAT signaling pathway	1	18	Q60823	Akt2	0.813631	0.999989	1/214	18/2410	0.0555556	No
mmu04114	Oocyte meiosis	3	48	Q8BTZ4;O08911;Q60996	Anapc5;Mapk12;Ppp2r5c	0.813986	0.999989	3/214	48/2410	0.0625	No
mmu05166	Human T-cell leukemia virus 1 infection	4	62	Q8BTZ4;P01898;P17809;Q60823	Anapc5;H2-Q10;Slc2a1;Akt2	0.815537	0.999989	4/214	62/2410	0.0645161	No
mmu00620	Pyruvate metabolism	2	34	Q7TNG8;Q99NB1	Ldhd;Acss1	0.819349	0.999989	2/214	34/2410	0.0588235	No
mmu05100	Bacterial invasion of epithelial cells	3	49	Q8BHL5;Q65CL1;Q8VI36	Elmo2;Ctnna3;Pxn	0.824975	0.999989	3/214	49/2410	0.0612245	No
mmu04910	Insulin signaling pathway	4	63	P54310;P70695;Q60823;Q99MR9	Lipe;Fbp2;Akt2;Ppp1r3a	0.825309	0.999989	4/214	63/2410	0.0634921	No
mmu04151	PI3K-Akt signaling pathway	6	90	Q8CIZ8;Q9Z1T2;P29788;Q60823;Q60996;Q80YX1	Vwf;Thbs4;Vtn;Akt2;Ppp2r5c;Tnc	0.825773	0.999989	6/214	90/2410	0.0666667	No
mmu00410	beta-Alanine metabolism	1	19	Q9DBM2	Ehhadh	0.830304	0.999989	1/214	19/2410	0.0526316	No
mmu03420	Nucleotide excision repair	1	19	Q9D0F6	Rfc5	0.830304	0.999989	1/214	19/2410	0.0526316	No
mmu04924	Renin secretion	1	19	P21279	Gnaq	0.830304	0.999989	1/214	19/2410	0.0526316	No
mmu04623	Cytosolic DNA-sensing pathway	1	20	Q9QZL0	Ripk3	0.845492	0.999989	1/214	20/2410	0.05	No
mmu04916	Melanogenesis	1	20	P21279	Gnaq	0.845492	0.999989	1/214	20/2410	0.05	No
mmu05020	Prion disease	13	185	Q8K182;P98086;E9PZQ0;O08911;P06683;P06684;P14106;P62897;Q02105;Q3UX10;Q61696;Q8BH35;Q8VCG4	C8a;C1qa;Ryr1;Mapk12;C9;C5;C1qb;Cycs;C1qc;Tubal3;Hspa1a;C8b;C8g	0.855887	0.999989	13/214	185/2410	0.0702703	No
mmu03030	DNA replication	1	21	Q9D0F6	Rfc5	0.859327	0.999989	1/214	21/2410	0.047619	No
mmu05224	Breast cancer	1	21	Q60823	Akt2	0.859327	0.999989	1/214	21/2410	0.047619	No
mmu04670	Leukocyte transendothelial migration	3	53	O08911;Q65CL1;Q8VI36	Mapk12;Ctnna3;Pxn	0.86356	0.999989	3/214	53/2410	0.0566038	No
mmu04540	Gap junction	2	38	P21279;Q3UX10	Gnaq;Tubal3	0.86476	0.999989	2/214	38/2410	0.0526316	No
mmu04933	AGE-RAGE signaling pathway in diabetic complications	2	38	O08911;Q60823	Mapk12;Akt2	0.86476	0.999989	2/214	38/2410	0.0526316	No
mmu04350	TGF-beta signaling pathway	1	22	Q921I1	Tf	0.871928	0.999989	1/214	22/2410	0.0454545	No
mmu04514	Cell adhesion molecules	1	22	P01898	H2-Q10	0.871928	0.999989	1/214	22/2410	0.0454545	No
mmu04961	Endocrine and other factor-regulated calcium reabsorption	1	22	P21279	Gnaq	0.871928	0.999989	1/214	22/2410	0.0454545	No
mmu04666	Fc gamma R-mediated phagocytosis	3	54	P13020;P47713;Q60823	Gsn;Pla2g4a;Akt2	0.871963	0.999989	3/214	54/2410	0.0555556	No
mmu05017	Spinocerebellar ataxia	4	69	E9PZQ0;P21279;P62897;Q60823	Ryr1;Gnaq;Cycs;Akt2	0.875335	0.999989	4/214	69/2410	0.057971	No
mmu00561	Glycerolipid metabolism	1	23	P11152	Lpl	0.883405	0.999989	1/214	23/2410	0.0434783	No
mmu00562	Inositol phosphate metabolism	1	23	Q8VDP6	Cdipt	0.883405	0.999989	1/214	23/2410	0.0434783	No
mmu03250	Viral life cycle - HIV-1	1	23	P14873	Map1b	0.883405	0.999989	1/214	23/2410	0.0434783	No
mmu04659	Th17 cell differentiation	1	23	O08911	Mapk12	0.883405	0.999989	1/214	23/2410	0.0434783	No
mmu05223	Non-small cell lung cancer	1	23	Q60823	Akt2	0.883405	0.999989	1/214	23/2410	0.0434783	No
mmu04210	Apoptosis	3	56	P62897;Q3UX10;Q60823	Cycs;Tubal3;Akt2	0.887412	0.999989	3/214	56/2410	0.0535714	No
mmu04360	Axon guidance	2	41	Q9QUR8;P49615	Sema7a;Cdk5	0.8917	0.999989	2/214	41/2410	0.0487805	No
mmu04926	Relaxin signaling pathway	2	41	O08911;Q60823	Mapk12;Akt2	0.8917	0.999989	2/214	41/2410	0.0487805	No
mmu04974	Protein digestion and absorption	1	24	Q60847	Col12a1	0.893858	0.999989	1/214	24/2410	0.0416667	No
mmu04015	Rap1 signaling pathway	3	57	O08911;P21279;Q60823	Mapk12;Gnaq;Akt2	0.894498	0.999989	3/214	57/2410	0.0526316	No
mmu04722	Neurotrophin signaling pathway	2	42	O08911;Q60823	Mapk12;Akt2	0.899517	0.999989	2/214	42/2410	0.047619	No
mmu01521	EGFR tyrosine kinase inhibitor resistance	1	25	Q60823	Akt2	0.903378	0.999989	1/214	25/2410	0.04	No
mmu04928	Parathyroid hormone synthesis, secretion and action	1	25	P21279	Gnaq	0.903378	0.999989	1/214	25/2410	0.04	No
mmu05214	Glioma	1	25	Q60823	Akt2	0.903378	0.999989	1/214	25/2410	0.04	No
mmu05215	Prostate cancer	1	25	Q60823	Akt2	0.903378	0.999989	1/214	25/2410	0.04	No
mmu05221	Acute myeloid leukemia	1	25	Q60823	Akt2	0.903378	0.999989	1/214	25/2410	0.04	No
mmu04137	Mitophagy - animal	2	43	P60521;Q64337	Gabarapl2;Sqstm1	0.906807	0.999989	2/214	43/2410	0.0465116	No
mmu05169	Epstein-Barr virus infection	4	74	O08911;P01898;P62897;Q60823	Mapk12;H2-Q10;Cycs;Akt2	0.90711	0.999989	4/214	74/2410	0.0540541	No
mmu05205	Proteoglycans in cancer	5	89	O08911;P29788;Q02357;Q60823;Q8VI36	Mapk12;Vtn;Ank1;Akt2;Pxn	0.909437	0.999989	5/214	89/2410	0.0561798	No
mmu04211	Longevity regulating pathway	1	27	Q60823	Akt2	0.919943	0.999989	1/214	27/2410	0.037037	No
mmu04720	Long-term potentiation	1	27	P21279	Gnaq	0.919943	0.999989	1/214	27/2410	0.037037	No
mmu04970	Salivary secretion	1	27	P21279	Gnaq	0.919943	0.999989	1/214	27/2410	0.037037	No
mmu05212	Pancreatic cancer	1	27	Q60823	Akt2	0.919943	0.999989	1/214	27/2410	0.037037	No
mmu04110	Cell cycle	2	47	Q8BTZ4;Q60996	Anapc5;Ppp2r5c	0.931312	0.999989	2/214	47/2410	0.0425532	No
mmu05160	Hepatitis C	2	47	P62897;Q60823	Cycs;Akt2	0.931312	0.999989	2/214	47/2410	0.0425532	No
mmu03018	RNA degradation	1	29	P17183	Eno2	0.933679	0.999989	1/214	29/2410	0.0344828	No
mmu05220	Chronic myeloid leukemia	1	29	Q60823	Akt2	0.933679	0.999989	1/214	29/2410	0.0344828	No
mmu04934	Cushing syndrome	1	30	P21279	Gnaq	0.939639	0.999989	1/214	30/2410	0.0333333	No
mmu04714	Thermogenesis	8	141	P54310;A2AIL4;A2APY7;O08911;P52825;Q8BGD8;Q9CWX2;Q9JKL4	Lipe;Ndufaf6;Ndufaf5;Mapk12;Cpt2;Coa6;Ndufaf1;Ndufaf3	0.94481	0.999989	8/214	141/2410	0.0567376	No
mmu04662	B cell receptor signaling pathway	1	31	Q60823	Akt2	0.945067	0.999989	1/214	31/2410	0.0322581	No
mmu04814	Motor proteins	3	69	P05977;Q3UX10;Q91Z83	Myl1;Tubal3;Myh7	0.953193	0.999989	3/214	69/2410	0.0434783	No
mmu04012	ErbB signaling pathway	1	33	Q60823	Akt2	0.954507	0.999989	1/214	33/2410	0.030303	No
mmu04310	Wnt signaling pathway	1	34	P97298	Serpinf1	0.958603	0.999989	1/214	34/2410	0.0294118	No
mmu04014	Ras signaling pathway	2	55	P47713;Q60823	Pla2g4a;Akt2	0.963279	0.999989	2/214	55/2410	0.0363636	No
mmu03040	Spliceosome	4	89	P59708;Q61696;Q8BHS3;Q9D868	Sf3b6;Hspa1a;Rbm22;Ppih	0.963831	0.999989	4/214	89/2410	0.0449438	No
mmu05208	Chemical carcinogenesis - reactive oxygen species	7	141	Q8R5I6;O08911;P30115;P34914;Q60823;Q61133;Q80W21	Gstm4;Mapk12;Gsta3;Ephx2;Akt2;Gstt2;Gstm7	0.97471	0.999989	7/214	141/2410	0.0496454	No
mmu04024	cAMP signaling pathway	2	60	P54310;Q60823	Lipe;Akt2	0.975402	0.999989	2/214	60/2410	0.0333333	No
mmu05132	Salmonella infection	6	133	Q8BHL5;O08911;P62897;Q3UX10;Q60823;Q9QZL0	Elmo2;Mapk12;Cycs;Tubal3;Akt2;Ripk3	0.983586	0.999989	6/214	133/2410	0.0451128	No
mmu04723	Retrograde endocannabinoid signaling	2	65	O08911;P21279	Mapk12;Gnaq	0.983623	0.999989	2/214	65/2410	0.0307692	No
mmu05414	Dilated cardiomyopathy	1	44	Q91Z83	Myh7	0.983921	0.999989	1/214	44/2410	0.0227273	No
mmu04520	Adherens junction	1	45	Q65CL1	Ctnna3	0.985376	0.999989	1/214	45/2410	0.0222222	No
mmu05206	MicroRNAs in cancer	1	45	Q80YX1	Tnc	0.985376	0.999989	1/214	45/2410	0.0222222	No
mmu04142	Lysosome	2	67	P70699;Q99LJ1	Gaa;Fuca1	0.986104	0.999989	2/214	67/2410	0.0298507	No
mmu05410	Hypertrophic cardiomyopathy	1	46	Q91Z83	Myh7	0.986699	0.999989	1/214	46/2410	0.0217391	No
mmu04150	mTOR signaling pathway	1	47	Q60823	Akt2	0.987903	0.999989	1/214	47/2410	0.0212766	No
mmu04932	Non-alcoholic fatty liver disease	3	90	O08911;P62897;Q60823	Mapk12;Cycs;Akt2	0.989935	0.999989	3/214	90/2410	0.0333333	No
mmu04260	Cardiac muscle contraction	1	50	Q91Z83	Myh7	0.990902	0.999989	1/214	50/2410	0.02	No
mmu04120	Ubiquitin mediated proteolysis	1	51	Q8BTZ4	Anapc5	0.991727	0.999989	1/214	51/2410	0.0196078	No
mmu05010	Alzheimer disease	9	195	O55042;P08226;P10637;P11152;P21279;P49615;P62897;Q3UX10;Q60823	Snca;Apoe;Mapt;Lpl;Gnaq;Cdk5;Cycs;Tubal3;Akt2	0.993666	0.999989	9/214	195/2410	0.0461538	No
mmu05415	Diabetic cardiomyopathy	5	145	O08911;P17809;P52825;Q60823;Q9JK42	Mapk12;Slc2a1;Cpt2;Akt2;Pdk2	0.997569	0.999989	5/214	145/2410	0.0344828	No
mmu03013	Nucleocytoplasmic transport	1	66	P52293	Kpna2	0.998022	0.999989	1/214	66/2410	0.0151515	No
mmu05022	Pathways of neurodegeneration - multiple diseases	10	232	E9PZQ0;O08911;O55042;P10637;P21279;P46412;P49615;P62897;Q3UX10;Q64337	Ryr1;Mapk12;Snca;Mapt;Gnaq;Gpx3;Cdk5;Cycs;Tubal3;Sqstm1	0.998288	0.999989	10/214	232/2410	0.0431034	No
mmu04530	Tight junction	1	71	Q3UX10	Tubal3	0.998775	0.999989	1/214	71/2410	0.0140845	No
mmu04144	Endocytosis	2	120	P01898;Q61696	H2-Q10;Hspa1a	0.999859	0.999989	2/214	120/2410	0.0166667	No
mmu00190	Oxidative phosphorylation	1	99	P62897	Cycs	0.999918	0.999989	1/214	99/2410	0.010101	No
mmu04141	Protein processing in endoplasmic reticulum	1	100	Q61696	Hspa1a	0.999926	0.999989	1/214	100/2410	0.01	No
mmu05012	Parkinson disease	4	173	O55042;P10637;P62897;Q3UX10	Snca;Mapt;Cycs;Tubal3	0.999936	0.999989	4/214	173/2410	0.0231214	No
mmu05016	Huntington disease	4	177	P21279;P46412;P62897;Q3UX10	Gnaq;Gpx3;Cycs;Tubal3	0.999954	0.999989	4/214	177/2410	0.0225989	No
mmu05014	Amyotrophic lateral sclerosis	5	215	O08911;P46412;P62897;Q3UX10;Q64337	Mapk12;Gpx3;Cycs;Tubal3;Sqstm1	0.999989	0.999989	5/214	215/2410	0.0232558	No

## Sheet: KEGG_q_lt_0.05
KEGG_ID	Pathway_name	Count	Bg_count	DE_proteins	DE_genes	P_value	q_value	GeneRatio	BgRatio	RichFactor	Significant_KEGG
mmu04610	Complement and coagulation cascades	40	57	P07758;Q8CIZ8;Q8K182;Q8CG14;P98086;Q08761;P33587;O88783;Q91WP0;Q07235;E9PV24;O88947;P01027;P01029;P06683;P06684;P06909;P08607;P14106;P16294;P19221;P20918;P29788;P39039;P41317;P70375;P97290;Q00896;Q00897;Q00898;Q02105;Q06890;Q07968;Q61247;Q80YC5;Q8BH35;Q8CG16;Q8K0E8;Q8VCG4;Q8VCM7	Serpina1a;Vwf;C8a;C1s1;C1qa;Pros1;Proc;F5;Masp2;Serpine2;Fga;F10;C3;C4b;C9;C5;Cfh;C4bpa;C1qb;F9;F2;Plg;Vtn;Mbl1;Mbl2;F7;Serping1;Serpina1c;Serpina1d;Serpina1e;C1qc;Clu;F13b;Serpinf2;F12;C8b;C1ra;Fgb;C8g;Fgg	9.58056e-31	2.60591e-28	40/214	57/2410	0.701754	Yes
mmu05150	Staphylococcus aureus infection	14	28	Q8CG14;P98086;Q91WP0;P01027;P01029;P06684;P06909;P14106;P20918;P39039;P41317;Q02105;Q8CG16;Q8VCM7	C1s1;C1qa;Masp2;C3;C4b;C5;Cfh;C1qb;Plg;Mbl1;Mbl2;C1qc;C1ra;Fgg	1.6424e-08	2.23366e-06	14/214	28/2410	0.5	Yes
mmu05322	Systemic lupus erythematosus	12	34	Q8K182;Q8CG14;P98086;P01027;P01029;P06683;P06684;P14106;Q02105;Q8BH35;Q8CG16;Q8VCG4	C8a;C1s1;C1qa;C3;C4b;C9;C5;C1qb;C1qc;C8b;C1ra;C8g	1.67216e-05	0.00151609	12/214	34/2410	0.352941	Yes
mmu05133	Pertussis	11	34	Q8CG14;P98086;O08911;P01027;P01029;P06684;P08607;P14106;P97290;Q02105;Q8CG16	C1s1;C1qa;Mapk12;C3;C4b;C5;C4bpa;C1qb;Serping1;C1qc;C1ra	9.57715e-05	0.00651246	11/214	34/2410	0.323529	Yes
mmu04979	Cholesterol metabolism	9	25	E9Q414;P16301;P06728;P08226;P09813;P11152;P33622;P34928;Q01339	Apob;Lcat;Apoa4;Apoe;Apoa2;Lpl;Apoc3;Apoc1;Apoh	0.000167866	0.00913191	9/214	25/2410	0.36	Yes
mmu05171	Coronavirus disease - COVID-19	23	130	Q8CIZ8;Q8K182;Q8CG14;P98086;Q91WP0;E9PV24;O08911;O55142;P01027;P01029;P06683;P06684;P14106;P19221;P39039;P41317;Q02105;Q07968;Q8BH35;Q8CG16;Q8K0E8;Q8VCG4;Q8VCM7	Vwf;C8a;C1s1;C1qa;Masp2;Fga;Mapk12;Rpl35a;C3;C4b;C9;C5;C1qb;F2;Mbl1;Mbl2;C1qc;F13b;C8b;C1ra;Fgb;C8g;Fgg	0.000768201	0.0348251	23/214	130/2410	0.176923	Yes

## Sheet: KEGG_p_lt_0.05
KEGG_ID	Pathway_name	Count	Bg_count	DE_proteins	DE_genes	P_value	q_value	GeneRatio	BgRatio	RichFactor	Significant_KEGG
mmu04610	Complement and coagulation cascades	40	57	P07758;Q8CIZ8;Q8K182;Q8CG14;P98086;Q08761;P33587;O88783;Q91WP0;Q07235;E9PV24;O88947;P01027;P01029;P06683;P06684;P06909;P08607;P14106;P16294;P19221;P20918;P29788;P39039;P41317;P70375;P97290;Q00896;Q00897;Q00898;Q02105;Q06890;Q07968;Q61247;Q80YC5;Q8BH35;Q8CG16;Q8K0E8;Q8VCG4;Q8VCM7	Serpina1a;Vwf;C8a;C1s1;C1qa;Pros1;Proc;F5;Masp2;Serpine2;Fga;F10;C3;C4b;C9;C5;Cfh;C4bpa;C1qb;F9;F2;Plg;Vtn;Mbl1;Mbl2;F7;Serping1;Serpina1c;Serpina1d;Serpina1e;C1qc;Clu;F13b;Serpinf2;F12;C8b;C1ra;Fgb;C8g;Fgg	9.58056e-31	2.60591e-28	40/214	57/2410	0.701754	Yes
mmu05150	Staphylococcus aureus infection	14	28	Q8CG14;P98086;Q91WP0;P01027;P01029;P06684;P06909;P14106;P20918;P39039;P41317;Q02105;Q8CG16;Q8VCM7	C1s1;C1qa;Masp2;C3;C4b;C5;Cfh;C1qb;Plg;Mbl1;Mbl2;C1qc;C1ra;Fgg	1.6424e-08	2.23366e-06	14/214	28/2410	0.5	Yes
mmu05322	Systemic lupus erythematosus	12	34	Q8K182;Q8CG14;P98086;P01027;P01029;P06683;P06684;P14106;Q02105;Q8BH35;Q8CG16;Q8VCG4	C8a;C1s1;C1qa;C3;C4b;C9;C5;C1qb;C1qc;C8b;C1ra;C8g	1.67216e-05	0.00151609	12/214	34/2410	0.352941	Yes
mmu05133	Pertussis	11	34	Q8CG14;P98086;O08911;P01027;P01029;P06684;P08607;P14106;P97290;Q02105;Q8CG16	C1s1;C1qa;Mapk12;C3;C4b;C5;C4bpa;C1qb;Serping1;C1qc;C1ra	9.57715e-05	0.00651246	11/214	34/2410	0.323529	Yes
mmu04979	Cholesterol metabolism	9	25	E9Q414;P16301;P06728;P08226;P09813;P11152;P33622;P34928;Q01339	Apob;Lcat;Apoa4;Apoe;Apoa2;Lpl;Apoc3;Apoc1;Apoh	0.000167866	0.00913191	9/214	25/2410	0.36	Yes
mmu05171	Coronavirus disease - COVID-19	23	130	Q8CIZ8;Q8K182;Q8CG14;P98086;Q91WP0;E9PV24;O08911;O55142;P01027;P01029;P06683;P06684;P14106;P19221;P39039;P41317;Q02105;Q07968;Q8BH35;Q8CG16;Q8K0E8;Q8VCG4;Q8VCM7	Vwf;C8a;C1s1;C1qa;Masp2;Fga;Mapk12;Rpl35a;C3;C4b;C9;C5;C1qb;F2;Mbl1;Mbl2;C1qc;F13b;C8b;C1ra;Fgb;C8g;Fgg	0.000768201	0.0348251	23/214	130/2410	0.176923	Yes
mmu00760	Nicotinate and nicotinamide metabolism	6	19	A3KFX0;Q61503;P06802;Q8R104;Q8VDQ8;Q99KQ4	Nt5c1a;Nt5e;Enpp1;Sirt3;Sirt2;Nampt	0.0046201	0.163407	6/214	19/2410	0.315789	No
mmu03320	PPAR signaling pathway	9	38	Q8BVZ1;O88492;P09813;P11152;P32020;P33622;P52825;Q60714;Q9DBM2	Plin5;Plin4;Apoa2;Lpl;Scp2;Apoc3;Cpt2;Slc27a1;Ehhadh	0.00480608	0.163407	9/214	38/2410	0.236842	No
mmu00910	Nitrogen metabolism	3	5	P00920;P13634;P15105	Ca2;Ca1;Glul	0.00603507	0.182393	3/214	5/2410	0.6	No
mmu00480	Glutathione metabolism	9	40	Q8R5I6;Q8K010;O89112;P30115;P46412;P97355;P97494;Q61133;Q80W21	Gstm4;Oplah;Lancl1;Gsta3;Gpx3;Sms;Gclc;Gstt2;Gstm7	0.00689274	0.187482	9/214	40/2410	0.225	No
mmu04977	Vitamin digestion and absorption	3	6	E9Q414;O88968;P06728	Apob;Tcn2;Apoa4	0.0112836	0.279012	3/214	6/2410	0.5	No
mmu04080	Neuroactive ligand-receptor interaction	4	13	P01027;P06684;P19221;P20918	C3;C5;F2;Plg	0.0227631	0.477084	4/214	13/2410	0.307692	No
mmu05142	Chagas disease	7	33	P98086;O08911;P01027;P14106;P21279;Q02105;Q60823	C1qa;Mapk12;C3;C1qb;Gnaq;C1qc;Akt2	0.0228018	0.477084	7/214	33/2410	0.212121	No
mmu04936	Alcoholic liver disease	9	51	P98086;Q61805;O08911;P01027;P01029;P06684;P14106;Q02105;Q60823	C1qa;Lbp;Mapk12;C3;C4b;C5;C1qb;C1qc;Akt2	0.0325845	0.633071	9/214	51/2410	0.176471	No
mmu01524	Platinum drug resistance	6	30	Q8R5I6;P30115;P62897;Q60823;Q61133;Q80W21	Gstm4;Gsta3;Cycs;Akt2;Gstt2;Gstm7	0.0444109	0.805318	6/214	30/2410	0.2	No
